# Supplementary material for: Microbial Metabolism Shifts Towards an Adverse Profile with Supplementary Iron in the TIM-2 In vitro Model of the Human Colon
Source: Front Microbiol. 2016 Jan 6;6:1481. doi: 10.3389/fmicb.2015.01481 (PMC4701948; doi:10.3389/fmicb.2015.01481)
Supplement: Supplementary file 1 [file DataSheet1.zip]

Archive with 9 entries (9 files):
- Supplementary material/Supplementary Data 1.pdf
- Supplementary material/Supplementary Data 2 .pdf
- Supplementary material/Supplementary Figure 5-10.pdf
- Supplementary material/Supplementary materials and methods.pdf
- Supplementary material/Supplementary Table 1.xls
- Supplementary material/Supplementary Table 2.xls
- Supplementary material/Supplementary Table 3.pdf
- Supplementary material/Supplementary Table 4.xls
- Supplementary material/Supplementary Table 5.xlsx
