# Supplementary material for: Microbial Metabolism Shifts Towards an Adverse Profile with Supplementary Iron in the TIM-2 In vitro Model of the Human Colon
Source: Front Microbiol. 2016 Jan 6;6:1481. doi: 10.3389/fmicb.2015.01481 (PMC4701948; doi:10.3389/fmicb.2015.01481)
Supplement: Supplementary file 1 [file DataSheet1.zip › Supplementary material/Supplementary Table 1.xls]

## Sheet: ichip_results
probe	Taxon	condition 1 (c1)	condition 2 (c2)	spearman r	p-value	c1_t0	c1_t24	c1_t48	c1_t72	c2_t0	c2_t24	c2_t48	c2_t72
c1324	Prevotellaceae Prevotella group	lowFe	50H	-1	0	0.133597	0.161197	0.0980849	0.108821	0.511676	0.384892	0.554931	0.520567
c1485	Bifidobacteriaceae Bifidobacterium pseudocatenulatum	lowFe	50H	-1	0	0.683235	0.40714	0.597843	0.167078	0.526239	0.673522	0.613915	0.73728
c1322	Porphyromonadaceae Parabacteroides uncultured/ distasonis	50FeS	50H	-1	0	0.390697	0.411843	0.396041	0.480021	0.397795	0.23819	0.309421	0.132282
c1040	Bacteroidaceae Bacteroides fragilis	250FeS	50H	-1	0	0.247216	0.338042	0.290054	0.439101	0.177096	0.159603	0.16597	0.136894
c1291	Lachnospiraceae Coprococcus -	50FeC	50FeS	-1	0	0.133232	0.125725	0.136332	0.2583	0.126683	0.12924	0.105222	0.0932474
c0496	Coriobacteriaceae Collinsella -	lowFe	50H	-1	0	0.22122	0.129591	0.20522	0.10979	0.124771	0.235101	0.167486	0.299864
c0202	Lactobacillaceae Lactobacillus gasseri	lowFe	250FeC	-1	0	0.135426	0.214738	0.154022	0.248703	0.194531	0.120912	0.135685	0.0954327
c1322	Porphyromonadaceae Parabacteroides uncultured/ distasonis	50FeC	50H	1	0	0.421226	0.323695	0.356023	0.313791	0.397795	0.23819	0.309421	0.132282
c1486	Bifidobacteriaceae Bifidobacterium breve	50FeC	50H	-1	0	0.0952692	0.0831386	0.0890485	0.070718	0.0918146	0.11139	0.0989016	0.165368
c0325	Enterobacteriaceae Enterobacter group	250FeC	250FeS	1	0	0.327152	0.353712	0.232084	0.218623	0.106239	0.231049	0.0965516	0.0942209
c2211	Ruminococcaceae Ruminococcus lactaris	50FeS	50H	-1	0	0.222294	0.318648	0.24721	0.386082	0.275998	0.198541	0.22353	0.174528
c1322	Porphyromonadaceae Parabacteroides uncultured/ distasonis	lowFe	50FeS	-1	0	0.371911	0.289388	0.365764	0.220679	0.390697	0.411843	0.396041	0.480021
c1322	Porphyromonadaceae Parabacteroides uncultured/ distasonis	250FeC	250FeS	-1	0	0.328414	0.340536	0.296477	0.204918	0.394688	0.38675	0.441911	0.445155
c0132	Clostridiaceae Clostridium sporogenes	lowFe	250FeC	-1	0	0.108492	0.106653	0.106712	0.103961	0.13547	0.168312	0.140303	0.225292
c0197	Lactobacillaceae Lactobacillus brevis	lowFe	50FeS	1	0	0.4587	0.534152	0.381703	0.447942	0.239942	0.291573	0.184696	0.218932
c1386	Bacteroidaceae Bacteroides uncult	250FeC	250FeS	-1	0	0.153362	0.131165	0.210051	0.213105	0.158274	0.178828	0.112137	0.104651
c1366	Bacteroidaceae Bacteroides dorei	250FeS	50H	1	0	0.582377	0.433003	0.415934	0.214153	0.590117	0.481266	0.45361	0.434809
c0295	Streptococcaceae Streptococcus group	250FeC	250FeS	1	0	0.326061	0.286973	0.287595	0.250861	0.279792	0.214975	0.218653	0.124304
c1321	Ruminococcaceae unclassified_"Ruminococcaceae" -	250FeS	50FeC	-1	0	0.148254	0.171132	0.139716	0.233473	0.156563	0.126902	0.216333	0.117642
c0277	Staphylococcaceae Staphylococcus caprae	lowFe	50FeS	1	0	0.0840702	0.0956827	0.0862334	0.108687	0.0725128	0.0878068	0.0865676	0.215102
c0144	Coriobacteriaceae Collinsella aerofaciens	250FeS	50FeC	1	0	0.345731	0.364018	0.343118	0.275195	0.203012	0.261462	0.140936	0.140119
c0024	Bacteroidaceae Bacteroides fragilis	lowFe	250FeS	1	0	0.106639	0.127161	0.114553	0.120023	0.192631	0.378172	0.218636	0.235678
c0239	Prevotellaceae Prevotella group 5	50FeS	50H	1	0	0.0875232	0.109728	0.10351	0.114821	0.110333	0.171423	0.125642	0.216653
c0920	Lactobacillaceae Lactobacillus plantarum/ paraplantarum/ coryniformis/ pentosus	250FeS	50H	-1	0	0.10058	0.31517	0.559047	0.586296	0.480045	0.404213	0.388864	0.312238
c1295	Lachnospiraceae Dorea -	lowFe	50FeC	1	0	0.555973	0.343489	0.57688	0.244621	0.50437	0.45091	0.524917	0.449827
c0294	Streptococcaceae Streptococcus species	lowFe	250FeC	1	0	0.205486	0.179433	0.278723	0.15231	0.116732	0.101378	0.120606	0.0829526
c0258	Ruminococcaceae Ruminococcus albus	lowFe	50H	-1	0	0.321895	0.268077	0.225129	0.349251	0.236136	0.315285	0.320265	0.193951
c0074	Bifidobacteriaceae Bifidobacterium longum	50FeS	50H	-1	0	0.597082	0.556953	0.603957	0.369099	0.486748	0.626072	0.483064	0.658103
c1866	Ruminococcaceae Papillibacter -	lowFe	250FeS	1	0	0.0773089	0.0795844	0.0888444	0.106956	0.0951861	0.123258	0.136002	0.190268
c0326	Enterobacteriaceae Enterobacter/ Serratia group	lowFe	50H	-1	0	0.270931	0.308365	0.301179	0.344443	0.286119	0.231497	0.262855	0.193737
c1741	Lachnospiraceae Roseburia cecicola/intestinalis	lowFe	250FeS	-1	0	0.260247	0.265723	0.257252	0.21408	0.231276	0.226562	0.355468	0.378455
c1232	Streptococcaceae Streptococcus -	lowFe	50FeC	1	0	0.226126	0.263223	0.280058	0.203759	0.122255	0.12467	0.156283	0.116311
c0016	Bacillaceae Bacillus a subtilis	250FeC	250FeS	1	0	0.27572	0.321894	0.145134	0.242559	0.170539	0.178528	0.129528	0.139246
c1431	Lachnospiraceae Lachnospiraceae Incertae Sedis -	lowFe	50FeS	-1	0	0.210009	0.12014	0.207012	0.148281	0.220048	0.270268	0.241087	0.255838
c1478	Bacteroidaceae Bacteroides fragilis	250FeS	50FeC	-1	0	0.186487	0.25443	0.15466	0.251012	0.248252	0.145223	0.302514	0.146035
c0526	Bacteroidaceae Bacteroides group	50FeC	50H	1	0	0.545447	0.527349	0.505207	0.460867	0.518141	0.43988	0.364564	0.268359
c0334	Coriobacteriaceae Collinsella stercirus/ aerofaciens/ intestinalis	lowFe	50FeS	1	0	0.352837	0.386402	0.469319	0.249142	0.471373	0.473107	0.497558	0.426692
c1938	Enterobacteriaceae Escheriachia /shigella E.coli/shigella	50FeS	50H	1	0	0.410274	0.313059	0.24994	0.152153	0.437369	0.380582	0.37696	0.259009
c0258	Ruminococcaceae Ruminococcus albus	lowFe	50FeC	-1	0	0.321895	0.268077	0.225129	0.349251	0.214367	0.245672	0.262207	0.20753
c0496	Coriobacteriaceae Collinsella -	lowFe	250FeS	1	0	0.22122	0.129591	0.20522	0.10979	0.286717	0.256526	0.259705	0.183272
c1322	Porphyromonadaceae Parabacteroides uncultured/ distasonis	lowFe	50H	1	0	0.371911	0.289388	0.365764	0.220679	0.397795	0.23819	0.309421	0.132282
c1423	Sphingobacteriaceae Sphingobacterium -	50FeS	50H	-1	0	0.526027	0.498894	0.530072	0.562519	0.474626	0.579427	0.433869	0.339916
c0294	Streptococcaceae Streptococcus species	250FeC	50H	1	0	0.116732	0.101378	0.120606	0.0829526	0.183499	0.15267	0.197325	0.136841
c1290	Coriobacteriaceae Collinsella -	250FeS	50H	-1	0	0.547957	0.482548	0.4768	0.34275	0.227765	0.305279	0.322778	0.565396
c0175	Lachnospiraceae Dorea romicigenerans	50FeC	50FeS	-1	0	0.182777	0.225642	0.194898	0.279133	0.277138	0.208084	0.269346	0.169689
c0094	Helicobacteraceae Helicobacter pylori	lowFe	50FeS	1	0	0.35272	0.284088	0.199953	0.27654	0.2811	0.280185	0.129337	0.168638
c0496	Coriobacteriaceae Collinsella -	250FeS	50H	-1	0	0.286717	0.256526	0.259705	0.183272	0.124771	0.235101	0.167486	0.299864
c1302	Ruminococcaceae Faecalibacterium -	lowFe	250FeC	1	0	0.319733	0.294376	0.398324	0.39656	0.244085	0.161645	0.407757	0.245472
c0068	Bifidobacteriaceae Bifidobacterium gallicum	lowFe	50FeS	-1	0	0.0901259	0.0947122	0.0906617	0.123906	0.134554	0.0949512	0.102795	0.0767219
c0415	Lachnospiraceae Lachnospiraceae Incertae Sedis -	lowFe	50FeS	1	0	0.0880923	0.0921537	0.108615	0.125103	0.131253	0.155708	0.164043	0.201892
c1196	Lachnospiraceae Lachnospiraceae Incertae Sedis -	50FeC	50H	1	0	0.184758	0.168545	0.198693	0.171341	0.15341	0.0867734	0.15626	0.106468
c1744	Peptostreptococcaceae Peptostreptococcaceae Incertae Sedis Clostridium bartlettii	50FeC	50H	1	0	0.261225	0.219695	0.129961	0.135606	0.26028	0.259011	0.163315	0.218219
c0223	Leuconostocaceae Leuconostoc group 2	lowFe	250FeC	1	0	0.196324	0.157848	0.149271	0.143298	0.119869	0.113484	0.0894673	0.0892196
c1343	Bifidobacteriaceae Bifidobacterium asteroides	lowFe	50FeC	-1	0	0.10051	0.104089	0.0909591	0.117369	0.0767665	0.0767491	0.0923326	0.0732087
c0237	Prevotellaceae Prevotella group 3	lowFe	50FeS	-1	0	0.0918836	0.0862465	0.100881	0.112605	0.0967313	0.125384	0.0827806	0.0703129
c1045	Bacteroidaceae Bacteroides thetaiotaomicron	250FeS	50H	1	0	0.273048	0.21518	0.309686	0.201394	0.313708	0.169551	0.385051	0.126558
c0197	Lactobacillaceae Lactobacillus brevis	lowFe	50FeC	1	0	0.4587	0.534152	0.381703	0.447942	0.291001	0.350908	0.282903	0.284812
c1910	Ruminococcaceae unclassified_"Ruminococcaceae" -	250FeC	50FeS	-1	0	0.192412	0.238558	0.141036	0.166202	0.254587	0.228247	0.300093	0.26092
c0201	Lactobacillaceae Lactobacillus fermentum	250FeC	250FeS	1	0	0.141909	0.111039	0.0971706	0.0894809	0.117234	0.101141	0.0765217	0.0572667
c0418	Prevotellaceae Prevotella -	lowFe	250FeS	-1	0	0.546593	0.530479	0.529762	0.485596	0.602555	0.643808	0.685407	0.758208
c1035	Bacteroidaceae Bacteroides thetaiotaomicron	50FeS	50H	1	0	0.308241	0.250217	0.32957	0.27241	0.337447	0.173228	0.44966	0.176013
c1372	Bacteroidaceae Bacteroides massiliensis	lowFe	50FeS	1	0	0.36538	0.416406	0.176012	0.223569	0.442791	0.555882	0.289886	0.345281
c1759	Peptostreptococcaceae Peptostreptococcaceae Incertae Sedis Clostridium bartlettii/glycolicum	lowFe	250FeS	1	0	0.325385	0.335324	0.217219	0.230824	0.242088	0.248316	0.148551	0.149806
c0265	Lachnospiraceae Lachnospiraceae Incertae Sedis obeum	50FeC	50H	1	0	0.197514	0.225445	0.356385	0.335063	0.182288	0.20013	0.2885	0.218225
c1035	Bacteroidaceae Bacteroides thetaiotaomicron	50FeC	50H	1	0	0.368089	0.253082	0.427615	0.269485	0.337447	0.173228	0.44966	0.176013
c1443	Streptococcaceae Streptococcus -	250FeS	50H	1	0	0.483796	0.302551	0.529619	0.286712	0.450041	0.443277	0.484448	0.438804
c1322	Porphyromonadaceae Parabacteroides uncultured/ distasonis	50FeC	50FeS	-1	0	0.421226	0.323695	0.356023	0.313791	0.390697	0.411843	0.396041	0.480021
c1430	Lachnospiraceae Lachnospiraceae Incertae Sedis -	lowFe	50FeC	-1	0	0.108799	0.256595	0.121905	0.221058	0.156533	0.113782	0.144942	0.144892
c1196	Lachnospiraceae Lachnospiraceae Incertae Sedis -	lowFe	250FeC	1	0	0.0833279	0.106361	0.0989524	0.112285	0.148149	0.152566	0.151898	0.171188
c0401	Bacteroidaceae Bacteroides vulgatus	50FeC	50H	-1	0	0.39561	0.378356	0.406423	0.329739	0.39497	0.452017	0.295376	0.500053
c0021	Porphyromonadaceae Parabacteroides distasonis	lowFe	50H	1	0	0.302653	0.278867	0.334927	0.214518	0.309556	0.219034	0.354179	0.141463
c1192	Lachnospiraceae Dorea -	lowFe	50FeC	1	0	0.446921	0.246544	0.554949	0.237043	0.413229	0.366512	0.449474	0.359342
c2209	Incertae Sedis XIV Blautia obeum	lowFe	50FeC	-1	0	0.159896	0.170993	0.105669	0.123901	0.140637	0.10816	0.251301	0.187766
c0221	Leuconostocaceae Leuconostoc mesenteroides	lowFe	50H	1	0	0.13343	0.131654	0.169044	0.119067	0.109747	0.0990486	0.127694	0.0785943
c1040	Bacteroidaceae Bacteroides fragilis	250FeC	50FeC	-1	0	0.164784	0.237246	0.153922	0.292919	0.291986	0.204673	0.362939	0.193385
c0202	Lactobacillaceae Lactobacillus gasseri	50FeC	50FeS	-1	0	0.121047	0.19675	0.0706978	0.168695	0.118063	0.107042	0.146102	0.11138
c0272	Pseudonocardiaceae Sacchromonospora species	250FeS	50H	-1	0	0.145386	0.105578	0.0931733	0.0880355	0.0921314	0.10064	0.113626	0.133266
c0287	Streptococcaceae Streptococcus bovis	lowFe	50FeC	-1	0	0.0953331	0.0912594	0.101253	0.121743	0.0999678	0.176243	0.0838936	0.0806819
c2210	Incertae Sedis XIV Blautia obeum	250FeS	50FeS	1	0	0.138929	0.142216	0.162688	0.213201	0.201746	0.235274	0.236145	0.319504
c0294	Streptococcaceae Streptococcus species	250FeC	50FeC	1	0	0.116732	0.101378	0.120606	0.0829526	0.143831	0.130037	0.166012	0.12411
c0312	Enterobacteriaceae Yersinia enterocolitica	lowFe	50FeS	1	0	0.150808	0.137631	0.215236	0.196817	0.228272	0.187284	0.370717	0.294213
c1432	Coriobacteriaceae Collinsella -	lowFe	50FeC	1	0	0.159556	0.111719	0.105079	0.134642	0.111307	0.0752554	0.0742674	0.0905448
c0002	Verrucomicrobiaceae Akkermansia muciniphila	250FeC	50FeC	-1	0	0.1148	0.105488	0.0993369	0.160202	0.125272	0.133215	0.160923	0.107789
c1379	Bacteroidaceae Bacteroides stercoris	250FeC	50FeC	-1	0	0.109865	0.0980314	0.182218	0.122851	0.201716	0.214031	0.150619	0.182184
c1315	Bacteria unclassified_Bacteria -	250FeS	50FeS	-1	0	0.217372	0.0856737	0.0993779	0.0802353	0.0714777	0.0895201	0.0748467	0.118881
c1434	Nocardiaceae Nocardia -	lowFe	50FeS	1	0	0.362516	0.249716	0.223486	0.123192	0.243729	0.134947	0.11088	0.0832122
c0258	Ruminococcaceae Ruminococcus albus	50FeS	50H	-1	0	0.232595	0.227164	0.164122	0.286797	0.236136	0.315285	0.320265	0.193951
c1260	Ruminococcaceae unclassified_"Ruminococcaceae" -	50FeC	50H	-1	0	0.106633	0.084604	0.122919	0.0765545	0.0826009	0.0883534	0.0822209	0.113077
c1382	Bacteroidaceae Bacteroides thetaiotaomicron/finegoldii	250FeS	50H	1	0	0.465391	0.371552	0.451088	0.402113	0.508199	0.267998	0.293996	0.273692
c1282	Verrucomicrobiaceae Akkermansia -	250FeC	50H	1	0	0.121314	0.123226	0.0914082	0.0925511	0.137523	0.174971	0.101637	0.135961
c1300	Eubacteriaceae Eubacterium callanderi/ limonsum	lowFe	250FeS	-1	0	0.109712	0.10502	0.110818	0.118333	0.0948058	0.110691	0.0881363	0.0806244
c1759	Peptostreptococcaceae Peptostreptococcaceae Incertae Sedis Clostridium bartlettii/glycolicum	250FeS	50H	1	0	0.242088	0.248316	0.148551	0.149806	0.278046	0.353187	0.171063	0.218919
c0415	Lachnospiraceae Lachnospiraceae Incertae Sedis -	50FeS	50H	1	0	0.131253	0.155708	0.164043	0.201892	0.108677	0.110299	0.128715	0.138232
c1745	Peptostreptococcaceae Peptostreptococcaceae Incertae Sedis Clostridium bartlettii/glycolicum	250FeS	50H	1	0	0.203653	0.209648	0.132586	0.141773	0.256472	0.339557	0.132709	0.205328
c1866	Ruminococcaceae Papillibacter -	250FeC	250FeS	1	0	0.0850001	0.100813	0.11048	0.131624	0.0951861	0.123258	0.136002	0.190268
c1045	Bacteroidaceae Bacteroides thetaiotaomicron	250FeC	50FeS	-1	0	0.225167	0.244912	0.233031	0.286915	0.286078	0.212035	0.282261	0.198534
c0226	Listeriaceae Listeria group 1	lowFe	50H	1	0	0.116232	0.0980932	0.0911096	0.151958	0.0979074	0.0860789	0.0804033	0.105318
c1910	Ruminococcaceae unclassified_"Ruminococcaceae" -	50FeC	50H	-1	0	0.198774	0.259762	0.258077	0.181562	0.216684	0.165227	0.205623	0.260326
c1506	Erysipelotrichaceae Bulleidia moorei	lowFe	50FeC	1	0	0.0789416	0.0871168	0.0664649	0.133883	0.082431	0.0874401	0.0480523	0.0936514
c1759	Peptostreptococcaceae Peptostreptococcaceae Incertae Sedis Clostridium bartlettii/glycolicum	250FeS	50FeC	1	0	0.242088	0.248316	0.148551	0.149806	0.236746	0.321061	0.150709	0.213486
c1322	Porphyromonadaceae Parabacteroides uncultured/ distasonis	lowFe	50FeC	1	0	0.371911	0.289388	0.365764	0.220679	0.421226	0.323695	0.356023	0.313791
c2209	Incertae Sedis XIV Blautia obeum	lowFe	250FeC	-1	0	0.159896	0.170993	0.105669	0.123901	0.138489	0.121411	0.180557	0.17616
c1870	Peptostreptococcaceae Peptostreptococcaceae Incertae Sedis Clostridium bartlettii/glycolicum	50FeS	50H	1	0	0.165378	0.166066	0.0988685	0.0919003	0.19215	0.20133	0.141399	0.130453
c1387	Bacteroidaceae Bacteroides uniformis	250FeS	50H	-1	0	0.367718	0.588837	0.370756	0.556086	0.576909	0.375853	0.488907	0.392306
c0140	Clostridiaceae Clostridium group 2	50FeC	50H	1	0	0.233253	0.268963	0.123426	0.125463	0.211665	0.317593	0.121469	0.177423
c1343	Bifidobacteriaceae Bifidobacterium asteroides	50FeC	50H	-1	0	0.0767665	0.0767491	0.0923326	0.0732087	0.0804091	0.0825789	0.068283	0.103024
c0284	Streptococcaceae Streptococcus agalactiae	250FeC	50FeS	-1	0	0.0865974	0.0829741	0.0871306	0.0770065	0.0856468	0.0986038	0.0459906	0.108249
c0312	Enterobacteriaceae Yersinia enterocolitica	lowFe	250FeC	1	0	0.150808	0.137631	0.215236	0.196817	0.221124	0.209828	0.289753	0.276358
c1506	Erysipelotrichaceae Bulleidia moorei	lowFe	250FeC	-1	0	0.0789416	0.0871168	0.0664649	0.133883	0.0994495	0.0975769	0.103278	0.0957826
c0029	Bacteroidaceae Bacteroides theiatomicron	250FeS	50FeS	1	0	0.193039	0.171876	0.192503	0.151036	0.200177	0.120387	0.149905	0.108284
c1433	Coriobacteriaceae Collinsella -	lowFe	250FeC	-1	0	0.187727	0.157553	0.385831	0.131152	0.136876	0.165663	0.131114	0.182671
c0174	Lachnospiraceae Lachnospiraceae Incertae Sedis rectale	50FeC	50H	-1	0	0.0902126	0.092183	0.0782434	0.0801294	0.100208	0.0833931	0.121081	0.111561
c1693	Erysipelotrichaceae Catenibacterium mitsuokai	50FeC	50FeS	-1	0	0.12412	0.115905	0.140082	0.131855	0.0989859	0.13664	0.0910073	0.0947489
c1359	Bifidobacteriaceae Bifidobacterium thermophilum	250FeC	50FeS	1	0	0.399724	0.277243	0.273502	0.149494	0.338631	0.2768	0.212249	0.207832
c0530	Lachnospiraceae Lachnospiraceae Incertae Sedis -	250FeS	50H	-1	0	0.17134	0.155501	0.153117	0.179407	0.156824	0.159225	0.162107	0.129059
c0177	Lachnospiraceae Lachnospiraceae Incertae Sedis ventriosum	250FeC	50H	-1	0	0.0804289	0.0951453	0.0963096	0.0780577	0.104548	0.0858557	0.072975	0.108136
c1446	Lachnospiraceae Lachnospiraceae Incertae Sedis -	lowFe	250FeS	1	0	0.107178	0.0884958	0.11597	0.0981237	0.142389	0.108127	0.170599	0.135839
c1309	Peptostreptococcaceae Peptostreptococcaceae Incertae Sedis ruminantium	lowFe	50FeS	-1	0	0.0946262	0.116037	0.107126	0.108537	0.126171	0.076365	0.0863823	0.0785015
c0258	Ruminococcaceae Ruminococcus albus	50FeC	50FeS	-1	0	0.214367	0.245672	0.262207	0.20753	0.232595	0.227164	0.164122	0.286797
c0157	Aerococcaceae Aerococcus species	250FeC	50H	1	0	0.395302	0.450832	0.255357	0.249807	0.368479	0.439602	0.231915	0.181269
c0201	Lactobacillaceae Lactobacillus fermentum	lowFe	50FeC	1	0	0.143758	0.166025	0.103204	0.129578	0.120634	0.148608	0.0800962	0.0940496
c1484	Bifidobacteriaceae Bifidobacterium longum	lowFe	250FeS	1	0	0.327273	0.226872	0.155479	0.115122	0.238955	0.157285	0.110119	0.0837629
c0218	Streptococcaceae Lactococcus lactis	lowFe	50FeC	1	0	0.228734	0.0974225	0.10366	0.126631	0.103813	0.0752484	0.084836	0.0922174
c0285	Streptococcaceae Streptococcus anginosus	250FeS	50FeS	1	0	0.277668	0.201114	0.342629	0.166376	0.320307	0.239936	0.333387	0.227622
c1937	Enterobacteriaceae Erwinia carotovora	lowFe	250FeC	1	0	0.0969088	0.0969837	0.0776282	0.113134	0.103394	0.118518	0.0736676	0.15467
c1386	Bacteroidaceae Bacteroides uncult	lowFe	50FeS	1	0	0.106462	0.181074	0.0933351	0.217377	0.124596	0.139677	0.113416	0.159086
c1376	Bacteroidaceae Bacteroides plebeius	250FeS	50FeS	-1	0	0.103839	0.0928718	0.114374	0.0998581	0.113457	0.157484	0.0893843	0.135949
c1745	Peptostreptococcaceae Peptostreptococcaceae Incertae Sedis Clostridium bartlettii/glycolicum	lowFe	50FeS	1	0	0.249252	0.231855	0.208108	0.200403	0.224831	0.208389	0.160635	0.147383
c0139	Clostridiaceae Clostridium group 1	250FeS	50H	1	0	0.39111	0.445659	0.25023	0.288378	0.44409	0.496232	0.370374	0.391282
c1354	Bifidobacteriaceae Bifidobacterium pullorum	250FeS	50H	1	0	0.0889761	0.0870749	0.0884683	0.0895334	0.0989588	0.096215	0.0976101	0.12119
c0265	Lachnospiraceae Lachnospiraceae Incertae Sedis obeum	lowFe	50FeC	1	0	0.205086	0.210729	0.312769	0.24795	0.197514	0.225445	0.356385	0.335063
c1035	Bacteroidaceae Bacteroides thetaiotaomicron	250FeC	250FeS	-1	0	0.270388	0.307391	0.267312	0.341547	0.332556	0.26048	0.404988	0.253517
c1275	Enterobacteriaceae Escherichia /shigella E.coli/ Shigella	250FeS	50FeS	1	0	0.426907	0.26223	0.323133	0.209659	0.265456	0.208879	0.214312	0.156322
c1423	Sphingobacteriaceae Sphingobacterium -	lowFe	50FeS	-1	0	0.511245	0.554078	0.50082	0.42042	0.526027	0.498894	0.530072	0.562519
c0182	Fibrobacteraceae Fibrobacter intestinalis	lowFe	250FeC	1	0	0.0848676	0.101515	0.0898522	0.133829	0.0946956	0.0977556	0.09553	0.100307
c0003	Verrucomicrobiaceae Akkermansia muciniphila	lowFe	50FeC	1	0	0.138216	0.137284	0.0851765	0.109072	0.163463	0.139138	0.0758992	0.0818107
c0094	Helicobacteraceae Helicobacter pylori	250FeC	250FeS	-1	0	0.104835	0.0968707	0.169042	0.158081	0.234798	0.244129	0.188679	0.210227
c0134	Clostridiaceae Clostridium tyrobutyricum	250FeS	50FeC	-1	0	0.100735	0.117171	0.164588	0.107172	0.0871679	0.0786506	0.0764961	0.080658
c0201	Lactobacillaceae Lactobacillus fermentum	lowFe	50H	1	0	0.143758	0.166025	0.103204	0.129578	0.109798	0.163005	0.0691134	0.0976619
c1361	Bacteroidaceae Bacteroides coprocola	lowFe	250FeS	1	0	0.128977	0.128853	0.113894	0.128491	0.136102	0.130745	0.0823604	0.0968516
c1382	Bacteroidaceae Bacteroides thetaiotaomicron/finegoldii	lowFe	50FeS	1	0	0.476702	0.417554	0.490855	0.533202	0.394171	0.382918	0.394492	0.402258
c1299	Erysipelotrichaceae Erysipelotrichaceae Incertae Sedis -	lowFe	250FeC	-1	0	0.113736	0.104704	0.107359	0.118785	0.100128	0.116552	0.102321	0.0897231
c1354	Bifidobacteriaceae Bifidobacterium pullorum	250FeC	50FeS	-1	0	0.0989383	0.100257	0.0858038	0.0851891	0.0747685	0.0740354	0.0804605	0.112731
c1309	Peptostreptococcaceae Peptostreptococcaceae Incertae Sedis ruminantium	250FeC	50FeS	1	0	0.126993	0.102238	0.104646	0.103612	0.126171	0.076365	0.0863823	0.0785015
c0221	Leuconostocaceae Leuconostoc mesenteroides	50FeC	50H	1	0	0.106454	0.104905	0.126304	0.103553	0.109747	0.0990486	0.127694	0.0785943
c1745	Peptostreptococcaceae Peptostreptococcaceae Incertae Sedis Clostridium bartlettii/glycolicum	250FeS	50FeC	1	0	0.203653	0.209648	0.132586	0.141773	0.206481	0.291617	0.127535	0.186665
c0079	Bifidobacteriaceae Bifidobacterium longum	250FeS	50FeC	1	0	0.134587	0.0979462	0.0826093	0.083894	0.142528	0.127841	0.0781081	0.11035
c1431	Lachnospiraceae Lachnospiraceae Incertae Sedis -	250FeC	50FeC	1	0	0.191853	0.127268	0.254162	0.152346	0.20265	0.143116	0.300677	0.199618
c1329	Streptococcaceae Streptococcus -	250FeC	250FeS	1	0	0.129413	0.100178	0.231162	0.24429	0.234609	0.121179	0.298819	0.318836
c0418	Prevotellaceae Prevotella -	lowFe	250FeC	-1	0	0.546593	0.530479	0.529762	0.485596	0.612754	0.617047	0.631528	0.633127
c1870	Peptostreptococcaceae Peptostreptococcaceae Incertae Sedis Clostridium bartlettii/glycolicum	lowFe	250FeC	1	0	0.174788	0.215473	0.108053	0.141264	0.156403	0.164349	0.0960728	0.108386
c0028	Bacteroidaceae Bacteroides thetaiotaomicron	250FeC	50H	1	0	0.588518	0.594207	0.54613	0.590516	0.447995	0.491953	0.375366	0.453747
c0197	Lactobacillaceae Lactobacillus brevis	50FeC	50FeS	1	0	0.291001	0.350908	0.282903	0.284812	0.239942	0.291573	0.184696	0.218932
c0284	Streptococcaceae Streptococcus agalactiae	lowFe	250FeC	-1	0	0.0862857	0.0868791	0.0785407	0.100147	0.0865974	0.0829741	0.0871306	0.0770065
c1399	Yeast Candida glabatra	50FeS	50H	-1	0	0.0886732	0.0939306	0.0829302	0.0824159	0.0902079	0.0854769	0.101257	0.106731
c0289	Lachnospiraceae Lachnospiraceae Incertae Sedis -	250FeS	50FeC	-1	0	0.098821	0.0855288	0.0774664	0.0778648	0.087609	0.0926214	0.113512	0.100762
c0082	Bifidobacteriaceae Bifidobacterium group 1	250FeS	50H	1	0	0.112103	0.122057	0.0983143	0.11489	0.133325	0.194354	0.102284	0.148284
c0139	Clostridiaceae Clostridium group 1	50FeS	50H	1	0	0.41514	0.43969	0.295265	0.303547	0.44409	0.496232	0.370374	0.391282
c0187	Ruminococcaceae Faecalibacterium prausnitzii	250FeC	50FeS	1	0	0.19439	0.152324	0.289208	0.270844	0.20521	0.125117	0.273128	0.210878
c1219	Ruminococcaceae unclassified_"Ruminococcaceae" -	250FeS	50FeC	1	0	0.143648	0.186326	0.239532	0.274645	0.180189	0.196527	0.20973	0.214057
c0210	Lactobacillaceae Lactobacillus salivarius	250FeS	50FeS	1	0	0.199236	0.115916	0.135794	0.123966	0.143073	0.0918387	0.112339	0.0966377
c0225	Listeriaceae Listeria grayi	250FeC	50H	1	0	0.121268	0.104825	0.0855947	0.0946911	0.197403	0.165305	0.074325	0.121438
c1282	Verrucomicrobiaceae Akkermansia -	50FeC	50H	1	0	0.16036	0.187326	0.0799905	0.106172	0.137523	0.174971	0.101637	0.135961
c1937	Enterobacteriaceae Erwinia carotovora	250FeC	50H	1	0	0.103394	0.118518	0.0736676	0.15467	0.085892	0.102836	0.0762056	0.120984
c0102	Clostridiaceae Clostridium butyricum	50FeC	50H	1	0	0.294719	0.363511	0.233722	0.274216	0.264338	0.283696	0.194904	0.214717
c0038	Bifidobacteriaceae Bifidobacterium adolescentis	lowFe	250FeC	1	0	0.165995	0.144489	0.141173	0.108129	0.165171	0.137723	0.111999	0.0848345
c0890	Enterobacteriaceae unclassified_Enterobacteriaceae Salmonella / Klebsiella	lowFe	250FeS	1	0	0.356181	0.212423	0.307086	0.291308	0.644712	0.347204	0.500226	0.371258
c0233	Prevotellaceae Prevotella bivia	250FeC	50FeS	1	0	0.25826	0.22836	0.39709	0.259068	0.266142	0.190223	0.371288	0.33019
c0102	Clostridiaceae Clostridium butyricum	lowFe	50H	1	0	0.312239	0.366699	0.215868	0.272826	0.264338	0.283696	0.194904	0.214717
c1288	Erysipelotrichaceae Catenibacterium -	250FeS	50FeS	1	0	0.109084	0.134773	0.0981644	0.0686777	0.118532	0.146907	0.0902565	0.0871592
c0020	Bacteroidaceae Bacteroides caccae	lowFe	250FeC	-1	0	0.0779736	0.0974987	0.101523	0.111182	0.117878	0.103187	0.102033	0.0876256
c0072	Bifidobacteriaceae Bifidobacterium infanis	lowFe	50FeC	1	0	0.171664	0.121077	0.108453	0.119436	0.216522	0.204215	0.0849071	0.0941861
c0232	Veillonellaceae Acidaminococcus facium	250FeC	250FeS	1	0	0.0914867	0.110087	0.08587	0.0951053	0.105696	0.124617	0.0972092	0.120602
c0289	Lachnospiraceae Lachnospiraceae Incertae Sedis -	lowFe	50FeS	1	0	0.0917326	0.0798374	0.087098	0.130405	0.100993	0.0902025	0.0936956	0.102873
c1299	Erysipelotrichaceae Erysipelotrichaceae Incertae Sedis -	250FeC	250FeS	1	0	0.100128	0.116552	0.102321	0.0897231	0.116006	0.137812	0.126454	0.113653
c0140	Clostridiaceae Clostridium group 2	lowFe	50H	1	0	0.221356	0.22833	0.132132	0.140081	0.211665	0.317593	0.121469	0.177423
c1379	Bacteroidaceae Bacteroides stercoris	50FeC	50FeS	1	0	0.201716	0.214031	0.150619	0.182184	0.170862	0.211731	0.124352	0.143909
c1443	Streptococcaceae Streptococcus -	250FeC	50FeC	1	0	0.479469	0.301954	0.525907	0.393209	0.566669	0.435166	0.623693	0.497288
c0272	Pseudonocardiaceae Sacchromonospora species	lowFe	50H	1	0	0.0761955	0.0892796	0.0898436	0.105475	0.0921314	0.10064	0.113626	0.133266
c0190	Helicobacteraceae Helicobacter group 1	250FeS	50FeC	-1	0	0.10714	0.139229	0.106168	0.0943419	0.097012	0.0863867	0.0979909	0.119015
c0170	Eubacteriaceae Acetobacterium limosum	50FeC	50H	-1	0	0.113142	0.0976305	0.0759489	0.0820975	0.100778	0.101373	0.111573	0.103158
c1647	Lactobacillaceae Lactobacillus helveticus	250FeS	50FeS	-1	0	0.148246	0.0932338	0.0823541	0.076955	0.0721579	0.0825928	0.093898	0.0965237
c1914	Ruminococcaceae unclassified_"Ruminococcaceae" -	50FeC	50H	1	0	0.130443	0.1333	0.160962	0.213708	0.152931	0.178699	0.183891	0.267123
c1271	Enterobacteriaceae Enterobacter -	250FeC	50FeC	-1	0	0.0957603	0.107962	0.10755	0.0940188	0.0974193	0.093536	0.0936653	0.117485
c1446	Lachnospiraceae Lachnospiraceae Incertae Sedis -	250FeS	50H	1	0	0.142389	0.108127	0.170599	0.135839	0.127855	0.0880127	0.178535	0.108842
c0335	Coriobacteriaceae Atopobium group	50FeC	50FeS	1	0	0.0878215	0.0867771	0.102559	0.107931	0.0889146	0.0835843	0.0971949	0.134507
c0028	Bacteroidaceae Bacteroides thetaiotaomicron	250FeS	50H	-1	0	0.59006	0.518575	0.604576	0.565354	0.447995	0.491953	0.375366	0.453747
c0530	Lachnospiraceae Lachnospiraceae Incertae Sedis -	250FeS	50FeC	-1	0	0.17134	0.155501	0.153117	0.179407	0.155087	0.156904	0.157296	0.144149
c0102	Clostridiaceae Clostridium butyricum	250FeS	50FeC	1	0	0.271643	0.285027	0.173321	0.22058	0.294719	0.363511	0.233722	0.274216
c0164	Lachnospiraceae Lachnospiraceae Incertae Sedis contortum	50FeC	50H	-1	0	0.114403	0.0820898	0.167399	0.0816297	0.0809077	0.0962403	0.0799445	0.101445
c1484	Bifidobacteriaceae Bifidobacterium longum	250FeS	50FeS	1	0	0.238955	0.157285	0.110119	0.0837629	0.297575	0.215789	0.14257	0.103984
c1355	Bifidobacteriaceae Bifidobacterium ruminantium	50FeS	50H	1	0	0.206853	0.290446	0.103364	0.133044	0.169443	0.311509	0.104226	0.1651
c1329	Streptococcaceae Streptococcus -	lowFe	50FeS	1	0	0.2763	0.250031	0.413799	0.286634	0.165717	0.149794	0.235301	0.231054
c0221	Leuconostocaceae Leuconostoc mesenteroides	lowFe	250FeS	1	0	0.13343	0.131654	0.169044	0.119067	0.115735	0.108099	0.128384	0.096179
c0102	Clostridiaceae Clostridium butyricum	lowFe	250FeS	1	0	0.312239	0.366699	0.215868	0.272826	0.271643	0.285027	0.173321	0.22058
c1423	Sphingobacteriaceae Sphingobacterium -	lowFe	50H	1	0	0.511245	0.554078	0.50082	0.42042	0.474626	0.579427	0.433869	0.339916
c0312	Enterobacteriaceae Yersinia enterocolitica	250FeS	50FeC	1	0	0.192778	0.24337	0.236866	0.247022	0.180465	0.223448	0.198533	0.305133
c1938	Enterobacteriaceae Escheriachia /shigella E.coli/shigella	250FeC	50FeC	1	0	0.418855	0.417153	0.243578	0.32938	0.405909	0.39997	0.243176	0.267514
c1866	Ruminococcaceae Papillibacter -	lowFe	250FeC	1	0	0.0773089	0.0795844	0.0888444	0.106956	0.0850001	0.100813	0.11048	0.131624
c2221	Bacteroidaceae Bacteroides capillosus	250FeS	50FeC	1	0	0.227356	0.0956887	0.0870653	0.118406	0.0968399	0.0784184	0.07469	0.096247
c1039	Bacteroidaceae Bacteroides uniformis	50FeC	50FeS	1	0	0.40478	0.397788	0.358934	0.250002	0.424737	0.400688	0.324636	0.307032
c0294	Streptococcaceae Streptococcus species	lowFe	50FeC	1	0	0.205486	0.179433	0.278723	0.15231	0.143831	0.130037	0.166012	0.12411
c0072	Bifidobacteriaceae Bifidobacterium infanis	250FeS	50FeC	1	0	0.163311	0.120795	0.0931031	0.115559	0.216522	0.204215	0.0849071	0.0941861
c0395	Ruminococcaceae Subdoligranulum -	250FeS	50FeC	1	0	0.274655	0.235664	0.336134	0.299289	0.298845	0.266511	0.403519	0.367057
c1938	Enterobacteriaceae Escheriachia /shigella E.coli/shigella	lowFe	50FeC	1	0	0.42665	0.424438	0.271943	0.328025	0.405909	0.39997	0.243176	0.267514
c0061	Bifidobacteriaceae Bifidobacterium catenulatum	250FeS	50FeC	1	0	0.127243	0.199543	0.119234	0.11927	0.117354	0.120978	0.0832658	0.0973074
c1446	Lachnospiraceae Lachnospiraceae Incertae Sedis -	250FeS	50FeC	1	0	0.142389	0.108127	0.170599	0.135839	0.13977	0.0931458	0.237316	0.110879
c0221	Leuconostocaceae Leuconostoc mesenteroides	250FeS	50H	1	0	0.115735	0.108099	0.128384	0.096179	0.109747	0.0990486	0.127694	0.0785943
c0327	Enterobacteriaceae unclassified_Enterobacteriaceae group	lowFe	250FeC	1	0	0.341198	0.396338	0.240988	0.294576	0.362814	0.504355	0.247366	0.360438
c0079	Bifidobacteriaceae Bifidobacterium longum	50FeC	50FeS	1	0	0.142528	0.127841	0.0781081	0.11035	0.155557	0.118973	0.0850025	0.0902101
c1744	Peptostreptococcaceae Peptostreptococcaceae Incertae Sedis Clostridium bartlettii	lowFe	250FeS	1	0	0.215501	0.260596	0.121433	0.124037	0.167156	0.221541	0.106933	0.151634
c1933	Enterobacteriaceae Yersinia frederiksenii/bercovieri/mollaretii	lowFe	250FeS	1	0	0.0898722	0.0810932	0.0915068	0.0696977	0.0973549	0.0875968	0.0975791	0.0851423
c0276	Staphylococcaceae Staphylococcus aureus/ haemolyticus	50FeS	50H	1	0	0.0890179	0.112089	0.0703119	0.0915253	0.111465	0.114011	0.101959	0.111665
c1434	Nocardiaceae Nocardia -	lowFe	250FeS	1	0	0.362516	0.249716	0.223486	0.123192	0.302035	0.134491	0.134283	0.101053
c0258	Ruminococcaceae Ruminococcus albus	lowFe	50FeS	1	0	0.321895	0.268077	0.225129	0.349251	0.232595	0.227164	0.164122	0.286797
c1448	Lachnospiraceae unclassified_"Lachnospiraceae" -	50FeC	50H	1	0	0.302834	0.265409	0.409138	0.374955	0.302089	0.183493	0.340807	0.307972
c1297	Coriobacteriaceae Eggerthella -	250FeC	250FeS	-1	0	0.0985918	0.101821	0.104826	0.111615	0.14702	0.128678	0.120715	0.0917025
c1281	Rikenellaceae Alistipes finegoldii/ onderdonkii/shahii	lowFe	50FeC	1	0	0.161108	0.151778	0.144507	0.119358	0.181888	0.158369	0.132937	0.0981658
c0082	Bifidobacteriaceae Bifidobacterium group 1	250FeC	50FeC	1	0	0.125966	0.114565	0.114457	0.109486	0.15077	0.129397	0.0917725	0.0901588
c1434	Nocardiaceae Nocardia -	250FeS	50FeS	1	0	0.302035	0.134491	0.134283	0.101053	0.243729	0.134947	0.11088	0.0832122
c1376	Bacteroidaceae Bacteroides plebeius	50FeS	50H	1	0	0.113457	0.157484	0.0893843	0.135949	0.103775	0.11456	0.103282	0.111966
c1933	Enterobacteriaceae Yersinia frederiksenii/bercovieri/mollaretii	50FeS	50H	1	0	0.0633177	0.0810456	0.0866865	0.0905354	0.0804599	0.0893371	0.107859	0.109926
c0466	Lachnospiraceae Lachnospiraceae Incertae Sedis -	250FeS	50FeS	1	0	0.193791	0.229889	0.311419	0.322225	0.251425	0.279323	0.326031	0.390807
c1278	Enterobacteriaceae Enterobacter sp.	50FeC	50FeS	1	0	0.043897	0.0813874	0.0804271	0.0878	0.0735831	0.0811483	0.0769877	0.106444
c0296	Streptococcaceae Streptococcus group	50FeC	50H	1	0	0.0927718	0.0863444	0.0863217	0.102932	0.120683	0.0960855	0.0878551	0.124463
c0395	Ruminococcaceae Subdoligranulum -	50FeC	50FeS	1	0	0.298845	0.266511	0.403519	0.367057	0.284533	0.256639	0.392945	0.304328
c1870	Peptostreptococcaceae Peptostreptococcaceae Incertae Sedis Clostridium bartlettii/glycolicum	lowFe	50FeC	1	0	0.174788	0.215473	0.108053	0.141264	0.150508	0.19812	0.116256	0.117469
c1278	Enterobacteriaceae Enterobacter sp.	250FeC	50FeS	-1	0	0.0979966	0.0909178	0.0923556	0.0885199	0.0735831	0.0811483	0.0769877	0.106444
c0033	Bacteroidaceae Bacteroides group	50FeC	50FeS	1	0	0.339012	0.300966	0.302656	0.272808	0.302804	0.273159	0.28934	0.227068
c0083	Bifidobacteriaceae Bifidobacterium group 2	250FeS	50FeS	1	0	0.30696	0.391283	0.283226	0.306431	0.372249	0.421523	0.28818	0.367985
c0272	Pseudonocardiaceae Sacchromonospora species	lowFe	250FeS	-1	0	0.0761955	0.0892796	0.0898436	0.105475	0.145386	0.105578	0.0931733	0.0880355
c0227	Paenibacillaceae Paenibacillus group 1	lowFe	50H	1	0	0.0948905	0.0902117	0.0696927	0.124644	0.0998674	0.0812552	0.0704778	0.104079
c0418	Prevotellaceae Prevotella -	250FeC	250FeS	1	0	0.612754	0.617047	0.631528	0.633127	0.602555	0.643808	0.685407	0.758208
c0174	Lachnospiraceae Lachnospiraceae Incertae Sedis rectale	lowFe	250FeC	1	0	0.0994827	0.0967086	0.0852337	0.128213	0.104572	0.100721	0.0873474	0.107499
c0130	Erysipelotrichaceae Erysipelotrichaceae Incertae Sedis ramosum	lowFe	50H	1	0	0.0907084	0.0945721	0.0790173	0.0952425	0.0980374	0.101937	0.0790642	0.113508
c1275	Enterobacteriaceae Escherichia /shigella E.coli/ Shigella	50FeS	50H	1	0	0.265456	0.208879	0.214312	0.156322	0.417164	0.221308	0.254168	0.186078
c1427	Lachnospiraceae Lachnospiraceae Incertae Sedis -	250FeC	50FeS	1	0	0.0970785	0.0994021	0.0997917	0.118563	0.0871633	0.0895979	0.0915184	0.0998362
c1897	Ruminococcaceae Subdoligranulum -	250FeS	50H	1	0	0.356386	0.400065	0.545913	0.605771	0.410028	0.433562	0.442165	0.719356
c1934	Enterobacteriaceae Yersinia intermedia	lowFe	50FeS	1	0	0.0771395	0.111404	0.106744	0.115699	0.0800012	0.0910916	0.0851649	0.0974725
c1325	Lachnospiraceae Roseburia -	250FeC	50H	1	0	0.148883	0.234868	0.25605	0.108407	0.152714	0.156628	0.266238	0.128531
c1130	Lachnospiraceae Lachnospiraceae Incertae Sedis -	50FeC	50FeS	1	0	0.195425	0.259809	0.416683	0.461275	0.280974	0.305102	0.449322	0.546841
c0232	Veillonellaceae Acidaminococcus facium	250FeS	50H	1	0	0.105696	0.124617	0.0972092	0.120602	0.0968187	0.136933	0.0852026	0.101872
c1361	Bacteroidaceae Bacteroides coprocola	lowFe	50H	1	0	0.128977	0.128853	0.113894	0.128491	0.159998	0.157587	0.079696	0.108664
c1113	Lachnospiraceae Roseburia -	250FeS	50FeC	1	0	0.0795726	0.0949222	0.0961339	0.0974008	0.0857933	0.103884	0.107982	0.114877
c1278	Enterobacteriaceae Enterobacter sp.	lowFe	250FeS	1	0	0.0840504	0.100494	0.0831779	0.0918588	0.10197	0.109235	0.096374	0.108297
c0087	Lachnospiraceae Butyrivibrio fibrisolvens	lowFe	50H	1	0	0.0907546	0.0916636	0.088682	0.124629	0.0942262	0.0953551	0.0844078	0.105825
c1265	Clostridia unclassified_"Clostridia" -	250FeC	250FeS	1	0	0.127036	0.187829	0.184871	0.285933	0.168298	0.220928	0.193124	0.242959
c0889	Enterobacteriaceae unclassified_Enterobacteriaceae E.coli/ Shigella	250FeS	50H	1	0	0.168229	0.125669	0.111872	0.0927952	0.165438	0.117435	0.114663	0.109068
c1379	Bacteroidaceae Bacteroides stercoris	250FeC	50FeS	-1	0	0.109865	0.0980314	0.182218	0.122851	0.170862	0.211731	0.124352	0.143909
c1939	Enterobacteriaceae Escheriachia /shigella E.coli/shigella	50FeC	50FeS	1	0	0.396942	0.424742	0.226521	0.368203	0.352159	0.363656	0.288257	0.314459
c1726	Ruminococcaceae Ruminococcus bromii	50FeS	50H	-1	0	0.153749	0.133166	0.176982	0.138526	0.102312	0.135664	0.09337	0.118496
c1029	Bacteroidaceae Bacteroides uniformis	50FeC	50FeS	1	0	0.533961	0.464606	0.412703	0.369085	0.505128	0.49377	0.442683	0.430624
c1428	Lachnospiraceae unclassified_"Lachnospiraceae" -	250FeC	50FeC	1	0	0.244425	0.179492	0.35663	0.276523	0.292568	0.20581	0.381588	0.322459
c0071	Bifidobacteriaceae Bifidobacterium globosum	lowFe	50H	1	0	0.0812843	0.114477	0.0903966	0.10953	0.0858225	0.0992485	0.0865407	0.09421
c1130	Lachnospiraceae Lachnospiraceae Incertae Sedis -	250FeS	50FeC	1	0	0.286382	0.344717	0.436567	0.535729	0.195425	0.259809	0.416683	0.461275
c0181	unclassified_Clostridiales Eubacterium group 3	50FeC	50FeS	1	0	0.104075	0.118789	0.0748152	0.106401	0.113954	0.13179	0.0984013	0.12354
c1270	Enterobacteriaceae Klebsiella -	50FeS	50H	-1	0	0.0942559	0.478706	0.0974517	0.332346	0.516998	0.374495	0.41566	0.385678
c1897	Ruminococcaceae Subdoligranulum -	50FeC	50H	1	0	0.389919	0.407061	0.555486	0.620243	0.410028	0.433562	0.442165	0.719356
c0395	Ruminococcaceae Subdoligranulum -	lowFe	250FeS	1	0	0.262321	0.241925	0.374201	0.346864	0.274655	0.235664	0.336134	0.299289
c1447	Lachnospiraceae unclassified_"Lachnospiraceae" -	lowFe	50FeS	1	0	0.110697	0.105307	0.125237	0.126098	0.121654	0.107992	0.135422	0.146129
c0033	Bacteroidaceae Bacteroides group	50FeC	50H	1	0	0.339012	0.300966	0.302656	0.272808	0.384817	0.2865	0.310036	0.235451
c1702	Ruminococcaceae Faecalibacterium prausnitzii	50FeS	50H	1	0	0.221099	0.253772	0.309426	0.333018	0.214787	0.249308	0.311868	0.385645
c1039	Bacteroidaceae Bacteroides uniformis	lowFe	250FeS	1	0	0.356488	0.37376	0.233778	0.302738	0.357049	0.447197	0.254089	0.350409
c1113	Lachnospiraceae Roseburia -	lowFe	250FeS	1	0	0.0899282	0.0960777	0.0970758	0.11256	0.0795726	0.0949222	0.0961339	0.0974008
c1448	Lachnospiraceae unclassified_"Lachnospiraceae" -	250FeC	50FeC	1	0	0.304859	0.252959	0.411525	0.324881	0.302834	0.265409	0.409138	0.374955
c1453	Lachnospiraceae Lachnospiraceae Incertae Sedis -	250FeS	50FeS	1	0	0.345739	0.377997	0.427341	0.522665	0.39421	0.425908	0.544267	0.602808
c0320	Bacteroidaceae Bacteroides group	250FeS	50FeC	1	0	0.084733	0.126769	0.0841835	0.117953	0.10007	0.1128	0.0969334	0.102293
c1281	Rikenellaceae Alistipes finegoldii/ onderdonkii/shahii	lowFe	50H	1	0	0.161108	0.151778	0.144507	0.119358	0.176485	0.163526	0.117221	0.103645
c1282	Verrucomicrobiaceae Akkermansia -	250FeS	50FeS	1	0	0.175231	0.133842	0.111898	0.0937386	0.155377	0.151849	0.0958937	0.0814047
c0039	Bifidobacteriaceae Bifidobacterium angulatum	250FeC	50FeS	1	0	0.291622	0.22594	0.155887	0.194744	0.265818	0.226375	0.160304	0.224099
c0411	Lachnospiraceae Lachnospiraceae Incertae Sedis -	250FeC	50H	1	0	0.123094	0.359679	0.152441	0.135584	0.135816	0.160921	0.156512	0.155985
c1039	Bacteroidaceae Bacteroides uniformis	250FeC	250FeS	1	0	0.351691	0.374042	0.203379	0.304627	0.357049	0.447197	0.254089	0.350409
c0221	Leuconostocaceae Leuconostoc mesenteroides	lowFe	50FeC	1	0	0.13343	0.131654	0.169044	0.119067	0.106454	0.104905	0.126304	0.103553
c0018	Bacillaceae Geobacillus group	250FeS	50H	1	0	0.0976952	0.103891	0.0878517	0.118779	0.0978239	0.110083	0.0731776	0.136258
c1282	Verrucomicrobiaceae Akkermansia -	250FeC	50FeC	1	0	0.121314	0.123226	0.0914082	0.0925511	0.16036	0.187326	0.0799905	0.106172
c1280	Enterobacteriaceae Pantoea sp.	250FeC	50FeC	1	0	0.0880716	0.0879316	0.098999	0.0973725	0.0829837	0.0822715	0.100963	0.0849164
c0381	Bacteroidaceae Bacteroides vulgatus	lowFe	50H	1	0	0.528593	0.610729	0.474258	0.540706	0.518468	0.63757	0.517598	0.61914
c0039	Bifidobacteriaceae Bifidobacterium angulatum	250FeS	50H	1	0	0.167148	0.321619	0.106705	0.173708	0.124605	0.241483	0.124549	0.198916
c0277	Staphylococcaceae Staphylococcus caprae	250FeC	50FeC	1	0	0.0917018	0.111416	0.0816439	0.0865208	0.112147	0.118233	0.0608157	0.0757004
c1367	Bacteroidaceae Bacteroides dorei/uncult	50FeC	50FeS	1	0	0.520124	0.507311	0.443595	0.442476	0.541994	0.491627	0.465428	0.388055
c0293	Streptococcaceae Streptococcus salivarius	50FeC	50H	1	0	0.303781	0.290925	0.414179	0.357121	0.308289	0.259758	0.39721	0.313282
c0395	Ruminococcaceae Subdoligranulum -	lowFe	50FeS	1	0	0.262321	0.241925	0.374201	0.346864	0.284533	0.256639	0.392945	0.304328
c1343	Bifidobacteriaceae Bifidobacterium asteroides	lowFe	50H	1	0	0.10051	0.104089	0.0909591	0.117369	0.0804091	0.0825789	0.068283	0.103024
c0232	Veillonellaceae Acidaminococcus facium	250FeC	50FeC	1	0	0.0914867	0.110087	0.08587	0.0951053	0.107377	0.11347	0.0679571	0.10829
c1444	Streptococcaceae Streptococcus -	50FeC	50FeS	1	0	0.121021	0.131587	0.111204	0.0946682	0.118243	0.138834	0.0913197	0.0832875
c0276	Staphylococcaceae Staphylococcus aureus/ haemolyticus	50FeC	50FeS	1	0	0.0945249	0.115737	0.0882235	0.104028	0.0890179	0.112089	0.0703119	0.0915253
c0265	Lachnospiraceae Lachnospiraceae Incertae Sedis obeum	lowFe	50H	1	0	0.205086	0.210729	0.312769	0.24795	0.182288	0.20013	0.2885	0.218225
c0042	Bifidobacteriaceae Bifidobacterium angulatum	50FeC	50H	1	0	0.217322	0.227272	0.134839	0.154764	0.200883	0.339605	0.106096	0.175316
c1446	Lachnospiraceae Lachnospiraceae Incertae Sedis -	lowFe	50FeC	1	0	0.107178	0.0884958	0.11597	0.0981237	0.13977	0.0931458	0.237316	0.110879
c1744	Peptostreptococcaceae Peptostreptococcaceae Incertae Sedis Clostridium bartlettii	250FeS	50FeS	1	0	0.167156	0.221541	0.106933	0.151634	0.211462	0.220741	0.106081	0.1343
c0130	Erysipelotrichaceae Erysipelotrichaceae Incertae Sedis ramosum	50FeS	50H	1	0	0.0928745	0.0967201	0.0825319	0.100541	0.0980374	0.101937	0.0790642	0.113508
c1029	Bacteroidaceae Bacteroides uniformis	lowFe	250FeS	1	0	0.442459	0.522779	0.351837	0.447199	0.466114	0.570703	0.33946	0.503961
c0276	Staphylococcaceae Staphylococcus aureus/ haemolyticus	250FeC	250FeS	-1	0	0.121104	0.11077	0.0962346	0.0952407	0.0884074	0.0987472	0.101151	0.10732
c1275	Enterobacteriaceae Escherichia /shigella E.coli/ Shigella	250FeS	50H	1	0	0.426907	0.26223	0.323133	0.209659	0.417164	0.221308	0.254168	0.186078
c1355	Bifidobacteriaceae Bifidobacterium ruminantium	250FeS	50H	1	0	0.211688	0.335392	0.0956728	0.146682	0.169443	0.311509	0.104226	0.1651
c0140	Clostridiaceae Clostridium group 2	250FeC	50FeS	1	0	0.227738	0.206038	0.133139	0.131886	0.241088	0.189007	0.128463	0.117401
c0381	Bacteroidaceae Bacteroides vulgatus	250FeC	50H	1	0	0.542009	0.555056	0.501273	0.551254	0.518468	0.63757	0.517598	0.61914
c1361	Bacteroidaceae Bacteroides coprocola	250FeS	50H	1	0	0.136102	0.130745	0.0823604	0.0968516	0.159998	0.157587	0.079696	0.108664
c2211	Ruminococcaceae Ruminococcus lactaris	250FeS	50FeC	1	0	0.241195	0.225512	0.344377	0.427416	0.284194	0.232754	0.370702	0.381056
c1376	Bacteroidaceae Bacteroides plebeius	250FeS	50H	-1	0	0.103839	0.0928718	0.114374	0.0998581	0.103775	0.11456	0.103282	0.111966
c1838	Lachnospiraceae Lachnospiraceae Incertae Sedis -	250FeS	50FeC	-1	0	0.137111	0.112295	0.0948156	0.124385	0.097235	0.116795	0.138088	0.110976
c0925	Leuconostocaceae Leuconostoc gelidum/ mesenteroides/ carnosum/ citreum	250FeS	50FeC	1	0	0.093511	0.100532	0.0793566	0.100373	0.0896556	0.125204	0.0725753	0.112443
c1324	Prevotellaceae Prevotella group	50FeC	50FeS	1	0	0.423814	0.433759	0.573137	0.618307	0.36782	0.502322	0.609435	0.691708
c0920	Lactobacillaceae Lactobacillus plantarum/ paraplantarum/ coryniformis/ pentosus	250FeC	50FeS	1	0	0.530388	0.495073	0.54778	0.568654	0.308191	0.0781446	0.50131	0.508671
c0530	Lachnospiraceae Lachnospiraceae Incertae Sedis -	50FeC	50H	1	0	0.155087	0.156904	0.157296	0.144149	0.156824	0.159225	0.162107	0.129059
c0140	Clostridiaceae Clostridium group 2	lowFe	50FeC	1	0	0.221356	0.22833	0.132132	0.140081	0.233253	0.268963	0.123426	0.125463
c1339	Victivallaceae Victivallis -	50FeS	50H	1	0	0.0949575	0.0806379	0.0781163	0.083242	0.0971127	0.0797991	0.0726907	0.0929102
c0220	Streptococcaceae Lactococcus group 2	250FeS	50FeC	1	0	0.122992	0.0903752	0.180801	0.160411	0.11764	0.0735421	0.150741	0.143766
c1379	Bacteroidaceae Bacteroides stercoris	lowFe	50H	1	0	0.180405	0.186065	0.188049	0.17401	0.208094	0.231268	0.277682	0.194032
c0178	Lachnospiraceae Lachnospiraceae Incertae Sedis xylanophilum	250FeC	250FeS	1	0	0.091009	0.136649	0.115356	0.0876213	0.101831	0.130518	0.106691	0.0976833
c0232	Veillonellaceae Acidaminococcus facium	250FeS	50FeC	1	0	0.105696	0.124617	0.0972092	0.120602	0.107377	0.11347	0.0679571	0.10829
c0190	Helicobacteraceae Helicobacter group 1	50FeS	50H	1	0	0.062797	0.0861018	0.111141	0.0933215	0.0899418	0.0910417	0.139411	0.103936
c0294	Streptococcaceae Streptococcus species	lowFe	50H	1	0	0.205486	0.179433	0.278723	0.15231	0.183499	0.15267	0.197325	0.136841
c0381	Bacteroidaceae Bacteroides vulgatus	50FeC	50H	1	0	0.508283	0.603627	0.492824	0.556795	0.518468	0.63757	0.517598	0.61914
c1280	Enterobacteriaceae Pantoea sp.	lowFe	50FeS	1	0	0.0831876	0.114725	0.108578	0.102721	0.0845026	0.113522	0.0932341	0.0924524
c0181	unclassified_Clostridiales Eubacterium group 3	lowFe	50H	1	0	0.114887	0.124521	0.115324	0.118957	0.103284	0.155407	0.119905	0.13217
c0146	Enterobacteriaceae Raoultella aerogenes	250FeS	50FeS	-1	0	0.104836	0.124099	0.11072	0.121315	0.1425	0.0943056	0.123637	0.109191
c1302	Ruminococcaceae Faecalibacterium -	50FeS	50H	1	0	0.308881	0.374571	0.403393	0.469366	0.285804	0.351741	0.421959	0.521232
c0194	Enterobacteriaceae Citrobacter group 1	250FeC	50FeS	1	0	0.204824	0.171026	0.24248	0.222562	0.194429	0.140555	0.235571	0.200448
c0083	Bifidobacteriaceae Bifidobacterium group 2	250FeC	50FeC	-1	0	0.439464	0.320327	0.349891	0.32762	0.257303	0.384031	0.291912	0.295195
c0210	Lactobacillaceae Lactobacillus salivarius	50FeC	50H	1	0	0.12261	0.158649	0.114772	0.112221	0.169432	0.234052	0.158407	0.101141
c1446	Lachnospiraceae Lachnospiraceae Incertae Sedis -	lowFe	50H	1	0	0.107178	0.0884958	0.11597	0.0981237	0.127855	0.0880127	0.178535	0.108842
c1267	Enterobacteriaceae Escherichia /shigella E.coli/shigella	lowFe	250FeC	1	0	0.527555	0.63657	0.465627	0.652174	0.506501	0.536857	0.477202	0.588085
c1294	Veillonellaceae Dialister invisus/uncultured	250FeC	250FeS	1	0	0.232634	0.34419	0.357679	0.439902	0.298603	0.331802	0.345158	0.397198
c1484	Bifidobacteriaceae Bifidobacterium longum	lowFe	50FeS	1	0	0.327273	0.226872	0.155479	0.115122	0.297575	0.215789	0.14257	0.103984
c1427	Lachnospiraceae Lachnospiraceae Incertae Sedis -	50FeC	50H	1	0	0.104869	0.0885141	0.106258	0.0947111	0.111256	0.0982695	0.139241	0.104815
c0530	Lachnospiraceae Lachnospiraceae Incertae Sedis -	lowFe	50FeS	1	0	0.138585	0.133338	0.140601	0.158742	0.163164	0.15272	0.164774	0.175537
c1897	Ruminococcaceae Subdoligranulum -	50FeS	50H	1	0	0.377111	0.425059	0.537886	0.650794	0.410028	0.433562	0.442165	0.719356
c1940	Enterobacteriaceae Enterobacter aerogenes	250FeS	50FeC	1	0	0.291856	0.318321	0.428205	0.52985	0.348273	0.372156	0.462911	0.479454
c0415	Lachnospiraceae Lachnospiraceae Incertae Sedis -	lowFe	50H	1	0	0.0880923	0.0921537	0.108615	0.125103	0.108677	0.110299	0.128715	0.138232
c1250	Incertae Sedis XI Peptoniphilus -	250FeC	250FeS	-1	0	0.0875661	0.123315	0.0885404	0.0909842	0.106531	0.0806893	0.0946207	0.082364
c1726	Ruminococcaceae Ruminococcus bromii	250FeC	50FeC	1	0	0.109749	0.12516	0.141976	0.103345	0.11851	0.118733	0.157907	0.0935722
c0326	Enterobacteriaceae Enterobacter/ Serratia group	250FeC	50FeS	1	0	0.292892	0.267085	0.330648	0.276088	0.370597	0.178986	0.393035	0.304873
c0331	Enterobacteriaceae Salmonella/ Entrobacter/ Citrobacter group	250FeC	250FeS	-1	0	0.110693	0.112379	0.145379	0.112442	0.15188	0.135516	0.103984	0.124167
c0294	Streptococcaceae Streptococcus species	50FeC	50H	1	0	0.143831	0.130037	0.166012	0.12411	0.183499	0.15267	0.197325	0.136841
c1355	Bifidobacteriaceae Bifidobacterium ruminantium	250FeS	50FeS	1	0	0.211688	0.335392	0.0956728	0.146682	0.206853	0.290446	0.103364	0.133044
c0105	Lachnospiraceae Lachnospiraceae Incertae Sedis clostridiiformis	250FeC	50FeC	1	0	0.267847	0.278475	0.355796	0.400036	0.213241	0.245453	0.308537	0.362892
c0263	Lachnospiraceae Lachnospiraceae Incertae Sedis gnavus	250FeS	50H	1	0	0.162231	0.148902	0.29311	0.272432	0.221492	0.201989	0.436502	0.247244
c0021	Porphyromonadaceae Parabacteroides distasonis	250FeC	50FeC	1	0	0.483691	0.448137	0.373554	0.422888	0.416275	0.408726	0.376647	0.383829
c1324	Prevotellaceae Prevotella group	250FeS	50FeC	1	0	0.414996	0.503083	0.648735	0.680297	0.423814	0.433759	0.573137	0.618307
c1745	Peptostreptococcaceae Peptostreptococcaceae Incertae Sedis Clostridium bartlettii/glycolicum	50FeC	50H	1	0	0.206481	0.291617	0.127535	0.186665	0.256472	0.339557	0.132709	0.205328
c0018	Bacillaceae Geobacillus group	250FeC	250FeS	1	0	0.0909789	0.0998923	0.0866453	0.130069	0.0976952	0.103891	0.0878517	0.118779
c0249	Pseudomonadaceae Pseudomonas group 1	250FeC	250FeS	1	0	0.107262	0.0808585	0.0955243	0.0871827	0.103851	0.0949651	0.0955573	0.0953809
c1888	Enterobacteriaceae unclassified_Enterobacteriaceae -	250FeC	50H	-1	0	0.102602	0.137407	0.0992293	0.116935	0.133791	0.105025	0.149825	0.106931
c1897	Ruminococcaceae Subdoligranulum -	lowFe	250FeS	1	0	0.423624	0.429406	0.540983	0.662126	0.356386	0.400065	0.545913	0.605771
c1453	Lachnospiraceae Lachnospiraceae Incertae Sedis -	lowFe	50FeC	1	0	0.305031	0.261211	0.499179	0.362451	0.377267	0.308074	0.511003	0.396108
c1311	Clostridia unclassified_"Clostridia" -	lowFe	50FeC	-1	0	0.0806202	0.0932708	0.096981	0.0940311	0.104586	0.0984038	0.0853542	0.0861041
c1239	Lachnospiraceae Lachnospiraceae Incertae Sedis -	lowFe	50FeC	1	0	0.122853	0.0997713	0.126822	0.110038	0.113981	0.0962023	0.131899	0.100942
c0105	Lachnospiraceae Lachnospiraceae Incertae Sedis clostridiiformis	250FeC	50FeS	1	0	0.267847	0.278475	0.355796	0.400036	0.229329	0.239599	0.333192	0.367184
c0182	Fibrobacteraceae Fibrobacter intestinalis	50FeS	50H	-1	0	0.106741	0.0784719	0.0822055	0.0921129	0.090519	0.249156	0.101985	0.100204
c1897	Ruminococcaceae Subdoligranulum -	lowFe	50H	1	0	0.423624	0.429406	0.540983	0.662126	0.410028	0.433562	0.442165	0.719356
c0166	Lachnospiraceae Lachnospiraceae Incertae Sedis eligens	lowFe	50FeS	1	0	0.171688	0.169026	0.136958	0.104154	0.176711	0.14635	0.135084	0.0960092
c0247	Enterobacteriaceae Proteus mirabilis/ vulgaris	lowFe	250FeC	1	0	0.0920914	0.0798975	0.0937869	0.111178	0.0943641	0.079795	0.096557	0.12051
c1870	Peptostreptococcaceae Peptostreptococcaceae Incertae Sedis Clostridium bartlettii/glycolicum	250FeC	50FeC	1	0	0.156403	0.164349	0.0960728	0.108386	0.150508	0.19812	0.116256	0.117469
c1744	Peptostreptococcaceae Peptostreptococcaceae Incertae Sedis Clostridium bartlettii	lowFe	50FeS	1	0	0.215501	0.260596	0.121433	0.124037	0.211462	0.220741	0.106081	0.1343
c1324	Prevotellaceae Prevotella group	250FeC	50FeC	1	0	0.404081	0.511009	0.624782	0.66918	0.423814	0.433759	0.573137	0.618307
c1239	Lachnospiraceae Lachnospiraceae Incertae Sedis -	50FeC	50H	-1	0	0.113981	0.0962023	0.131899	0.100942	0.104125	0.129828	0.0951417	0.109194
c1759	Peptostreptococcaceae Peptostreptococcaceae Incertae Sedis Clostridium bartlettii/glycolicum	lowFe	50FeC	1	0	0.325385	0.335324	0.217219	0.230824	0.236746	0.321061	0.150709	0.213486
c1647	Lactobacillaceae Lactobacillus helveticus	250FeC	50H	-1	0	0.0957885	0.103274	0.0901465	0.0875577	0.0835448	0.0779079	0.0889159	0.0946526
c0284	Streptococcaceae Streptococcus agalactiae	lowFe	50FeS	1	0	0.0862857	0.0868791	0.0785407	0.100147	0.0856468	0.0986038	0.0459906	0.108249
c1113	Lachnospiraceae Roseburia -	250FeC	50FeS	-1	0	0.0989124	0.0940313	0.109962	0.0902623	0.0858947	0.0901279	0.0834705	0.0975206
c0042	Bifidobacteriaceae Bifidobacterium angulatum	250FeS	50FeS	1	0	0.163796	0.276222	0.112849	0.196106	0.194615	0.298766	0.11765	0.21149
c1262	Erysipelotrichaceae unclassified_Erysipelotrichaceae/ Coprobacillus -	250FeS	50FeC	1	0	0.107359	0.0857045	0.102663	0.100166	0.103194	0.0846108	0.102278	0.0928944
c1228	Coriobacteriaceae Atopobium group	250FeS	50FeS	1	0	0.0822264	0.170433	0.0917314	0.210075	0.120826	0.147754	0.139245	0.226334
c1238	Lachnospiraceae Lachnospiraceae Incertae Sedis -	lowFe	50FeS	1	0	0.0914537	0.0996485	0.0872855	0.116799	0.0858603	0.0932794	0.0794577	0.108473
c0105	Lachnospiraceae Lachnospiraceae Incertae Sedis clostridiiformis	250FeC	250FeS	1	0	0.267847	0.278475	0.355796	0.400036	0.227457	0.300858	0.304851	0.371494
c0221	Leuconostocaceae Leuconostoc mesenteroides	250FeS	50FeC	1	0	0.115735	0.108099	0.128384	0.096179	0.106454	0.104905	0.126304	0.103553
c0079	Bifidobacteriaceae Bifidobacterium longum	250FeS	50FeS	1	0	0.134587	0.0979462	0.0826093	0.083894	0.155557	0.118973	0.0850025	0.0902101
c1936	Enterobacteriaceae Yersinia pestis/pseudotuberculosis	lowFe	50H	1	0	0.0932559	0.0894767	0.0717318	0.112227	0.102123	0.0910446	0.0657163	0.104423
c0146	Enterobacteriaceae Raoultella aerogenes	lowFe	250FeC	-1	0	0.118494	0.124302	0.105622	0.119015	0.117823	0.106838	0.136065	0.110751
c1897	Ruminococcaceae Subdoligranulum -	250FeS	50FeS	1	0	0.356386	0.400065	0.545913	0.605771	0.377111	0.425059	0.537886	0.650794
c0320	Bacteroidaceae Bacteroides group	50FeS	50H	-1	0	0.0917846	0.108338	0.126981	0.089752	0.0913522	0.0773614	0.0732731	0.0963524
c0276	Staphylococcaceae Staphylococcus aureus/ haemolyticus	50FeC	50H	1	0	0.0945249	0.115737	0.0882235	0.104028	0.111465	0.114011	0.101959	0.111665
c0925	Leuconostocaceae Leuconostoc gelidum/ mesenteroides/ carnosum/ citreum	50FeC	50FeS	-1	0	0.0896556	0.125204	0.0725753	0.112443	0.116533	0.0826109	0.179103	0.104872
c1311	Clostridia unclassified_"Clostridia" -	250FeS	50FeC	1	0	0.109596	0.0938441	0.0897272	0.0922412	0.104586	0.0984038	0.0853542	0.0861041
c0232	Veillonellaceae Acidaminococcus facium	250FeC	50H	1	0	0.0914867	0.110087	0.08587	0.0951053	0.0968187	0.136933	0.0852026	0.101872
c0258	Ruminococcaceae Ruminococcus albus	50FeC	50H	1	0	0.214367	0.245672	0.262207	0.20753	0.236136	0.315285	0.320265	0.193951
c1937	Enterobacteriaceae Erwinia carotovora	lowFe	50H	1	0	0.0969088	0.0969837	0.0776282	0.113134	0.085892	0.102836	0.0762056	0.120984
c1439	Nocardioidaceae Nocardioides -	250FeC	50FeS	1	0	0.110443	0.105528	0.0827624	0.101857	0.148292	0.133603	0.0944135	0.108927
c0125	Clostridiaceae Clostridium neonatale	250FeC	250FeS	1	0	0.105595	0.100929	0.0843011	0.0970726	0.143809	0.134216	0.0855594	0.10378
c1936	Enterobacteriaceae Yersinia pestis/pseudotuberculosis	250FeS	50FeS	1	0	0.0780495	0.250831	0.0879558	0.0877999	0.0797012	0.113281	0.083129	0.082133
c1896	Ruminococcaceae Subdoligranulum -	lowFe	50FeC	1	0	0.405513	0.461409	0.522959	0.588851	0.290234	0.412203	0.5749	0.629191
c1228	Coriobacteriaceae Atopobium group	250FeC	250FeS	1	0	0.0994191	0.184317	0.118132	0.224369	0.0822264	0.170433	0.0917314	0.210075
c1897	Ruminococcaceae Subdoligranulum -	lowFe	50FeC	1	0	0.423624	0.429406	0.540983	0.662126	0.389919	0.407061	0.555486	0.620243
c0128	Clostridiaceae Clostridium perfringens	250FeC	250FeS	1	0	0.129774	0.124165	0.107696	0.0873769	0.152177	0.116745	0.0950545	0.081896
c2209	Incertae Sedis XIV Blautia obeum	250FeC	50FeC	1	0	0.138489	0.121411	0.180557	0.17616	0.140637	0.10816	0.251301	0.187766
c0164	Lachnospiraceae Lachnospiraceae Incertae Sedis contortum	250FeC	250FeS	1	0	0.0975724	0.0923691	0.089663	0.0963886	0.0978615	0.0896066	0.0891365	0.0904643
c1191	Lachnospiraceae Marvinbryantia formatexigens	250FeC	50FeS	1	0	0.0771058	0.087325	0.0824255	0.0959581	0.0737436	0.0751888	0.0744516	0.0900802
c0312	Enterobacteriaceae Yersinia enterocolitica	250FeC	50FeS	1	0	0.221124	0.209828	0.289753	0.276358	0.228272	0.187284	0.370717	0.294213
c0232	Veillonellaceae Acidaminococcus facium	50FeC	50H	1	0	0.107377	0.11347	0.0679571	0.10829	0.0968187	0.136933	0.0852026	0.101872
c1446	Lachnospiraceae Lachnospiraceae Incertae Sedis -	250FeC	50FeS	1	0	0.135134	0.12175	0.182784	0.112734	0.147111	0.120702	0.167518	0.119799
c0890	Enterobacteriaceae unclassified_Enterobacteriaceae Salmonella / Klebsiella	50FeS	50H	-1	0	0.329111	0.366841	0.178256	0.367063	0.403953	0.395416	0.447493	0.345496
c0920	Lactobacillaceae Lactobacillus plantarum/ paraplantarum/ coryniformis/ pentosus	250FeC	50FeC	1	0	0.530388	0.495073	0.54778	0.568654	0.494432	0.484336	0.504918	0.535444
c0263	Lachnospiraceae Lachnospiraceae Incertae Sedis gnavus	250FeS	50FeC	1	0	0.162231	0.148902	0.29311	0.272432	0.214712	0.103068	0.330381	0.25652
c0026	Bacteroidaceae Bacteroides ovatus	lowFe	50FeC	-1	0	0.455048	0.549789	0.51271	0.511933	0.563817	0.517319	0.521703	0.543004
c0237	Prevotellaceae Prevotella group 3	250FeC	50H	1	0	0.111519	0.0764873	0.0904956	0.101791	0.110017	0.0765216	0.101401	0.107779
c0395	Ruminococcaceae Subdoligranulum -	lowFe	50FeC	1	0	0.262321	0.241925	0.374201	0.346864	0.298845	0.266511	0.403519	0.367057
c0168	Lachnospiraceae Lachnospiraceae Incertae Sedis halii	lowFe	50FeS	1	0	0.173032	0.108547	0.198095	0.116102	0.15103	0.113555	0.1602	0.122737
c0328	Enterobacteriaceae Enterobacteriaceae group group	250FeC	250FeS	1	0	0.108725	0.102015	0.101759	0.106522	0.160285	0.106593	0.103577	0.112522
c1352	Bifidobacteriaceae Bifidobacterium minimum	50FeC	50FeS	1	0	0.084461	0.120495	0.0905422	0.0788478	0.087409	0.0906049	0.0897813	0.0832723
c1281	Rikenellaceae Alistipes finegoldii/ onderdonkii/shahii	50FeC	50H	1	0	0.181888	0.158369	0.132937	0.0981658	0.176485	0.163526	0.117221	0.103645
c0130	Erysipelotrichaceae Erysipelotrichaceae Incertae Sedis ramosum	lowFe	50FeS	1	0	0.0907084	0.0945721	0.0790173	0.0952425	0.0928745	0.0967201	0.0825319	0.100541
c0925	Leuconostocaceae Leuconostoc gelidum/ mesenteroides/ carnosum/ citreum	250FeC	50H	-1	0	0.122563	0.110723	0.111547	0.0957029	0.0757006	0.0844747	0.08118	0.0906958
c1448	Lachnospiraceae unclassified_"Lachnospiraceae" -	250FeC	50H	1	0	0.304859	0.252959	0.411525	0.324881	0.302089	0.183493	0.340807	0.307972
c1759	Peptostreptococcaceae Peptostreptococcaceae Incertae Sedis Clostridium bartlettii/glycolicum	lowFe	50H	1	0	0.325385	0.335324	0.217219	0.230824	0.278046	0.353187	0.171063	0.218919
c1309	Peptostreptococcaceae Peptostreptococcaceae Incertae Sedis ruminantium	50FeC	50H	1	0	0.102275	0.0976244	0.0751062	0.0970436	0.119045	0.103322	0.086559	0.10231
c1647	Lactobacillaceae Lactobacillus helveticus	250FeC	50FeC	-1	0	0.0957885	0.103274	0.0901465	0.0875577	0.0832198	0.0802789	0.085046	0.0922579
c0139	Clostridiaceae Clostridium group 1	250FeS	50FeS	1	0	0.39111	0.445659	0.25023	0.288378	0.41514	0.43969	0.295265	0.303547
c0920	Lactobacillaceae Lactobacillus plantarum/ paraplantarum/ coryniformis/ pentosus	50FeC	50FeS	1	0	0.494432	0.484336	0.504918	0.535444	0.308191	0.0781446	0.50131	0.508671
c1267	Enterobacteriaceae Escherichia /shigella E.coli/shigella	50FeC	50H	1	0	0.572232	0.493701	0.424081	0.471431	0.593448	0.571101	0.28822	0.496014
c0274	Staphylococcaceae Staphylococcus aureus	lowFe	50H	1	0	0.0941072	0.0759859	0.0877455	0.104286	0.081035	0.0765108	0.0773095	0.0991314
c1897	Ruminococcaceae Subdoligranulum -	50FeC	50FeS	1	0	0.389919	0.407061	0.555486	0.620243	0.377111	0.425059	0.537886	0.650794
c0018	Bacillaceae Geobacillus group	250FeC	50H	1	0	0.0909789	0.0998923	0.0866453	0.130069	0.0978239	0.110083	0.0731776	0.136258
c1309	Peptostreptococcaceae Peptostreptococcaceae Incertae Sedis ruminantium	lowFe	250FeC	-1	0	0.0946262	0.116037	0.107126	0.108537	0.126993	0.102238	0.104646	0.103612
c2228	Prevotellaceae Prevotella copri	250FeC	50FeS	1	0	0.162394	0.191653	0.322243	0.394355	0.236336	0.30713	0.325918	0.376567
c0034	Bifidobacteriaceae Bifidobacterium adolescentis/ angulatum	50FeS	50H	1	0	0.288942	0.436952	0.230764	0.258259	0.273316	0.377935	0.191658	0.270179
c1299	Erysipelotrichaceae Erysipelotrichaceae Incertae Sedis -	lowFe	250FeS	-1	0	0.113736	0.104704	0.107359	0.118785	0.116006	0.137812	0.126454	0.113653
c0925	Leuconostocaceae Leuconostoc gelidum/ mesenteroides/ carnosum/ citreum	250FeS	50FeS	-1	0	0.093511	0.100532	0.0793566	0.100373	0.116533	0.0826109	0.179103	0.104872
c0028	Bacteroidaceae Bacteroides thetaiotaomicron	250FeC	250FeS	-1	0	0.588518	0.594207	0.54613	0.590516	0.59006	0.518575	0.604576	0.565354
c0220	Streptococcaceae Lactococcus group 2	lowFe	50H	1	0	0.10763	0.122621	0.173091	0.106686	0.147788	0.178082	0.232428	0.102262
c0132	Clostridiaceae Clostridium sporogenes	50FeC	50FeS	1	0	0.120462	0.112686	0.106869	0.155163	0.11272	0.112685	0.105177	0.148886
c2207	Porphyromonadaceae Parabacteroides merdae	250FeC	250FeS	1	0	0.0962296	0.100909	0.0825395	0.0908596	0.099168	0.108002	0.0794877	0.0872642
c2233	Ruminococcaceae Subdoligranulum variablile	250FeS	50FeC	1	0	0.0772204	0.100974	0.0771843	0.12633	0.0972208	0.105086	0.0894804	0.121622
c1387	Bacteroidaceae Bacteroides uniformis	250FeC	50FeS	1	0	0.448202	0.49315	0.365274	0.438142	0.517869	0.537739	0.43362	0.455042
c0287	Streptococcaceae Streptococcus bovis	250FeC	250FeS	1	0	0.0874313	0.093249	0.10358	0.0975635	0.0904047	0.0914615	0.10683	0.0939474
c0201	Lactobacillaceae Lactobacillus fermentum	50FeC	50H	1	0	0.120634	0.148608	0.0800962	0.0940496	0.109798	0.163005	0.0691134	0.0976619
c0263	Lachnospiraceae Lachnospiraceae Incertae Sedis gnavus	50FeC	50H	1	0	0.214712	0.103068	0.330381	0.25652	0.221492	0.201989	0.436502	0.247244
c0033	Bacteroidaceae Bacteroides group	50FeS	50H	1	0	0.302804	0.273159	0.28934	0.227068	0.384817	0.2865	0.310036	0.235451
c0360	Nitrospiraceae Nitrospira/ magnetobacterium group	250FeS	50FeC	-1	0	0.236461	0.207006	0.266067	0.220602	0.202589	0.234953	0.191298	0.21294
c1430	Lachnospiraceae Lachnospiraceae Incertae Sedis -	250FeS	50H	1	0	0.155555	0.0952902	0.208488	0.107136	0.126124	0.0902068	0.174592	0.11085
c0337	Archea Crenarchaeota group	250FeC	250FeS	1	0	0.229203	0.201237	0.255713	0.230484	0.217961	0.195399	0.290389	0.238311
c1324	Prevotellaceae Prevotella group	250FeC	50FeS	1	0	0.404081	0.511009	0.624782	0.66918	0.36782	0.502322	0.609435	0.691708
c0072	Bifidobacteriaceae Bifidobacterium infanis	lowFe	250FeS	1	0	0.171664	0.121077	0.108453	0.119436	0.163311	0.120795	0.0931031	0.115559
c1284	Actinomycetaceae Actinomyces -	250FeS	50H	-1	0	0.0958788	0.123751	0.0915775	0.106379	0.113875	0.1017	0.119076	0.109887
c1447	Lachnospiraceae unclassified_"Lachnospiraceae" -	250FeC	50FeC	1	0	0.135549	0.119582	0.180826	0.145652	0.137222	0.128883	0.166683	0.141019
c0032	Bacteroidaceae Bacteroides species	lowFe	250FeC	1	0	0.558204	0.273317	0.452371	0.627474	0.617145	0.61291	0.61312	0.648037
c0081	Bifidobacteriaceae Bifidobacterium species	lowFe	50H	1	0	0.598874	0.53569	0.679952	0.772277	0.693095	0.611593	0.729451	0.748585
c2227	Prevotellaceae Prevotella copri	lowFe	50H	-1	0	0.101053	0.104501	0.0841085	0.122453	0.212869	0.143796	0.456722	0.11888
c0381	Bacteroidaceae Bacteroides vulgatus	lowFe	50FeC	1	0	0.528593	0.610729	0.474258	0.540706	0.508283	0.603627	0.492824	0.556795
c0076	Bifidobacteriaceae Bifidobacterium longum	50FeC	50H	1	0	0.208036	0.294062	0.152907	0.16441	0.162202	0.228368	0.119528	0.159715
c2228	Prevotellaceae Prevotella copri	250FeS	50FeC	1	0	0.244039	0.20609	0.407065	0.34782	0.230125	0.189677	0.393491	0.338163
c0102	Clostridiaceae Clostridium butyricum	250FeS	50H	1	0	0.271643	0.285027	0.173321	0.22058	0.264338	0.283696	0.194904	0.214717
c1452	Lachnospiraceae Lachnospiraceae Incertae Sedis -	250FeC	50H	1	0	0.208117	0.203348	0.217215	0.1968	0.217566	0.2024	0.276776	0.201991
c1647	Lactobacillaceae Lactobacillus helveticus	50FeC	50H	1	0	0.0832198	0.0802789	0.085046	0.0922579	0.0835448	0.0779079	0.0889159	0.0946526
c0097	Carnobacteriaceae Carnobacterium group 1	250FeC	50H	-1	0	0.118759	0.126174	0.129033	0.10595	0.0906755	0.0638824	0.0589201	0.108677
c1759	Peptostreptococcaceae Peptostreptococcaceae Incertae Sedis Clostridium bartlettii/glycolicum	50FeC	50H	1	0	0.236746	0.321061	0.150709	0.213486	0.278046	0.353187	0.171063	0.218919
c2221	Bacteroidaceae Bacteroides capillosus	lowFe	50FeS	1	0	0.085634	0.0959054	0.0895236	0.102599	0.0815901	0.084279	0.0825161	0.105172
c1284	Actinomycetaceae Actinomyces -	lowFe	50H	-1	0	0.0963449	0.118269	0.0913817	0.107196	0.113875	0.1017	0.119076	0.109887
c1507	Campylobacteraceae Campylobacter group	250FeC	50FeC	1	0	0.0855984	0.0875336	0.0792138	0.0862946	0.0823385	0.0878281	0.0750638	0.0842566
c1897	Ruminococcaceae Subdoligranulum -	250FeS	50FeC	1	0	0.356386	0.400065	0.545913	0.605771	0.389919	0.407061	0.555486	0.620243
c0105	Lachnospiraceae Lachnospiraceae Incertae Sedis clostridiiformis	250FeS	50FeC	1	0	0.227457	0.300858	0.304851	0.371494	0.213241	0.245453	0.308537	0.362892
c1506	Erysipelotrichaceae Bulleidia moorei	250FeC	50FeC	-1	0	0.0994495	0.0975769	0.103278	0.0957826	0.082431	0.0874401	0.0480523	0.0936514
c0527	Lachnospiraceae Lachnospiraceae Incertae Sedis -	lowFe	250FeS	1	0	0.391736	0.506482	0.579622	0.656886	0.455199	0.51845	0.587943	0.642767
c1361	Bacteroidaceae Bacteroides coprocola	250FeC	50FeS	1	0	0.132535	0.197507	0.0965754	0.15485	0.1036	0.169896	0.0891987	0.151643
c1130	Lachnospiraceae Lachnospiraceae Incertae Sedis -	250FeS	50FeS	1	0	0.286382	0.344717	0.436567	0.535729	0.280974	0.305102	0.449322	0.546841
c1113	Lachnospiraceae Roseburia -	lowFe	50FeC	1	0	0.0899282	0.0960777	0.0970758	0.11256	0.0857933	0.103884	0.107982	0.114877
c0381	Bacteroidaceae Bacteroides vulgatus	lowFe	250FeC	1	0	0.528593	0.610729	0.474258	0.540706	0.542009	0.555056	0.501273	0.551254
c1311	Clostridia unclassified_"Clostridia" -	lowFe	250FeS	-1	0	0.0806202	0.0932708	0.096981	0.0940311	0.109596	0.0938441	0.0897272	0.0922412
c1446	Lachnospiraceae Lachnospiraceae Incertae Sedis -	50FeC	50H	1	0	0.13977	0.0931458	0.237316	0.110879	0.127855	0.0880127	0.178535	0.108842
c1897	Ruminococcaceae Subdoligranulum -	lowFe	50FeS	1	0	0.423624	0.429406	0.540983	0.662126	0.377111	0.425059	0.537886	0.650794
c0395	Ruminococcaceae Subdoligranulum -	250FeS	50FeS	1	0	0.274655	0.235664	0.336134	0.299289	0.284533	0.256639	0.392945	0.304328
c1324	Prevotellaceae Prevotella group	250FeS	50FeS	1	0	0.414996	0.503083	0.648735	0.680297	0.36782	0.502322	0.609435	0.691708
c1324	Prevotellaceae Prevotella group	250FeC	250FeS	1	0	0.404081	0.511009	0.624782	0.66918	0.414996	0.503083	0.648735	0.680297
c1359	Bifidobacteriaceae Bifidobacterium thermophilum	250FeS	50H	1	0	0.17735	0.325383	0.119532	0.168689	0.256589	0.379856	0.159843	0.171439
c0527	Lachnospiraceae Lachnospiraceae Incertae Sedis -	250FeS	50FeS	1	0	0.455199	0.51845	0.587943	0.642767	0.455772	0.4782	0.577956	0.653047
c0016	Bacillaceae Bacillus a subtilis	lowFe	50H	1	0	0.252826	0.336419	0.174711	0.163985	0.305787	0.32772	0.22695	0.161568
c0298	Streptococcaceae Streptococcus group 4	250FeC	50FeC	1	0	0.0930403	0.133271	0.0776303	0.115645	0.110792	0.143575	0.0888478	0.117283
c0096	Carnobacteriaceae Carnobacterium divergens	lowFe	50FeS	1	0	0.139565	0.262975	0.21543	0.42777	0.0831303	0.234864	0.196897	0.433363
c2067	Eubacteriaceae Eubacterium biforme	lowFe	50FeS	-1	0	0.111312	0.0884314	0.0948588	0.105006	0.0887061	0.157135	0.108854	0.10627
c0105	Lachnospiraceae Lachnospiraceae Incertae Sedis clostridiiformis	50FeC	50FeS	1	0	0.213241	0.245453	0.308537	0.362892	0.229329	0.239599	0.333192	0.367184
c0105	Lachnospiraceae Lachnospiraceae Incertae Sedis clostridiiformis	250FeS	50FeS	1	0	0.227457	0.300858	0.304851	0.371494	0.229329	0.239599	0.333192	0.367184
c1035	Bacteroidaceae Bacteroides thetaiotaomicron	50FeC	50FeS	1	0	0.368089	0.253082	0.427615	0.269485	0.308241	0.250217	0.32957	0.27241
c0265	Lachnospiraceae Lachnospiraceae Incertae Sedis obeum	250FeS	50FeS	1	0	0.188582	0.27618	0.326798	0.364119	0.271561	0.292479	0.324951	0.360376
c0270	Ruminococcaceae Ruminococcus group 2/ flavefaciens/ callidus	lowFe	250FeS	1	0	0.279597	0.148424	0.236317	0.16158	0.197284	0.133243	0.191802	0.159957
c0381	Bacteroidaceae Bacteroides vulgatus	250FeC	50FeC	1	0	0.542009	0.555056	0.501273	0.551254	0.508283	0.603627	0.492824	0.556795
c0081	Bifidobacteriaceae Bifidobacterium species	250FeS	50FeS	1	0	0.435142	0.682417	0.641232	0.710325	0.529444	0.682168	0.630312	0.716803
c0130	Erysipelotrichaceae Erysipelotrichaceae Incertae Sedis ramosum	250FeS	50FeC	-1	0	0.0969185	0.0874708	0.102199	0.0876354	0.0826555	0.10271	0.0783508	0.0868503
c1228	Coriobacteriaceae Atopobium group	250FeC	50FeS	1	0	0.0994191	0.184317	0.118132	0.224369	0.120826	0.147754	0.139245	0.226334
c1278	Enterobacteriaceae Enterobacter sp.	250FeC	50FeC	-1	0	0.0979966	0.0909178	0.0923556	0.0885199	0.043897	0.0813874	0.0804271	0.0878
c1284	Actinomycetaceae Actinomyces -	lowFe	250FeS	1	0	0.0963449	0.118269	0.0913817	0.107196	0.0958788	0.123751	0.0915775	0.106379
c1239	Lachnospiraceae Lachnospiraceae Incertae Sedis -	lowFe	50H	-1	0	0.122853	0.0997713	0.126822	0.110038	0.104125	0.129828	0.0951417	0.109194
c1039	Bacteroidaceae Bacteroides uniformis	lowFe	250FeC	1	0	0.356488	0.37376	0.233778	0.302738	0.351691	0.374042	0.203379	0.304627
c0527	Lachnospiraceae Lachnospiraceae Incertae Sedis -	lowFe	50FeS	1	0	0.391736	0.506482	0.579622	0.656886	0.455772	0.4782	0.577956	0.653047
c0102	Clostridiaceae Clostridium butyricum	lowFe	50FeC	1	0	0.312239	0.366699	0.215868	0.272826	0.294719	0.363511	0.233722	0.274216
c1263	Burkholderiales unclassified_Burkholderiales -	lowFe	50FeC	1	0	0.0972401	0.115628	0.0861867	0.113891	0.10226	0.122021	0.0742364	0.114425
c1938	Enterobacteriaceae Escheriachia /shigella E.coli/shigella	lowFe	250FeC	1	0	0.42665	0.424438	0.271943	0.328025	0.418855	0.417153	0.243578	0.32938
c1225	Incertae Sedis XI Peptoniphilus -	lowFe	50H	1	0	0.167469	0.0579679	0.287761	0.0996933	0.127749	0.0812178	0.160051	0.100082
c0170	Eubacteriaceae Acetobacterium limosum	lowFe	250FeC	1	0	0.0952893	0.0857263	0.0929367	0.109441	0.103135	0.0920015	0.101057	0.109048
c1179	Verrucomicrobiaceae Akkermansia -	50FeC	50H	1	0	0.150884	0.167484	0.094317	0.11169	0.147462	0.164287	0.0949866	0.112084
c0024	Bacteroidaceae Bacteroides fragilis	250FeC	50FeS	-1	0	0.117273	0.210985	0.107488	0.195711	0.235929	0.194109	0.247692	0.195202
c2227	Prevotellaceae Prevotella copri	250FeC	50FeS	1	0	0.144591	0.153209	0.311272	0.329528	0.186668	0.243957	0.278589	0.328866
c0318	Desulfurococcaceae Aeropyrum group	250FeS	50FeC	1	0	0.0869945	0.160806	0.109604	0.119002	0.0965914	0.140921	0.110753	0.119091
c0298	Streptococcaceae Streptococcus group 4	50FeS	50H	1	0	0.128625	0.11425	0.0770539	0.105379	0.134075	0.108641	0.0827549	0.105384
c1263	Burkholderiales unclassified_Burkholderiales -	250FeS	50FeS	-0.8	0.023	0.213178	0.132421	0.11231	0.0985099	0.0835753	0.113812	0.0929498	0.131333
c1434	Nocardiaceae Nocardia -	250FeC	250FeS	0.8	0.025	0.17925	0.145888	0.174017	0.123469	0.302035	0.134491	0.134283	0.101053
c0258	Ruminococcaceae Ruminococcus albus	250FeC	50H	0.8	0.026	0.134206	0.0924643	0.170275	0.0848667	0.236136	0.315285	0.320265	0.193951
c1349	Bifidobacteriaceae Bifidobacterium indicum	250FeC	50H	0.8	0.026	0.0957197	0.11101	0.0838333	0.0900786	0.0933294	0.108881	0.0889955	0.103246
c2207	Porphyromonadaceae Parabacteroides merdae	50FeC	50H	0.8	0.026	0.0877281	0.117482	0.0928943	0.0731659	0.0862403	0.0997176	0.102016	0.0753102
c1914	Ruminococcaceae unclassified_"Ruminococcaceae" -	250FeC	250FeS	-0.8	0.027	0.13133	0.122082	0.152543	0.117928	0.14186	0.132318	0.0764438	0.165001
c1647	Lactobacillaceae Lactobacillus helveticus	250FeC	50FeS	-0.8	0.027	0.0957885	0.103274	0.0901465	0.0875577	0.0721579	0.0825928	0.093898	0.0965237
c1280	Enterobacteriaceae Pantoea sp.	250FeC	50H	0.8	0.027	0.0880716	0.0879316	0.098999	0.0973725	0.116851	0.0998831	0.132576	0.103225
c0152	Enterococcaceae Enterococcus faecalis	250FeC	50H	-0.8	0.028	0.105021	0.0886237	0.0873189	0.0752891	0.10483	0.0842287	0.111587	0.112812
c0331	Enterobacteriaceae Salmonella/ Entrobacter/ Citrobacter group	50FeC	50FeS	-0.8	0.028	0.0913502	0.118372	0.101864	0.137579	0.133582	0.119428	0.14409	0.0994866
c0079	Bifidobacteriaceae Bifidobacterium longum	50FeS	50H	0.8	0.028	0.155557	0.118973	0.0850025	0.0902101	0.133194	0.0925831	0.0843545	0.113099
c0401	Bacteroidaceae Bacteroides vulgatus	250FeC	50H	0.8	0.028	0.353773	0.331743	0.31189	0.450229	0.39497	0.452017	0.295376	0.500053
c0021	Porphyromonadaceae Parabacteroides distasonis	250FeS	50FeS	-0.8	0.028	0.345793	0.415572	0.386005	0.389578	0.45366	0.306616	0.463055	0.42024
c1439	Nocardioidaceae Nocardioides -	250FeS	50FeC	0.8	0.028	0.0943063	0.106283	0.0937076	0.097798	0.0948929	0.101729	0.0810133	0.092223
c0074	Bifidobacteriaceae Bifidobacterium longum	lowFe	50H	-0.8	0.029	0.485563	0.519365	0.571268	0.33737	0.486748	0.626072	0.483064	0.658103
c1219	Ruminococcaceae unclassified_"Ruminococcaceae" -	50FeS	50H	-0.8	0.029	0.222281	0.221929	0.150426	0.264143	0.210898	0.247409	0.212322	0.154327
c0027	Bacteroidaceae Bacteroides group	250FeS	50H	0.8	0.029	0.234364	0.337533	0.423558	0.312151	0.311537	0.493132	0.558986	0.516636
c1938	Enterobacteriaceae Escheriachia /shigella E.coli/shigella	250FeS	50FeS	0.8	0.029	0.438195	0.240048	0.31134	0.226958	0.410274	0.313059	0.24994	0.152153
c0223	Leuconostocaceae Leuconostoc group 2	50FeC	50H	0.8	0.029	0.156709	0.114119	0.0959069	0.100446	0.150735	0.144639	0.101424	0.14915
c1035	Bacteroidaceae Bacteroides thetaiotaomicron	lowFe	50FeS	0.8	0.029	0.381505	0.351213	0.44885	0.392517	0.308241	0.250217	0.32957	0.27241
c0132	Clostridiaceae Clostridium sporogenes	250FeC	250FeS	0.8	0.029	0.13547	0.168312	0.140303	0.225292	0.110264	0.155124	0.0870425	0.157104
c0016	Bacillaceae Bacillus a subtilis	lowFe	50FeS	0.8	0.029	0.252826	0.336419	0.174711	0.163985	0.262744	0.197392	0.153718	0.123602
c1820	Bacteroidaceae Bacteroides thetaiotaomicron	250FeS	50FeS	0.8	0.029	0.553413	0.494196	0.572775	0.51673	0.548125	0.42659	0.522138	0.483961
c0341	Archea Euryarchaeota group	250FeS	50H	0.8	0.029	0.119514	0.175897	0.122535	0.15887	0.128066	0.245546	0.116587	0.167417
c0223	Leuconostocaceae Leuconostoc group 2	lowFe	250FeS	0.8	0.03	0.196324	0.157848	0.149271	0.143298	0.147275	0.108469	0.124818	0.108404
c1939	Enterobacteriaceae Escheriachia /shigella E.coli/shigella	50FeS	50H	0.8	0.03	0.352159	0.363656	0.288257	0.314459	0.468167	0.476257	0.437574	0.399449
c0183	Fibrobacteraceae Fibrobacter succinogenes	250FeC	50FeS	-0.8	0.03	0.104087	0.0981109	0.131143	0.190988	0.237982	0.274492	0.142284	0.155029
c0272	Pseudonocardiaceae Sacchromonospora species	250FeS	50FeC	0.8	0.03	0.145386	0.105578	0.0931733	0.0880355	0.0821663	0.0834693	0.0790047	0.0766092
c0284	Streptococcaceae Streptococcus agalactiae	50FeS	50H	0.8	0.03	0.0856468	0.0986038	0.0459906	0.108249	0.104086	0.0806195	0.0564445	0.119271
c2207	Porphyromonadaceae Parabacteroides merdae	250FeC	50FeS	0.8	0.03	0.0962296	0.100909	0.0825395	0.0908596	0.160885	0.0882226	0.0721217	0.0828735
c1940	Enterobacteriaceae Enterobacter aerogenes	50FeC	50FeS	0.8	0.03	0.348273	0.372156	0.462911	0.479454	0.425593	0.231388	0.465586	0.5175
c1741	Lachnospiraceae Roseburia cecicola/intestinalis	250FeS	50FeS	0.8	0.03	0.231276	0.226562	0.355468	0.378455	0.338579	0.235727	0.443789	0.404932
c1225	Incertae Sedis XI Peptoniphilus -	250FeC	250FeS	0.8	0.03	0.112332	0.154075	0.0856669	0.101954	0.198586	0.105615	0.0914393	0.0971367
c0190	Helicobacteraceae Helicobacter group 1	250FeC	50H	-0.8	0.03	0.109764	0.0911684	0.0902223	0.0993229	0.0899418	0.0910417	0.139411	0.103936
c1314	Ruminococcaceae unclassified_"Ruminococcaceae" -	50FeC	50H	0.8	0.03	0.107825	0.115578	0.0988656	0.0990317	0.104727	0.142366	0.0970076	0.0961344
c0227	Paenibacillaceae Paenibacillus group 1	250FeS	50FeC	-0.8	0.03	0.110304	0.0813719	0.107902	0.102961	0.0537984	0.0986168	0.0683396	0.1051
c0187	Ruminococcaceae Faecalibacterium prausnitzii	lowFe	250FeC	0.8	0.031	0.154225	0.0911857	0.161052	0.11016	0.19439	0.152324	0.289208	0.270844
c0294	Streptococcaceae Streptococcus species	lowFe	250FeS	0.8	0.031	0.205486	0.179433	0.278723	0.15231	0.110807	0.0937183	0.118839	0.0986093
c1355	Bifidobacteriaceae Bifidobacterium ruminantium	lowFe	250FeC	0.8	0.031	0.319058	0.242358	0.251534	0.157467	0.139671	0.124842	0.162159	0.111273
c2233	Ruminococcaceae Subdoligranulum variablile	50FeS	50H	-0.8	0.031	0.0895692	0.132592	0.0880521	0.098886	0.109236	0.0975782	0.143872	0.131455
c1291	Lachnospiraceae Coprococcus -	250FeS	50FeS	0.8	0.031	0.119895	0.142181	0.10854	0.118039	0.126683	0.12924	0.105222	0.0932474
c0530	Lachnospiraceae Lachnospiraceae Incertae Sedis -	lowFe	250FeC	0.8	0.031	0.138585	0.133338	0.140601	0.158742	0.126124	0.155687	0.166104	0.200176
c0003	Verrucomicrobiaceae Akkermansia muciniphila	250FeC	250FeS	0.8	0.031	0.136356	0.138129	0.0852549	0.106799	0.131761	0.138558	0.101763	0.132004
c1506	Erysipelotrichaceae Bulleidia moorei	250FeC	50FeS	0.8	0.031	0.0994495	0.0975769	0.103278	0.0957826	0.0946564	0.0964045	0.104328	0.0801115
c0003	Verrucomicrobiaceae Akkermansia muciniphila	lowFe	50FeS	0.8	0.031	0.138216	0.137284	0.0851765	0.109072	0.141776	0.118849	0.108807	0.092829
c0318	Desulfurococcaceae Aeropyrum group	50FeC	50FeS	-0.8	0.031	0.0965914	0.140921	0.110753	0.119091	0.139097	0.097085	0.149597	0.103945
c0295	Streptococcaceae Streptococcus group	250FeS	50FeS	0.8	0.031	0.279792	0.214975	0.218653	0.124304	0.266337	0.138834	0.209859	0.13895
c0415	Lachnospiraceae Lachnospiraceae Incertae Sedis -	250FeS	50H	0.8	0.031	0.120048	0.136186	0.124758	0.149853	0.108677	0.110299	0.128715	0.138232
c1507	Campylobacteraceae Campylobacter group	250FeS	50FeC	0.8	0.031	0.104689	0.153559	0.0810166	0.0895664	0.0823385	0.0878281	0.0750638	0.0842566
c0170	Eubacteriaceae Acetobacterium limosum	250FeC	250FeS	0.8	0.031	0.103135	0.0920015	0.101057	0.109048	0.105353	0.0966396	0.0756221	0.114083
c1455	Erysipelotrichaceae Coprobacillus cateniformis	250FeS	50FeC	0.8	0.031	0.0927866	0.106649	0.120069	0.106834	0.0999382	0.0918967	0.143345	0.103217
c1431	Lachnospiraceae Lachnospiraceae Incertae Sedis -	lowFe	250FeC	0.8	0.031	0.210009	0.12014	0.207012	0.148281	0.191853	0.127268	0.254162	0.152346
c0149	Enterobacteriaceae Enterobacter sakazakii	250FeS	50FeS	-0.8	0.031	0.0702749	0.0479628	0.108557	0.0947917	0.0820881	0.0965552	0.073129	0.0953324
c1030	Bacteroidaceae Bacteroides fragilis/uncultured	250FeC	50FeS	-0.8	0.032	0.103717	0.150916	0.0916611	0.126076	0.159772	0.158382	0.192682	0.189172
c1693	Erysipelotrichaceae Catenibacterium mitsuokai	250FeS	50FeC	-0.8	0.032	0.13845	0.0972384	0.0862441	0.0898834	0.12412	0.115905	0.140082	0.131855
c0030	Bacteroidaceae Bacteroides vulgatus	250FeC	250FeS	-0.8	0.032	0.403843	0.431537	0.179655	0.387598	0.200605	0.204916	0.294977	0.26428
c1896	Ruminococcaceae Subdoligranulum -	lowFe	250FeS	0.8	0.032	0.405513	0.461409	0.522959	0.588851	0.353058	0.364659	0.543997	0.417864
c1329	Streptococcaceae Streptococcus -	250FeS	50FeS	0.8	0.032	0.234609	0.121179	0.298819	0.318836	0.165717	0.149794	0.235301	0.231054
c0071	Bifidobacteriaceae Bifidobacterium globosum	250FeC	250FeS	0.8	0.032	0.157401	0.124993	0.0875314	0.119407	0.121401	0.0976986	0.0917934	0.0894359
c1939	Enterobacteriaceae Escheriachia /shigella E.coli/shigella	250FeC	50H	0.8	0.032	0.454739	0.407098	0.32908	0.3089	0.468167	0.476257	0.437574	0.399449
c0117	Clostridiaceae Clostridium disporicum	lowFe	250FeC	0.8	0.032	0.148016	0.177062	0.206361	0.218462	0.253153	0.256552	0.33383	0.281149
c0325	Enterobacteriaceae Enterobacter group	250FeS	50H	0.8	0.032	0.106239	0.231049	0.0965516	0.0942209	0.119583	0.130222	0.0977255	0.116252
c1130	Lachnospiraceae Lachnospiraceae Incertae Sedis -	250FeC	50FeC	0.8	0.032	0.304797	0.293584	0.439332	0.561068	0.195425	0.259809	0.416683	0.461275
c1741	Lachnospiraceae Roseburia cecicola/intestinalis	250FeS	50FeC	0.8	0.032	0.231276	0.226562	0.355468	0.378455	0.240413	0.361116	0.391043	0.450219
c1507	Campylobacteraceae Campylobacter group	250FeS	50H	-0.8	0.032	0.104689	0.153559	0.0810166	0.0895664	0.0888047	0.078534	0.0912996	0.102341
c0334	Coriobacteriaceae Collinsella stercirus/ aerofaciens/ intestinalis	250FeS	50H	-0.8	0.032	0.51015	0.417122	0.502518	0.453479	0.36999	0.526163	0.300309	0.509241
c0335	Coriobacteriaceae Atopobium group	50FeC	50H	0.8	0.032	0.0878215	0.0867771	0.102559	0.107931	0.0858652	0.0996726	0.10138	0.118307
c1294	Veillonellaceae Dialister invisus/uncultured	50FeC	50H	0.8	0.032	0.306421	0.288972	0.353507	0.402283	0.272732	0.229853	0.381355	0.371263
c1035	Bacteroidaceae Bacteroides thetaiotaomicron	250FeS	50FeS	0.8	0.032	0.332556	0.26048	0.404988	0.253517	0.308241	0.250217	0.32957	0.27241
c0526	Bacteroidaceae Bacteroides group	50FeC	50FeS	0.8	0.032	0.545447	0.527349	0.505207	0.460867	0.520559	0.480038	0.479301	0.479927
c0166	Lachnospiraceae Lachnospiraceae Incertae Sedis eligens	250FeC	250FeS	0.8	0.032	0.238952	0.128397	0.11829	0.13569	0.153291	0.152638	0.12805	0.131728
c0218	Streptococcaceae Lactococcus lactis	250FeS	50FeC	-0.8	0.032	0.0836657	0.0981426	0.122204	0.0903974	0.103813	0.0752484	0.084836	0.0922174
c1446	Lachnospiraceae Lachnospiraceae Incertae Sedis -	250FeC	50FeC	0.8	0.032	0.135134	0.12175	0.182784	0.112734	0.13977	0.0931458	0.237316	0.110879
c0130	Erysipelotrichaceae Erysipelotrichaceae Incertae Sedis ramosum	250FeC	250FeS	-0.8	0.032	0.108581	0.240097	0.0752409	0.0862366	0.0969185	0.0874708	0.102199	0.0876354
c1486	Bifidobacteriaceae Bifidobacterium breve	250FeS	50H	-0.8	0.033	0.102555	0.0679222	0.0825683	0.0738297	0.0918146	0.11139	0.0989016	0.165368
c1352	Bifidobacteriaceae Bifidobacterium minimum	50FeC	50H	-0.8	0.033	0.084461	0.120495	0.0905422	0.0788478	0.131803	0.0787483	0.0785143	0.166862
c0189	Fusobacteriaceae Fusobacterium group 2	lowFe	250FeS	-0.8	0.033	0.127521	0.114745	0.0968733	0.173122	0.0560722	0.0932878	0.0950214	0.0919612
c0223	Leuconostocaceae Leuconostoc group 2	lowFe	50FeS	0.8	0.033	0.196324	0.157848	0.149271	0.143298	0.122032	0.123792	0.103197	0.0826135
c0032	Bacteroidaceae Bacteroides species	50FeC	50H	-0.8	0.033	0.561418	0.588771	0.558506	0.60073	0.432342	0.450709	0.628129	0.360474
c2207	Porphyromonadaceae Parabacteroides merdae	lowFe	50FeS	-0.8	0.033	0.0835373	0.0857281	0.0890228	0.137321	0.160885	0.0882226	0.0721217	0.0828735
c1372	Bacteroidaceae Bacteroides massiliensis	lowFe	250FeS	0.8	0.033	0.36538	0.416406	0.176012	0.223569	0.546142	0.511843	0.314076	0.317791
c0149	Enterobacteriaceae Enterobacter sakazakii	lowFe	50FeS	0.8	0.033	0.0989499	0.117001	0.0954795	0.124006	0.0820881	0.0965552	0.073129	0.0953324
c0177	Lachnospiraceae Lachnospiraceae Incertae Sedis ventriosum	lowFe	50FeS	0.8	0.033	0.091059	0.100013	0.0897574	0.105396	0.078172	0.0815702	0.0794383	0.0909981
c1938	Enterobacteriaceae Escheriachia /shigella E.coli/shigella	250FeS	50H	0.8	0.033	0.438195	0.240048	0.31134	0.226958	0.437369	0.380582	0.37696	0.259009
c0003	Verrucomicrobiaceae Akkermansia muciniphila	50FeC	50FeS	0.8	0.033	0.163463	0.139138	0.0758992	0.0818107	0.141776	0.118849	0.108807	0.092829
c1179	Verrucomicrobiaceae Akkermansia -	250FeC	50FeC	0.8	0.033	0.118344	0.14059	0.114492	0.0989922	0.150884	0.167484	0.094317	0.11169
c1432	Coriobacteriaceae Collinsella -	50FeS	50H	-0.8	0.033	0.0828149	0.105697	0.0680488	0.108874	0.099964	0.0829099	0.12609	0.0976351
c0201	Lactobacillaceae Lactobacillus fermentum	250FeC	50FeS	0.8	0.033	0.141909	0.111039	0.0971706	0.0894809	0.0943118	0.0945052	0.0917594	0.0803002
c0177	Lachnospiraceae Lachnospiraceae Incertae Sedis ventriosum	250FeC	50FeC	-0.8	0.033	0.0804289	0.0951453	0.0963096	0.0780577	0.0866081	0.0836441	0.0713475	0.0851264
c1372	Bacteroidaceae Bacteroides massiliensis	250FeS	50FeS	0.8	0.033	0.546142	0.511843	0.314076	0.317791	0.442791	0.555882	0.289886	0.345281
c1270	Enterobacteriaceae Klebsiella -	250FeS	50FeC	0.8	0.033	0.674562	0.404767	0.488239	0.34133	0.437798	0.413145	0.447351	0.316415
c0328	Enterobacteriaceae Enterobacteriaceae group group	250FeC	50FeC	0.8	0.033	0.108725	0.102015	0.101759	0.106522	0.100349	0.0956	0.0883821	0.101456
c0097	Carnobacteriaceae Carnobacterium group 1	250FeS	50H	0.8	0.033	0.0990512	0.108398	0.0933848	0.11407	0.0906755	0.0638824	0.0589201	0.108677
c1940	Enterobacteriaceae Enterobacter aerogenes	250FeS	50FeS	0.8	0.033	0.291856	0.318321	0.428205	0.52985	0.425593	0.231388	0.465586	0.5175
c1265	Clostridia unclassified_"Clostridia" -	50FeC	50FeS	0.8	0.033	0.154964	0.132782	0.261284	0.202597	0.169012	0.190691	0.20679	0.205628
c1744	Peptostreptococcaceae Peptostreptococcaceae Incertae Sedis Clostridium bartlettii	50FeC	50FeS	0.8	0.033	0.261225	0.219695	0.129961	0.135606	0.211462	0.220741	0.106081	0.1343
c0258	Ruminococcaceae Ruminococcus albus	lowFe	250FeC	-0.8	0.034	0.321895	0.268077	0.225129	0.349251	0.134206	0.0924643	0.170275	0.0848667
c2211	Ruminococcaceae Ruminococcus lactaris	250FeC	50H	-0.8	0.034	0.230535	0.260573	0.323709	0.426672	0.275998	0.198541	0.22353	0.174528
c0360	Nitrospiraceae Nitrospira/ magnetobacterium group	250FeC	50H	-0.8	0.034	0.209616	0.209542	0.212612	0.279387	0.16595	0.282956	0.21786	0.155272
c0117	Clostridiaceae Clostridium disporicum	50FeS	50H	0.8	0.034	0.246121	0.20882	0.351634	0.288119	0.212273	0.143869	0.272171	0.16769
c1870	Peptostreptococcaceae Peptostreptococcaceae Incertae Sedis Clostridium bartlettii/glycolicum	lowFe	50FeS	0.8	0.034	0.174788	0.215473	0.108053	0.141264	0.165378	0.166066	0.0988685	0.0919003
c2228	Prevotellaceae Prevotella copri	50FeC	50H	0.8	0.034	0.230125	0.189677	0.393491	0.338163	0.299325	0.168882	0.424753	0.223988
c1045	Bacteroidaceae Bacteroides thetaiotaomicron	250FeC	250FeS	-0.8	0.034	0.225167	0.244912	0.233031	0.286915	0.273048	0.21518	0.309686	0.201394
c1399	Yeast Candida glabatra	250FeS	50FeC	-0.8	0.034	0.125263	0.0996017	0.0645093	0.0812785	0.0792651	0.0858868	0.111001	0.113894
c1281	Rikenellaceae Alistipes finegoldii/ onderdonkii/shahii	250FeS	50FeC	0.8	0.034	0.170358	0.160299	0.11352	0.135443	0.181888	0.158369	0.132937	0.0981658
c1367	Bacteroidaceae Bacteroides dorei/uncult	250FeC	250FeS	-0.8	0.034	0.465926	0.559685	0.467604	0.539266	0.564991	0.449311	0.543771	0.393929
c0003	Verrucomicrobiaceae Akkermansia muciniphila	50FeS	50H	0.8	0.034	0.141776	0.118849	0.108807	0.092829	0.135136	0.144116	0.129597	0.124461
c1430	Lachnospiraceae Lachnospiraceae Incertae Sedis -	50FeC	50H	0.8	0.034	0.156533	0.113782	0.144942	0.144892	0.126124	0.0902068	0.174592	0.11085
c0166	Lachnospiraceae Lachnospiraceae Incertae Sedis eligens	lowFe	250FeS	0.8	0.034	0.171688	0.169026	0.136958	0.104154	0.153291	0.152638	0.12805	0.131728
c0082	Bifidobacteriaceae Bifidobacterium group 1	lowFe	50H	-0.8	0.034	0.130883	0.130842	0.149128	0.120033	0.133325	0.194354	0.102284	0.148284
c0144	Coriobacteriaceae Collinsella aerofaciens	50FeS	50H	-0.8	0.034	0.35448	0.321058	0.419332	0.259376	0.11083	0.246046	0.180245	0.317664
c0889	Enterobacteriaceae unclassified_Enterobacteriaceae E.coli/ Shigella	lowFe	250FeC	0.8	0.034	0.176261	0.167755	0.105878	0.109125	0.170777	0.189327	0.11139	0.133279
c2233	Ruminococcaceae Subdoligranulum variablile	lowFe	50FeS	0.8	0.034	0.0828718	0.138128	0.0915393	0.119275	0.0895692	0.132592	0.0880521	0.098886
c0178	Lachnospiraceae Lachnospiraceae Incertae Sedis xylanophilum	50FeC	50H	0.8	0.034	0.107746	0.101027	0.175722	0.142562	0.0781038	0.100146	0.139434	0.118418
c0466	Lachnospiraceae Lachnospiraceae Incertae Sedis -	250FeC	50FeS	0.8	0.034	0.273447	0.243459	0.315327	0.325757	0.251425	0.279323	0.326031	0.390807
c1486	Bifidobacteriaceae Bifidobacterium breve	lowFe	50FeS	0.8	0.034	0.11505	0.08934	0.114263	0.122906	0.0953429	0.0876519	0.100705	0.102649
c0178	Lachnospiraceae Lachnospiraceae Incertae Sedis xylanophilum	50FeC	50FeS	0.8	0.034	0.107746	0.101027	0.175722	0.142562	0.12515	0.0981517	0.147155	0.11945
c1343	Bifidobacteriaceae Bifidobacterium asteroides	50FeS	50H	0.8	0.034	0.101745	0.090032	0.0789311	0.119274	0.0804091	0.0825789	0.068283	0.103024
c1445	Streptococcaceae Streptococcus -	250FeC	50FeC	0.8	0.034	0.134153	0.123805	0.123213	0.133265	0.135805	0.134286	0.120799	0.153631
c1359	Bifidobacteriaceae Bifidobacterium thermophilum	lowFe	250FeC	0.8	0.034	0.40211	0.24792	0.400792	0.171795	0.399724	0.277243	0.273502	0.149494
c0166	Lachnospiraceae Lachnospiraceae Incertae Sedis eligens	50FeC	50H	0.8	0.034	0.126868	0.131232	0.105916	0.113972	0.126991	0.130702	0.125415	0.100882
c1300	Eubacteriaceae Eubacterium callanderi/ limonsum	250FeC	50H	0.8	0.034	0.0912597	0.099291	0.0952879	0.11407	0.0908	0.0952602	0.0782088	0.126359
c0074	Bifidobacteriaceae Bifidobacterium longum	250FeC	250FeS	0.8	0.034	0.599736	0.456967	0.568984	0.31112	0.553226	0.375157	0.370744	0.284632
c1225	Incertae Sedis XI Peptoniphilus -	50FeC	50FeS	0.8	0.034	0.111066	0.0878044	0.103327	0.0823682	0.125114	0.108041	0.140273	0.0899867
c1261	Coriobacteriaceae unclassified_Coriobacteriaceae/ Olsenella -	250FeC	50FeC	0.8	0.034	0.131558	0.194319	0.171058	0.178875	0.14051	0.164937	0.120974	0.164885
c0321	Bacteroidaceae Anaerophaga group	lowFe	50FeS	0.8	0.034	0.677454	0.7081	0.640137	0.797356	0.586177	0.730324	0.615749	0.736383
c0046	Bifidobacteriaceae Bifidobacterium animalis	250FeC	50FeS	0.8	0.034	0.512736	0.331746	0.503708	0.292718	0.508912	0.291871	0.532349	0.272526
c1130	Lachnospiraceae Lachnospiraceae Incertae Sedis -	250FeC	250FeS	0.8	0.034	0.304797	0.293584	0.439332	0.561068	0.286382	0.344717	0.436567	0.535729
c1447	Lachnospiraceae unclassified_"Lachnospiraceae" -	50FeC	50FeS	0.8	0.034	0.137222	0.128883	0.166683	0.141019	0.121654	0.107992	0.135422	0.146129
c0091	Campylobacteraceae Campylobacter fetus/ hyoitestinalis	lowFe	50H	0.8	0.034	0.0828051	0.10566	0.0876151	0.109172	0.0794414	0.102571	0.0778795	0.107401
c1455	Erysipelotrichaceae Coprobacillus cateniformis	250FeC	50H	0.8	0.034	0.113431	0.109881	0.119521	0.142795	0.0987639	0.11845	0.133108	0.140807
c1263	Burkholderiales unclassified_Burkholderiales -	50FeC	50H	-0.8	0.034	0.10226	0.122021	0.0742364	0.114425	0.0926977	0.091242	0.117466	0.112985
c0125	Clostridiaceae Clostridium neonatale	250FeC	50FeS	0.8	0.034	0.105595	0.100929	0.0843011	0.0970726	0.100376	0.108105	0.0834848	0.0961105
c1030	Bacteroidaceae Bacteroides fragilis/uncultured	250FeS	50FeC	-0.8	0.035	0.124913	0.251251	0.164883	0.27436	0.184058	0.108888	0.204624	0.0933727
c0096	Carnobacteriaceae Carnobacterium divergens	250FeS	50H	0.8	0.035	0.181317	0.0947673	0.3457	0.406122	0.177911	0.11839	0.149567	0.182805
c1938	Enterobacteriaceae Escheriachia /shigella E.coli/shigella	250FeC	50FeS	0.8	0.035	0.418855	0.417153	0.243578	0.32938	0.410274	0.313059	0.24994	0.152153
c1478	Bacteroidaceae Bacteroides fragilis	250FeC	250FeS	0.8	0.035	0.106119	0.165535	0.141281	0.141691	0.186487	0.25443	0.15466	0.251012
c0233	Prevotellaceae Prevotella bivia	lowFe	250FeC	0.8	0.035	0.155729	0.133387	0.257751	0.146596	0.25826	0.22836	0.39709	0.259068
c1372	Bacteroidaceae Bacteroides massiliensis	250FeS	50H	0.8	0.035	0.546142	0.511843	0.314076	0.317791	0.330744	0.315462	0.237376	0.192264
c2228	Prevotellaceae Prevotella copri	250FeS	50H	0.8	0.035	0.244039	0.20609	0.407065	0.34782	0.299325	0.168882	0.424753	0.223988
c1355	Bifidobacteriaceae Bifidobacterium ruminantium	lowFe	50FeC	0.8	0.035	0.319058	0.242358	0.251534	0.157467	0.239297	0.188294	0.154865	0.101648
c1431	Lachnospiraceae Lachnospiraceae Incertae Sedis -	250FeS	50H	-0.8	0.035	0.169776	0.166931	0.137347	0.156444	0.201719	0.171917	0.265014	0.239846
c0263	Lachnospiraceae Lachnospiraceae Incertae Sedis gnavus	lowFe	50FeC	0.8	0.035	0.252625	0.222658	0.34487	0.358748	0.214712	0.103068	0.330381	0.25652
c0179	Erysipelotrichaceae Allobaculum group 1	250FeS	50FeS	0.8	0.035	0.170695	0.229513	0.161908	0.146732	0.210783	0.266208	0.212766	0.204855
c0272	Pseudonocardiaceae Sacchromonospora species	lowFe	50FeC	-0.8	0.035	0.0761955	0.0892796	0.0898436	0.105475	0.0821663	0.0834693	0.0790047	0.0766092
c0331	Enterobacteriaceae Salmonella/ Entrobacter/ Citrobacter group	50FeC	50H	0.8	0.035	0.0913502	0.118372	0.101864	0.137579	0.0922968	0.0946102	0.0958437	0.100213
c0415	Lachnospiraceae Lachnospiraceae Incertae Sedis -	250FeS	50FeS	0.8	0.035	0.120048	0.136186	0.124758	0.149853	0.131253	0.155708	0.164043	0.201892
c0401	Bacteroidaceae Bacteroides vulgatus	50FeC	50FeS	-0.8	0.035	0.39561	0.378356	0.406423	0.329739	0.361689	0.495291	0.326115	0.437511
c0086	Lachnospiraceae Lachnospiraceae Incertae Sedis crossotus	lowFe	50FeC	0.8	0.035	0.0842283	0.0990164	0.0903996	0.12523	0.0923421	0.0998883	0.0935751	0.095569
c0130	Erysipelotrichaceae Erysipelotrichaceae Incertae Sedis ramosum	50FeC	50H	0.8	0.035	0.0826555	0.10271	0.0783508	0.0868503	0.0980374	0.101937	0.0790642	0.113508
c1329	Streptococcaceae Streptococcus -	50FeC	50FeS	0.8	0.035	0.24309	0.168884	0.382591	0.177606	0.165717	0.149794	0.235301	0.231054
c1334	Enterobacteriaceae unclassified_Enterobacteriaceae group	lowFe	50H	0.8	0.035	0.228335	0.231398	0.266797	0.191706	0.268557	0.218127	0.294097	0.151637
c0321	Bacteroidaceae Anaerophaga group	250FeC	250FeS	0.8	0.035	0.613176	0.610595	0.628309	0.623095	0.657249	0.648732	0.680768	0.761792
c1280	Enterobacteriaceae Pantoea sp.	50FeC	50H	0.8	0.035	0.0829837	0.0822715	0.100963	0.0849164	0.116851	0.0998831	0.132576	0.103225
c1432	Coriobacteriaceae Collinsella -	lowFe	250FeS	0.8	0.035	0.159556	0.111719	0.105079	0.134642	0.101664	0.0986146	0.0935297	0.110936
c0097	Carnobacteriaceae Carnobacterium group 1	250FeS	50FeS	0.8	0.035	0.0990512	0.108398	0.0933848	0.11407	0.0832721	0.105793	0.0784209	0.0944261
c0225	Listeriaceae Listeria grayi	50FeS	50H	0.8	0.035	0.108676	0.0956395	0.0932763	0.101181	0.197403	0.165305	0.074325	0.121438
c1647	Lactobacillaceae Lactobacillus helveticus	250FeS	50FeC	-0.8	0.035	0.148246	0.0932338	0.0823541	0.076955	0.0832198	0.0802789	0.085046	0.0922579
c0296	Streptococcaceae Streptococcus group	250FeS	50H	0.8	0.035	0.114978	0.085502	0.0821335	0.104933	0.120683	0.0960855	0.0878551	0.124463
c0168	Lachnospiraceae Lachnospiraceae Incertae Sedis halii	50FeC	50H	0.8	0.035	0.0914016	0.115651	0.126219	0.133783	0.103514	0.119067	0.170911	0.158659
c1870	Peptostreptococcaceae Peptostreptococcaceae Incertae Sedis Clostridium bartlettii/glycolicum	250FeC	50FeS	0.8	0.035	0.156403	0.164349	0.0960728	0.108386	0.165378	0.166066	0.0988685	0.0919003
c1281	Rikenellaceae Alistipes finegoldii/ onderdonkii/shahii	lowFe	250FeS	0.8	0.035	0.161108	0.151778	0.144507	0.119358	0.170358	0.160299	0.11352	0.135443
c0174	Lachnospiraceae Lachnospiraceae Incertae Sedis rectale	250FeS	50FeS	0.8	0.035	0.0763159	0.113417	0.08721	0.106938	0.0666266	0.109733	0.100529	0.120552
c1191	Lachnospiraceae Marvinbryantia formatexigens	250FeC	50H	0.8	0.035	0.0771058	0.087325	0.0824255	0.0959581	0.0868289	0.0926533	0.0674315	0.104548
c0132	Clostridiaceae Clostridium sporogenes	lowFe	50H	0.8	0.035	0.108492	0.106653	0.106712	0.103961	0.117947	0.115808	0.113073	0.112777
c0029	Bacteroidaceae Bacteroides theiatomicron	250FeS	50FeC	0.8	0.035	0.193039	0.171876	0.192503	0.151036	0.190276	0.169016	0.205442	0.139225
c0194	Enterobacteriaceae Citrobacter group 1	250FeS	50FeC	0.8	0.035	0.178338	0.183945	0.15974	0.203836	0.110082	0.177909	0.112139	0.189104
c1354	Bifidobacteriaceae Bifidobacterium pullorum	50FeS	50H	0.8	0.035	0.0747685	0.0740354	0.0804605	0.112731	0.0989588	0.096215	0.0976101	0.12119
c0181	unclassified_Clostridiales Eubacterium group 3	50FeS	50H	0.8	0.035	0.113954	0.13179	0.0984013	0.12354	0.103284	0.155407	0.119905	0.13217
c0132	Clostridiaceae Clostridium sporogenes	250FeS	50FeS	0.8	0.035	0.110264	0.155124	0.0870425	0.157104	0.11272	0.112685	0.105177	0.148886
c1910	Ruminococcaceae unclassified_"Ruminococcaceae" -	lowFe	250FeC	0.8	0.035	0.229393	0.161436	0.146075	0.158616	0.192412	0.238558	0.141036	0.166202
c0245	Enterobacteriaceae Proteus mirabilis	lowFe	250FeC	0.8	0.035	0.0760715	0.112207	0.0798405	0.0990283	0.0925718	0.294522	0.0974075	0.094512
c0395	Ruminococcaceae Subdoligranulum -	50FeC	50H	0.8	0.035	0.298845	0.266511	0.403519	0.367057	0.247369	0.266436	0.41236	0.383822
c0140	Clostridiaceae Clostridium group 2	250FeC	250FeS	0.8	0.035	0.227738	0.206038	0.133139	0.131886	0.243941	0.163334	0.0959942	0.126931
c0182	Fibrobacteraceae Fibrobacter intestinalis	250FeS	50FeC	0.8	0.035	0.127757	0.107656	0.103376	0.0931542	0.106165	0.0942616	0.0729544	0.0902006
c0225	Listeriaceae Listeria grayi	lowFe	50H	0.8	0.035	0.129108	0.157152	0.0879909	0.118728	0.197403	0.165305	0.074325	0.121438
c0146	Enterobacteriaceae Raoultella aerogenes	250FeC	50FeS	0.8	0.035	0.117823	0.106838	0.136065	0.110751	0.1425	0.0943056	0.123637	0.109191
c1838	Lachnospiraceae Lachnospiraceae Incertae Sedis -	lowFe	50H	0.8	0.035	0.124607	0.135411	0.113248	0.142038	0.135799	0.0920836	0.0917362	0.140374
c0128	Clostridiaceae Clostridium perfringens	lowFe	50FeC	-0.8	0.035	0.0975965	0.150692	0.0822413	0.108362	0.146286	0.0959778	0.114076	0.109524
c0002	Verrucomicrobiaceae Akkermansia muciniphila	50FeS	50H	0.8	0.035	0.119404	0.158285	0.10401	0.132409	0.137624	0.156516	0.127959	0.131951
c0245	Enterobacteriaceae Proteus mirabilis	50FeC	50H	-0.8	0.035	0.112553	0.113407	0.082973	0.0889036	0.0958097	0.0848578	0.105916	0.0886308
c2211	Ruminococcaceae Ruminococcus lactaris	250FeC	250FeS	0.8	0.035	0.230535	0.260573	0.323709	0.426672	0.241195	0.225512	0.344377	0.427416
c0889	Enterobacteriaceae unclassified_Enterobacteriaceae E.coli/ Shigella	lowFe	50H	0.8	0.035	0.176261	0.167755	0.105878	0.109125	0.165438	0.117435	0.114663	0.109068
c1372	Bacteroidaceae Bacteroides massiliensis	lowFe	250FeC	0.8	0.036	0.36538	0.416406	0.176012	0.223569	0.329272	0.532439	0.320509	0.519509
c1232	Streptococcaceae Streptococcus -	lowFe	250FeS	0.8	0.036	0.226126	0.263223	0.280058	0.203759	0.122902	0.112106	0.125393	0.0895443
c1366	Bacteroidaceae Bacteroides dorei	250FeC	250FeS	-0.8	0.036	0.352527	0.438976	0.389039	0.448348	0.582377	0.433003	0.415934	0.214153
c0175	Lachnospiraceae Dorea romicigenerans	250FeS	50H	-0.8	0.036	0.183354	0.217813	0.153458	0.13985	0.163585	0.21492	0.25122	0.275133
c0194	Enterobacteriaceae Citrobacter group 1	lowFe	250FeC	-0.8	0.036	0.144729	0.193453	0.144505	0.12073	0.204824	0.171026	0.24248	0.222562
c0032	Bacteroidaceae Bacteroides species	250FeC	50H	-0.8	0.036	0.617145	0.61291	0.61312	0.648037	0.432342	0.450709	0.628129	0.360474
c0094	Helicobacteraceae Helicobacter pylori	lowFe	250FeC	-0.8	0.036	0.35272	0.284088	0.199953	0.27654	0.104835	0.0968707	0.169042	0.158081
c0920	Lactobacillaceae Lactobacillus plantarum/ paraplantarum/ coryniformis/ pentosus	50FeC	50H	-0.8	0.036	0.494432	0.484336	0.504918	0.535444	0.480045	0.404213	0.388864	0.312238
c1478	Bacteroidaceae Bacteroides fragilis	lowFe	250FeS	0.8	0.036	0.162796	0.165229	0.098274	0.147687	0.186487	0.25443	0.15466	0.251012
c0265	Lachnospiraceae Lachnospiraceae Incertae Sedis obeum	250FeS	50H	0.8	0.036	0.188582	0.27618	0.326798	0.364119	0.182288	0.20013	0.2885	0.218225
c0194	Enterobacteriaceae Citrobacter group 1	lowFe	50FeS	-0.8	0.036	0.144729	0.193453	0.144505	0.12073	0.194429	0.140555	0.235571	0.200448
c1693	Erysipelotrichaceae Catenibacterium mitsuokai	lowFe	50FeS	0.8	0.036	0.123495	0.176576	0.0935514	0.156332	0.0989859	0.13664	0.0910073	0.0947489
c1376	Bacteroidaceae Bacteroides plebeius	50FeC	50H	0.8	0.036	0.135962	0.139101	0.119034	0.171424	0.103775	0.11456	0.103282	0.111966
c0132	Clostridiaceae Clostridium sporogenes	lowFe	250FeS	-0.8	0.036	0.108492	0.106653	0.106712	0.103961	0.110264	0.155124	0.0870425	0.157104
c1914	Ruminococcaceae unclassified_"Ruminococcaceae" -	lowFe	50H	-0.8	0.036	0.216119	0.195193	0.200384	0.187963	0.152931	0.178699	0.183891	0.267123
c0140	Clostridiaceae Clostridium group 2	250FeS	50H	0.8	0.036	0.243941	0.163334	0.0959942	0.126931	0.211665	0.317593	0.121469	0.177423
c0466	Lachnospiraceae Lachnospiraceae Incertae Sedis -	lowFe	50FeS	0.8	0.036	0.174987	0.234915	0.21215	0.282736	0.251425	0.279323	0.326031	0.390807
c1443	Streptococcaceae Streptococcus -	250FeC	250FeS	0.8	0.036	0.479469	0.301954	0.525907	0.393209	0.483796	0.302551	0.529619	0.286712
c1745	Peptostreptococcaceae Peptostreptococcaceae Incertae Sedis Clostridium bartlettii/glycolicum	250FeC	50H	0.8	0.036	0.257107	0.258406	0.177663	0.149943	0.256472	0.339557	0.132709	0.205328
c0094	Helicobacteraceae Helicobacter pylori	50FeC	50H	0.8	0.036	0.366363	0.284944	0.234538	0.184243	0.32863	0.261063	0.292972	0.251639
c1484	Bifidobacteriaceae Bifidobacterium longum	50FeC	50H	0.8	0.036	0.268405	0.238293	0.133316	0.140686	0.195275	0.250268	0.134539	0.186829
c0117	Clostridiaceae Clostridium disporicum	250FeS	50FeC	0.8	0.036	0.183358	0.270685	0.226072	0.253388	0.166268	0.266792	0.203425	0.330973
c0298	Streptococcaceae Streptococcus group 4	lowFe	50FeC	0.8	0.036	0.0909312	0.243671	0.0974707	0.1519	0.110792	0.143575	0.0888478	0.117283
c0395	Ruminococcaceae Subdoligranulum -	250FeS	50H	0.8	0.036	0.274655	0.235664	0.336134	0.299289	0.247369	0.266436	0.41236	0.383822
c1386	Bacteroidaceae Bacteroides uncult	250FeC	50FeC	0.8	0.036	0.153362	0.131165	0.210051	0.213105	0.133648	0.196545	0.22634	0.270246
c0094	Helicobacteraceae Helicobacter pylori	250FeS	50FeS	0.8	0.036	0.234798	0.244129	0.188679	0.210227	0.2811	0.280185	0.129337	0.168638
c2204	Lachnospiraceae Eubacterium rectale	lowFe	250FeS	-0.8	0.036	0.093364	0.0764565	0.100689	0.110185	0.117795	0.11363	0.0997503	0.0884418
c1339	Victivallaceae Victivallis -	lowFe	250FeC	-0.8	0.036	0.0700058	0.0805564	0.0873278	0.107865	0.118013	0.0939492	0.096678	0.0871818
c0034	Bifidobacteriaceae Bifidobacterium adolescentis/ angulatum	lowFe	250FeC	0.8	0.036	0.362203	0.324334	0.309977	0.342474	0.430652	0.420728	0.255536	0.277613
c1446	Lachnospiraceae Lachnospiraceae Incertae Sedis -	lowFe	50FeS	0.8	0.036	0.107178	0.0884958	0.11597	0.0981237	0.147111	0.120702	0.167518	0.119799
c0223	Leuconostocaceae Leuconostoc group 2	250FeC	250FeS	0.8	0.036	0.119869	0.113484	0.0894673	0.0892196	0.147275	0.108469	0.124818	0.108404
c0091	Campylobacteraceae Campylobacter fetus/ hyoitestinalis	lowFe	50FeS	0.8	0.036	0.0828051	0.10566	0.0876151	0.109172	0.0797401	0.0846501	0.0877751	0.091129
c0086	Lachnospiraceae Lachnospiraceae Incertae Sedis crossotus	50FeC	50H	0.8	0.036	0.0923421	0.0998883	0.0935751	0.095569	0.0875887	0.255894	0.0861749	0.113955
c0091	Campylobacteraceae Campylobacter fetus/ hyoitestinalis	50FeC	50FeS	-0.8	0.036	0.0902316	0.0809712	0.0759683	0.0765305	0.0797401	0.0846501	0.0877751	0.091129
c0128	Clostridiaceae Clostridium perfringens	lowFe	50FeS	0.8	0.036	0.0975965	0.150692	0.0822413	0.108362	0.109545	0.128599	0.0945187	0.0945458
c0401	Bacteroidaceae Bacteroides vulgatus	50FeS	50H	0.8	0.036	0.361689	0.495291	0.326115	0.437511	0.39497	0.452017	0.295376	0.500053
c0223	Leuconostocaceae Leuconostoc group 2	250FeC	50FeC	0.8	0.036	0.119869	0.113484	0.0894673	0.0892196	0.156709	0.114119	0.0959069	0.100446
c1693	Erysipelotrichaceae Catenibacterium mitsuokai	lowFe	50H	0.8	0.036	0.123495	0.176576	0.0935514	0.156332	0.105432	0.140813	0.123025	0.140808
c1225	Incertae Sedis XI Peptoniphilus -	lowFe	50FeS	0.8	0.036	0.167469	0.0579679	0.287761	0.0996933	0.125114	0.108041	0.140273	0.0899867
c0327	Enterobacteriaceae unclassified_Enterobacteriaceae group	lowFe	50H	0.8	0.036	0.341198	0.396338	0.240988	0.294576	0.416358	0.403823	0.262148	0.268013
c1192	Lachnospiraceae Dorea -	50FeC	50FeS	0.8	0.036	0.413229	0.366512	0.449474	0.359342	0.408087	0.287218	0.523109	0.32842
c0074	Bifidobacteriaceae Bifidobacterium longum	lowFe	50FeS	0.8	0.036	0.485563	0.519365	0.571268	0.33737	0.597082	0.556953	0.603957	0.369099
c0086	Lachnospiraceae Lachnospiraceae Incertae Sedis crossotus	250FeC	50H	0.8	0.036	0.0921515	0.105012	0.0805992	0.124645	0.0875887	0.255894	0.0861749	0.113955
c1940	Enterobacteriaceae Enterobacter aerogenes	lowFe	50FeC	0.8	0.036	0.304564	0.327157	0.484153	0.43849	0.348273	0.372156	0.462911	0.479454
c0034	Bifidobacteriaceae Bifidobacterium adolescentis/ angulatum	250FeS	50FeC	0.8	0.036	0.161314	0.283379	0.109227	0.287983	0.253232	0.315952	0.233379	0.26705
c1439	Nocardioidaceae Nocardioides -	lowFe	250FeS	0.8	0.036	0.0896081	0.0995216	0.0892636	0.104807	0.0943063	0.106283	0.0937076	0.097798
c0337	Archea Crenarchaeota group	250FeC	50FeS	0.8	0.036	0.229203	0.201237	0.255713	0.230484	0.254533	0.202679	0.276514	0.246225
c1506	Erysipelotrichaceae Bulleidia moorei	250FeS	50H	0.8	0.036	0.0959483	0.0808206	0.096387	0.119194	0.0903863	0.0854803	0.133053	0.126239
c2067	Eubacteriaceae Eubacterium biforme	lowFe	250FeS	0.8	0.036	0.111312	0.0884314	0.0948588	0.105006	0.126464	0.082335	0.106507	0.0993199
c1866	Ruminococcaceae Papillibacter -	50FeS	50H	-0.8	0.036	0.102157	0.10538	0.14559	0.105598	0.113278	0.0954945	0.0863686	0.109727
c0204	Lactobacillaceae Lactobacillus jensenii	50FeS	50H	0.8	0.036	0.0781351	0.120968	0.0988369	0.138148	0.0919697	0.128723	0.0771063	0.133584
c1366	Bacteroidaceae Bacteroides dorei	lowFe	50FeC	0.8	0.036	0.499037	0.529559	0.308426	0.368753	0.438748	0.388169	0.336198	0.380569
c0920	Lactobacillaceae Lactobacillus plantarum/ paraplantarum/ coryniformis/ pentosus	250FeC	250FeS	0.8	0.036	0.530388	0.495073	0.54778	0.568654	0.10058	0.31517	0.559047	0.586296
c1339	Victivallaceae Victivallis -	250FeS	50FeS	-0.8	0.036	0.0804412	0.115929	0.103498	0.0855717	0.0949575	0.0806379	0.0781163	0.083242
c1321	Ruminococcaceae unclassified_"Ruminococcaceae" -	50FeC	50H	0.8	0.036	0.156563	0.126902	0.216333	0.117642	0.145629	0.0926022	0.159481	0.116659
c1263	Burkholderiales unclassified_Burkholderiales -	250FeC	50FeC	-0.8	0.036	0.172389	0.13805	0.204786	0.11462	0.10226	0.122021	0.0742364	0.114425
c1702	Ruminococcaceae Faecalibacterium prausnitzii	lowFe	50H	-0.8	0.037	0.206392	0.175282	0.184905	0.12846	0.214787	0.249308	0.311868	0.385645
c0293	Streptococcaceae Streptococcus salivarius	lowFe	50FeS	-0.8	0.037	0.381625	0.41271	0.502202	0.546794	0.282185	0.217397	0.278977	0.208237
c1325	Lachnospiraceae Roseburia -	lowFe	250FeS	0.8	0.037	0.114961	0.0957056	0.142066	0.107834	0.20455	0.199952	0.27797	0.252989
c0334	Coriobacteriaceae Collinsella stercirus/ aerofaciens/ intestinalis	lowFe	250FeC	-0.8	0.037	0.352837	0.386402	0.469319	0.249142	0.539393	0.546366	0.517224	0.556492
c0021	Porphyromonadaceae Parabacteroides distasonis	lowFe	50FeS	0.8	0.037	0.302653	0.278867	0.334927	0.214518	0.45366	0.306616	0.463055	0.42024
c1232	Streptococcaceae Streptococcus -	lowFe	50FeS	0.8	0.037	0.226126	0.263223	0.280058	0.203759	0.0982182	0.105483	0.11412	0.104149
c0526	Bacteroidaceae Bacteroides group	lowFe	50H	0.8	0.037	0.518339	0.556824	0.512153	0.506075	0.518141	0.43988	0.364564	0.268359
c1329	Streptococcaceae Streptococcus -	250FeC	50H	-0.8	0.037	0.129413	0.100178	0.231162	0.24429	0.221978	0.248872	0.224922	0.140163
c0024	Bacteroidaceae Bacteroides fragilis	lowFe	50FeS	-0.8	0.037	0.106639	0.127161	0.114553	0.120023	0.235929	0.194109	0.247692	0.195202
c1276	Enterobacteriaceae Enterobacter cloacae/ asburiae	lowFe	50FeC	0.8	0.037	0.165693	0.110934	0.172374	0.130134	0.137019	0.105417	0.146602	0.0817237
c1264	Clostridiales unclassified_Clostridiales -	lowFe	50FeC	-0.8	0.037	0.0900491	0.0891012	0.0708957	0.111337	0.10117	0.0986256	0.134185	0.0700784
c1386	Bacteroidaceae Bacteroides uncult	250FeS	50H	-0.8	0.037	0.158274	0.178828	0.112137	0.104651	0.11776	0.116398	0.188178	0.156763
c1321	Ruminococcaceae unclassified_"Ruminococcaceae" -	lowFe	250FeC	-0.8	0.037	0.10598	0.108981	0.0949102	0.0910628	0.108651	0.110761	0.123434	0.128668
c0265	Lachnospiraceae Lachnospiraceae Incertae Sedis obeum	250FeC	50H	0.8	0.037	0.249794	0.191849	0.332315	0.307136	0.182288	0.20013	0.2885	0.218225
c0039	Bifidobacteriaceae Bifidobacterium angulatum	lowFe	50FeS	0.8	0.037	0.2697	0.250093	0.171038	0.165846	0.265818	0.226375	0.160304	0.224099
c0157	Aerococcaceae Aerococcus species	250FeS	50H	0.8	0.037	0.25415	0.336719	0.270779	0.241239	0.368479	0.439602	0.231915	0.181269
c0249	Pseudomonadaceae Pseudomonas group 1	lowFe	50FeC	0.8	0.037	0.0806034	0.099964	0.079704	0.121068	0.0917722	0.0794527	0.0729473	0.0920684
c1250	Incertae Sedis XI Peptoniphilus -	250FeS	50H	0.8	0.037	0.106531	0.0806893	0.0946207	0.082364	0.131377	0.0941156	0.140399	0.107133
c1232	Streptococcaceae Streptococcus -	250FeC	250FeS	0.8	0.037	0.127376	0.111265	0.146012	0.1161	0.122902	0.112106	0.125393	0.0895443
c0130	Erysipelotrichaceae Erysipelotrichaceae Incertae Sedis ramosum	250FeS	50H	-0.8	0.037	0.0969185	0.0874708	0.102199	0.0876354	0.0980374	0.101937	0.0790642	0.113508
c0360	Nitrospiraceae Nitrospira/ magnetobacterium group	lowFe	250FeS	0.8	0.037	0.23874	0.216593	0.239948	0.173475	0.236461	0.207006	0.266067	0.220602
c1432	Coriobacteriaceae Collinsella -	250FeS	50FeC	0.8	0.037	0.101664	0.0986146	0.0935297	0.110936	0.111307	0.0752554	0.0742674	0.0905448
c0187	Ruminococcaceae Faecalibacterium prausnitzii	50FeC	50H	0.8	0.037	0.137902	0.198392	0.191896	0.23874	0.135751	0.210894	0.22442	0.290609
c1130	Lachnospiraceae Lachnospiraceae Incertae Sedis -	lowFe	50FeS	0.8	0.037	0.205195	0.324074	0.298614	0.451284	0.280974	0.305102	0.449322	0.546841
c1744	Peptostreptococcaceae Peptostreptococcaceae Incertae Sedis Clostridium bartlettii	lowFe	250FeC	0.8	0.037	0.215501	0.260596	0.121433	0.124037	0.180641	0.191612	0.118329	0.104518
c0039	Bifidobacteriaceae Bifidobacterium angulatum	lowFe	250FeC	0.8	0.037	0.2697	0.250093	0.171038	0.165846	0.291622	0.22594	0.155887	0.194744
c1329	Streptococcaceae Streptococcus -	lowFe	250FeC	0.8	0.037	0.2763	0.250031	0.413799	0.286634	0.129413	0.100178	0.231162	0.24429
c0201	Lactobacillaceae Lactobacillus fermentum	50FeC	50FeS	0.8	0.037	0.120634	0.148608	0.0800962	0.0940496	0.0943118	0.0945052	0.0917594	0.0803002
c0030	Bacteroidaceae Bacteroides vulgatus	lowFe	250FeC	-0.8	0.037	0.371926	0.331	0.387218	0.453622	0.403843	0.431537	0.179655	0.387598
c1933	Enterobacteriaceae Yersinia frederiksenii/bercovieri/mollaretii	250FeC	50H	-0.8	0.037	0.10189	0.100604	0.0921305	0.0946038	0.0804599	0.0893371	0.107859	0.109926
c1228	Coriobacteriaceae Atopobium group	lowFe	250FeC	0.8	0.037	0.112955	0.168219	0.0932307	0.198151	0.0994191	0.184317	0.118132	0.224369
c1249	Peptococcaceae Peptococcus uncultured	50FeS	50H	-0.8	0.037	0.0812715	0.0972366	0.11942	0.083298	0.100843	0.0755023	0.0926593	0.0935132
c1452	Lachnospiraceae Lachnospiraceae Incertae Sedis -	250FeS	50FeC	0.8	0.037	0.201489	0.143237	0.203421	0.231954	0.162873	0.172074	0.191484	0.207058
c0102	Clostridiaceae Clostridium butyricum	250FeC	250FeS	0.8	0.037	0.399183	0.342991	0.233361	0.242867	0.271643	0.285027	0.173321	0.22058
c0139	Clostridiaceae Clostridium group 1	250FeC	50FeS	0.8	0.037	0.472895	0.428305	0.320841	0.333331	0.41514	0.43969	0.295265	0.303547
c1294	Veillonellaceae Dialister invisus/uncultured	250FeC	50FeC	0.8	0.037	0.232634	0.34419	0.357679	0.439902	0.306421	0.288972	0.353507	0.402283
c0030	Bacteroidaceae Bacteroides vulgatus	250FeC	50FeC	0.8	0.037	0.403843	0.431537	0.179655	0.387598	0.318552	0.452061	0.316271	0.417361
c0190	Helicobacteraceae Helicobacter group 1	250FeC	50FeS	-0.8	0.037	0.109764	0.0911684	0.0902223	0.0993229	0.062797	0.0861018	0.111141	0.0933215
c1399	Yeast Candida glabatra	250FeC	250FeS	0.8	0.037	0.103752	0.120968	0.0785688	0.0861984	0.125263	0.0996017	0.0645093	0.0812785
c0341	Archea Euryarchaeota group	lowFe	50H	-0.8	0.037	0.195227	0.190243	0.212708	0.177389	0.128066	0.245546	0.116587	0.167417
c0328	Enterobacteriaceae Enterobacteriaceae group group	lowFe	50FeC	-0.8	0.037	0.103629	0.112285	0.107084	0.0974436	0.100349	0.0956	0.0883821	0.101456
c1337	Prevotellaceae unclassified_Prevotellaceae -	250FeS	50H	0.8	0.037	0.0814263	0.0830574	0.0920718	0.128062	0.0935881	0.0876952	0.101604	0.123276
c0226	Listeriaceae Listeria group 1	250FeC	50H	0.8	0.037	0.124401	0.0976169	0.0883901	0.109024	0.0979074	0.0860789	0.0804033	0.105318
c0177	Lachnospiraceae Lachnospiraceae Incertae Sedis ventriosum	lowFe	50H	0.8	0.037	0.091059	0.100013	0.0897574	0.105396	0.104548	0.0858557	0.072975	0.108136
c0076	Bifidobacteriaceae Bifidobacterium longum	250FeC	50FeS	0.8	0.037	0.260722	0.10531	0.109911	0.109603	0.363442	0.166247	0.169628	0.109136
c1434	Nocardiaceae Nocardia -	lowFe	250FeC	0.8	0.037	0.362516	0.249716	0.223486	0.123192	0.17925	0.145888	0.174017	0.123469
c1040	Bacteroidaceae Bacteroides fragilis	lowFe	250FeS	-0.8	0.038	0.164204	0.158768	0.130434	0.124654	0.247216	0.338042	0.290054	0.439101
c1290	Coriobacteriaceae Collinsella -	50FeC	50H	-0.8	0.038	0.398617	0.284459	0.394348	0.212918	0.227765	0.305279	0.322778	0.565396
c1478	Bacteroidaceae Bacteroides fragilis	250FeS	50H	-0.8	0.038	0.186487	0.25443	0.15466	0.251012	0.128241	0.120517	0.150283	0.0972303
c1260	Ruminococcaceae unclassified_"Ruminococcaceae" -	250FeC	250FeS	0.8	0.038	0.0803091	0.0938214	0.0901466	0.106354	0.106613	0.129006	0.13584	0.272182
c1035	Bacteroidaceae Bacteroides thetaiotaomicron	lowFe	50H	0.8	0.038	0.381505	0.351213	0.44885	0.392517	0.337447	0.173228	0.44966	0.176013
c2228	Prevotellaceae Prevotella copri	lowFe	50H	-0.8	0.038	0.0971961	0.0985606	0.0862999	0.107675	0.299325	0.168882	0.424753	0.223988
c1352	Bifidobacteriaceae Bifidobacterium minimum	50FeS	50H	-0.8	0.038	0.087409	0.0906049	0.0897813	0.0832723	0.131803	0.0787483	0.0785143	0.166862
c1866	Ruminococcaceae Papillibacter -	250FeS	50FeS	0.8	0.038	0.0951861	0.123258	0.136002	0.190268	0.102157	0.10538	0.14559	0.105598
c2204	Lachnospiraceae Eubacterium rectale	50FeC	50FeS	-0.8	0.038	0.10971	0.164079	0.0763351	0.165202	0.132653	0.0794855	0.162404	0.0925968
c1366	Bacteroidaceae Bacteroides dorei	250FeS	50FeC	0.8	0.038	0.582377	0.433003	0.415934	0.214153	0.438748	0.388169	0.336198	0.380569
c1376	Bacteroidaceae Bacteroides plebeius	lowFe	250FeC	-0.8	0.038	0.100091	0.122719	0.0827159	0.0905789	0.105785	0.115618	0.152797	0.147109
c0175	Lachnospiraceae Dorea romicigenerans	50FeS	50H	-0.8	0.038	0.277138	0.208084	0.269346	0.169689	0.163585	0.21492	0.25122	0.275133
c0016	Bacillaceae Bacillus a subtilis	250FeS	50FeC	0.8	0.038	0.170539	0.178528	0.129528	0.139246	0.170489	0.307964	0.135373	0.205169
c0265	Lachnospiraceae Lachnospiraceae Incertae Sedis obeum	lowFe	250FeS	0.8	0.038	0.205086	0.210729	0.312769	0.24795	0.188582	0.27618	0.326798	0.364119
c0285	Streptococcaceae Streptococcus anginosus	50FeC	50FeS	0.8	0.038	0.340157	0.352753	0.374056	0.318873	0.320307	0.239936	0.333387	0.227622
c1191	Lachnospiraceae Marvinbryantia formatexigens	lowFe	50FeC	-0.8	0.038	0.100096	0.0821452	0.0875158	0.116569	0.0897919	0.100122	0.129963	0.0868678
c1306	Veillonellaceae Megasphaera elsdenii	lowFe	50H	0.8	0.038	0.0831996	0.061953	0.0800414	0.138958	0.105921	0.0791657	0.101319	0.105496
c0298	Streptococcaceae Streptococcus group 4	lowFe	250FeC	0.8	0.038	0.0909312	0.243671	0.0974707	0.1519	0.0930403	0.133271	0.0776303	0.115645
c0204	Lactobacillaceae Lactobacillus jensenii	250FeC	50H	0.8	0.038	0.0942766	0.0940334	0.0787039	0.101826	0.0919697	0.128723	0.0771063	0.133584
c1281	Rikenellaceae Alistipes finegoldii/ onderdonkii/shahii	250FeS	50H	0.8	0.038	0.170358	0.160299	0.11352	0.135443	0.176485	0.163526	0.117221	0.103645
c0320	Bacteroidaceae Bacteroides group	lowFe	50FeS	-0.8	0.038	0.0998724	0.111544	0.0856167	0.115562	0.0917846	0.108338	0.126981	0.089752
c1938	Enterobacteriaceae Escheriachia /shigella E.coli/shigella	lowFe	50H	0.8	0.038	0.42665	0.424438	0.271943	0.328025	0.437369	0.380582	0.37696	0.259009
c1314	Ruminococcaceae unclassified_"Ruminococcaceae" -	250FeS	50FeS	0.8	0.038	0.110747	0.0969874	0.107073	0.10524	0.108384	0.0836325	0.0984402	0.0831514
c1379	Bacteroidaceae Bacteroides stercoris	250FeS	50FeS	0.8	0.038	0.197318	0.204171	0.141251	0.114917	0.170862	0.211731	0.124352	0.143909
c1276	Enterobacteriaceae Enterobacter cloacae/ asburiae	lowFe	50H	0.8	0.038	0.165693	0.110934	0.172374	0.130134	0.148698	0.128505	0.163178	0.162321
c1866	Ruminococcaceae Papillibacter -	250FeC	50FeS	0.8	0.038	0.0850001	0.100813	0.11048	0.131624	0.102157	0.10538	0.14559	0.105598
c0181	unclassified_Clostridiales Eubacterium group 3	50FeC	50H	0.8	0.038	0.104075	0.118789	0.0748152	0.106401	0.103284	0.155407	0.119905	0.13217
c1443	Streptococcaceae Streptococcus -	50FeC	50FeS	0.8	0.038	0.566669	0.435166	0.623693	0.497288	0.462472	0.391035	0.445179	0.401786
c1376	Bacteroidaceae Bacteroides plebeius	lowFe	50H	0.8	0.038	0.100091	0.122719	0.0827159	0.0905789	0.103775	0.11456	0.103282	0.111966
c1029	Bacteroidaceae Bacteroides uniformis	lowFe	250FeC	0.8	0.038	0.442459	0.522779	0.351837	0.447199	0.448977	0.47532	0.304329	0.363272
c1306	Veillonellaceae Megasphaera elsdenii	250FeC	50H	-0.8	0.038	0.0839367	0.100119	0.085321	0.0863841	0.105921	0.0791657	0.101319	0.105496
c1287	Desulfovibrionaceae Bilophila -	250FeC	250FeS	0.8	0.038	0.0778811	0.180012	0.0929376	0.0810659	0.0879509	0.101221	0.11383	0.0971114
c0249	Pseudomonadaceae Pseudomonas group 1	250FeS	50H	-0.8	0.038	0.103851	0.0949651	0.0955573	0.0953809	0.0787595	0.0937779	0.0794958	0.113667
c0294	Streptococcaceae Streptococcus species	250FeC	250FeS	0.8	0.038	0.116732	0.101378	0.120606	0.0829526	0.110807	0.0937183	0.118839	0.0986093
c1271	Enterobacteriaceae Enterobacter -	lowFe	250FeC	0.8	0.038	0.103958	0.130821	0.112707	0.111	0.0957603	0.107962	0.10755	0.0940188
c0168	Lachnospiraceae Lachnospiraceae Incertae Sedis halii	250FeS	50H	0.8	0.038	0.133421	0.153585	0.155635	0.134648	0.103514	0.119067	0.170911	0.158659
c1934	Enterobacteriaceae Yersinia intermedia	250FeC	50FeS	-0.8	0.038	0.0938606	0.0900902	0.0862464	0.0833935	0.0800012	0.0910916	0.0851649	0.0974725
c0003	Verrucomicrobiaceae Akkermansia muciniphila	250FeC	50H	0.8	0.038	0.136356	0.138129	0.0852549	0.106799	0.135136	0.144116	0.129597	0.124461
c0130	Erysipelotrichaceae Erysipelotrichaceae Incertae Sedis ramosum	50FeC	50FeS	0.8	0.038	0.0826555	0.10271	0.0783508	0.0868503	0.0928745	0.0967201	0.0825319	0.100541
c1702	Ruminococcaceae Faecalibacterium prausnitzii	250FeS	50FeS	0.8	0.038	0.171922	0.162287	0.210556	0.288177	0.221099	0.253772	0.309426	0.333018
c1263	Burkholderiales unclassified_Burkholderiales -	250FeC	50FeS	-0.8	0.038	0.172389	0.13805	0.204786	0.11462	0.0835753	0.113812	0.0929498	0.131333
c1446	Lachnospiraceae Lachnospiraceae Incertae Sedis -	250FeS	50FeS	0.8	0.038	0.142389	0.108127	0.170599	0.135839	0.147111	0.120702	0.167518	0.119799
c1179	Verrucomicrobiaceae Akkermansia -	250FeC	50H	0.8	0.038	0.118344	0.14059	0.114492	0.0989922	0.147462	0.164287	0.0949866	0.112084
c1275	Enterobacteriaceae Escherichia /shigella E.coli/ Shigella	lowFe	250FeC	0.8	0.038	0.269376	0.369028	0.224414	0.277083	0.28398	0.28953	0.196199	0.246654
c1232	Streptococcaceae Streptococcus -	50FeC	50FeS	0.8	0.038	0.122255	0.12467	0.156283	0.116311	0.0982182	0.105483	0.11412	0.104149
c0327	Enterobacteriaceae unclassified_Enterobacteriaceae group	lowFe	50FeC	0.8	0.038	0.341198	0.396338	0.240988	0.294576	0.374511	0.448865	0.306508	0.264349
c1297	Coriobacteriaceae Eggerthella -	250FeS	50FeC	0.8	0.038	0.14702	0.128678	0.120715	0.0917025	0.107628	0.105237	0.0747566	0.0823308
c1223	Veillonellaceae Acidaminococcus -	250FeC	50FeS	0.8	0.038	0.103813	0.0942671	0.0831236	0.0920778	0.0855994	0.108785	0.0665495	0.083299
c0140	Clostridiaceae Clostridium group 2	250FeS	50FeS	0.8	0.038	0.243941	0.163334	0.0959942	0.126931	0.241088	0.189007	0.128463	0.117401
c0245	Enterobacteriaceae Proteus mirabilis	250FeS	50FeC	0.8	0.038	0.10263	0.0974058	0.0937376	0.0959051	0.112553	0.113407	0.082973	0.0889036
c1430	Lachnospiraceae Lachnospiraceae Incertae Sedis -	250FeC	50FeS	0.8	0.038	0.113749	0.109189	0.128487	0.160007	0.145991	0.122319	0.142351	0.148475
c2067	Eubacteriaceae Eubacterium biforme	250FeS	50FeS	-0.8	0.038	0.126464	0.082335	0.106507	0.0993199	0.0887061	0.157135	0.108854	0.10627
c0272	Pseudonocardiaceae Sacchromonospora species	250FeC	50FeC	0.8	0.038	0.0935818	0.10951	0.105666	0.0819641	0.0821663	0.0834693	0.0790047	0.0766092
c0233	Prevotellaceae Prevotella bivia	250FeS	50FeS	0.8	0.038	0.211663	0.26625	0.34741	0.310063	0.266142	0.190223	0.371288	0.33019
c1249	Peptococcaceae Peptococcus uncultured	lowFe	250FeS	0.8	0.038	0.0988179	0.0805539	0.160372	0.151276	0.0949158	0.0888431	0.0990367	0.16049
c0134	Clostridiaceae Clostridium tyrobutyricum	250FeC	50FeS	0.8	0.038	0.10113	0.102305	0.0788135	0.0831134	0.0845199	0.0888086	0.0816565	0.0874185
c1302	Ruminococcaceae Faecalibacterium -	lowFe	50FeC	0.8	0.038	0.319733	0.294376	0.398324	0.39656	0.283352	0.24252	0.382518	0.411935
c0071	Bifidobacteriaceae Bifidobacterium globosum	50FeS	50H	-0.8	0.038	0.109314	0.097305	0.106092	0.0960137	0.0858225	0.0992485	0.0865407	0.09421
c0175	Lachnospiraceae Dorea romicigenerans	50FeC	50H	0.8	0.038	0.182777	0.225642	0.194898	0.279133	0.163585	0.21492	0.25122	0.275133
c0132	Clostridiaceae Clostridium sporogenes	250FeS	50FeC	0.8	0.038	0.110264	0.155124	0.0870425	0.157104	0.120462	0.112686	0.106869	0.155163
c0034	Bifidobacteriaceae Bifidobacterium adolescentis/ angulatum	50FeC	50H	0.8	0.038	0.253232	0.315952	0.233379	0.26705	0.273316	0.377935	0.191658	0.270179
c2204	Lachnospiraceae Eubacterium rectale	250FeC	50H	-0.8	0.038	0.106851	0.156264	0.14043	0.100114	0.106347	0.0696378	0.0903042	0.099537
c0286	Streptococcaceae Streptococcus bovis	lowFe	250FeS	0.8	0.038	0.10836	0.0893931	0.0966656	0.112168	0.0931656	0.086207	0.0984696	0.111708
c0263	Lachnospiraceae Lachnospiraceae Incertae Sedis gnavus	250FeC	250FeS	0.8	0.039	0.100922	0.115024	0.202256	0.115578	0.162231	0.148902	0.29311	0.272432
c2211	Ruminococcaceae Ruminococcus lactaris	lowFe	50H	-0.8	0.039	0.264605	0.34115	0.240122	0.409284	0.275998	0.198541	0.22353	0.174528
c0183	Fibrobacteraceae Fibrobacter succinogenes	lowFe	50FeS	0.8	0.039	0.290098	0.344783	0.27976	0.324279	0.237982	0.274492	0.142284	0.155029
c0024	Bacteroidaceae Bacteroides fragilis	250FeC	50H	0.8	0.039	0.117273	0.210985	0.107488	0.195711	0.126553	0.130027	0.100547	0.105973
c0325	Enterobacteriaceae Enterobacter group	lowFe	250FeC	-0.8	0.039	0.104304	0.098253	0.1022	0.119482	0.327152	0.353712	0.232084	0.218623
c0295	Streptococcaceae Streptococcus group	250FeC	50FeS	0.8	0.039	0.326061	0.286973	0.287595	0.250861	0.266337	0.138834	0.209859	0.13895
c1702	Ruminococcaceae Faecalibacterium prausnitzii	250FeC	50FeC	0.8	0.039	0.19373	0.173249	0.296655	0.173963	0.232173	0.226027	0.333853	0.304451
c0272	Pseudonocardiaceae Sacchromonospora species	50FeC	50H	-0.8	0.039	0.0821663	0.0834693	0.0790047	0.0766092	0.0921314	0.10064	0.113626	0.133266
c0295	Streptococcaceae Streptococcus group	50FeC	50FeS	-0.8	0.039	0.21765	0.296327	0.282276	0.23671	0.266337	0.138834	0.209859	0.13895
c0046	Bifidobacteriaceae Bifidobacterium animalis	250FeC	50FeC	-0.8	0.039	0.512736	0.331746	0.503708	0.292718	0.366873	0.511415	0.464877	0.49339
c1910	Ruminococcaceae unclassified_"Ruminococcaceae" -	lowFe	50FeS	-0.8	0.039	0.229393	0.161436	0.146075	0.158616	0.254587	0.228247	0.300093	0.26092
c0046	Bifidobacteriaceae Bifidobacterium animalis	lowFe	50FeS	0.8	0.039	0.527593	0.390477	0.573109	0.441574	0.508912	0.291871	0.532349	0.272526
c0241	Prevotellaceae Prevotella group 7	250FeS	50FeS	-0.8	0.039	0.338625	0.417285	0.321533	0.295752	0.429992	0.345027	0.470639	0.455906
c0117	Clostridiaceae Clostridium disporicum	250FeS	50H	-0.8	0.039	0.183358	0.270685	0.226072	0.253388	0.212273	0.143869	0.272171	0.16769
c0139	Clostridiaceae Clostridium group 1	lowFe	250FeS	0.8	0.039	0.365386	0.474682	0.362289	0.429336	0.39111	0.445659	0.25023	0.288378
c1288	Erysipelotrichaceae Catenibacterium -	50FeC	50FeS	-0.8	0.039	0.124267	0.113922	0.123238	0.128048	0.118532	0.146907	0.0902565	0.0871592
c1035	Bacteroidaceae Bacteroides thetaiotaomicron	250FeS	50H	0.8	0.039	0.332556	0.26048	0.404988	0.253517	0.337447	0.173228	0.44966	0.176013
c0334	Coriobacteriaceae Collinsella stercirus/ aerofaciens/ intestinalis	50FeC	50H	0.8	0.039	0.376212	0.460943	0.318959	0.35382	0.36999	0.526163	0.300309	0.509241
c0081	Bifidobacteriaceae Bifidobacterium species	250FeC	50H	-0.8	0.039	0.629715	0.619363	0.61507	0.524997	0.693095	0.611593	0.729451	0.748585
c1275	Enterobacteriaceae Escherichia /shigella E.coli/ Shigella	250FeC	50FeC	0.8	0.039	0.28398	0.28953	0.196199	0.246654	0.400754	0.344459	0.176566	0.176663
c0226	Listeriaceae Listeria group 1	lowFe	250FeC	0.8	0.039	0.116232	0.0980932	0.0911096	0.151958	0.124401	0.0976169	0.0883901	0.109024
c1399	Yeast Candida glabatra	50FeC	50FeS	-0.8	0.039	0.0792651	0.0858868	0.111001	0.113894	0.0886732	0.0939306	0.0829302	0.0824159
c1030	Bacteroidaceae Bacteroides fragilis/uncultured	250FeC	50FeC	-0.8	0.039	0.103717	0.150916	0.0916611	0.126076	0.184058	0.108888	0.204624	0.0933727
c1936	Enterobacteriaceae Yersinia pestis/pseudotuberculosis	lowFe	250FeC	-0.8	0.039	0.0932559	0.0894767	0.0717318	0.112227	0.0893626	0.0981623	0.0958885	0.0869549
c1282	Verrucomicrobiaceae Akkermansia -	lowFe	50H	0.8	0.039	0.186689	0.178307	0.0804738	0.105939	0.137523	0.174971	0.101637	0.135961
c1381	Bacteroidaceae Bacteroides thetaiotaomicron	250FeC	50FeC	-0.8	0.039	0.109499	0.132559	0.139616	0.148369	0.219129	0.148162	0.173686	0.115854
c1343	Bifidobacteriaceae Bifidobacterium asteroides	250FeC	50FeC	0.8	0.039	0.113821	0.101684	0.10778	0.0917735	0.0767665	0.0767491	0.0923326	0.0732087
c1934	Enterobacteriaceae Yersinia intermedia	250FeS	50H	-0.8	0.039	0.0851533	0.111316	0.117512	0.0844674	0.122451	0.0996007	0.0853309	0.105569
c0326	Enterobacteriaceae Enterobacter/ Serratia group	lowFe	250FeS	-0.8	0.039	0.270931	0.308365	0.301179	0.344443	0.334909	0.304021	0.277445	0.275634
c0134	Clostridiaceae Clostridium tyrobutyricum	50FeS	50H	0.8	0.039	0.0845199	0.0888086	0.0816565	0.0874185	0.0834418	0.0904103	0.0575681	0.10897
c0331	Enterobacteriaceae Salmonella/ Entrobacter/ Citrobacter group	250FeS	50H	-0.8	0.039	0.15188	0.135516	0.103984	0.124167	0.0922968	0.0946102	0.0958437	0.100213
c1262	Erysipelotrichaceae unclassified_Erysipelotrichaceae/ Coprobacillus -	lowFe	50FeS	0.8	0.039	0.0949778	0.0956044	0.0830918	0.121359	0.0944031	0.0905499	0.0770351	0.0984434
c0005	Micrococcaceae Arthrobacter globiformis	250FeS	50FeS	-0.8	0.039	0.103345	0.117322	0.0929597	0.0970153	0.0970719	0.095824	0.103255	0.119153
c0076	Bifidobacteriaceae Bifidobacterium longum	lowFe	250FeS	0.8	0.039	0.1961	0.161806	0.139802	0.0939829	0.192673	0.123509	0.106017	0.115403
c1484	Bifidobacteriaceae Bifidobacterium longum	lowFe	50FeC	0.8	0.039	0.327273	0.226872	0.155479	0.115122	0.268405	0.238293	0.133316	0.140686
c0087	Lachnospiraceae Butyrivibrio fibrisolvens	50FeC	50H	0.8	0.039	0.086308	0.107941	0.0635657	0.0872532	0.0942262	0.0953551	0.0844078	0.105825
c0042	Bifidobacteriaceae Bifidobacterium angulatum	50FeS	50H	0.8	0.039	0.194615	0.298766	0.11765	0.21149	0.200883	0.339605	0.106096	0.175316
c0039	Bifidobacteriaceae Bifidobacterium angulatum	250FeS	50FeC	0.8	0.039	0.167148	0.321619	0.106705	0.173708	0.214653	0.222466	0.175295	0.206937
c0016	Bacillaceae Bacillus a subtilis	250FeC	50FeC	0.8	0.039	0.27572	0.321894	0.145134	0.242559	0.170489	0.307964	0.135373	0.205169
c1311	Clostridia unclassified_"Clostridia" -	250FeC	50FeS	-0.8	0.039	0.095764	0.0819525	0.0763577	0.0910394	0.0758252	0.0964487	0.0886407	0.077523
c0139	Clostridiaceae Clostridium group 1	250FeC	50H	0.8	0.039	0.472895	0.428305	0.320841	0.333331	0.44409	0.496232	0.370374	0.391282
c0178	Lachnospiraceae Lachnospiraceae Incertae Sedis xylanophilum	lowFe	50H	0.8	0.039	0.0996112	0.104234	0.109668	0.101263	0.0781038	0.100146	0.139434	0.118418
c1291	Lachnospiraceae Coprococcus -	lowFe	50H	0.8	0.039	0.154243	0.148788	0.10435	0.163321	0.145358	0.123936	0.136277	0.188439
c0415	Lachnospiraceae Lachnospiraceae Incertae Sedis -	250FeC	250FeS	-0.8	0.039	0.148497	0.123015	0.148167	0.13066	0.120048	0.136186	0.124758	0.149853
c0038	Bifidobacteriaceae Bifidobacterium adolescentis	250FeS	50FeC	0.8	0.039	0.155571	0.234123	0.110243	0.110549	0.15283	0.129308	0.0673594	0.0966305
c1443	Streptococcaceae Streptococcus -	50FeC	50H	0.8	0.039	0.566669	0.435166	0.623693	0.497288	0.450041	0.443277	0.484448	0.438804
c1647	Lactobacillaceae Lactobacillus helveticus	lowFe	50FeC	0.8	0.039	0.0930139	0.0736575	0.0878165	0.103564	0.0832198	0.0802789	0.085046	0.0922579
c0072	Bifidobacteriaceae Bifidobacterium infanis	250FeC	50FeC	0.8	0.039	0.240886	0.122527	0.121671	0.084775	0.216522	0.204215	0.0849071	0.0941861
c1838	Lachnospiraceae Lachnospiraceae Incertae Sedis -	lowFe	50FeS	0.8	0.039	0.124607	0.135411	0.113248	0.142038	0.106614	0.137184	0.1048	0.12931
c1453	Lachnospiraceae Lachnospiraceae Incertae Sedis -	lowFe	250FeC	0.8	0.039	0.305031	0.261211	0.499179	0.362451	0.413613	0.313009	0.514587	0.393263
c1940	Enterobacteriaceae Enterobacter aerogenes	lowFe	250FeC	0.8	0.039	0.304564	0.327157	0.484153	0.43849	0.401034	0.289414	0.514565	0.468756
c0020	Bacteroidaceae Bacteroides caccae	50FeS	50H	-0.8	0.039	0.0802636	0.0871	0.190277	0.0910025	0.105512	0.0892903	0.0743234	0.0968134
c0295	Streptococcaceae Streptococcus group	lowFe	50FeC	0.8	0.039	0.214223	0.306186	0.339683	0.251489	0.21765	0.296327	0.282276	0.23671
c2211	Ruminococcaceae Ruminococcus lactaris	lowFe	50FeS	0.8	0.039	0.264605	0.34115	0.240122	0.409284	0.222294	0.318648	0.24721	0.386082
c1294	Veillonellaceae Dialister invisus/uncultured	lowFe	50FeS	0.8	0.039	0.23311	0.392847	0.209504	0.486531	0.25347	0.378178	0.340411	0.46361
c1349	Bifidobacteriaceae Bifidobacterium indicum	250FeS	50H	-0.8	0.039	0.100375	0.0830694	0.0999703	0.0987181	0.0933294	0.108881	0.0889955	0.103246
c1113	Lachnospiraceae Roseburia -	50FeS	50H	0.8	0.039	0.0858947	0.0901279	0.0834705	0.0975206	0.0994219	0.102297	0.0880853	0.100105
c0038	Bifidobacteriaceae Bifidobacterium adolescentis	250FeC	50FeS	0.8	0.039	0.165171	0.137723	0.111999	0.0848345	0.123511	0.191335	0.0954374	0.0870202
c0117	Clostridiaceae Clostridium disporicum	250FeC	50FeS	0.8	0.039	0.253153	0.256552	0.33383	0.281149	0.246121	0.20882	0.351634	0.288119
c1308	Firmicutes unclassified_Firmicutes -	250FeS	50FeS	0.8	0.039	0.11238	0.103468	0.0887556	0.0956116	0.0955148	0.0934078	0.0760822	0.0934679
c0418	Prevotellaceae Prevotella -	250FeS	50FeS	0.8	0.039	0.602555	0.643808	0.685407	0.758208	0.543431	0.698077	0.600441	0.745427
c1478	Bacteroidaceae Bacteroides fragilis	lowFe	50FeC	-0.8	0.039	0.162796	0.165229	0.098274	0.147687	0.248252	0.145223	0.302514	0.146035
c0466	Lachnospiraceae Lachnospiraceae Incertae Sedis -	250FeC	250FeS	0.8	0.039	0.273447	0.243459	0.315327	0.325757	0.193791	0.229889	0.311419	0.322225
c1263	Burkholderiales unclassified_Burkholderiales -	lowFe	50H	-0.8	0.039	0.0972401	0.115628	0.0861867	0.113891	0.0926977	0.091242	0.117466	0.112985
c0263	Lachnospiraceae Lachnospiraceae Incertae Sedis gnavus	250FeC	50H	0.8	0.04	0.100922	0.115024	0.202256	0.115578	0.221492	0.201989	0.436502	0.247244
c1434	Nocardiaceae Nocardia -	50FeC	50H	0.8	0.04	0.162711	0.209141	0.103936	0.125814	0.23099	0.351416	0.138694	0.252945
c0024	Bacteroidaceae Bacteroides fragilis	50FeS	50H	-0.8	0.04	0.235929	0.194109	0.247692	0.195202	0.126553	0.130027	0.100547	0.105973
c0189	Fusobacteriaceae Fusobacterium group 2	250FeC	50H	0.8	0.04	0.0841227	0.0967976	0.0774715	0.0948526	0.106917	0.155536	0.0984813	0.167798
c1381	Bacteroidaceae Bacteroides thetaiotaomicron	250FeC	250FeS	-0.8	0.04	0.109499	0.132559	0.139616	0.148369	0.152568	0.17991	0.130009	0.0886209
c1302	Ruminococcaceae Faecalibacterium -	250FeS	50H	0.8	0.04	0.176048	0.237823	0.223793	0.317124	0.285804	0.351741	0.421959	0.521232
c1295	Lachnospiraceae Dorea -	50FeC	50H	-0.8	0.04	0.50437	0.45091	0.524917	0.449827	0.423316	0.528778	0.432684	0.718181
c1914	Ruminococcaceae unclassified_"Ruminococcaceae" -	lowFe	250FeC	0.8	0.04	0.216119	0.195193	0.200384	0.187963	0.13133	0.122082	0.152543	0.117928
c1423	Sphingobacteriaceae Sphingobacterium -	lowFe	250FeC	-0.8	0.04	0.511245	0.554078	0.50082	0.42042	0.559111	0.56073	0.599856	0.634913
c0061	Bifidobacteriaceae Bifidobacterium catenulatum	250FeC	50H	-0.8	0.04	0.186852	0.1311	0.156931	0.1489	0.143009	0.287877	0.130929	0.220388
c1035	Bacteroidaceae Bacteroides thetaiotaomicron	lowFe	50FeC	0.8	0.04	0.381505	0.351213	0.44885	0.392517	0.368089	0.253082	0.427615	0.269485
c1271	Enterobacteriaceae Enterobacter -	50FeS	50H	0.8	0.04	0.0900746	0.116279	0.0689752	0.0974434	0.0834924	0.106348	0.0671713	0.140791
c0466	Lachnospiraceae Lachnospiraceae Incertae Sedis -	50FeC	50FeS	0.8	0.04	0.185813	0.256639	0.279611	0.276639	0.251425	0.279323	0.326031	0.390807
c1486	Bifidobacteriaceae Bifidobacterium breve	250FeC	50FeS	0.8	0.04	0.0997361	0.101872	0.114714	0.144743	0.0953429	0.0876519	0.100705	0.102649
c0072	Bifidobacteriaceae Bifidobacterium infanis	lowFe	250FeC	0.8	0.04	0.171664	0.121077	0.108453	0.119436	0.240886	0.122527	0.121671	0.084775
c0218	Streptococcaceae Lactococcus lactis	lowFe	250FeS	-0.8	0.04	0.228734	0.0974225	0.10366	0.126631	0.0836657	0.0981426	0.122204	0.0903974
c1029	Bacteroidaceae Bacteroides uniformis	250FeC	250FeS	0.8	0.04	0.448977	0.47532	0.304329	0.363272	0.466114	0.570703	0.33946	0.503961
c1291	Lachnospiraceae Coprococcus -	50FeC	50H	0.8	0.04	0.133232	0.125725	0.136332	0.2583	0.145358	0.123936	0.136277	0.188439
c0218	Streptococcaceae Lactococcus lactis	lowFe	250FeC	-0.8	0.04	0.228734	0.0974225	0.10366	0.126631	0.08207	0.0952938	0.0888122	0.0942588
c1428	Lachnospiraceae unclassified_"Lachnospiraceae" -	lowFe	50H	0.8	0.04	0.304515	0.186462	0.279414	0.211989	0.298922	0.161639	0.348853	0.28441
c1702	Ruminococcaceae Faecalibacterium prausnitzii	250FeS	50H	0.8	0.04	0.171922	0.162287	0.210556	0.288177	0.214787	0.249308	0.311868	0.385645
c0418	Prevotellaceae Prevotella -	50FeS	50H	-0.8	0.04	0.543431	0.698077	0.600441	0.745427	0.71262	0.594188	0.720437	0.569226
c1354	Bifidobacteriaceae Bifidobacterium pullorum	250FeS	50FeS	0.8	0.04	0.0889761	0.0870749	0.0884683	0.0895334	0.0747685	0.0740354	0.0804605	0.112731
c1045	Bacteroidaceae Bacteroides thetaiotaomicron	lowFe	50FeC	0.8	0.04	0.324901	0.266788	0.363461	0.328593	0.30372	0.239901	0.38574	0.261346
c1449	Lachnospiraceae Lachnospiraceae Incertae Sedis -	250FeC	50H	0.8	0.04	0.1245	0.110394	0.175345	0.148738	0.120603	0.111293	0.128315	0.186435
c0287	Streptococcaceae Streptococcus bovis	50FeS	50H	-0.8	0.04	0.128455	0.099262	0.105878	0.103325	0.120624	0.137897	0.103306	0.127981
c0360	Nitrospiraceae Nitrospira/ magnetobacterium group	lowFe	50FeC	-0.8	0.04	0.23874	0.216593	0.239948	0.173475	0.202589	0.234953	0.191298	0.21294
c1287	Desulfovibrionaceae Bilophila -	250FeS	50FeS	0.8	0.04	0.0879509	0.101221	0.11383	0.0971114	0.0917331	0.0924526	0.0982031	0.0803904
c1427	Lachnospiraceae Lachnospiraceae Incertae Sedis -	lowFe	50H	-0.8	0.04	0.077743	0.120006	0.0846695	0.0870053	0.111256	0.0982695	0.139241	0.104815
c1267	Enterobacteriaceae Escherichia /shigella E.coli/shigella	250FeC	250FeS	-0.8	0.04	0.506501	0.536857	0.477202	0.588085	0.624596	0.512466	0.595197	0.490302
c0233	Prevotellaceae Prevotella bivia	250FeC	250FeS	0.8	0.04	0.25826	0.22836	0.39709	0.259068	0.211663	0.26625	0.34741	0.310063
c1337	Prevotellaceae unclassified_Prevotellaceae -	250FeS	50FeS	0.8	0.04	0.0814263	0.0830574	0.0920718	0.128062	0.0697211	0.0841218	0.0744208	0.107359
c1838	Lachnospiraceae Lachnospiraceae Incertae Sedis -	lowFe	250FeC	0.8	0.04	0.124607	0.135411	0.113248	0.142038	0.095816	0.110159	0.106145	0.119582
c1433	Coriobacteriaceae Collinsella -	250FeS	50FeS	0.8	0.04	0.13826	0.169415	0.116479	0.12315	0.165688	0.162697	0.103399	0.104024
c1647	Lactobacillaceae Lactobacillus helveticus	lowFe	250FeC	-0.8	0.04	0.0930139	0.0736575	0.0878165	0.103564	0.0957885	0.103274	0.0901465	0.0875577
c0295	Streptococcaceae Streptococcus group	250FeC	50H	0.8	0.04	0.326061	0.286973	0.287595	0.250861	0.286958	0.274311	0.36212	0.212817
c1506	Erysipelotrichaceae Bulleidia moorei	50FeC	50FeS	-0.8	0.04	0.082431	0.0874401	0.0480523	0.0936514	0.0946564	0.0964045	0.104328	0.0801115
c1308	Firmicutes unclassified_Firmicutes -	50FeS	50H	0.8	0.04	0.0955148	0.0934078	0.0760822	0.0934679	0.0855821	0.0838661	0.0746638	0.109016
c0920	Lactobacillaceae Lactobacillus plantarum/ paraplantarum/ coryniformis/ pentosus	250FeS	50FeS	0.8	0.04	0.10058	0.31517	0.559047	0.586296	0.308191	0.0781446	0.50131	0.508671
c1282	Verrucomicrobiaceae Akkermansia -	lowFe	250FeC	0.8	0.04	0.186689	0.178307	0.0804738	0.105939	0.121314	0.123226	0.0914082	0.0925511
c1290	Coriobacteriaceae Collinsella -	250FeC	50H	0.8	0.04	0.401453	0.483381	0.495845	0.495298	0.227765	0.305279	0.322778	0.565396
c0071	Bifidobacteriaceae Bifidobacterium globosum	lowFe	50FeS	-0.8	0.04	0.0812843	0.114477	0.0903966	0.10953	0.109314	0.097305	0.106092	0.0960137
c0335	Coriobacteriaceae Atopobium group	50FeS	50H	0.8	0.04	0.0889146	0.0835843	0.0971949	0.134507	0.0858652	0.0996726	0.10138	0.118307
c0239	Prevotellaceae Prevotella group 5	lowFe	50FeC	-0.8	0.04	0.108307	0.0980096	0.122372	0.105785	0.095534	0.106211	0.0740954	0.0935759
c1270	Enterobacteriaceae Klebsiella -	250FeS	50H	0.8	0.04	0.674562	0.404767	0.488239	0.34133	0.516998	0.374495	0.41566	0.385678
c1387	Bacteroidaceae Bacteroides uniformis	lowFe	50FeS	0.8	0.04	0.465018	0.525233	0.339232	0.504238	0.517869	0.537739	0.43362	0.455042
c0334	Coriobacteriaceae Collinsella stercirus/ aerofaciens/ intestinalis	250FeC	50H	0.8	0.04	0.539393	0.546366	0.517224	0.556492	0.36999	0.526163	0.300309	0.509241
c0265	Lachnospiraceae Lachnospiraceae Incertae Sedis obeum	250FeC	50FeC	0.8	0.04	0.249794	0.191849	0.332315	0.307136	0.197514	0.225445	0.356385	0.335063
c0890	Enterobacteriaceae unclassified_Enterobacteriaceae Salmonella / Klebsiella	250FeC	50FeS	0.8	0.04	0.349292	0.463506	0.26882	0.397696	0.329111	0.366841	0.178256	0.367063
c0146	Enterobacteriaceae Raoultella aerogenes	250FeC	50H	-0.8	0.04	0.117823	0.106838	0.136065	0.110751	0.120378	0.146587	0.108216	0.119663
c1446	Lachnospiraceae Lachnospiraceae Incertae Sedis -	50FeC	50FeS	0.8	0.04	0.13977	0.0931458	0.237316	0.110879	0.147111	0.120702	0.167518	0.119799
c0249	Pseudomonadaceae Pseudomonas group 1	lowFe	50H	0.8	0.04	0.0806034	0.099964	0.079704	0.121068	0.0787595	0.0937779	0.0794958	0.113667
c1262	Erysipelotrichaceae unclassified_Erysipelotrichaceae/ Coprobacillus -	50FeS	50H	0.8	0.04	0.0944031	0.0905499	0.0770351	0.0984434	0.127705	0.0831322	0.0810132	0.104734
c1297	Coriobacteriaceae Eggerthella -	lowFe	50FeS	-0.8	0.04	0.124869	0.104089	0.115265	0.117649	0.0801594	0.130723	0.084743	0.110594
c0190	Helicobacteraceae Helicobacter group 1	lowFe	250FeS	0.8	0.04	0.10787	0.125081	0.0907594	0.100326	0.10714	0.139229	0.106168	0.0943419
c1329	Streptococcaceae Streptococcus -	250FeC	50FeS	0.8	0.04	0.129413	0.100178	0.231162	0.24429	0.165717	0.149794	0.235301	0.231054
c1029	Bacteroidaceae Bacteroides uniformis	50FeS	50H	0.8	0.04	0.505128	0.49377	0.442683	0.430624	0.519663	0.411936	0.35341	0.409654
c0097	Carnobacteriaceae Carnobacterium group 1	lowFe	250FeS	0.8	0.04	0.0799662	0.101326	0.0819287	0.10876	0.0990512	0.108398	0.0933848	0.11407
c1281	Rikenellaceae Alistipes finegoldii/ onderdonkii/shahii	250FeC	50FeS	0.8	0.04	0.120124	0.145852	0.126206	0.112776	0.164308	0.190006	0.127009	0.117596
c0034	Bifidobacteriaceae Bifidobacterium adolescentis/ angulatum	50FeC	50FeS	0.8	0.04	0.253232	0.315952	0.233379	0.26705	0.288942	0.436952	0.230764	0.258259
c1478	Bacteroidaceae Bacteroides fragilis	250FeC	50FeC	-0.8	0.04	0.106119	0.165535	0.141281	0.141691	0.248252	0.145223	0.302514	0.146035
c0079	Bifidobacteriaceae Bifidobacterium longum	50FeC	50H	0.8	0.04	0.142528	0.127841	0.0781081	0.11035	0.133194	0.0925831	0.0843545	0.113099
c0218	Streptococcaceae Lactococcus lactis	250FeC	50FeC	-0.8	0.04	0.08207	0.0952938	0.0888122	0.0942588	0.103813	0.0752484	0.084836	0.0922174
c1045	Bacteroidaceae Bacteroides thetaiotaomicron	250FeS	50FeS	0.8	0.04	0.273048	0.21518	0.309686	0.201394	0.286078	0.212035	0.282261	0.198534
c0527	Lachnospiraceae Lachnospiraceae Incertae Sedis -	lowFe	250FeC	0.8	0.04	0.391736	0.506482	0.579622	0.656886	0.529136	0.486088	0.570362	0.648815
c1263	Burkholderiales unclassified_Burkholderiales -	lowFe	250FeC	-0.8	0.04	0.0972401	0.115628	0.0861867	0.113891	0.172389	0.13805	0.204786	0.11462
c1264	Clostridiales unclassified_Clostridiales -	250FeC	50FeC	-0.8	0.041	0.0852057	0.113301	0.0876128	0.198788	0.10117	0.0986256	0.134185	0.0700784
c1445	Streptococcaceae Streptococcus -	lowFe	50H	-0.8	0.041	0.155572	0.326401	0.151841	0.363008	0.182022	0.116192	0.199494	0.146323
c1296	Lachnospiraceae Dorea -	lowFe	50H	-0.8	0.041	0.460044	0.309498	0.581786	0.272276	0.492432	0.44382	0.442055	0.646122
c1291	Lachnospiraceae Coprococcus -	250FeS	50FeC	-0.8	0.041	0.119895	0.142181	0.10854	0.118039	0.133232	0.125725	0.136332	0.2583
c1045	Bacteroidaceae Bacteroides thetaiotaomicron	50FeC	50H	0.8	0.041	0.30372	0.239901	0.38574	0.261346	0.313708	0.169551	0.385051	0.126558
c1430	Lachnospiraceae Lachnospiraceae Incertae Sedis -	lowFe	250FeS	-0.8	0.041	0.108799	0.256595	0.121905	0.221058	0.155555	0.0952902	0.208488	0.107136
c1366	Bacteroidaceae Bacteroides dorei	50FeS	50H	0.8	0.041	0.471016	0.491358	0.350881	0.224282	0.590117	0.481266	0.45361	0.434809
c0187	Ruminococcaceae Faecalibacterium prausnitzii	lowFe	50FeS	0.8	0.041	0.154225	0.0911857	0.161052	0.11016	0.20521	0.125117	0.273128	0.210878
c1443	Streptococcaceae Streptococcus -	250FeS	50FeC	0.8	0.041	0.483796	0.302551	0.529619	0.286712	0.566669	0.435166	0.623693	0.497288
c0024	Bacteroidaceae Bacteroides fragilis	lowFe	250FeC	0.8	0.041	0.106639	0.127161	0.114553	0.120023	0.117273	0.210985	0.107488	0.195711
c0002	Verrucomicrobiaceae Akkermansia muciniphila	250FeS	50FeC	-0.8	0.041	0.161992	0.134721	0.137996	0.162799	0.125272	0.133215	0.160923	0.107789
c0204	Lactobacillaceae Lactobacillus jensenii	250FeS	50H	-0.8	0.041	0.0962096	0.0882534	0.116132	0.0915505	0.0919697	0.128723	0.0771063	0.133584
c1354	Bifidobacteriaceae Bifidobacterium pullorum	250FeC	50H	-0.8	0.041	0.0989383	0.100257	0.0858038	0.0851891	0.0989588	0.096215	0.0976101	0.12119
c1040	Bacteroidaceae Bacteroides fragilis	50FeC	50H	0.8	0.041	0.291986	0.204673	0.362939	0.193385	0.177096	0.159603	0.16597	0.136894
c1381	Bacteroidaceae Bacteroides thetaiotaomicron	lowFe	50FeC	-0.8	0.041	0.137428	0.186006	0.139269	0.155914	0.219129	0.148162	0.173686	0.115854
c0327	Enterobacteriaceae unclassified_Enterobacteriaceae group	250FeC	50H	0.8	0.041	0.362814	0.504355	0.247366	0.360438	0.416358	0.403823	0.262148	0.268013
c0247	Enterobacteriaceae Proteus mirabilis/ vulgaris	50FeS	50H	-0.8	0.041	0.0745308	0.101435	0.0964607	0.0943044	0.119871	0.0783581	0.0915885	0.124657
c0094	Helicobacteraceae Helicobacter pylori	lowFe	250FeS	0.8	0.041	0.35272	0.284088	0.199953	0.27654	0.234798	0.244129	0.188679	0.210227
c1343	Bifidobacteriaceae Bifidobacterium asteroides	lowFe	250FeC	-0.8	0.041	0.10051	0.104089	0.0909591	0.117369	0.113821	0.101684	0.10778	0.0917735
c1068	Clostridiaceae Clostridium uncultured	50FeC	50FeS	-0.8	0.041	0.102948	0.13724	0.0767151	0.110722	0.11536	0.110107	0.149513	0.0888024
c1745	Peptostreptococcaceae Peptostreptococcaceae Incertae Sedis Clostridium bartlettii/glycolicum	250FeC	50FeC	0.8	0.041	0.257107	0.258406	0.177663	0.149943	0.206481	0.291617	0.127535	0.186665
c0265	Lachnospiraceae Lachnospiraceae Incertae Sedis obeum	lowFe	250FeC	0.8	0.041	0.205086	0.210729	0.312769	0.24795	0.249794	0.191849	0.332315	0.307136
c0294	Streptococcaceae Streptococcus species	50FeC	50FeS	0.8	0.041	0.143831	0.130037	0.166012	0.12411	0.144119	0.123484	0.127751	0.102238
c0024	Bacteroidaceae Bacteroides fragilis	250FeS	50FeS	-0.8	0.041	0.192631	0.378172	0.218636	0.235678	0.235929	0.194109	0.247692	0.195202
c0024	Bacteroidaceae Bacteroides fragilis	250FeC	250FeS	0.8	0.041	0.117273	0.210985	0.107488	0.195711	0.192631	0.378172	0.218636	0.235678
c1940	Enterobacteriaceae Enterobacter aerogenes	250FeC	50H	0.8	0.041	0.401034	0.289414	0.514565	0.468756	0.42332	0.209073	0.549363	0.392635
c1223	Veillonellaceae Acidaminococcus -	lowFe	50FeC	0.8	0.041	0.0890123	0.0910187	0.0861796	0.105902	0.0856968	0.11735	0.0726105	0.0902403
c1870	Peptostreptococcaceae Peptostreptococcaceae Incertae Sedis Clostridium bartlettii/glycolicum	lowFe	250FeS	0.8	0.041	0.174788	0.215473	0.108053	0.141264	0.141599	0.120997	0.110966	0.120602
c0139	Clostridiaceae Clostridium group 1	250FeC	250FeS	0.8	0.041	0.472895	0.428305	0.320841	0.333331	0.39111	0.445659	0.25023	0.288378
c2067	Eubacteriaceae Eubacterium biforme	lowFe	50H	0.8	0.041	0.111312	0.0884314	0.0948588	0.105006	0.101022	0.074653	0.0931349	0.120455
c1914	Ruminococcaceae unclassified_"Ruminococcaceae" -	lowFe	50FeC	-0.8	0.041	0.216119	0.195193	0.200384	0.187963	0.130443	0.1333	0.160962	0.213708
c0102	Clostridiaceae Clostridium butyricum	250FeC	50H	0.8	0.041	0.399183	0.342991	0.233361	0.242867	0.264338	0.283696	0.194904	0.214717
c0086	Lachnospiraceae Lachnospiraceae Incertae Sedis crossotus	250FeS	50FeS	0.8	0.041	0.0892683	0.105105	0.109842	0.0970852	0.0740476	0.0751272	0.0864927	0.0864139
c0331	Enterobacteriaceae Salmonella/ Entrobacter/ Citrobacter group	250FeC	50H	0.8	0.041	0.110693	0.112379	0.145379	0.112442	0.0922968	0.0946102	0.0958437	0.100213
c0241	Prevotellaceae Prevotella group 7	250FeC	50H	0.8	0.041	0.396578	0.338467	0.498547	0.293112	0.312036	0.513964	0.609441	0.261823
c0328	Enterobacteriaceae Enterobacteriaceae group group	250FeS	50FeC	0.8	0.041	0.160285	0.106593	0.103577	0.112522	0.100349	0.0956	0.0883821	0.101456
c1439	Nocardioidaceae Nocardioides -	250FeC	50FeC	0.8	0.041	0.110443	0.105528	0.0827624	0.101857	0.0948929	0.101729	0.0810133	0.092223
c0146	Enterobacteriaceae Raoultella aerogenes	250FeC	250FeS	-0.8	0.041	0.117823	0.106838	0.136065	0.110751	0.104836	0.124099	0.11072	0.121315
c0094	Helicobacteraceae Helicobacter pylori	50FeC	50FeS	0.8	0.041	0.366363	0.284944	0.234538	0.184243	0.2811	0.280185	0.129337	0.168638
c0274	Staphylococcaceae Staphylococcus aureus	250FeC	250FeS	0.8	0.041	0.096284	0.111389	0.0833643	0.102253	0.087759	0.0973355	0.0844987	0.111404
c0265	Lachnospiraceae Lachnospiraceae Incertae Sedis obeum	50FeC	50FeS	0.8	0.041	0.197514	0.225445	0.356385	0.335063	0.271561	0.292479	0.324951	0.360376
c0034	Bifidobacteriaceae Bifidobacterium adolescentis/ angulatum	250FeC	50FeS	0.8	0.041	0.430652	0.420728	0.255536	0.277613	0.288942	0.436952	0.230764	0.258259
c1315	Bacteria unclassified_Bacteria -	50FeS	50H	0.8	0.041	0.0714777	0.0895201	0.0748467	0.118881	0.0814857	0.0910169	0.0812223	0.126409
c0232	Veillonellaceae Acidaminococcus facium	lowFe	50H	0.8	0.041	0.0993416	0.109573	0.0851543	0.0961429	0.0968187	0.136933	0.0852026	0.101872
c1936	Enterobacteriaceae Yersinia pestis/pseudotuberculosis	250FeC	50FeS	0.8	0.041	0.0893626	0.0981623	0.0958885	0.0869549	0.0797012	0.113281	0.083129	0.082133
c1693	Erysipelotrichaceae Catenibacterium mitsuokai	250FeS	50FeS	0.8	0.041	0.13845	0.0972384	0.0862441	0.0898834	0.0989859	0.13664	0.0910073	0.0947489
c0157	Aerococcaceae Aerococcus species	250FeC	250FeS	0.8	0.041	0.395302	0.450832	0.255357	0.249807	0.25415	0.336719	0.270779	0.241239
c2233	Ruminococcaceae Subdoligranulum variablile	250FeC	250FeS	0.8	0.041	0.109362	0.107033	0.101997	0.122432	0.0772204	0.100974	0.0771843	0.12633
c0320	Bacteroidaceae Bacteroides group	lowFe	250FeS	0.8	0.041	0.0998724	0.111544	0.0856167	0.115562	0.084733	0.126769	0.0841835	0.117953
c1314	Ruminococcaceae unclassified_"Ruminococcaceae" -	lowFe	50H	0.8	0.041	0.129496	0.123913	0.110363	0.0942142	0.104727	0.142366	0.0970076	0.0961344
c1432	Coriobacteriaceae Collinsella -	250FeS	50FeS	0.8	0.041	0.101664	0.0986146	0.0935297	0.110936	0.0828149	0.105697	0.0680488	0.108874
c1936	Enterobacteriaceae Yersinia pestis/pseudotuberculosis	250FeC	250FeS	0.8	0.041	0.0893626	0.0981623	0.0958885	0.0869549	0.0780495	0.250831	0.0879558	0.0877999
c0527	Lachnospiraceae Lachnospiraceae Incertae Sedis -	250FeC	250FeS	0.8	0.041	0.529136	0.486088	0.570362	0.648815	0.455199	0.51845	0.587943	0.642767
c0086	Lachnospiraceae Lachnospiraceae Incertae Sedis crossotus	lowFe	250FeC	0.8	0.041	0.0842283	0.0990164	0.0903996	0.12523	0.0921515	0.105012	0.0805992	0.124645
c0258	Ruminococcaceae Ruminococcus albus	250FeC	50FeS	-0.8	0.042	0.134206	0.0924643	0.170275	0.0848667	0.232595	0.227164	0.164122	0.286797
c0021	Porphyromonadaceae Parabacteroides distasonis	50FeS	50H	0.8	0.042	0.45366	0.306616	0.463055	0.42024	0.309556	0.219034	0.354179	0.141463
c1030	Bacteroidaceae Bacteroides fragilis/uncultured	lowFe	250FeS	0.8	0.042	0.0996677	0.112011	0.101442	0.111457	0.124913	0.251251	0.164883	0.27436
c0263	Lachnospiraceae Lachnospiraceae Incertae Sedis gnavus	250FeC	50FeC	0.8	0.042	0.100922	0.115024	0.202256	0.115578	0.214712	0.103068	0.330381	0.25652
c1261	Coriobacteriaceae unclassified_Coriobacteriaceae/ Olsenella -	50FeC	50H	0.8	0.042	0.14051	0.164937	0.120974	0.164885	0.13189	0.216179	0.0845657	0.344356
c0157	Aerococcaceae Aerococcus species	lowFe	50FeS	-0.8	0.042	0.354429	0.461933	0.354709	0.429123	0.351369	0.257343	0.26758	0.217693
c1236	Fusobacteriaceae Fusobacterium -	50FeC	50H	-0.8	0.042	0.0863408	0.082018	0.0996028	0.0806384	0.10744	0.0955225	0.0708199	0.157249
c1315	Bacteria unclassified_Bacteria -	250FeC	50H	-0.8	0.042	0.0878197	0.0980053	0.116884	0.0682323	0.0814857	0.0910169	0.0812223	0.126409
c0061	Bifidobacteriaceae Bifidobacterium catenulatum	250FeS	50H	0.8	0.042	0.127243	0.199543	0.119234	0.11927	0.143009	0.287877	0.130929	0.220388
c0496	Coriobacteriaceae Collinsella -	250FeC	250FeS	-0.8	0.042	0.283681	0.359681	0.328998	0.329182	0.286717	0.256526	0.259705	0.183272
c1296	Lachnospiraceae Dorea -	50FeS	50H	-0.8	0.042	0.338718	0.428913	0.570905	0.36024	0.492432	0.44382	0.442055	0.646122
c0526	Bacteroidaceae Bacteroides group	50FeS	50H	0.8	0.042	0.520559	0.480038	0.479301	0.479927	0.518141	0.43988	0.364564	0.268359
c0466	Lachnospiraceae Lachnospiraceae Incertae Sedis -	lowFe	50H	-0.8	0.042	0.174987	0.234915	0.21215	0.282736	0.180184	0.17374	0.205146	0.171499
c1306	Veillonellaceae Megasphaera elsdenii	250FeC	50FeS	0.8	0.042	0.0839367	0.100119	0.085321	0.0863841	0.0960109	0.153302	0.0918808	0.13542
c1896	Ruminococcaceae Subdoligranulum -	250FeS	50FeC	0.8	0.042	0.353058	0.364659	0.543997	0.417864	0.290234	0.412203	0.5749	0.629191
c1744	Peptostreptococcaceae Peptostreptococcaceae Incertae Sedis Clostridium bartlettii	250FeC	250FeS	0.8	0.042	0.180641	0.191612	0.118329	0.104518	0.167156	0.221541	0.106933	0.151634
c1290	Coriobacteriaceae Collinsella -	250FeC	250FeS	-0.8	0.042	0.401453	0.483381	0.495845	0.495298	0.547957	0.482548	0.4768	0.34275
c1428	Lachnospiraceae unclassified_"Lachnospiraceae" -	lowFe	50FeS	-0.8	0.042	0.304515	0.186462	0.279414	0.211989	0.271457	0.419596	0.327665	0.301225
c0139	Clostridiaceae Clostridium group 1	lowFe	50FeS	0.8	0.042	0.365386	0.474682	0.362289	0.429336	0.41514	0.43969	0.295265	0.303547
c1759	Peptostreptococcaceae Peptostreptococcaceae Incertae Sedis Clostridium bartlettii/glycolicum	250FeC	50H	0.8	0.042	0.281481	0.289726	0.191748	0.156781	0.278046	0.353187	0.171063	0.218919
c1447	Lachnospiraceae unclassified_"Lachnospiraceae" -	250FeC	50H	0.8	0.042	0.135549	0.119582	0.180826	0.145652	0.142859	0.0820227	0.172749	0.10473
c0294	Streptococcaceae Streptococcus species	250FeS	50H	0.8	0.042	0.110807	0.0937183	0.118839	0.0986093	0.183499	0.15267	0.197325	0.136841
c0076	Bifidobacteriaceae Bifidobacterium longum	250FeS	50H	0.8	0.042	0.192673	0.123509	0.106017	0.115403	0.162202	0.228368	0.119528	0.159715
c0166	Lachnospiraceae Lachnospiraceae Incertae Sedis eligens	250FeS	50FeS	0.8	0.042	0.153291	0.152638	0.12805	0.131728	0.176711	0.14635	0.135084	0.0960092
c0081	Bifidobacteriaceae Bifidobacterium species	250FeC	50FeS	-0.8	0.042	0.629715	0.619363	0.61507	0.524997	0.529444	0.682168	0.630312	0.716803
c1430	Lachnospiraceae Lachnospiraceae Incertae Sedis -	250FeS	50FeC	0.8	0.042	0.155555	0.0952902	0.208488	0.107136	0.156533	0.113782	0.144942	0.144892
c0026	Bacteroidaceae Bacteroides ovatus	250FeC	50H	-0.8	0.042	0.531629	0.56015	0.47098	0.52318	0.573995	0.277348	0.682121	0.388108
c1267	Enterobacteriaceae Escherichia /shigella E.coli/shigella	lowFe	250FeS	-0.8	0.042	0.527555	0.63657	0.465627	0.652174	0.624596	0.512466	0.595197	0.490302
c2221	Bacteroidaceae Bacteroides capillosus	250FeC	50FeS	-0.8	0.042	0.0954607	0.0927879	0.103619	0.0791725	0.0815901	0.084279	0.0825161	0.105172
c1820	Bacteroidaceae Bacteroides thetaiotaomicron	lowFe	50FeS	-0.8	0.042	0.560372	0.633861	0.578952	0.641856	0.548125	0.42659	0.522138	0.483961
c0003	Verrucomicrobiaceae Akkermansia muciniphila	250FeC	50FeC	0.8	0.042	0.136356	0.138129	0.0852549	0.106799	0.163463	0.139138	0.0758992	0.0818107
c1238	Lachnospiraceae Lachnospiraceae Incertae Sedis -	250FeC	50FeC	0.8	0.042	0.093529	0.105978	0.0623008	0.0893388	0.102699	0.0720642	0.0638555	0.0690834
c1387	Bacteroidaceae Bacteroides uniformis	lowFe	50H	-0.8	0.042	0.465018	0.525233	0.339232	0.504238	0.576909	0.375853	0.488907	0.392306
c0177	Lachnospiraceae Lachnospiraceae Incertae Sedis ventriosum	50FeC	50H	0.8	0.042	0.0866081	0.0836441	0.0713475	0.0851264	0.104548	0.0858557	0.072975	0.108136
c1361	Bacteroidaceae Bacteroides coprocola	250FeC	50FeC	0.8	0.042	0.132535	0.197507	0.0965754	0.15485	0.128829	0.16079	0.0918288	0.12299
c0294	Streptococcaceae Streptococcus species	250FeS	50FeC	0.8	0.042	0.110807	0.0937183	0.118839	0.0986093	0.143831	0.130037	0.166012	0.12411
c0232	Veillonellaceae Acidaminococcus facium	lowFe	250FeS	0.8	0.042	0.0993416	0.109573	0.0851543	0.0961429	0.105696	0.124617	0.0972092	0.120602
c0038	Bifidobacteriaceae Bifidobacterium adolescentis	lowFe	50FeS	0.8	0.042	0.165995	0.144489	0.141173	0.108129	0.123511	0.191335	0.0954374	0.0870202
c1399	Yeast Candida glabatra	250FeC	50H	-0.8	0.042	0.103752	0.120968	0.0785688	0.0861984	0.0902079	0.0854769	0.101257	0.106731
c0030	Bacteroidaceae Bacteroides vulgatus	50FeC	50FeS	-0.8	0.042	0.318552	0.452061	0.316271	0.417361	0.423791	0.324693	0.363598	0.347288
c1431	Lachnospiraceae Lachnospiraceae Incertae Sedis -	50FeC	50H	0.8	0.042	0.20265	0.143116	0.300677	0.199618	0.201719	0.171917	0.265014	0.239846
c1281	Rikenellaceae Alistipes finegoldii/ onderdonkii/shahii	50FeC	50FeS	0.8	0.042	0.181888	0.158369	0.132937	0.0981658	0.164308	0.190006	0.127009	0.117596
c1352	Bifidobacteriaceae Bifidobacterium minimum	lowFe	250FeS	-0.8	0.042	0.091175	0.104891	0.0866986	0.10517	0.105014	0.0929765	0.101011	0.0889694
c0016	Bacillaceae Bacillus a subtilis	lowFe	250FeS	0.8	0.042	0.252826	0.336419	0.174711	0.163985	0.170539	0.178528	0.129528	0.139246
c1448	Lachnospiraceae unclassified_"Lachnospiraceae" -	lowFe	250FeC	0.8	0.042	0.313272	0.220256	0.317919	0.278455	0.304859	0.252959	0.411525	0.324881
c0071	Bifidobacteriaceae Bifidobacterium globosum	lowFe	50FeC	-0.8	0.042	0.0812843	0.114477	0.0903966	0.10953	0.104542	0.0890999	0.114756	0.0943283
c0166	Lachnospiraceae Lachnospiraceae Incertae Sedis eligens	250FeS	50FeC	0.8	0.042	0.153291	0.152638	0.12805	0.131728	0.126868	0.131232	0.105916	0.113972
c1447	Lachnospiraceae unclassified_"Lachnospiraceae" -	lowFe	250FeC	0.8	0.042	0.110697	0.105307	0.125237	0.126098	0.135549	0.119582	0.180826	0.145652
c2209	Incertae Sedis XIV Blautia obeum	250FeS	50H	0.8	0.042	0.139849	0.132391	0.113827	0.191341	0.112487	0.152588	0.0934142	0.167194
c0530	Lachnospiraceae Lachnospiraceae Incertae Sedis -	250FeC	50FeS	0.8	0.042	0.126124	0.155687	0.166104	0.200176	0.163164	0.15272	0.164774	0.175537
c1647	Lactobacillaceae Lactobacillus helveticus	250FeC	250FeS	0.8	0.042	0.0957885	0.103274	0.0901465	0.0875577	0.148246	0.0932338	0.0823541	0.076955
c1314	Ruminococcaceae unclassified_"Ruminococcaceae" -	lowFe	50FeS	0.8	0.042	0.129496	0.123913	0.110363	0.0942142	0.108384	0.0836325	0.0984402	0.0831514
c0038	Bifidobacteriaceae Bifidobacterium adolescentis	lowFe	50FeC	0.8	0.042	0.165995	0.144489	0.141173	0.108129	0.15283	0.129308	0.0673594	0.0966305
c1432	Coriobacteriaceae Collinsella -	250FeC	50H	-0.8	0.042	0.09136	0.115749	0.0972435	0.108368	0.099964	0.0829099	0.12609	0.0976351
c0179	Erysipelotrichaceae Allobaculum group 1	250FeC	250FeS	0.8	0.042	0.197739	0.195399	0.182326	0.162676	0.170695	0.229513	0.161908	0.146732
c0395	Ruminococcaceae Subdoligranulum -	lowFe	50H	0.8	0.042	0.262321	0.241925	0.374201	0.346864	0.247369	0.266436	0.41236	0.383822
c0496	Coriobacteriaceae Collinsella -	250FeC	50H	0.8	0.042	0.283681	0.359681	0.328998	0.329182	0.124771	0.235101	0.167486	0.299864
c1647	Lactobacillaceae Lactobacillus helveticus	lowFe	50H	0.8	0.042	0.0930139	0.0736575	0.0878165	0.103564	0.0835448	0.0779079	0.0889159	0.0946526
c1264	Clostridiales unclassified_Clostridiales -	lowFe	250FeS	-0.8	0.042	0.0900491	0.0891012	0.0708957	0.111337	0.0950864	0.133344	0.170851	0.120766
c1223	Veillonellaceae Acidaminococcus -	50FeC	50FeS	0.8	0.042	0.0856968	0.11735	0.0726105	0.0902403	0.0855994	0.108785	0.0665495	0.083299
c0125	Clostridiaceae Clostridium neonatale	250FeS	50FeS	0.8	0.042	0.143809	0.134216	0.0855594	0.10378	0.100376	0.108105	0.0834848	0.0961105
c0097	Carnobacteriaceae Carnobacterium group 1	250FeC	250FeS	-0.8	0.042	0.118759	0.126174	0.129033	0.10595	0.0990512	0.108398	0.0933848	0.11407
c0032	Bacteroidaceae Bacteroides species	250FeS	50FeS	0.8	0.042	0.29489	0.52637	0.580567	0.624887	0.577324	0.577839	0.593865	0.580924
c0381	Bacteroidaceae Bacteroides vulgatus	50FeC	50FeS	0.8	0.042	0.508283	0.603627	0.492824	0.556795	0.526123	0.590639	0.513667	0.519166
c0094	Helicobacteraceae Helicobacter pylori	250FeC	50FeS	-0.8	0.042	0.104835	0.0968707	0.169042	0.158081	0.2811	0.280185	0.129337	0.168638
c0247	Enterobacteriaceae Proteus mirabilis/ vulgaris	250FeS	50FeS	0.8	0.042	0.0853658	0.095813	0.104744	0.0887478	0.0745308	0.101435	0.0964607	0.0943044
c1382	Bacteroidaceae Bacteroides thetaiotaomicron/finegoldii	50FeC	50FeS	0.8	0.042	0.378658	0.377864	0.435783	0.379897	0.394171	0.382918	0.394492	0.402258
c1179	Verrucomicrobiaceae Akkermansia -	250FeC	250FeS	0.8	0.042	0.118344	0.14059	0.114492	0.0989922	0.118943	0.0992928	0.0988485	0.0934987
c1702	Ruminococcaceae Faecalibacterium prausnitzii	250FeS	50FeC	0.8	0.042	0.171922	0.162287	0.210556	0.288177	0.232173	0.226027	0.333853	0.304451
c0527	Lachnospiraceae Lachnospiraceae Incertae Sedis -	250FeC	50FeC	0.8	0.042	0.529136	0.486088	0.570362	0.648815	0.533368	0.509099	0.51606	0.615152
c1192	Lachnospiraceae Dorea -	250FeC	50H	-0.8	0.042	0.451758	0.484012	0.493901	0.483163	0.538211	0.316981	0.379551	0.508888
c1399	Yeast Candida glabatra	250FeC	50FeS	0.8	0.042	0.103752	0.120968	0.0785688	0.0861984	0.0886732	0.0939306	0.0829302	0.0824159
c1933	Enterobacteriaceae Yersinia frederiksenii/bercovieri/mollaretii	250FeC	50FeS	-0.8	0.042	0.10189	0.100604	0.0921305	0.0946038	0.0633177	0.0810456	0.0866865	0.0905354
c0381	Bacteroidaceae Bacteroides vulgatus	lowFe	50FeS	0.8	0.042	0.528593	0.610729	0.474258	0.540706	0.526123	0.590639	0.513667	0.519166
c1348	Bifidobacteriaceae Bifidobacterium gallinarum	50FeC	50FeS	-0.8	0.042	0.134993	0.0801786	0.0921848	0.113688	0.0951287	0.138458	0.108441	0.117673
c0247	Enterobacteriaceae Proteus mirabilis/ vulgaris	250FeC	50H	0.8	0.042	0.0943641	0.079795	0.096557	0.12051	0.119871	0.0783581	0.0915885	0.124657
c0321	Bacteroidaceae Anaerophaga group	250FeC	50FeC	0.8	0.042	0.613176	0.610595	0.628309	0.623095	0.518379	0.6013	0.649011	0.641781
c0079	Bifidobacteriaceae Bifidobacterium longum	lowFe	50H	0.8	0.042	0.129085	0.087036	0.0873192	0.115632	0.133194	0.0925831	0.0843545	0.113099
c1225	Incertae Sedis XI Peptoniphilus -	250FeC	50H	-0.8	0.042	0.112332	0.154075	0.0856669	0.101954	0.127749	0.0812178	0.160051	0.100082
c1311	Clostridia unclassified_"Clostridia" -	250FeC	250FeS	0.8	0.042	0.095764	0.0819525	0.0763577	0.0910394	0.109596	0.0938441	0.0897272	0.0922412
c1296	Lachnospiraceae Dorea -	250FeC	250FeS	0.8	0.042	0.479609	0.480883	0.506913	0.572231	0.550842	0.478104	0.561486	0.577443
c0341	Archea Euryarchaeota group	50FeC	50H	0.8	0.042	0.184422	0.19484	0.113978	0.168784	0.128066	0.245546	0.116587	0.167417
c1282	Verrucomicrobiaceae Akkermansia -	lowFe	50FeC	0.8	0.042	0.186689	0.178307	0.0804738	0.105939	0.16036	0.187326	0.0799905	0.106172
c1295	Lachnospiraceae Dorea -	lowFe	50H	-0.8	0.043	0.555973	0.343489	0.57688	0.244621	0.423316	0.528778	0.432684	0.718181
c1329	Streptococcaceae Streptococcus -	250FeS	50H	-0.8	0.043	0.234609	0.121179	0.298819	0.318836	0.221978	0.248872	0.224922	0.140163
c1040	Bacteroidaceae Bacteroides fragilis	250FeC	50H	-0.8	0.043	0.164784	0.237246	0.153922	0.292919	0.177096	0.159603	0.16597	0.136894
c1741	Lachnospiraceae Roseburia cecicola/intestinalis	lowFe	50FeC	-0.8	0.043	0.260247	0.265723	0.257252	0.21408	0.240413	0.361116	0.391043	0.450219
c0132	Clostridiaceae Clostridium sporogenes	250FeC	50H	-0.8	0.043	0.13547	0.168312	0.140303	0.225292	0.117947	0.115808	0.113073	0.112777
c0194	Enterobacteriaceae Citrobacter group 1	250FeS	50H	-0.8	0.043	0.178338	0.183945	0.15974	0.203836	0.136626	0.165671	0.183488	0.114594
c2210	Incertae Sedis XIV Blautia obeum	lowFe	50H	-0.8	0.043	0.251942	0.131781	0.229255	0.132362	0.104447	0.222104	0.217545	0.234222
c0265	Lachnospiraceae Lachnospiraceae Incertae Sedis obeum	50FeS	50H	0.8	0.043	0.271561	0.292479	0.324951	0.360376	0.182288	0.20013	0.2885	0.218225
c1366	Bacteroidaceae Bacteroides dorei	lowFe	50FeS	0.8	0.043	0.499037	0.529559	0.308426	0.368753	0.471016	0.491358	0.350881	0.224282
c1290	Coriobacteriaceae Collinsella -	lowFe	50FeC	0.8	0.043	0.373094	0.193966	0.399566	0.134232	0.398617	0.284459	0.394348	0.212918
c1315	Bacteria unclassified_Bacteria -	250FeS	50H	-0.8	0.043	0.217372	0.0856737	0.0993779	0.0802353	0.0814857	0.0910169	0.0812223	0.126409
c0096	Carnobacteriaceae Carnobacterium divergens	250FeC	50FeS	0.8	0.043	0.0879351	0.0920488	0.190677	0.277581	0.0831303	0.234864	0.196897	0.433363
c0285	Streptococcaceae Streptococcus anginosus	250FeS	50H	0.8	0.043	0.277668	0.201114	0.342629	0.166376	0.358455	0.28136	0.294788	0.251456
c1295	Lachnospiraceae Dorea -	50FeC	50FeS	0.8	0.043	0.50437	0.45091	0.524917	0.449827	0.355043	0.423263	0.528741	0.299487
c0094	Helicobacteraceae Helicobacter pylori	lowFe	50FeC	0.8	0.043	0.35272	0.284088	0.199953	0.27654	0.366363	0.284944	0.234538	0.184243
c1434	Nocardiaceae Nocardia -	250FeC	50FeS	0.8	0.043	0.17925	0.145888	0.174017	0.123469	0.243729	0.134947	0.11088	0.0832122
c0263	Lachnospiraceae Lachnospiraceae Incertae Sedis gnavus	lowFe	50H	0.8	0.043	0.252625	0.222658	0.34487	0.358748	0.221492	0.201989	0.436502	0.247244
c0326	Enterobacteriaceae Enterobacter/ Serratia group	250FeS	50H	0.8	0.043	0.334909	0.304021	0.277445	0.275634	0.286119	0.231497	0.262855	0.193737
c0027	Bacteroidaceae Bacteroides group	250FeC	250FeS	-0.8	0.043	0.409303	0.377213	0.24922	0.443822	0.234364	0.337533	0.423558	0.312151
c1452	Lachnospiraceae Lachnospiraceae Incertae Sedis -	lowFe	50FeS	0.8	0.043	0.20033	0.135434	0.245386	0.138622	0.194324	0.181531	0.214057	0.196868
c1325	Lachnospiraceae Roseburia -	50FeC	50FeS	0.8	0.043	0.194861	0.231188	0.330569	0.257749	0.207361	0.279131	0.303521	0.361169
c1260	Ruminococcaceae unclassified_"Ruminococcaceae" -	250FeC	50FeC	-0.8	0.043	0.0803091	0.0938214	0.0901466	0.106354	0.106633	0.084604	0.122919	0.0765545
c1934	Enterobacteriaceae Yersinia intermedia	lowFe	250FeC	-0.8	0.043	0.0771395	0.111404	0.106744	0.115699	0.0938606	0.0900902	0.0862464	0.0833935
c1455	Erysipelotrichaceae Coprobacillus cateniformis	250FeC	50FeC	0.8	0.043	0.113431	0.109881	0.119521	0.142795	0.0999382	0.0918967	0.143345	0.103217
c1386	Bacteroidaceae Bacteroides uncult	250FeC	50H	0.8	0.043	0.153362	0.131165	0.210051	0.213105	0.11776	0.116398	0.188178	0.156763
c1299	Erysipelotrichaceae Erysipelotrichaceae Incertae Sedis -	50FeC	50H	-0.8	0.043	0.118335	0.0828389	0.0758871	0.0804473	0.107607	0.0978598	0.134353	0.109279
c0177	Lachnospiraceae Lachnospiraceae Incertae Sedis ventriosum	lowFe	250FeC	-0.8	0.043	0.091059	0.100013	0.0897574	0.105396	0.0804289	0.0951453	0.0963096	0.0780577
c1431	Lachnospiraceae Lachnospiraceae Incertae Sedis -	lowFe	50FeC	0.8	0.043	0.210009	0.12014	0.207012	0.148281	0.20265	0.143116	0.300677	0.199618
c1455	Erysipelotrichaceae Coprobacillus cateniformis	250FeS	50H	0.8	0.043	0.0927866	0.106649	0.120069	0.106834	0.0987639	0.11845	0.133108	0.140807
c1337	Prevotellaceae unclassified_Prevotellaceae -	lowFe	250FeS	0.8	0.043	0.0946884	0.0968156	0.11433	0.0979971	0.0814263	0.0830574	0.0920718	0.128062
c0225	Listeriaceae Listeria grayi	lowFe	250FeC	0.8	0.043	0.129108	0.157152	0.0879909	0.118728	0.121268	0.104825	0.0855947	0.0946911
c0038	Bifidobacteriaceae Bifidobacterium adolescentis	250FeS	50H	0.8	0.043	0.155571	0.234123	0.110243	0.110549	0.118436	0.245029	0.0929478	0.137958
c0027	Bacteroidaceae Bacteroides group	50FeC	50H	-0.8	0.043	0.424566	0.42599	0.375662	0.416794	0.311537	0.493132	0.558986	0.516636
c0415	Lachnospiraceae Lachnospiraceae Incertae Sedis -	lowFe	250FeS	0.8	0.043	0.0880923	0.0921537	0.108615	0.125103	0.120048	0.136186	0.124758	0.149853
c2227	Prevotellaceae Prevotella copri	250FeS	50FeS	0.8	0.043	0.168854	0.17407	0.37139	0.27694	0.186668	0.243957	0.278589	0.328866
c1693	Erysipelotrichaceae Catenibacterium mitsuokai	lowFe	50FeC	-0.8	0.043	0.123495	0.176576	0.0935514	0.156332	0.12412	0.115905	0.140082	0.131855
c1250	Incertae Sedis XI Peptoniphilus -	250FeC	50H	-0.8	0.043	0.0875661	0.123315	0.0885404	0.0909842	0.131377	0.0941156	0.140399	0.107133
c0889	Enterobacteriaceae unclassified_Enterobacteriaceae E.coli/ Shigella	lowFe	250FeS	0.8	0.043	0.176261	0.167755	0.105878	0.109125	0.168229	0.125669	0.111872	0.0927952
c2234	Ruminococcaceae Subdoligranulum variablile	250FeC	50FeS	-0.8	0.043	0.0997857	0.0856353	0.0661452	0.0928995	0.077904	0.100096	0.0881243	0.0793168
c0168	Lachnospiraceae Lachnospiraceae Incertae Sedis halii	lowFe	250FeC	0.8	0.043	0.173032	0.108547	0.198095	0.116102	0.141935	0.138387	0.221853	0.13534
c1387	Bacteroidaceae Bacteroides uniformis	lowFe	250FeC	0.8	0.043	0.465018	0.525233	0.339232	0.504238	0.448202	0.49315	0.365274	0.438142
c1281	Rikenellaceae Alistipes finegoldii/ onderdonkii/shahii	50FeS	50H	0.8	0.043	0.164308	0.190006	0.127009	0.117596	0.176485	0.163526	0.117221	0.103645
c0181	unclassified_Clostridiales Eubacterium group 3	250FeC	50H	-0.8	0.043	0.127478	0.0942047	0.100752	0.116544	0.103284	0.155407	0.119905	0.13217
c1447	Lachnospiraceae unclassified_"Lachnospiraceae" -	lowFe	50FeC	0.8	0.043	0.110697	0.105307	0.125237	0.126098	0.137222	0.128883	0.166683	0.141019
c0245	Enterobacteriaceae Proteus mirabilis	lowFe	50H	-0.8	0.043	0.0760715	0.112207	0.0798405	0.0990283	0.0958097	0.0848578	0.105916	0.0886308
c1261	Coriobacteriaceae unclassified_Coriobacteriaceae/ Olsenella -	250FeS	50FeS	0.8	0.043	0.221158	0.187208	0.182048	0.157916	0.163785	0.199344	0.159424	0.141422
c1113	Lachnospiraceae Roseburia -	250FeC	50H	-0.8	0.043	0.0989124	0.0940313	0.109962	0.0902623	0.0994219	0.102297	0.0880853	0.100105
c1478	Bacteroidaceae Bacteroides fragilis	lowFe	50FeS	0.8	0.043	0.162796	0.165229	0.098274	0.147687	0.228674	0.286201	0.194522	0.163164
c1940	Enterobacteriaceae Enterobacter aerogenes	250FeC	50FeS	0.8	0.043	0.401034	0.289414	0.514565	0.468756	0.425593	0.231388	0.465586	0.5175
c2210	Incertae Sedis XIV Blautia obeum	250FeS	50H	0.8	0.043	0.138929	0.142216	0.162688	0.213201	0.104447	0.222104	0.217545	0.234222
c0130	Erysipelotrichaceae Erysipelotrichaceae Incertae Sedis ramosum	lowFe	50FeC	0.8	0.043	0.0907084	0.0945721	0.0790173	0.0952425	0.0826555	0.10271	0.0783508	0.0868503
c0177	Lachnospiraceae Lachnospiraceae Incertae Sedis ventriosum	250FeS	50FeC	-0.8	0.043	0.0916988	0.0956936	0.0926908	0.0925616	0.0866081	0.0836441	0.0713475	0.0851264
c0130	Erysipelotrichaceae Erysipelotrichaceae Incertae Sedis ramosum	lowFe	250FeS	-0.8	0.043	0.0907084	0.0945721	0.0790173	0.0952425	0.0969185	0.0874708	0.102199	0.0876354
c0237	Prevotellaceae Prevotella group 3	250FeC	250FeS	-0.8	0.043	0.111519	0.0764873	0.0904956	0.101791	0.0915311	0.111683	0.146213	0.0950998
c0039	Bifidobacteriaceae Bifidobacterium angulatum	250FeC	50FeC	0.8	0.043	0.291622	0.22594	0.155887	0.194744	0.214653	0.222466	0.175295	0.206937
c1354	Bifidobacteriaceae Bifidobacterium pullorum	250FeC	250FeS	-0.8	0.043	0.0989383	0.100257	0.0858038	0.0851891	0.0889761	0.0870749	0.0884683	0.0895334
c0415	Lachnospiraceae Lachnospiraceae Incertae Sedis -	250FeC	50FeC	0.8	0.043	0.148497	0.123015	0.148167	0.13066	0.131043	0.117092	0.155302	0.124671
c0020	Bacteroidaceae Bacteroides caccae	250FeC	50FeS	-0.8	0.043	0.117878	0.103187	0.102033	0.0876256	0.0802636	0.0871	0.190277	0.0910025
c1446	Lachnospiraceae Lachnospiraceae Incertae Sedis -	250FeC	50H	0.8	0.043	0.135134	0.12175	0.182784	0.112734	0.127855	0.0880127	0.178535	0.108842
c1311	Clostridia unclassified_"Clostridia" -	lowFe	250FeC	-0.8	0.043	0.0806202	0.0932708	0.096981	0.0940311	0.095764	0.0819525	0.0763577	0.0910394
c0225	Listeriaceae Listeria grayi	lowFe	50FeC	0.8	0.043	0.129108	0.157152	0.0879909	0.118728	0.113937	0.14614	0.0846959	0.115508
c1068	Clostridiaceae Clostridium uncultured	50FeC	50H	-0.8	0.043	0.102948	0.13724	0.0767151	0.110722	0.106285	0.088165	0.115938	0.107855
c1325	Lachnospiraceae Roseburia -	250FeS	50FeC	0.8	0.043	0.20455	0.199952	0.27797	0.252989	0.194861	0.231188	0.330569	0.257749
c1264	Clostridiales unclassified_Clostridiales -	lowFe	50H	0.8	0.043	0.0900491	0.0891012	0.0708957	0.111337	0.0955009	0.0685461	0.0867741	0.113018
c1281	Rikenellaceae Alistipes finegoldii/ onderdonkii/shahii	lowFe	50FeS	0.8	0.043	0.161108	0.151778	0.144507	0.119358	0.164308	0.190006	0.127009	0.117596
c0210	Lactobacillaceae Lactobacillus salivarius	250FeC	50FeS	0.8	0.043	0.131796	0.0993318	0.111484	0.0954772	0.143073	0.0918387	0.112339	0.0966377
c0335	Coriobacteriaceae Atopobium group	lowFe	250FeC	0.8	0.043	0.0990915	0.10371	0.082321	0.11217	0.0953055	0.0911671	0.0895557	0.111363
c1453	Lachnospiraceae Lachnospiraceae Incertae Sedis -	250FeC	50FeC	0.8	0.043	0.413613	0.313009	0.514587	0.393263	0.377267	0.308074	0.511003	0.396108
c0027	Bacteroidaceae Bacteroides group	lowFe	250FeC	-0.8	0.044	0.312767	0.367422	0.360043	0.167722	0.409303	0.377213	0.24922	0.443822
c1445	Streptococcaceae Streptococcus -	lowFe	50FeC	0.8	0.044	0.155572	0.326401	0.151841	0.363008	0.135805	0.134286	0.120799	0.153631
c1236	Fusobacteriaceae Fusobacterium -	lowFe	50H	-0.8	0.044	0.0833485	0.0956353	0.0854773	0.0738834	0.10744	0.0955225	0.0708199	0.157249
c0074	Bifidobacteriaceae Bifidobacterium longum	250FeC	50H	-0.8	0.044	0.599736	0.456967	0.568984	0.31112	0.486748	0.626072	0.483064	0.658103
c1430	Lachnospiraceae Lachnospiraceae Incertae Sedis -	lowFe	50H	-0.8	0.044	0.108799	0.256595	0.121905	0.221058	0.126124	0.0902068	0.174592	0.11085
c0239	Prevotellaceae Prevotella group 5	250FeS	50H	0.8	0.044	0.0846076	0.11923	0.0957375	0.112681	0.110333	0.171423	0.125642	0.216653
c0144	Coriobacteriaceae Collinsella aerofaciens	250FeC	50FeC	0.8	0.044	0.407425	0.510927	0.420877	0.263123	0.203012	0.261462	0.140936	0.140119
c1423	Sphingobacteriaceae Sphingobacterium -	250FeC	50H	-0.8	0.044	0.559111	0.56073	0.599856	0.634913	0.474626	0.579427	0.433869	0.339916
c1228	Coriobacteriaceae Atopobium group	lowFe	50H	-0.8	0.044	0.112955	0.168219	0.0932307	0.198151	0.127951	0.0976772	0.150993	0.117782
c1343	Bifidobacteriaceae Bifidobacterium asteroides	50FeC	50FeS	-0.8	0.044	0.0767665	0.0767491	0.0923326	0.0732087	0.101745	0.090032	0.0789311	0.119274
c0286	Streptococcaceae Streptococcus bovis	250FeS	50FeC	-0.8	0.044	0.0931656	0.086207	0.0984696	0.111708	0.106699	0.105368	0.0816135	0.0727277
c0117	Clostridiaceae Clostridium disporicum	lowFe	50FeC	0.8	0.044	0.148016	0.177062	0.206361	0.218462	0.166268	0.266792	0.203425	0.330973
c2209	Incertae Sedis XIV Blautia obeum	50FeS	50H	0.8	0.044	0.166353	0.207831	0.20369	0.252588	0.112487	0.152588	0.0934142	0.167194
c0016	Bacillaceae Bacillus a subtilis	250FeC	50H	0.8	0.044	0.27572	0.321894	0.145134	0.242559	0.305787	0.32772	0.22695	0.161568
c1040	Bacteroidaceae Bacteroides fragilis	250FeC	250FeS	0.8	0.044	0.164784	0.237246	0.153922	0.292919	0.247216	0.338042	0.290054	0.439101
c0016	Bacillaceae Bacillus a subtilis	lowFe	250FeC	0.8	0.044	0.252826	0.336419	0.174711	0.163985	0.27572	0.321894	0.145134	0.242559
c0276	Staphylococcaceae Staphylococcus aureus/ haemolyticus	lowFe	50FeS	0.8	0.044	0.143082	0.145887	0.0952136	0.134116	0.0890179	0.112089	0.0703119	0.0915253
c1744	Peptostreptococcaceae Peptostreptococcaceae Incertae Sedis Clostridium bartlettii	250FeS	50H	0.8	0.044	0.167156	0.221541	0.106933	0.151634	0.26028	0.259011	0.163315	0.218219
c0293	Streptococcaceae Streptococcus salivarius	250FeC	50H	0.8	0.044	0.358373	0.189579	0.384378	0.218007	0.308289	0.259758	0.39721	0.313282
c1297	Coriobacteriaceae Eggerthella -	250FeC	50FeC	-0.8	0.044	0.0985918	0.101821	0.104826	0.111615	0.107628	0.105237	0.0747566	0.0823308
c1896	Ruminococcaceae Subdoligranulum -	250FeS	50FeS	0.8	0.044	0.353058	0.364659	0.543997	0.417864	0.374976	0.281076	0.592506	0.553543
c1282	Verrucomicrobiaceae Akkermansia -	lowFe	50FeS	0.8	0.044	0.186689	0.178307	0.0804738	0.105939	0.155377	0.151849	0.0958937	0.0814047
c1276	Enterobacteriaceae Enterobacter cloacae/ asburiae	250FeC	50H	0.8	0.044	0.0999104	0.0967214	0.122989	0.125686	0.148698	0.128505	0.163178	0.162321
c1744	Peptostreptococcaceae Peptostreptococcaceae Incertae Sedis Clostridium bartlettii	250FeC	50FeS	0.8	0.044	0.180641	0.191612	0.118329	0.104518	0.211462	0.220741	0.106081	0.1343
c0020	Bacteroidaceae Bacteroides caccae	250FeS	50H	-0.8	0.044	0.0906617	0.102628	0.111789	0.0761639	0.105512	0.0892903	0.0743234	0.0968134
c1361	Bacteroidaceae Bacteroides coprocola	250FeS	50FeC	0.8	0.044	0.136102	0.130745	0.0823604	0.0968516	0.128829	0.16079	0.0918288	0.12299
c1302	Ruminococcaceae Faecalibacterium -	50FeC	50H	0.8	0.044	0.283352	0.24252	0.382518	0.411935	0.285804	0.351741	0.421959	0.521232
c0318	Desulfurococcaceae Aeropyrum group	250FeC	50H	-0.8	0.044	0.192487	0.206199	0.158485	0.143758	0.0989683	0.109364	0.114012	0.114435
c0152	Enterococcaceae Enterococcus faecalis	250FeS	50FeS	0.8	0.044	0.0818659	0.118861	0.0705634	0.0981557	0.0813178	0.0986422	0.0779719	0.0787911
c1315	Bacteria unclassified_Bacteria -	250FeC	50FeC	-0.8	0.044	0.0878197	0.0980053	0.116884	0.0682323	0.112031	0.0816932	0.0749611	0.0845865
c1647	Lactobacillaceae Lactobacillus helveticus	250FeS	50H	-0.8	0.044	0.148246	0.0932338	0.0823541	0.076955	0.0835448	0.0779079	0.0889159	0.0946526
c0020	Bacteroidaceae Bacteroides caccae	lowFe	50FeS	0.8	0.044	0.0779736	0.0974987	0.101523	0.111182	0.0802636	0.0871	0.190277	0.0910025
c0289	Lachnospiraceae Lachnospiraceae Incertae Sedis -	250FeC	50H	-0.8	0.044	0.104257	0.0959	0.130569	0.102086	0.0820771	0.0911249	0.0780359	0.12456
c0276	Staphylococcaceae Staphylococcus aureus/ haemolyticus	lowFe	50H	0.8	0.044	0.143082	0.145887	0.0952136	0.134116	0.111465	0.114011	0.101959	0.111665
c0889	Enterobacteriaceae unclassified_Enterobacteriaceae E.coli/ Shigella	50FeC	50H	0.8	0.044	0.174316	0.187707	0.0989414	0.0909218	0.165438	0.117435	0.114663	0.109068
c0920	Lactobacillaceae Lactobacillus plantarum/ paraplantarum/ coryniformis/ pentosus	lowFe	250FeS	0.8	0.044	0.0752252	0.0885018	0.567993	0.499148	0.10058	0.31517	0.559047	0.586296
c0125	Clostridiaceae Clostridium neonatale	50FeS	50H	0.8	0.044	0.100376	0.108105	0.0834848	0.0961105	0.112502	0.134722	0.0831437	0.112618
c0016	Bacillaceae Bacillus a subtilis	250FeS	50H	0.8	0.044	0.170539	0.178528	0.129528	0.139246	0.305787	0.32772	0.22695	0.161568
c0326	Enterobacteriaceae Enterobacter/ Serratia group	250FeC	50FeC	-0.8	0.044	0.292892	0.267085	0.330648	0.276088	0.280488	0.340062	0.280857	0.319874
c0318	Desulfurococcaceae Aeropyrum group	250FeS	50FeS	-0.8	0.044	0.0869945	0.160806	0.109604	0.119002	0.139097	0.097085	0.149597	0.103945
c1228	Coriobacteriaceae Atopobium group	lowFe	50FeS	0.8	0.044	0.112955	0.168219	0.0932307	0.198151	0.120826	0.147754	0.139245	0.226334
c1381	Bacteroidaceae Bacteroides thetaiotaomicron	lowFe	50H	-0.8	0.044	0.137428	0.186006	0.139269	0.155914	0.218825	0.13138	0.283475	0.136836
c1361	Bacteroidaceae Bacteroides coprocola	50FeC	50H	0.8	0.044	0.128829	0.16079	0.0918288	0.12299	0.159998	0.157587	0.079696	0.108664
c1423	Sphingobacteriaceae Sphingobacterium -	250FeC	50FeS	0.8	0.044	0.559111	0.56073	0.599856	0.634913	0.526027	0.498894	0.530072	0.562519
c1888	Enterobacteriaceae unclassified_Enterobacteriaceae -	250FeC	50FeC	-0.8	0.044	0.102602	0.137407	0.0992293	0.116935	0.10885	0.0993828	0.105023	0.10384
c1348	Bifidobacteriaceae Bifidobacterium gallinarum	250FeC	50FeS	0.8	0.044	0.0932147	0.11181	0.11011	0.132338	0.0951287	0.138458	0.108441	0.117673
c1744	Peptostreptococcaceae Peptostreptococcaceae Incertae Sedis Clostridium bartlettii	250FeS	50FeC	0.8	0.044	0.167156	0.221541	0.106933	0.151634	0.261225	0.219695	0.129961	0.135606
c0181	unclassified_Clostridiales Eubacterium group 3	lowFe	50FeC	0.8	0.044	0.114887	0.124521	0.115324	0.118957	0.104075	0.118789	0.0748152	0.106401
c0218	Streptococcaceae Lactococcus lactis	250FeS	50FeS	0.8	0.044	0.0836657	0.0981426	0.122204	0.0903974	0.081345	0.0821263	0.0898528	0.080919
c0061	Bifidobacteriaceae Bifidobacterium catenulatum	250FeC	50FeS	0.8	0.044	0.186852	0.1311	0.156931	0.1489	0.169027	0.123717	0.143366	0.164865
c0285	Streptococcaceae Streptococcus anginosus	50FeS	50H	0.8	0.044	0.320307	0.239936	0.333387	0.227622	0.358455	0.28136	0.294788	0.251456
c1376	Bacteroidaceae Bacteroides plebeius	lowFe	250FeS	-0.8	0.044	0.100091	0.122719	0.0827159	0.0905789	0.103839	0.0928718	0.114374	0.0998581
c1744	Peptostreptococcaceae Peptostreptococcaceae Incertae Sedis Clostridium bartlettii	lowFe	50FeC	0.8	0.044	0.215501	0.260596	0.121433	0.124037	0.261225	0.219695	0.129961	0.135606
c0223	Leuconostocaceae Leuconostoc group 2	250FeC	50FeS	0.8	0.044	0.119869	0.113484	0.0894673	0.0892196	0.122032	0.123792	0.103197	0.0826135
c1444	Streptococcaceae Streptococcus -	250FeC	250FeS	0.8	0.044	0.122827	0.107153	0.0887821	0.107213	0.109568	0.0902991	0.0903195	0.0994367
c1264	Clostridiales unclassified_Clostridiales -	250FeC	50FeS	0.8	0.044	0.0852057	0.113301	0.0876128	0.198788	0.0880272	0.0971637	0.13773	0.184664
c1238	Lachnospiraceae Lachnospiraceae Incertae Sedis -	lowFe	50H	0.8	0.044	0.0914537	0.0996485	0.0872855	0.116799	0.101482	0.0848071	0.0812634	0.10865
c0321	Bacteroidaceae Anaerophaga group	lowFe	50H	0.8	0.044	0.677454	0.7081	0.640137	0.797356	0.684735	0.591872	0.536094	0.750914
c0381	Bacteroidaceae Bacteroides vulgatus	250FeC	50FeS	0.8	0.044	0.542009	0.555056	0.501273	0.551254	0.526123	0.590639	0.513667	0.519166
c0337	Archea Crenarchaeota group	lowFe	50FeC	0.8	0.044	0.191773	0.245821	0.256144	0.272712	0.196388	0.238585	0.228405	0.257144
c0227	Paenibacillaceae Paenibacillus group 1	250FeC	250FeS	-0.8	0.044	0.0886905	0.100632	0.0867843	0.097119	0.110304	0.0813719	0.107902	0.102961
c1294	Veillonellaceae Dialister invisus/uncultured	250FeC	50FeS	0.8	0.044	0.232634	0.34419	0.357679	0.439902	0.25347	0.378178	0.340411	0.46361
c0082	Bifidobacteriaceae Bifidobacterium group 1	lowFe	250FeS	-0.8	0.044	0.130883	0.130842	0.149128	0.120033	0.112103	0.122057	0.0983143	0.11489
c0170	Eubacteriaceae Acetobacterium limosum	lowFe	250FeS	0.8	0.044	0.0952893	0.0857263	0.0929367	0.109441	0.105353	0.0966396	0.0756221	0.114083
c0039	Bifidobacteriaceae Bifidobacterium angulatum	50FeC	50H	0.8	0.044	0.214653	0.222466	0.175295	0.206937	0.124605	0.241483	0.124549	0.198916
c1445	Streptococcaceae Streptococcus -	250FeC	250FeS	0.8	0.044	0.134153	0.123805	0.123213	0.133265	0.134476	0.0980788	0.120442	0.128297
c0166	Lachnospiraceae Lachnospiraceae Incertae Sedis eligens	lowFe	50H	0.8	0.044	0.171688	0.169026	0.136958	0.104154	0.126991	0.130702	0.125415	0.100882
c1349	Bifidobacteriaceae Bifidobacterium indicum	50FeC	50FeS	0.8	0.044	0.0872434	0.0871551	0.0648797	0.0790911	0.0885278	0.0869214	0.0812618	0.0776289
c1294	Veillonellaceae Dialister invisus/uncultured	250FeS	50FeC	0.8	0.044	0.298603	0.331802	0.345158	0.397198	0.306421	0.288972	0.353507	0.402283
c0232	Veillonellaceae Acidaminococcus facium	lowFe	250FeC	0.8	0.044	0.0993416	0.109573	0.0851543	0.0961429	0.0914867	0.110087	0.08587	0.0951053
c0527	Lachnospiraceae Lachnospiraceae Incertae Sedis -	250FeC	50FeS	0.8	0.044	0.529136	0.486088	0.570362	0.648815	0.455772	0.4782	0.577956	0.653047
c1300	Eubacteriaceae Eubacterium callanderi/ limonsum	50FeC	50FeS	-0.8	0.044	0.108042	0.0765516	0.0808755	0.0840646	0.0762625	0.0850744	0.0852491	0.0844563
c1238	Lachnospiraceae Lachnospiraceae Incertae Sedis -	50FeS	50H	0.8	0.044	0.0858603	0.0932794	0.0794577	0.108473	0.101482	0.0848071	0.0812634	0.10865
c1888	Enterobacteriaceae unclassified_Enterobacteriaceae -	250FeS	50FeC	0.8	0.044	0.131838	0.107102	0.109332	0.103786	0.10885	0.0993828	0.105023	0.10384
c1386	Bacteroidaceae Bacteroides uncult	250FeS	50FeC	-0.8	0.045	0.158274	0.178828	0.112137	0.104651	0.133648	0.196545	0.22634	0.270246
c0325	Enterobacteriaceae Enterobacter group	50FeC	50FeS	-0.8	0.045	0.127416	0.222423	0.0906854	0.250198	0.220626	0.101446	0.240709	0.105601
c0061	Bifidobacteriaceae Bifidobacterium catenulatum	50FeC	50H	0.8	0.045	0.117354	0.120978	0.0832658	0.0973074	0.143009	0.287877	0.130929	0.220388
c1291	Lachnospiraceae Coprococcus -	50FeS	50H	-0.8	0.045	0.126683	0.12924	0.105222	0.0932474	0.145358	0.123936	0.136277	0.188439
c1343	Bifidobacteriaceae Bifidobacterium asteroides	250FeC	250FeS	-0.8	0.045	0.113821	0.101684	0.10778	0.0917735	0.0827963	0.0923556	0.103463	0.150674
c1329	Streptococcaceae Streptococcus -	lowFe	50FeC	0.8	0.045	0.2763	0.250031	0.413799	0.286634	0.24309	0.168884	0.382591	0.177606
c1302	Ruminococcaceae Faecalibacterium -	250FeS	50FeS	0.8	0.045	0.176048	0.237823	0.223793	0.317124	0.308881	0.374571	0.403393	0.469366
c0081	Bifidobacteriaceae Bifidobacterium species	lowFe	250FeC	-0.8	0.045	0.598874	0.53569	0.679952	0.772277	0.629715	0.619363	0.61507	0.524997
c0889	Enterobacteriaceae unclassified_Enterobacteriaceae E.coli/ Shigella	250FeC	50FeC	0.8	0.045	0.170777	0.189327	0.11139	0.133279	0.174316	0.187707	0.0989414	0.0909218
c0182	Fibrobacteraceae Fibrobacter intestinalis	lowFe	250FeS	-0.8	0.045	0.0848676	0.101515	0.0898522	0.133829	0.127757	0.107656	0.103376	0.0931542
c0152	Enterococcaceae Enterococcus faecalis	50FeS	50H	-0.8	0.045	0.0813178	0.0986422	0.0779719	0.0787911	0.10483	0.0842287	0.111587	0.112812
c0087	Lachnospiraceae Butyrivibrio fibrisolvens	lowFe	50FeC	0.8	0.045	0.0907546	0.0916636	0.088682	0.124629	0.086308	0.107941	0.0635657	0.0872532
c1452	Lachnospiraceae Lachnospiraceae Incertae Sedis -	lowFe	250FeC	0.8	0.045	0.20033	0.135434	0.245386	0.138622	0.208117	0.203348	0.217215	0.1968
c0201	Lactobacillaceae Lactobacillus fermentum	250FeS	50FeS	0.8	0.045	0.117234	0.101141	0.0765217	0.0572667	0.0943118	0.0945052	0.0917594	0.0803002
c0527	Lachnospiraceae Lachnospiraceae Incertae Sedis -	50FeC	50H	-0.8	0.045	0.533368	0.509099	0.51606	0.615152	0.361208	0.450436	0.446304	0.440197
c2210	Incertae Sedis XIV Blautia obeum	50FeS	50H	0.8	0.045	0.201746	0.235274	0.236145	0.319504	0.104447	0.222104	0.217545	0.234222
c0079	Bifidobacteriaceae Bifidobacterium longum	250FeS	50H	0.8	0.045	0.134587	0.0979462	0.0826093	0.083894	0.133194	0.0925831	0.0843545	0.113099
c1745	Peptostreptococcaceae Peptostreptococcaceae Incertae Sedis Clostridium bartlettii/glycolicum	lowFe	250FeC	0.8	0.045	0.249252	0.231855	0.208108	0.200403	0.257107	0.258406	0.177663	0.149943
c0024	Bacteroidaceae Bacteroides fragilis	50FeC	50FeS	0.8	0.045	0.18183	0.158188	0.223816	0.148974	0.235929	0.194109	0.247692	0.195202
c2210	Incertae Sedis XIV Blautia obeum	250FeC	50FeC	0.8	0.045	0.156232	0.107558	0.232048	0.134175	0.168583	0.0993054	0.272022	0.175564
c0334	Coriobacteriaceae Collinsella stercirus/ aerofaciens/ intestinalis	250FeC	50FeS	-0.8	0.045	0.539393	0.546366	0.517224	0.556492	0.471373	0.473107	0.497558	0.426692
c0249	Pseudomonadaceae Pseudomonas group 1	250FeC	50H	-0.8	0.045	0.107262	0.0808585	0.0955243	0.0871827	0.0787595	0.0937779	0.0794958	0.113667
c0157	Aerococcaceae Aerococcus species	lowFe	50FeC	0.8	0.045	0.354429	0.461933	0.354709	0.429123	0.258233	0.434541	0.184154	0.329978
c0029	Bacteroidaceae Bacteroides theiatomicron	50FeC	50FeS	0.8	0.045	0.190276	0.169016	0.205442	0.139225	0.200177	0.120387	0.149905	0.108284
c1381	Bacteroidaceae Bacteroides thetaiotaomicron	250FeS	50FeS	0.8	0.045	0.152568	0.17991	0.130009	0.0886209	0.141205	0.195002	0.147278	0.113792
c1431	Lachnospiraceae Lachnospiraceae Incertae Sedis -	50FeC	50FeS	-0.8	0.045	0.20265	0.143116	0.300677	0.199618	0.220048	0.270268	0.241087	0.255838
c0325	Enterobacteriaceae Enterobacter group	lowFe	250FeS	-0.8	0.045	0.104304	0.098253	0.1022	0.119482	0.106239	0.231049	0.0965516	0.0942209
c0411	Lachnospiraceae Lachnospiraceae Incertae Sedis -	lowFe	250FeS	-0.8	0.045	0.120077	0.134472	0.107963	0.141061	0.115666	0.126366	0.136394	0.111957
c1361	Bacteroidaceae Bacteroides coprocola	50FeC	50FeS	0.8	0.045	0.128829	0.16079	0.0918288	0.12299	0.1036	0.169896	0.0891987	0.151643
c2233	Ruminococcaceae Subdoligranulum variablile	50FeC	50FeS	0.8	0.045	0.0972208	0.105086	0.0894804	0.121622	0.0895692	0.132592	0.0880521	0.098886
c0097	Carnobacteriaceae Carnobacterium group 1	50FeC	50H	-0.8	0.045	0.0882286	0.0986039	0.179327	0.0884069	0.0906755	0.0638824	0.0589201	0.108677
c1236	Fusobacteriaceae Fusobacterium -	lowFe	50FeS	-0.8	0.045	0.0833485	0.0956353	0.0854773	0.0738834	0.0834864	0.0796801	0.0903655	0.0906782
c1295	Lachnospiraceae Dorea -	lowFe	50FeS	0.8	0.045	0.555973	0.343489	0.57688	0.244621	0.355043	0.423263	0.528741	0.299487
c1940	Enterobacteriaceae Enterobacter aerogenes	lowFe	250FeS	0.8	0.045	0.304564	0.327157	0.484153	0.43849	0.291856	0.318321	0.428205	0.52985
c1820	Bacteroidaceae Bacteroides thetaiotaomicron	250FeC	50H	0.8	0.045	0.468929	0.528265	0.493322	0.367286	0.455397	0.470637	0.50265	0.437947
c0149	Enterobacteriaceae Enterobacter sakazakii	250FeC	50FeC	-0.8	0.045	0.0844999	0.0949485	0.0945027	0.0858611	0.110416	0.0773229	0.0711415	0.100614
c0274	Staphylococcaceae Staphylococcus aureus	50FeC	50FeS	0.8	0.045	0.0832583	0.0874871	0.113854	0.0990656	0.0734322	0.0736938	0.0792737	0.0845837
c1348	Bifidobacteriaceae Bifidobacterium gallinarum	lowFe	50H	-0.8	0.045	0.138069	0.115976	0.0953622	0.106796	0.118193	0.145101	0.169871	0.123795
c0890	Enterobacteriaceae unclassified_Enterobacteriaceae Salmonella / Klebsiella	250FeC	50H	-0.8	0.045	0.349292	0.463506	0.26882	0.397696	0.403953	0.395416	0.447493	0.345496
c0189	Fusobacteriaceae Fusobacterium group 2	250FeS	50FeC	-0.8	0.045	0.0560722	0.0932878	0.0950214	0.0919612	0.117939	0.109227	0.0850481	0.105519
c1486	Bifidobacteriaceae Bifidobacterium breve	250FeC	50H	0.8	0.045	0.0997361	0.101872	0.114714	0.144743	0.0918146	0.11139	0.0989016	0.165368
c1366	Bacteroidaceae Bacteroides dorei	50FeC	50H	0.8	0.045	0.438748	0.388169	0.336198	0.380569	0.590117	0.481266	0.45361	0.434809
c1302	Ruminococcaceae Faecalibacterium -	50FeC	50FeS	0.8	0.045	0.283352	0.24252	0.382518	0.411935	0.308881	0.374571	0.403393	0.469366
c1838	Lachnospiraceae Lachnospiraceae Incertae Sedis -	250FeS	50H	0.8	0.045	0.137111	0.112295	0.0948156	0.124385	0.135799	0.0920836	0.0917362	0.140374
c1249	Peptococcaceae Peptococcus uncultured	50FeC	50H	-0.8	0.045	0.0862863	0.111097	0.108557	0.0834539	0.100843	0.0755023	0.0926593	0.0935132
c2211	Ruminococcaceae Ruminococcus lactaris	250FeC	50FeC	0.8	0.045	0.230535	0.260573	0.323709	0.426672	0.284194	0.232754	0.370702	0.381056
c0042	Bifidobacteriaceae Bifidobacterium angulatum	250FeS	50H	0.8	0.045	0.163796	0.276222	0.112849	0.196106	0.200883	0.339605	0.106096	0.175316
c0046	Bifidobacteriaceae Bifidobacterium animalis	lowFe	50FeC	-0.8	0.045	0.527593	0.390477	0.573109	0.441574	0.366873	0.511415	0.464877	0.49339
c1446	Lachnospiraceae Lachnospiraceae Incertae Sedis -	50FeS	50H	0.8	0.045	0.147111	0.120702	0.167518	0.119799	0.127855	0.0880127	0.178535	0.108842
c1759	Peptostreptococcaceae Peptostreptococcaceae Incertae Sedis Clostridium bartlettii/glycolicum	250FeC	50FeS	0.8	0.045	0.281481	0.289726	0.191748	0.156781	0.310538	0.261714	0.186501	0.172505
c0079	Bifidobacteriaceae Bifidobacterium longum	250FeC	50H	0.8	0.045	0.120473	0.0926156	0.0916465	0.123988	0.133194	0.0925831	0.0843545	0.113099
c0146	Enterobacteriaceae Raoultella aerogenes	lowFe	50FeS	-0.8	0.045	0.118494	0.124302	0.105622	0.119015	0.1425	0.0943056	0.123637	0.109191
c0071	Bifidobacteriaceae Bifidobacterium globosum	250FeS	50FeS	0.8	0.045	0.121401	0.0976986	0.0917934	0.0894359	0.109314	0.097305	0.106092	0.0960137
c0890	Enterobacteriaceae unclassified_Enterobacteriaceae Salmonella / Klebsiella	250FeC	250FeS	-0.8	0.045	0.349292	0.463506	0.26882	0.397696	0.644712	0.347204	0.500226	0.371258
c0072	Bifidobacteriaceae Bifidobacterium infanis	250FeC	50FeS	0.8	0.045	0.240886	0.122527	0.121671	0.084775	0.322364	0.139386	0.170678	0.0905782
c1223	Veillonellaceae Acidaminococcus -	lowFe	250FeS	0.8	0.045	0.0890123	0.0910187	0.0861796	0.105902	0.0854922	0.092048	0.0912276	0.0991918
c1745	Peptostreptococcaceae Peptostreptococcaceae Incertae Sedis Clostridium bartlettii/glycolicum	250FeC	250FeS	0.8	0.045	0.257107	0.258406	0.177663	0.149943	0.203653	0.209648	0.132586	0.141773
c2207	Porphyromonadaceae Parabacteroides merdae	250FeS	50FeS	0.8	0.045	0.099168	0.108002	0.0794877	0.0872642	0.160885	0.0882226	0.0721217	0.0828735
c1366	Bacteroidaceae Bacteroides dorei	250FeS	50FeS	0.8	0.045	0.582377	0.433003	0.415934	0.214153	0.471016	0.491358	0.350881	0.224282
c1486	Bifidobacteriaceae Bifidobacterium breve	250FeS	50FeC	0.8	0.045	0.102555	0.0679222	0.0825683	0.0738297	0.0952692	0.0831386	0.0890485	0.070718
c1270	Enterobacteriaceae Klebsiella -	250FeS	50FeS	-0.8	0.045	0.674562	0.404767	0.488239	0.34133	0.0942559	0.478706	0.0974517	0.332346
c0179	Erysipelotrichaceae Allobaculum group 1	250FeS	50FeC	0.8	0.045	0.170695	0.229513	0.161908	0.146732	0.144809	0.145137	0.135417	0.14319
c1130	Lachnospiraceae Lachnospiraceae Incertae Sedis -	lowFe	50FeC	0.8	0.045	0.205195	0.324074	0.298614	0.451284	0.195425	0.259809	0.416683	0.461275
c0029	Bacteroidaceae Bacteroides theiatomicron	50FeC	50H	0.8	0.045	0.190276	0.169016	0.205442	0.139225	0.165411	0.122166	0.221814	0.141129
c0140	Clostridiaceae Clostridium group 2	250FeS	50FeC	0.8	0.045	0.243941	0.163334	0.0959942	0.126931	0.233253	0.268963	0.123426	0.125463
c0005	Micrococcaceae Arthrobacter globiformis	250FeC	50FeS	0.8	0.045	0.100012	0.106146	0.106874	0.118351	0.0970719	0.095824	0.103255	0.119153
c0241	Prevotellaceae Prevotella group 7	lowFe	50FeC	-0.8	0.046	0.444681	0.324763	0.441058	0.147458	0.412829	0.428045	0.433292	0.487901
c1485	Bifidobacteriaceae Bifidobacterium pseudocatenulatum	lowFe	50FeC	0.8	0.046	0.683235	0.40714	0.597843	0.167078	0.471271	0.434093	0.421772	0.4006
c1249	Peptococcaceae Peptococcus uncultured	250FeS	50FeC	-0.8	0.046	0.0949158	0.0888431	0.0990367	0.16049	0.0862863	0.111097	0.108557	0.0834539
c1741	Lachnospiraceae Roseburia cecicola/intestinalis	lowFe	50FeS	-0.8	0.046	0.260247	0.265723	0.257252	0.21408	0.338579	0.235727	0.443789	0.404932
c2234	Ruminococcaceae Subdoligranulum variablile	250FeS	50FeS	-0.8	0.046	0.136588	0.102785	0.120791	0.145492	0.077904	0.100096	0.0881243	0.0793168
c1334	Enterobacteriaceae unclassified_Enterobacteriaceae group	250FeC	50H	-0.8	0.046	0.234894	0.269916	0.268664	0.275114	0.268557	0.218127	0.294097	0.151637
c1223	Veillonellaceae Acidaminococcus -	50FeS	50H	-0.8	0.046	0.0855994	0.108785	0.0665495	0.083299	0.086185	0.0848624	0.0887049	0.149427
c1896	Ruminococcaceae Subdoligranulum -	250FeC	50H	-0.8	0.046	0.41444	0.393709	0.597889	0.393017	0.233921	0.424386	0.397466	0.662522
c0920	Lactobacillaceae Lactobacillus plantarum/ paraplantarum/ coryniformis/ pentosus	lowFe	50H	-0.8	0.046	0.0752252	0.0885018	0.567993	0.499148	0.480045	0.404213	0.388864	0.312238
c1379	Bacteroidaceae Bacteroides stercoris	250FeS	50FeC	0.8	0.046	0.197318	0.204171	0.141251	0.114917	0.201716	0.214031	0.150619	0.182184
c1741	Lachnospiraceae Roseburia cecicola/intestinalis	50FeC	50H	0.8	0.046	0.240413	0.361116	0.391043	0.450219	0.217226	0.251486	0.394138	0.291654
c1433	Coriobacteriaceae Collinsella -	50FeC	50FeS	0.8	0.046	0.179203	0.169266	0.166979	0.157252	0.165688	0.162697	0.103399	0.104024
c1372	Bacteroidaceae Bacteroides massiliensis	250FeC	50FeS	0.8	0.046	0.329272	0.532439	0.320509	0.519509	0.442791	0.555882	0.289886	0.345281
c1478	Bacteroidaceae Bacteroides fragilis	50FeC	50H	0.8	0.046	0.248252	0.145223	0.302514	0.146035	0.128241	0.120517	0.150283	0.0972303
c0294	Streptococcaceae Streptococcus species	lowFe	50FeS	0.8	0.046	0.205486	0.179433	0.278723	0.15231	0.144119	0.123484	0.127751	0.102238
c0074	Bifidobacteriaceae Bifidobacterium longum	50FeC	50FeS	-0.8	0.046	0.47011	0.570892	0.44192	0.540236	0.597082	0.556953	0.603957	0.369099
c1359	Bifidobacteriaceae Bifidobacterium thermophilum	50FeC	50FeS	0.8	0.046	0.263444	0.269837	0.172617	0.142067	0.338631	0.2768	0.212249	0.207832
c0360	Nitrospiraceae Nitrospira/ magnetobacterium group	50FeS	50H	-0.8	0.046	0.253937	0.198239	0.20792	0.227037	0.16595	0.282956	0.21786	0.155272
c1265	Clostridia unclassified_"Clostridia" -	lowFe	50FeC	0.8	0.046	0.120966	0.119095	0.12831	0.139832	0.154964	0.132782	0.261284	0.202597
c2067	Eubacteriaceae Eubacterium biforme	250FeC	50H	-0.8	0.046	0.0919112	0.0950813	0.0960435	0.0868824	0.101022	0.074653	0.0931349	0.120455
c0401	Bacteroidaceae Bacteroides vulgatus	250FeC	50FeC	-0.8	0.046	0.353773	0.331743	0.31189	0.450229	0.39561	0.378356	0.406423	0.329739
c1939	Enterobacteriaceae Escheriachia /shigella E.coli/shigella	250FeC	250FeS	0.8	0.046	0.454739	0.407098	0.32908	0.3089	0.486389	0.343981	0.371632	0.230223
c1288	Erysipelotrichaceae Catenibacterium -	lowFe	50H	0.8	0.046	0.165412	0.177318	0.124818	0.171648	0.139164	0.143297	0.0821429	0.131889
c1232	Streptococcaceae Streptococcus -	250FeS	50FeC	0.8	0.046	0.122902	0.112106	0.125393	0.0895443	0.122255	0.12467	0.156283	0.116311
c0276	Staphylococcaceae Staphylococcus aureus/ haemolyticus	lowFe	50FeC	0.8	0.046	0.143082	0.145887	0.0952136	0.134116	0.0945249	0.115737	0.0882235	0.104028
c0033	Bacteroidaceae Bacteroides group	lowFe	250FeS	-0.8	0.046	0.313985	0.270284	0.28755	0.343692	0.18128	0.339795	0.298948	0.266788
c1838	Lachnospiraceae Lachnospiraceae Incertae Sedis -	50FeC	50H	-0.8	0.046	0.097235	0.116795	0.138088	0.110976	0.135799	0.0920836	0.0917362	0.140374
c0395	Ruminococcaceae Subdoligranulum -	50FeS	50H	0.8	0.046	0.284533	0.256639	0.392945	0.304328	0.247369	0.266436	0.41236	0.383822
c1507	Campylobacteraceae Campylobacter group	lowFe	50H	-0.8	0.046	0.0975124	0.0938484	0.086087	0.0817886	0.0888047	0.078534	0.0912996	0.102341
c0028	Bacteroidaceae Bacteroides thetaiotaomicron	50FeS	50H	-0.8	0.046	0.546497	0.380918	0.584966	0.563455	0.447995	0.491953	0.375366	0.453747
c0294	Streptococcaceae Streptococcus species	250FeC	50FeS	0.8	0.046	0.116732	0.101378	0.120606	0.0829526	0.144119	0.123484	0.127751	0.102238
c1870	Peptostreptococcaceae Peptostreptococcaceae Incertae Sedis Clostridium bartlettii/glycolicum	250FeC	50H	0.8	0.046	0.156403	0.164349	0.0960728	0.108386	0.19215	0.20133	0.141399	0.130453
c0097	Carnobacteriaceae Carnobacterium group 1	250FeC	50FeC	0.8	0.046	0.118759	0.126174	0.129033	0.10595	0.0882286	0.0986039	0.179327	0.0884069
c0082	Bifidobacteriaceae Bifidobacterium group 1	50FeS	50H	0.8	0.046	0.126995	0.141738	0.0926338	0.124957	0.133325	0.194354	0.102284	0.148284
c1339	Victivallaceae Victivallis -	250FeC	50FeC	-0.8	0.046	0.118013	0.0939492	0.096678	0.0871818	0.087196	0.0875579	0.066874	0.103075
c0466	Lachnospiraceae Lachnospiraceae Incertae Sedis -	250FeS	50FeC	0.8	0.046	0.193791	0.229889	0.311419	0.322225	0.185813	0.256639	0.279611	0.276639
c0042	Bifidobacteriaceae Bifidobacterium angulatum	lowFe	50H	0.8	0.046	0.267508	0.232431	0.147715	0.202752	0.200883	0.339605	0.106096	0.175316
c1449	Lachnospiraceae Lachnospiraceae Incertae Sedis -	250FeS	50H	0.8	0.046	0.10787	0.110303	0.110786	0.16206	0.120603	0.111293	0.128315	0.186435
c0130	Erysipelotrichaceae Erysipelotrichaceae Incertae Sedis ramosum	250FeS	50FeS	-0.8	0.046	0.0969185	0.0874708	0.102199	0.0876354	0.0928745	0.0967201	0.0825319	0.100541
c1343	Bifidobacteriaceae Bifidobacterium asteroides	250FeC	50H	-0.8	0.046	0.113821	0.101684	0.10778	0.0917735	0.0804091	0.0825789	0.068283	0.103024
c0325	Enterobacteriaceae Enterobacter group	50FeS	50H	-0.8	0.046	0.220626	0.101446	0.240709	0.105601	0.119583	0.130222	0.0977255	0.116252
c1287	Desulfovibrionaceae Bilophila -	250FeS	50FeC	-0.8	0.046	0.0879509	0.101221	0.11383	0.0971114	0.111073	0.0928762	0.0745169	0.0891465
c1485	Bifidobacteriaceae Bifidobacterium pseudocatenulatum	250FeS	50FeS	0.8	0.046	0.483667	0.566933	0.412203	0.524624	0.521498	0.727669	0.436573	0.482893
c0220	Streptococcaceae Lactococcus group 2	250FeC	50H	0.8	0.046	0.124263	0.109271	0.1581	0.0944353	0.147788	0.178082	0.232428	0.102262
c0182	Fibrobacteraceae Fibrobacter intestinalis	250FeC	250FeS	-0.8	0.046	0.0946956	0.0977556	0.09553	0.100307	0.127757	0.107656	0.103376	0.0931542
c1399	Yeast Candida glabatra	50FeC	50H	0.8	0.046	0.0792651	0.0858868	0.111001	0.113894	0.0902079	0.0854769	0.101257	0.106731
c1228	Coriobacteriaceae Atopobium group	lowFe	250FeS	0.8	0.046	0.112955	0.168219	0.0932307	0.198151	0.0822264	0.170433	0.0917314	0.210075
c1759	Peptostreptococcaceae Peptostreptococcaceae Incertae Sedis Clostridium bartlettii/glycolicum	250FeC	250FeS	0.8	0.046	0.281481	0.289726	0.191748	0.156781	0.242088	0.248316	0.148551	0.149806
c1647	Lactobacillaceae Lactobacillus helveticus	50FeC	50FeS	0.8	0.046	0.0832198	0.0802789	0.085046	0.0922579	0.0721579	0.0825928	0.093898	0.0965237
c0002	Verrucomicrobiaceae Akkermansia muciniphila	lowFe	50FeS	0.8	0.046	0.117717	0.15898	0.118974	0.138314	0.119404	0.158285	0.10401	0.132409
c1870	Peptostreptococcaceae Peptostreptococcaceae Incertae Sedis Clostridium bartlettii/glycolicum	250FeS	50FeC	0.8	0.046	0.141599	0.120997	0.110966	0.120602	0.150508	0.19812	0.116256	0.117469
c1225	Incertae Sedis XI Peptoniphilus -	lowFe	250FeC	-0.8	0.046	0.167469	0.0579679	0.287761	0.0996933	0.112332	0.154075	0.0856669	0.101954
c1443	Streptococcaceae Streptococcus -	250FeC	50FeS	0.8	0.046	0.479469	0.301954	0.525907	0.393209	0.462472	0.391035	0.445179	0.401786
c0889	Enterobacteriaceae unclassified_Enterobacteriaceae E.coli/ Shigella	250FeS	50FeC	0.8	0.046	0.168229	0.125669	0.111872	0.0927952	0.174316	0.187707	0.0989414	0.0909218
c0002	Verrucomicrobiaceae Akkermansia muciniphila	250FeC	250FeS	0.8	0.046	0.1148	0.105488	0.0993369	0.160202	0.161992	0.134721	0.137996	0.162799
c2210	Incertae Sedis XIV Blautia obeum	lowFe	250FeC	0.8	0.046	0.251942	0.131781	0.229255	0.132362	0.156232	0.107558	0.232048	0.134175
c1866	Ruminococcaceae Papillibacter -	lowFe	50FeS	0.8	0.046	0.0773089	0.0795844	0.0888444	0.106956	0.102157	0.10538	0.14559	0.105598
c0130	Erysipelotrichaceae Erysipelotrichaceae Incertae Sedis ramosum	250FeC	50FeC	0.8	0.046	0.108581	0.240097	0.0752409	0.0862366	0.0826555	0.10271	0.0783508	0.0868503
c0146	Enterobacteriaceae Raoultella aerogenes	lowFe	50H	0.8	0.046	0.118494	0.124302	0.105622	0.119015	0.120378	0.146587	0.108216	0.119663
c1726	Ruminococcaceae Ruminococcus bromii	lowFe	50H	0.8	0.046	0.123863	0.144136	0.0921784	0.118229	0.102312	0.135664	0.09337	0.118496
c0071	Bifidobacteriaceae Bifidobacterium globosum	50FeC	50H	-0.8	0.046	0.104542	0.0890999	0.114756	0.0943283	0.0858225	0.0992485	0.0865407	0.09421
c0496	Coriobacteriaceae Collinsella -	lowFe	250FeC	-0.8	0.047	0.22122	0.129591	0.20522	0.10979	0.283681	0.359681	0.328998	0.329182
c1040	Bacteroidaceae Bacteroides fragilis	250FeS	50FeC	-0.8	0.047	0.247216	0.338042	0.290054	0.439101	0.291986	0.204673	0.362939	0.193385
c1045	Bacteroidaceae Bacteroides thetaiotaomicron	250FeC	50H	-0.8	0.047	0.225167	0.244912	0.233031	0.286915	0.313708	0.169551	0.385051	0.126558
c1035	Bacteroidaceae Bacteroides thetaiotaomicron	250FeC	50H	-0.8	0.047	0.270388	0.307391	0.267312	0.341547	0.337447	0.173228	0.44966	0.176013
c0325	Enterobacteriaceae Enterobacter group	250FeC	50H	0.8	0.047	0.327152	0.353712	0.232084	0.218623	0.119583	0.130222	0.0977255	0.116252
c1288	Erysipelotrichaceae Catenibacterium -	250FeS	50FeC	-0.8	0.047	0.109084	0.134773	0.0981644	0.0686777	0.124267	0.113922	0.123238	0.128048
c1485	Bifidobacteriaceae Bifidobacterium pseudocatenulatum	50FeC	50H	-0.8	0.047	0.471271	0.434093	0.421772	0.4006	0.526239	0.673522	0.613915	0.73728
c0920	Lactobacillaceae Lactobacillus plantarum/ paraplantarum/ coryniformis/ pentosus	250FeC	50H	-0.8	0.047	0.530388	0.495073	0.54778	0.568654	0.480045	0.404213	0.388864	0.312238
c1938	Enterobacteriaceae Escheriachia /shigella E.coli/shigella	50FeC	50FeS	0.8	0.047	0.405909	0.39997	0.243176	0.267514	0.410274	0.313059	0.24994	0.152153
c0032	Bacteroidaceae Bacteroides species	lowFe	50H	-0.8	0.047	0.558204	0.273317	0.452371	0.627474	0.432342	0.450709	0.628129	0.360474
c1376	Bacteroidaceae Bacteroides plebeius	250FeS	50FeC	-0.8	0.047	0.103839	0.0928718	0.114374	0.0998581	0.135962	0.139101	0.119034	0.171424
c0210	Lactobacillaceae Lactobacillus salivarius	lowFe	250FeC	0.8	0.047	0.250166	0.192732	0.268681	0.161625	0.131796	0.0993318	0.111484	0.0954772
c0241	Prevotellaceae Prevotella group 7	250FeS	50FeC	-0.8	0.047	0.338625	0.417285	0.321533	0.295752	0.412829	0.428045	0.433292	0.487901
c1431	Lachnospiraceae Lachnospiraceae Incertae Sedis -	250FeC	50H	0.8	0.047	0.191853	0.127268	0.254162	0.152346	0.201719	0.171917	0.265014	0.239846
c1288	Erysipelotrichaceae Catenibacterium -	50FeS	50H	0.8	0.047	0.118532	0.146907	0.0902565	0.0871592	0.139164	0.143297	0.0821429	0.131889
c0068	Bifidobacteriaceae Bifidobacterium gallicum	250FeS	50H	-0.8	0.047	0.0824281	0.108803	0.100182	0.0844202	0.09564	0.0825493	0.0850321	0.123044
c1933	Enterobacteriaceae Yersinia frederiksenii/bercovieri/mollaretii	lowFe	50FeC	-0.8	0.047	0.0898722	0.0810932	0.0915068	0.0696977	0.0942885	0.0860045	0.0627863	0.0982001
c1444	Streptococcaceae Streptococcus -	lowFe	50H	0.8	0.047	0.14118	0.185194	0.104651	0.159046	0.10805	0.110444	0.092928	0.116095
c1759	Peptostreptococcaceae Peptostreptococcaceae Incertae Sedis Clostridium bartlettii/glycolicum	250FeC	50FeC	0.8	0.047	0.281481	0.289726	0.191748	0.156781	0.236746	0.321061	0.150709	0.213486
c0081	Bifidobacteriaceae Bifidobacterium species	250FeC	250FeS	-0.8	0.047	0.629715	0.619363	0.61507	0.524997	0.435142	0.682417	0.641232	0.710325
c1484	Bifidobacteriaceae Bifidobacterium longum	50FeC	50FeS	0.8	0.047	0.268405	0.238293	0.133316	0.140686	0.297575	0.215789	0.14257	0.103984
c0042	Bifidobacteriaceae Bifidobacterium angulatum	lowFe	50FeC	0.8	0.047	0.267508	0.232431	0.147715	0.202752	0.217322	0.227272	0.134839	0.154764
c0016	Bacillaceae Bacillus a subtilis	50FeS	50H	0.8	0.047	0.262744	0.197392	0.153718	0.123602	0.305787	0.32772	0.22695	0.161568
c0210	Lactobacillaceae Lactobacillus salivarius	250FeC	250FeS	0.8	0.047	0.131796	0.0993318	0.111484	0.0954772	0.199236	0.115916	0.135794	0.123966
c2221	Bacteroidaceae Bacteroides capillosus	lowFe	250FeC	-0.8	0.047	0.085634	0.0959054	0.0895236	0.102599	0.0954607	0.0927879	0.103619	0.0791725
c0381	Bacteroidaceae Bacteroides vulgatus	250FeS	50FeS	0.8	0.047	0.534449	0.553419	0.494019	0.415406	0.526123	0.590639	0.513667	0.519166
c1296	Lachnospiraceae Dorea -	250FeC	50FeC	0.8	0.047	0.479609	0.480883	0.506913	0.572231	0.429361	0.455301	0.439921	0.458938
c1359	Bifidobacteriaceae Bifidobacterium thermophilum	lowFe	50FeS	0.8	0.047	0.40211	0.24792	0.400792	0.171795	0.338631	0.2768	0.212249	0.207832
c1191	Lachnospiraceae Marvinbryantia formatexigens	50FeC	50H	-0.8	0.047	0.0897919	0.100122	0.129963	0.0868678	0.0868289	0.0926533	0.0674315	0.104548
c1359	Bifidobacteriaceae Bifidobacterium thermophilum	250FeS	50FeC	0.8	0.047	0.17735	0.325383	0.119532	0.168689	0.263444	0.269837	0.172617	0.142067
c1130	Lachnospiraceae Lachnospiraceae Incertae Sedis -	lowFe	250FeS	0.8	0.047	0.205195	0.324074	0.298614	0.451284	0.286382	0.344717	0.436567	0.535729
c0418	Prevotellaceae Prevotella -	250FeC	50FeS	0.8	0.047	0.612754	0.617047	0.631528	0.633127	0.543431	0.698077	0.600441	0.745427
c1337	Prevotellaceae unclassified_Prevotellaceae -	50FeC	50FeS	-0.8	0.047	0.206582	0.0846786	0.0963118	0.0916504	0.0697211	0.0841218	0.0744208	0.107359
c0076	Bifidobacteriaceae Bifidobacterium longum	lowFe	50FeS	0.8	0.047	0.1961	0.161806	0.139802	0.0939829	0.363442	0.166247	0.169628	0.109136
c1308	Firmicutes unclassified_Firmicutes -	250FeS	50FeC	0.8	0.047	0.11238	0.103468	0.0887556	0.0956116	0.09791	0.0935044	0.0859117	0.0830042
c1276	Enterobacteriaceae Enterobacter cloacae/ asburiae	lowFe	250FeS	0.8	0.047	0.165693	0.110934	0.172374	0.130134	0.135029	0.10577	0.125022	0.113181
c0466	Lachnospiraceae Lachnospiraceae Incertae Sedis -	lowFe	250FeS	0.8	0.047	0.174987	0.234915	0.21215	0.282736	0.193791	0.229889	0.311419	0.322225
c0102	Clostridiaceae Clostridium butyricum	250FeC	50FeC	0.8	0.047	0.399183	0.342991	0.233361	0.242867	0.294719	0.363511	0.233722	0.274216
c1029	Bacteroidaceae Bacteroides uniformis	250FeC	50H	0.8	0.047	0.448977	0.47532	0.304329	0.363272	0.519663	0.411936	0.35341	0.409654
c0270	Ruminococcaceae Ruminococcus group 2/ flavefaciens/ callidus	50FeS	50H	-0.8	0.047	0.184085	0.157116	0.153388	0.193111	0.193932	0.205477	0.200509	0.172097
c2211	Ruminococcaceae Ruminococcus lactaris	250FeC	50FeS	0.8	0.047	0.230535	0.260573	0.323709	0.426672	0.222294	0.318648	0.24721	0.386082
c1387	Bacteroidaceae Bacteroides uniformis	lowFe	250FeS	0.8	0.047	0.465018	0.525233	0.339232	0.504238	0.367718	0.588837	0.370756	0.556086
c0139	Clostridiaceae Clostridium group 1	lowFe	50H	0.8	0.047	0.365386	0.474682	0.362289	0.429336	0.44409	0.496232	0.370374	0.391282
c2227	Prevotellaceae Prevotella copri	250FeS	50FeC	0.8	0.047	0.168854	0.17407	0.37139	0.27694	0.184239	0.167431	0.315457	0.303468
c1348	Bifidobacteriaceae Bifidobacterium gallinarum	50FeC	50H	-0.8	0.047	0.134993	0.0801786	0.0921848	0.113688	0.118193	0.145101	0.169871	0.123795
c0190	Helicobacteraceae Helicobacter group 1	lowFe	50FeS	-0.8	0.047	0.10787	0.125081	0.0907594	0.100326	0.062797	0.0861018	0.111141	0.0933215
c0225	Listeriaceae Listeria grayi	250FeC	50FeS	0.8	0.047	0.121268	0.104825	0.0855947	0.0946911	0.108676	0.0956395	0.0932763	0.101181
c0239	Prevotellaceae Prevotella group 5	lowFe	250FeS	-0.8	0.047	0.108307	0.0980096	0.122372	0.105785	0.0846076	0.11923	0.0957375	0.112681
c1359	Bifidobacteriaceae Bifidobacterium thermophilum	250FeC	50FeC	0.8	0.047	0.399724	0.277243	0.273502	0.149494	0.263444	0.269837	0.172617	0.142067
c0028	Bacteroidaceae Bacteroides thetaiotaomicron	250FeC	50FeS	-0.8	0.047	0.588518	0.594207	0.54613	0.590516	0.546497	0.380918	0.584966	0.563455
c0331	Enterobacteriaceae Salmonella/ Entrobacter/ Citrobacter group	lowFe	50FeS	0.8	0.047	0.0956655	0.0994889	0.106672	0.0955085	0.133582	0.119428	0.14409	0.0994866
c0181	unclassified_Clostridiales Eubacterium group 3	lowFe	50FeS	0.8	0.047	0.114887	0.124521	0.115324	0.118957	0.113954	0.13179	0.0984013	0.12354
c0190	Helicobacteraceae Helicobacter group 1	lowFe	50H	-0.8	0.047	0.10787	0.125081	0.0907594	0.100326	0.0899418	0.0910417	0.139411	0.103936
c1888	Enterobacteriaceae unclassified_Enterobacteriaceae -	50FeC	50H	0.8	0.047	0.10885	0.0993828	0.105023	0.10384	0.133791	0.105025	0.149825	0.106931
c0285	Streptococcaceae Streptococcus anginosus	250FeC	50H	0.8	0.047	0.413839	0.241439	0.384252	0.244793	0.358455	0.28136	0.294788	0.251456
c0003	Verrucomicrobiaceae Akkermansia muciniphila	lowFe	250FeC	0.8	0.047	0.138216	0.137284	0.0851765	0.109072	0.136356	0.138129	0.0852549	0.106799
c0239	Prevotellaceae Prevotella group 5	250FeS	50FeS	0.8	0.047	0.0846076	0.11923	0.0957375	0.112681	0.0875232	0.109728	0.10351	0.114821
c1745	Peptostreptococcaceae Peptostreptococcaceae Incertae Sedis Clostridium bartlettii/glycolicum	250FeC	50FeS	0.8	0.047	0.257107	0.258406	0.177663	0.149943	0.224831	0.208389	0.160635	0.147383
c0233	Prevotellaceae Prevotella bivia	lowFe	50FeS	0.8	0.048	0.155729	0.133387	0.257751	0.146596	0.266142	0.190223	0.371288	0.33019
c1938	Enterobacteriaceae Escheriachia /shigella E.coli/shigella	lowFe	50FeS	0.8	0.048	0.42665	0.424438	0.271943	0.328025	0.410274	0.313059	0.24994	0.152153
c0241	Prevotellaceae Prevotella group 7	lowFe	250FeC	0.8	0.048	0.444681	0.324763	0.441058	0.147458	0.396578	0.338467	0.498547	0.293112
c1068	Clostridiaceae Clostridium uncultured	250FeC	50FeS	-0.8	0.048	0.148477	0.135521	0.120635	0.173388	0.11536	0.110107	0.149513	0.0888024
c1306	Veillonellaceae Megasphaera elsdenii	lowFe	250FeS	-0.8	0.048	0.0831996	0.061953	0.0800414	0.138958	0.0881798	0.0921168	0.106215	0.0820328
c1431	Lachnospiraceae Lachnospiraceae Incertae Sedis -	250FeC	50FeS	-0.8	0.048	0.191853	0.127268	0.254162	0.152346	0.220048	0.270268	0.241087	0.255838
c1352	Bifidobacteriaceae Bifidobacterium minimum	lowFe	50H	0.8	0.048	0.091175	0.104891	0.0866986	0.10517	0.131803	0.0787483	0.0785143	0.166862
c0418	Prevotellaceae Prevotella -	lowFe	50FeS	-0.8	0.048	0.546593	0.530479	0.529762	0.485596	0.543431	0.698077	0.600441	0.745427
c1382	Bacteroidaceae Bacteroides thetaiotaomicron/finegoldii	250FeC	50H	-0.8	0.048	0.328991	0.38256	0.341512	0.416287	0.508199	0.267998	0.293996	0.273692
c0096	Carnobacteriaceae Carnobacterium divergens	250FeC	250FeS	0.8	0.048	0.0879351	0.0920488	0.190677	0.277581	0.181317	0.0947673	0.3457	0.406122
c0265	Lachnospiraceae Lachnospiraceae Incertae Sedis obeum	lowFe	50FeS	0.8	0.048	0.205086	0.210729	0.312769	0.24795	0.271561	0.292479	0.324951	0.360376
c0068	Bifidobacteriaceae Bifidobacterium gallicum	250FeC	50FeC	0.8	0.048	0.149999	0.125908	0.0956529	0.117873	0.0964557	0.111581	0.0803617	0.0883777
c0005	Micrococcaceae Arthrobacter globiformis	250FeS	50H	0.8	0.048	0.103345	0.117322	0.0929597	0.0970153	0.114637	0.140944	0.0841487	0.126993
c2233	Ruminococcaceae Subdoligranulum variablile	250FeS	50FeS	0.8	0.048	0.0772204	0.100974	0.0771843	0.12633	0.0895692	0.132592	0.0880521	0.098886
c1035	Bacteroidaceae Bacteroides thetaiotaomicron	250FeC	50FeC	-0.8	0.048	0.270388	0.307391	0.267312	0.341547	0.368089	0.253082	0.427615	0.269485
c0042	Bifidobacteriaceae Bifidobacterium angulatum	250FeS	50FeC	0.8	0.048	0.163796	0.276222	0.112849	0.196106	0.217322	0.227272	0.134839	0.154764
c1291	Lachnospiraceae Coprococcus -	lowFe	250FeC	0.8	0.048	0.154243	0.148788	0.10435	0.163321	0.107064	0.114204	0.106227	0.129414
c1035	Bacteroidaceae Bacteroides thetaiotaomicron	250FeC	50FeS	-0.8	0.048	0.270388	0.307391	0.267312	0.341547	0.308241	0.250217	0.32957	0.27241
c1359	Bifidobacteriaceae Bifidobacterium thermophilum	50FeC	50H	0.8	0.048	0.263444	0.269837	0.172617	0.142067	0.256589	0.379856	0.159843	0.171439
c0233	Prevotellaceae Prevotella bivia	250FeS	50FeC	0.8	0.048	0.211663	0.26625	0.34741	0.310063	0.164165	0.28868	0.3349	0.372663
c0320	Bacteroidaceae Bacteroides group	lowFe	50H	0.8	0.048	0.0998724	0.111544	0.0856167	0.115562	0.0913522	0.0773614	0.0732731	0.0963524
c2227	Prevotellaceae Prevotella copri	250FeC	250FeS	0.8	0.048	0.144591	0.153209	0.311272	0.329528	0.168854	0.17407	0.37139	0.27694
c1439	Nocardioidaceae Nocardioides -	50FeC	50FeS	0.8	0.048	0.0948929	0.101729	0.0810133	0.092223	0.148292	0.133603	0.0944135	0.108927
c1428	Lachnospiraceae unclassified_"Lachnospiraceae" -	250FeS	50H	0.8	0.048	0.303118	0.287132	0.337917	0.245569	0.298922	0.161639	0.348853	0.28441
c1276	Enterobacteriaceae Enterobacter cloacae/ asburiae	250FeS	50FeS	0.8	0.048	0.135029	0.10577	0.125022	0.113181	0.131695	0.0970206	0.11336	0.130762
c0277	Staphylococcaceae Staphylococcus caprae	250FeC	50H	-0.8	0.048	0.0917018	0.111416	0.0816439	0.0865208	0.0933084	0.0767106	0.0966251	0.099879
c0237	Prevotellaceae Prevotella group 3	250FeS	50H	-0.8	0.048	0.0915311	0.111683	0.146213	0.0950998	0.110017	0.0765216	0.101401	0.107779
c1282	Verrucomicrobiaceae Akkermansia -	lowFe	250FeS	0.8	0.048	0.186689	0.178307	0.0804738	0.105939	0.175231	0.133842	0.111898	0.0937386
c0320	Bacteroidaceae Bacteroides group	lowFe	50FeC	0.8	0.048	0.0998724	0.111544	0.0856167	0.115562	0.10007	0.1128	0.0969334	0.102293
c0220	Streptococcaceae Lactococcus group 2	lowFe	250FeC	0.8	0.048	0.10763	0.122621	0.173091	0.106686	0.124263	0.109271	0.1581	0.0944353
c0247	Enterobacteriaceae Proteus mirabilis/ vulgaris	lowFe	50H	0.8	0.048	0.0920914	0.0798975	0.0937869	0.111178	0.119871	0.0783581	0.0915885	0.124657
c1443	Streptococcaceae Streptococcus -	250FeC	50H	0.8	0.048	0.479469	0.301954	0.525907	0.393209	0.450041	0.443277	0.484448	0.438804
c1870	Peptostreptococcaceae Peptostreptococcaceae Incertae Sedis Clostridium bartlettii/glycolicum	50FeC	50H	0.8	0.048	0.150508	0.19812	0.116256	0.117469	0.19215	0.20133	0.141399	0.130453
c0005	Micrococcaceae Arthrobacter globiformis	50FeC	50FeS	0.8	0.048	0.10033	0.0990006	0.099585	0.132199	0.0970719	0.095824	0.103255	0.119153
c1866	Ruminococcaceae Papillibacter -	50FeC	50FeS	0.8	0.048	0.0889459	0.0793536	0.10711	0.0955872	0.102157	0.10538	0.14559	0.105598
c1040	Bacteroidaceae Bacteroides fragilis	lowFe	50H	0.8	0.048	0.164204	0.158768	0.130434	0.124654	0.177096	0.159603	0.16597	0.136894
c0920	Lactobacillaceae Lactobacillus plantarum/ paraplantarum/ coryniformis/ pentosus	250FeS	50FeC	0.8	0.048	0.10058	0.31517	0.559047	0.586296	0.494432	0.484336	0.504918	0.535444
c0082	Bifidobacteriaceae Bifidobacterium group 1	250FeS	50FeS	0.8	0.048	0.112103	0.122057	0.0983143	0.11489	0.126995	0.141738	0.0926338	0.124957
c0226	Listeriaceae Listeria group 1	50FeS	50H	0.8	0.048	0.0831758	0.0776421	0.0818017	0.0972443	0.0979074	0.0860789	0.0804033	0.105318
c0046	Bifidobacteriaceae Bifidobacterium animalis	50FeS	50H	0.8	0.048	0.508912	0.291871	0.532349	0.272526	0.299423	0.351459	0.512035	0.294203
c1035	Bacteroidaceae Bacteroides thetaiotaomicron	250FeS	50FeC	0.8	0.048	0.332556	0.26048	0.404988	0.253517	0.368089	0.253082	0.427615	0.269485
c1311	Clostridia unclassified_"Clostridia" -	250FeC	50FeC	0.8	0.048	0.095764	0.0819525	0.0763577	0.0910394	0.104586	0.0984038	0.0853542	0.0861041
c0166	Lachnospiraceae Lachnospiraceae Incertae Sedis eligens	50FeS	50H	0.8	0.048	0.176711	0.14635	0.135084	0.0960092	0.126991	0.130702	0.125415	0.100882
c0326	Enterobacteriaceae Enterobacter/ Serratia group	50FeC	50FeS	-0.8	0.048	0.280488	0.340062	0.280857	0.319874	0.370597	0.178986	0.393035	0.304873
c1361	Bacteroidaceae Bacteroides coprocola	lowFe	50FeC	0.8	0.048	0.128977	0.128853	0.113894	0.128491	0.128829	0.16079	0.0918288	0.12299
c1507	Campylobacteraceae Campylobacter group	250FeC	250FeS	0.8	0.048	0.0855984	0.0875336	0.0792138	0.0862946	0.104689	0.153559	0.0810166	0.0895664
c0189	Fusobacteriaceae Fusobacterium group 2	lowFe	50H	0.8	0.048	0.127521	0.114745	0.0968733	0.173122	0.106917	0.155536	0.0984813	0.167798
c1130	Lachnospiraceae Lachnospiraceae Incertae Sedis -	250FeC	50FeS	0.8	0.048	0.304797	0.293584	0.439332	0.561068	0.280974	0.305102	0.449322	0.546841
c1647	Lactobacillaceae Lactobacillus helveticus	50FeS	50H	0.8	0.048	0.0721579	0.0825928	0.093898	0.0965237	0.0835448	0.0779079	0.0889159	0.0946526
c0296	Streptococcaceae Streptococcus group	250FeS	50FeC	0.8	0.048	0.114978	0.085502	0.0821335	0.104933	0.0927718	0.0863444	0.0863217	0.102932
c1343	Bifidobacteriaceae Bifidobacterium asteroides	lowFe	50FeS	0.8	0.048	0.10051	0.104089	0.0909591	0.117369	0.101745	0.090032	0.0789311	0.119274
c0327	Enterobacteriaceae unclassified_Enterobacteriaceae group	250FeS	50FeS	-0.8	0.048	0.497998	0.432856	0.470934	0.368232	0.294427	0.34685	0.180683	0.373585
c1449	Lachnospiraceae Lachnospiraceae Incertae Sedis -	250FeS	50FeC	0.8	0.048	0.10787	0.110303	0.110786	0.16206	0.10102	0.127012	0.195615	0.16092
c1910	Ruminococcaceae unclassified_"Ruminococcaceae" -	lowFe	250FeS	-0.8	0.049	0.229393	0.161436	0.146075	0.158616	0.175537	0.193336	0.282161	0.30218
c0293	Streptococcaceae Streptococcus salivarius	250FeS	50FeS	0.8	0.049	0.23453	0.154808	0.262042	0.113348	0.282185	0.217397	0.278977	0.208237
c1506	Erysipelotrichaceae Bulleidia moorei	lowFe	50FeS	-0.8	0.049	0.0789416	0.0871168	0.0664649	0.133883	0.0946564	0.0964045	0.104328	0.0801115
c0293	Streptococcaceae Streptococcus salivarius	250FeC	50FeC	0.8	0.049	0.358373	0.189579	0.384378	0.218007	0.303781	0.290925	0.414179	0.357121
c1045	Bacteroidaceae Bacteroides thetaiotaomicron	50FeS	50H	0.8	0.049	0.286078	0.212035	0.282261	0.198534	0.313708	0.169551	0.385051	0.126558
c1334	Enterobacteriaceae unclassified_Enterobacteriaceae group	250FeC	50FeS	-0.8	0.049	0.234894	0.269916	0.268664	0.275114	0.265542	0.18789	0.23442	0.188979
c1741	Lachnospiraceae Roseburia cecicola/intestinalis	50FeS	50H	0.8	0.049	0.338579	0.235727	0.443789	0.404932	0.217226	0.251486	0.394138	0.291654
c1448	Lachnospiraceae unclassified_"Lachnospiraceae" -	lowFe	50FeC	0.8	0.049	0.313272	0.220256	0.317919	0.278455	0.302834	0.265409	0.409138	0.374955
c0018	Bacillaceae Geobacillus group	50FeC	50FeS	0.8	0.049	0.131273	0.0810294	0.0882542	0.135312	0.115321	0.0871848	0.09838	0.104762
c0328	Enterobacteriaceae Enterobacteriaceae group group	50FeS	50H	-0.8	0.049	0.103944	0.0719811	0.0981063	0.0881123	0.0944781	0.113807	0.0825079	0.112475
c0038	Bifidobacteriaceae Bifidobacterium adolescentis	250FeS	50FeS	0.8	0.049	0.155571	0.234123	0.110243	0.110549	0.123511	0.191335	0.0954374	0.0870202
c1068	Clostridiaceae Clostridium uncultured	lowFe	50FeS	-0.8	0.049	0.083675	0.0971009	0.0941914	0.110403	0.11536	0.110107	0.149513	0.0888024
c1219	Ruminococcaceae unclassified_"Ruminococcaceae" -	lowFe	250FeC	0.8	0.049	0.163031	0.151198	0.22042	0.170043	0.2165	0.163803	0.224558	0.211343
c1936	Enterobacteriaceae Yersinia pestis/pseudotuberculosis	250FeC	50H	-0.8	0.049	0.0893626	0.0981623	0.0958885	0.0869549	0.102123	0.0910446	0.0657163	0.104423
c0190	Helicobacteraceae Helicobacter group 1	lowFe	50FeC	-0.8	0.049	0.10787	0.125081	0.0907594	0.100326	0.097012	0.0863867	0.0979909	0.119015
c1933	Enterobacteriaceae Yersinia frederiksenii/bercovieri/mollaretii	250FeS	50FeC	-0.8	0.049	0.0973549	0.0875968	0.0975791	0.0851423	0.0942885	0.0860045	0.0627863	0.0982001
c1446	Lachnospiraceae Lachnospiraceae Incertae Sedis -	lowFe	250FeC	0.8	0.049	0.107178	0.0884958	0.11597	0.0981237	0.135134	0.12175	0.182784	0.112734
c1348	Bifidobacteriaceae Bifidobacterium gallinarum	250FeS	50FeC	-0.8	0.049	0.101665	0.111307	0.105482	0.100037	0.134993	0.0801786	0.0921848	0.113688
c0091	Campylobacteraceae Campylobacter fetus/ hyoitestinalis	250FeC	50H	0.8	0.049	0.0971715	0.125827	0.0904976	0.0972609	0.0794414	0.102571	0.0778795	0.107401
c1337	Prevotellaceae unclassified_Prevotellaceae -	250FeC	50FeC	-0.8	0.049	0.0925372	0.112407	0.106301	0.0995535	0.206582	0.0846786	0.0963118	0.0916504
c1449	Lachnospiraceae Lachnospiraceae Incertae Sedis -	250FeC	50FeC	0.8	0.049	0.1245	0.110394	0.175345	0.148738	0.10102	0.127012	0.195615	0.16092
c0026	Bacteroidaceae Bacteroides ovatus	lowFe	50FeS	-0.8	0.049	0.455048	0.549789	0.51271	0.511933	0.533419	0.415545	0.522087	0.545825
c1449	Lachnospiraceae Lachnospiraceae Incertae Sedis -	lowFe	50FeS	0.8	0.049	0.117233	0.118361	0.108505	0.139124	0.126881	0.124035	0.120714	0.145852
c1366	Bacteroidaceae Bacteroides dorei	250FeC	50H	-0.8	0.049	0.352527	0.438976	0.389039	0.448348	0.590117	0.481266	0.45361	0.434809
c0034	Bifidobacteriaceae Bifidobacterium adolescentis/ angulatum	250FeC	50H	0.8	0.049	0.430652	0.420728	0.255536	0.277613	0.273316	0.377935	0.191658	0.270179
c0146	Enterobacteriaceae Raoultella aerogenes	lowFe	250FeS	0.8	0.049	0.118494	0.124302	0.105622	0.119015	0.104836	0.124099	0.11072	0.121315
c1367	Bacteroidaceae Bacteroides dorei/uncult	250FeS	50FeS	0.8	0.049	0.564991	0.449311	0.543771	0.393929	0.541994	0.491627	0.465428	0.388055
c1280	Enterobacteriaceae Pantoea sp.	250FeS	50FeS	0.8	0.049	0.0963065	0.126804	0.109216	0.0936237	0.0845026	0.113522	0.0932341	0.0924524
c1445	Streptococcaceae Streptococcus -	lowFe	50FeS	-0.8	0.05	0.155572	0.326401	0.151841	0.363008	0.178751	0.141593	0.156681	0.124996
c1486	Bifidobacteriaceae Bifidobacterium breve	250FeC	50FeC	-0.8	0.05	0.0997361	0.101872	0.114714	0.144743	0.0952692	0.0831386	0.0890485	0.070718
c0285	Streptococcaceae Streptococcus anginosus	250FeS	50FeC	0.8	0.05	0.277668	0.201114	0.342629	0.166376	0.340157	0.352753	0.374056	0.318873
c1296	Lachnospiraceae Dorea -	lowFe	50FeC	-0.8	0.05	0.460044	0.309498	0.581786	0.272276	0.429361	0.455301	0.439921	0.458938
c0284	Streptococcaceae Streptococcus agalactiae	250FeC	50H	-0.8	0.05	0.0865974	0.0829741	0.0871306	0.0770065	0.104086	0.0806195	0.0564445	0.119271
c1376	Bacteroidaceae Bacteroides plebeius	lowFe	50FeS	0.8	0.05	0.100091	0.122719	0.0827159	0.0905789	0.113457	0.157484	0.0893843	0.135949
c0076	Bifidobacteriaceae Bifidobacterium longum	250FeS	50FeC	0.8	0.05	0.192673	0.123509	0.106017	0.115403	0.208036	0.294062	0.152907	0.16441
c1382	Bacteroidaceae Bacteroides thetaiotaomicron/finegoldii	lowFe	50FeC	0.8	0.05	0.476702	0.417554	0.490855	0.533202	0.378658	0.377864	0.435783	0.379897
c0294	Streptococcaceae Streptococcus species	50FeS	50H	0.8	0.05	0.144119	0.123484	0.127751	0.102238	0.183499	0.15267	0.197325	0.136841
c0263	Lachnospiraceae Lachnospiraceae Incertae Sedis gnavus	lowFe	250FeS	0.8	0.05	0.252625	0.222658	0.34487	0.358748	0.162231	0.148902	0.29311	0.272432
c1045	Bacteroidaceae Bacteroides thetaiotaomicron	250FeS	50FeC	0.8	0.05	0.273048	0.21518	0.309686	0.201394	0.30372	0.239901	0.38574	0.261346
c0401	Bacteroidaceae Bacteroides vulgatus	lowFe	250FeS	-0.8	0.05	0.467087	0.50935	0.493726	0.476867	0.499913	0.347278	0.448104	0.373943
c0102	Clostridiaceae Clostridium butyricum	lowFe	250FeC	0.8	0.05	0.312239	0.366699	0.215868	0.272826	0.399183	0.342991	0.233361	0.242867
c1329	Streptococcaceae Streptococcus -	lowFe	250FeS	0.8	0.05	0.2763	0.250031	0.413799	0.286634	0.234609	0.121179	0.298819	0.318836
c1334	Enterobacteriaceae unclassified_Enterobacteriaceae group	lowFe	250FeS	-0.8	0.05	0.228335	0.231398	0.266797	0.191706	0.214498	0.204179	0.181856	0.212938
c0026	Bacteroidaceae Bacteroides ovatus	250FeC	250FeS	-0.8	0.05	0.531629	0.56015	0.47098	0.52318	0.432333	0.45469	0.48858	0.477352
c0265	Lachnospiraceae Lachnospiraceae Incertae Sedis obeum	250FeS	50FeC	0.8	0.05	0.188582	0.27618	0.326798	0.364119	0.197514	0.225445	0.356385	0.335063
c0395	Ruminococcaceae Subdoligranulum -	250FeC	50H	0.8	0.05	0.237821	0.259001	0.387575	0.415445	0.247369	0.266436	0.41236	0.383822
c1260	Ruminococcaceae unclassified_"Ruminococcaceae" -	lowFe	50FeS	0.8	0.05	0.0810315	0.114073	0.110399	0.0962661	0.0872007	0.0914758	0.103648	0.0897365
c1379	Bacteroidaceae Bacteroides stercoris	250FeC	250FeS	-0.8	0.05	0.109865	0.0980314	0.182218	0.122851	0.197318	0.204171	0.141251	0.114917
c1260	Ruminococcaceae unclassified_"Ruminococcaceae" -	250FeC	50H	0.8	0.05	0.0803091	0.0938214	0.0901466	0.106354	0.0826009	0.0883534	0.0822209	0.113077
c1382	Bacteroidaceae Bacteroides thetaiotaomicron/finegoldii	250FeC	250FeS	-0.8	0.05	0.328991	0.38256	0.341512	0.416287	0.465391	0.371552	0.451088	0.402113
c0337	Archea Crenarchaeota group	250FeS	50FeS	0.8	0.05	0.217961	0.195399	0.290389	0.238311	0.254533	0.202679	0.276514	0.246225
c0270	Ruminococcaceae Ruminococcus group 2/ flavefaciens/ callidus	250FeC	50H	-0.8	0.05	0.126029	0.101124	0.140529	0.177461	0.193932	0.205477	0.200509	0.172097
c1428	Lachnospiraceae unclassified_"Lachnospiraceae" -	250FeC	50H	0.8	0.05	0.244425	0.179492	0.35663	0.276523	0.298922	0.161639	0.348853	0.28441
c0218	Streptococcaceae Lactococcus lactis	250FeS	50H	0.8	0.05	0.0836657	0.0981426	0.122204	0.0903974	0.0719632	0.0888321	0.102537	0.0896458
c2233	Ruminococcaceae Subdoligranulum variablile	250FeC	50FeC	0.8	0.05	0.109362	0.107033	0.101997	0.122432	0.0972208	0.105086	0.0894804	0.121622
c0026	Bacteroidaceae Bacteroides ovatus	50FeC	50FeS	0.8	0.05	0.563817	0.517319	0.521703	0.543004	0.533419	0.415545	0.522087	0.545825
c1702	Ruminococcaceae Faecalibacterium prausnitzii	lowFe	50FeS	-0.8	0.051	0.206392	0.175282	0.184905	0.12846	0.221099	0.253772	0.309426	0.333018
c1265	Clostridia unclassified_"Clostridia" -	50FeC	50H	0.8	0.051	0.154964	0.132782	0.261284	0.202597	0.135948	0.103928	0.230249	0.119804
c0920	Lactobacillaceae Lactobacillus plantarum/ paraplantarum/ coryniformis/ pentosus	50FeS	50H	-0.8	0.051	0.308191	0.0781446	0.50131	0.508671	0.480045	0.404213	0.388864	0.312238
c1290	Coriobacteriaceae Collinsella -	250FeS	50FeC	0.8	0.051	0.547957	0.482548	0.4768	0.34275	0.398617	0.284459	0.394348	0.212918
c0096	Carnobacteriaceae Carnobacterium divergens	lowFe	250FeC	0.8	0.051	0.139565	0.262975	0.21543	0.42777	0.0879351	0.0920488	0.190677	0.277581
c1759	Peptostreptococcaceae Peptostreptococcaceae Incertae Sedis Clostridium bartlettii/glycolicum	lowFe	250FeC	0.8	0.051	0.325385	0.335324	0.217219	0.230824	0.281481	0.289726	0.191748	0.156781
c1452	Lachnospiraceae Lachnospiraceae Incertae Sedis -	lowFe	50H	0.8	0.051	0.20033	0.135434	0.245386	0.138622	0.217566	0.2024	0.276776	0.201991
c0890	Enterobacteriaceae unclassified_Enterobacteriaceae Salmonella / Klebsiella	lowFe	250FeC	-0.8	0.051	0.356181	0.212423	0.307086	0.291308	0.349292	0.463506	0.26882	0.397696
c0024	Bacteroidaceae Bacteroides fragilis	250FeC	50FeC	-0.8	0.051	0.117273	0.210985	0.107488	0.195711	0.18183	0.158188	0.223816	0.148974
c0284	Streptococcaceae Streptococcus agalactiae	lowFe	50H	0.8	0.051	0.0862857	0.0868791	0.0785407	0.100147	0.104086	0.0806195	0.0564445	0.119271
c0341	Archea Euryarchaeota group	250FeC	50FeS	0.8	0.051	0.213829	0.170264	0.160419	0.152003	0.183229	0.189026	0.167267	0.133824
c1428	Lachnospiraceae unclassified_"Lachnospiraceae" -	50FeC	50H	0.8	0.051	0.292568	0.20581	0.381588	0.322459	0.298922	0.161639	0.348853	0.28441
c2067	Eubacteriaceae Eubacterium biforme	50FeS	50H	-0.8	0.051	0.0887061	0.157135	0.108854	0.10627	0.101022	0.074653	0.0931349	0.120455
c1270	Enterobacteriaceae Klebsiella -	lowFe	250FeC	0.8	0.051	0.380575	0.435428	0.201556	0.281498	0.345348	0.357827	0.273596	0.250342
c1455	Erysipelotrichaceae Coprobacillus cateniformis	lowFe	50FeC	-0.8	0.051	0.110515	0.12431	0.10951	0.114653	0.0999382	0.0918967	0.143345	0.103217
c1280	Enterobacteriaceae Pantoea sp.	lowFe	250FeS	0.8	0.051	0.0831876	0.114725	0.108578	0.102721	0.0963065	0.126804	0.109216	0.0936237
c0039	Bifidobacteriaceae Bifidobacterium angulatum	50FeC	50FeS	0.8	0.051	0.214653	0.222466	0.175295	0.206937	0.265818	0.226375	0.160304	0.224099
c1896	Ruminococcaceae Subdoligranulum -	50FeC	50H	0.8	0.051	0.290234	0.412203	0.5749	0.629191	0.233921	0.424386	0.397466	0.662522
c0144	Coriobacteriaceae Collinsella aerofaciens	250FeC	250FeS	0.8	0.051	0.407425	0.510927	0.420877	0.263123	0.345731	0.364018	0.343118	0.275195
c0285	Streptococcaceae Streptococcus anginosus	lowFe	50H	-0.8	0.052	0.35638	0.357846	0.385062	0.519276	0.358455	0.28136	0.294788	0.251456
c1321	Ruminococcaceae unclassified_"Ruminococcaceae" -	250FeS	50H	-0.8	0.052	0.148254	0.171132	0.139716	0.233473	0.145629	0.0926022	0.159481	0.116659
c1288	Erysipelotrichaceae Catenibacterium -	250FeS	50H	0.8	0.052	0.109084	0.134773	0.0981644	0.0686777	0.139164	0.143297	0.0821429	0.131889
c1744	Peptostreptococcaceae Peptostreptococcaceae Incertae Sedis Clostridium bartlettii	50FeS	50H	0.8	0.052	0.211462	0.220741	0.106081	0.1343	0.26028	0.259011	0.163315	0.218219
c1306	Veillonellaceae Megasphaera elsdenii	50FeC	50FeS	0.8	0.052	0.0914414	0.103484	0.0730461	0.0902345	0.0960109	0.153302	0.0918808	0.13542
c0125	Clostridiaceae Clostridium neonatale	lowFe	50FeC	-0.8	0.052	0.150018	0.155589	0.151658	0.121204	0.126991	0.101335	0.0758084	0.175687
c0042	Bifidobacteriaceae Bifidobacterium angulatum	50FeC	50FeS	0.8	0.052	0.217322	0.227272	0.134839	0.154764	0.194615	0.298766	0.11765	0.21149
c0277	Staphylococcaceae Staphylococcus caprae	50FeC	50H	-0.8	0.052	0.112147	0.118233	0.0608157	0.0757004	0.0933084	0.0767106	0.0966251	0.099879
c1870	Peptostreptococcaceae Peptostreptococcaceae Incertae Sedis Clostridium bartlettii/glycolicum	50FeC	50FeS	0.8	0.052	0.150508	0.19812	0.116256	0.117469	0.165378	0.166066	0.0988685	0.0919003
c1250	Incertae Sedis XI Peptoniphilus -	lowFe	50H	0.8	0.052	0.12425	0.0888462	0.23415	0.0872702	0.131377	0.0941156	0.140399	0.107133
c0074	Bifidobacteriaceae Bifidobacterium longum	50FeC	50H	0.8	0.052	0.47011	0.570892	0.44192	0.540236	0.486748	0.626072	0.483064	0.658103
c0029	Bacteroidaceae Bacteroides theiatomicron	lowFe	250FeC	-0.8	0.052	0.111537	0.221641	0.187474	0.170451	0.159156	0.119539	0.154775	0.20657
c1452	Lachnospiraceae Lachnospiraceae Incertae Sedis -	250FeS	50FeS	0.8	0.052	0.201489	0.143237	0.203421	0.231954	0.194324	0.181531	0.214057	0.196868
c1030	Bacteroidaceae Bacteroides fragilis/uncultured	lowFe	250FeC	0.8	0.052	0.0996677	0.112011	0.101442	0.111457	0.103717	0.150916	0.0916611	0.126076
c0232	Veillonellaceae Acidaminococcus facium	lowFe	50FeC	0.8	0.052	0.0993416	0.109573	0.0851543	0.0961429	0.107377	0.11347	0.0679571	0.10829
c1870	Peptostreptococcaceae Peptostreptococcaceae Incertae Sedis Clostridium bartlettii/glycolicum	250FeC	250FeS	0.8	0.052	0.156403	0.164349	0.0960728	0.108386	0.141599	0.120997	0.110966	0.120602
c0168	Lachnospiraceae Lachnospiraceae Incertae Sedis halii	250FeC	50FeS	0.8	0.052	0.141935	0.138387	0.221853	0.13534	0.15103	0.113555	0.1602	0.122737
c1339	Victivallaceae Victivallis -	250FeS	50H	-0.8	0.052	0.0804412	0.115929	0.103498	0.0855717	0.0971127	0.0797991	0.0726907	0.0929102
c1232	Streptococcaceae Streptococcus -	250FeC	50H	0.8	0.052	0.127376	0.111265	0.146012	0.1161	0.122052	0.106524	0.183059	0.125067
c0326	Enterobacteriaceae Enterobacter/ Serratia group	lowFe	50FeC	0.8	0.052	0.270931	0.308365	0.301179	0.344443	0.280488	0.340062	0.280857	0.319874
c0183	Fibrobacteraceae Fibrobacter succinogenes	250FeC	250FeS	-0.8	0.052	0.104087	0.0981109	0.131143	0.190988	0.254565	0.209884	0.199032	0.17759
c1271	Enterobacteriaceae Enterobacter -	lowFe	50FeC	-0.8	0.052	0.103958	0.130821	0.112707	0.111	0.0974193	0.093536	0.0936653	0.117485
c0134	Clostridiaceae Clostridium tyrobutyricum	lowFe	50FeS	-0.8	0.052	0.103704	0.0776299	0.0970464	0.0910291	0.0845199	0.0888086	0.0816565	0.0874185
c0028	Bacteroidaceae Bacteroides thetaiotaomicron	250FeS	50FeS	0.8	0.052	0.59006	0.518575	0.604576	0.565354	0.546497	0.380918	0.584966	0.563455
c1447	Lachnospiraceae unclassified_"Lachnospiraceae" -	250FeC	50FeS	0.8	0.052	0.135549	0.119582	0.180826	0.145652	0.121654	0.107992	0.135422	0.146129
c0102	Clostridiaceae Clostridium butyricum	250FeC	50FeS	0.8	0.053	0.399183	0.342991	0.233361	0.242867	0.342085	0.269732	0.17116	0.169332
c0087	Lachnospiraceae Butyrivibrio fibrisolvens	250FeC	250FeS	0.8	0.053	0.0856078	0.0744733	0.0834051	0.0902284	0.0980172	0.096698	0.0997412	0.123617
c1447	Lachnospiraceae unclassified_"Lachnospiraceae" -	50FeC	50H	0.8	0.053	0.137222	0.128883	0.166683	0.141019	0.142859	0.0820227	0.172749	0.10473
c0341	Archea Euryarchaeota group	50FeC	50FeS	0.8	0.053	0.184422	0.19484	0.113978	0.168784	0.183229	0.189026	0.167267	0.133824
c1726	Ruminococcaceae Ruminococcus bromii	lowFe	50FeS	-0.8	0.053	0.123863	0.144136	0.0921784	0.118229	0.153749	0.133166	0.176982	0.138526
c0401	Bacteroidaceae Bacteroides vulgatus	250FeS	50FeS	-0.8	0.053	0.499913	0.347278	0.448104	0.373943	0.361689	0.495291	0.326115	0.437511
c1367	Bacteroidaceae Bacteroides dorei/uncult	250FeS	50FeC	0.8	0.053	0.564991	0.449311	0.543771	0.393929	0.520124	0.507311	0.443595	0.442476
c1308	Firmicutes unclassified_Firmicutes -	250FeC	250FeS	0.8	0.053	0.0948242	0.0985335	0.0824016	0.0855278	0.11238	0.103468	0.0887556	0.0956116
c0140	Clostridiaceae Clostridium group 2	lowFe	250FeS	0.8	0.053	0.221356	0.22833	0.132132	0.140081	0.243941	0.163334	0.0959942	0.126931
c0181	unclassified_Clostridiales Eubacterium group 3	lowFe	250FeC	-0.8	0.053	0.114887	0.124521	0.115324	0.118957	0.127478	0.0942047	0.100752	0.116544
c0005	Micrococcaceae Arthrobacter globiformis	lowFe	50H	0.8	0.053	0.0882009	0.131702	0.100406	0.128881	0.114637	0.140944	0.0841487	0.126993
c0286	Streptococcaceae Streptococcus bovis	250FeC	50FeC	0.8	0.053	0.0827018	0.0782481	0.0683043	0.0718613	0.106699	0.105368	0.0816135	0.0727277
c0018	Bacillaceae Geobacillus group	lowFe	50FeS	-0.8	0.053	0.0893158	0.107057	0.0918055	0.105297	0.115321	0.0871848	0.09838	0.104762
c1744	Peptostreptococcaceae Peptostreptococcaceae Incertae Sedis Clostridium bartlettii	lowFe	50H	0.8	0.054	0.215501	0.260596	0.121433	0.124037	0.26028	0.259011	0.163315	0.218219
c0201	Lactobacillaceae Lactobacillus fermentum	lowFe	50FeS	0.8	0.054	0.143758	0.166025	0.103204	0.129578	0.0943118	0.0945052	0.0917594	0.0803002
c1192	Lachnospiraceae Dorea -	lowFe	50FeS	0.8	0.054	0.446921	0.246544	0.554949	0.237043	0.408087	0.287218	0.523109	0.32842
c0327	Enterobacteriaceae unclassified_Enterobacteriaceae group	250FeC	50FeC	0.8	0.054	0.362814	0.504355	0.247366	0.360438	0.374511	0.448865	0.306508	0.264349
c0296	Streptococcaceae Streptococcus group	lowFe	50FeS	-0.8	0.054	0.0904849	0.108795	0.09233	0.113907	0.106147	0.102817	0.0934439	0.0850173
c0286	Streptococcaceae Streptococcus bovis	250FeC	50FeS	0.8	0.054	0.0827018	0.0782481	0.0683043	0.0718613	0.0938224	0.0876462	0.0819204	0.0937815
c0227	Paenibacillaceae Paenibacillus group 1	250FeS	50FeS	-0.8	0.054	0.110304	0.0813719	0.107902	0.102961	0.0733832	0.10144	0.0931474	0.0798292
c1938	Enterobacteriaceae Escheriachia /shigella E.coli/shigella	250FeC	50H	0.8	0.054	0.418855	0.417153	0.243578	0.32938	0.437369	0.380582	0.37696	0.259009
c1376	Bacteroidaceae Bacteroides plebeius	50FeC	50FeS	0.8	0.054	0.135962	0.139101	0.119034	0.171424	0.113457	0.157484	0.0893843	0.135949
c0074	Bifidobacteriaceae Bifidobacterium longum	250FeC	50FeS	0.8	0.054	0.599736	0.456967	0.568984	0.31112	0.597082	0.556953	0.603957	0.369099
c1191	Lachnospiraceae Marvinbryantia formatexigens	50FeS	50H	0.8	0.054	0.0737436	0.0751888	0.0744516	0.0900802	0.0868289	0.0926533	0.0674315	0.104548
c0038	Bifidobacteriaceae Bifidobacterium adolescentis	250FeC	50FeC	0.8	0.054	0.165171	0.137723	0.111999	0.0848345	0.15283	0.129308	0.0673594	0.0966305
c0072	Bifidobacteriaceae Bifidobacterium infanis	250FeC	250FeS	0.8	0.055	0.240886	0.122527	0.121671	0.084775	0.163311	0.120795	0.0931031	0.115559
c1294	Veillonellaceae Dialister invisus/uncultured	250FeS	50FeS	0.8	0.055	0.298603	0.331802	0.345158	0.397198	0.25347	0.378178	0.340411	0.46361
c1896	Ruminococcaceae Subdoligranulum -	lowFe	50H	0.8	0.055	0.405513	0.461409	0.522959	0.588851	0.233921	0.424386	0.397466	0.662522
c1225	Incertae Sedis XI Peptoniphilus -	50FeS	50H	0.8	0.055	0.125114	0.108041	0.140273	0.0899867	0.127749	0.0812178	0.160051	0.100082
c2204	Lachnospiraceae Eubacterium rectale	lowFe	250FeC	-0.8	0.055	0.093364	0.0764565	0.100689	0.110185	0.106851	0.156264	0.14043	0.100114
c1939	Enterobacteriaceae Escheriachia /shigella E.coli/shigella	50FeC	50H	0.8	0.055	0.396942	0.424742	0.226521	0.368203	0.468167	0.476257	0.437574	0.399449
c1938	Enterobacteriaceae Escheriachia /shigella E.coli/shigella	50FeC	50H	0.8	0.055	0.405909	0.39997	0.243176	0.267514	0.437369	0.380582	0.37696	0.259009
c0258	Ruminococcaceae Ruminococcus albus	250FeC	50FeC	0.8	0.056	0.134206	0.0924643	0.170275	0.0848667	0.214367	0.245672	0.262207	0.20753
c0293	Streptococcaceae Streptococcus salivarius	250FeC	250FeS	0.8	0.056	0.358373	0.189579	0.384378	0.218007	0.23453	0.154808	0.262042	0.113348
c1484	Bifidobacteriaceae Bifidobacterium longum	250FeS	50FeC	0.8	0.056	0.238955	0.157285	0.110119	0.0837629	0.268405	0.238293	0.133316	0.140686
c1302	Ruminococcaceae Faecalibacterium -	250FeC	50FeC	0.8	0.056	0.244085	0.161645	0.407757	0.245472	0.283352	0.24252	0.382518	0.411935
c0201	Lactobacillaceae Lactobacillus fermentum	50FeS	50H	0.8	0.056	0.0943118	0.0945052	0.0917594	0.0803002	0.109798	0.163005	0.0691134	0.0976619
c1446	Lachnospiraceae Lachnospiraceae Incertae Sedis -	250FeC	250FeS	0.8	0.056	0.135134	0.12175	0.182784	0.112734	0.142389	0.108127	0.170599	0.135839
c1349	Bifidobacteriaceae Bifidobacterium indicum	250FeC	50FeC	0.8	0.056	0.0957197	0.11101	0.0838333	0.0900786	0.0872434	0.0871551	0.0648797	0.0790911
c0139	Clostridiaceae Clostridium group 1	250FeC	50FeC	0.8	0.056	0.472895	0.428305	0.320841	0.333331	0.46446	0.345122	0.313968	0.379247
c1870	Peptostreptococcaceae Peptostreptococcaceae Incertae Sedis Clostridium bartlettii/glycolicum	lowFe	50H	0.8	0.056	0.174788	0.215473	0.108053	0.141264	0.19215	0.20133	0.141399	0.130453
c0223	Leuconostocaceae Leuconostoc group 2	lowFe	50FeC	0.8	0.057	0.196324	0.157848	0.149271	0.143298	0.156709	0.114119	0.0959069	0.100446
c0526	Bacteroidaceae Bacteroides group	lowFe	50FeC	0.8	0.058	0.518339	0.556824	0.512153	0.506075	0.545447	0.527349	0.505207	0.460867
c0295	Streptococcaceae Streptococcus group	250FeS	50H	0.8	0.059	0.279792	0.214975	0.218653	0.124304	0.286958	0.274311	0.36212	0.212817
c0226	Listeriaceae Listeria group 1	lowFe	50FeS	0.8	0.059	0.116232	0.0980932	0.0911096	0.151958	0.0831758	0.0776421	0.0818017	0.0972443
c1448	Lachnospiraceae unclassified_"Lachnospiraceae" -	lowFe	50H	0.8	0.059	0.313272	0.220256	0.317919	0.278455	0.302089	0.183493	0.340807	0.307972
c1427	Lachnospiraceae Lachnospiraceae Incertae Sedis -	lowFe	50FeC	-0.8	0.059	0.077743	0.120006	0.0846695	0.0870053	0.104869	0.0885141	0.106258	0.0947111
c0144	Coriobacteriaceae Collinsella aerofaciens	lowFe	50FeS	0.8	0.06	0.202321	0.104165	0.317641	0.129352	0.35448	0.321058	0.419332	0.259376
c0326	Enterobacteriaceae Enterobacter/ Serratia group	50FeC	50H	-0.8	0.06	0.280488	0.340062	0.280857	0.319874	0.286119	0.231497	0.262855	0.193737
c0381	Bacteroidaceae Bacteroides vulgatus	50FeS	50H	0.8	0.062	0.526123	0.590639	0.513667	0.519166	0.518468	0.63757	0.517598	0.61914
c1029	Bacteroidaceae Bacteroides uniformis	50FeC	50H	0.8	0.064	0.533961	0.464606	0.412703	0.369085	0.519663	0.411936	0.35341	0.409654
c1448	Lachnospiraceae unclassified_"Lachnospiraceae" -	250FeS	50FeS	0.6	0.13	0.306432	0.347271	0.383931	0.280338	0.303545	0.397622	0.375551	0.352698
c1702	Ruminococcaceae Faecalibacterium prausnitzii	50FeC	50FeS	0.6	0.135	0.232173	0.226027	0.333853	0.304451	0.221099	0.253772	0.309426	0.333018
c0061	Bifidobacteriaceae Bifidobacterium catenulatum	lowFe	250FeS	0.6	0.136	0.13996	0.133151	0.120418	0.106848	0.127243	0.199543	0.119234	0.11927
c1896	Ruminococcaceae Subdoligranulum -	lowFe	50FeS	0.6	0.137	0.405513	0.461409	0.522959	0.588851	0.374976	0.281076	0.592506	0.553543
c1262	Erysipelotrichaceae unclassified_Erysipelotrichaceae/ Coprobacillus -	lowFe	50FeC	-0.6	0.14	0.0949778	0.0956044	0.0830918	0.121359	0.103194	0.0846108	0.102278	0.0928944
c0890	Enterobacteriaceae unclassified_Enterobacteriaceae Salmonella / Klebsiella	lowFe	50FeS	-0.6	0.14	0.356181	0.212423	0.307086	0.291308	0.329111	0.366841	0.178256	0.367063
c1381	Bacteroidaceae Bacteroides thetaiotaomicron	50FeC	50H	0.6	0.14	0.219129	0.148162	0.173686	0.115854	0.218825	0.13138	0.283475	0.136836
c1265	Clostridia unclassified_"Clostridia" -	250FeS	50H	-0.6	0.141	0.168298	0.220928	0.193124	0.242959	0.135948	0.103928	0.230249	0.119804
c0227	Paenibacillaceae Paenibacillus group 1	50FeS	50H	-0.6	0.141	0.0733832	0.10144	0.0931474	0.0798292	0.0998674	0.0812552	0.0704778	0.104079
c0925	Leuconostocaceae Leuconostoc gelidum/ mesenteroides/ carnosum/ citreum	50FeS	50H	-0.6	0.142	0.116533	0.0826109	0.179103	0.104872	0.0757006	0.0844747	0.08118	0.0906958
c1399	Yeast Candida glabatra	250FeS	50FeS	0.6	0.142	0.125263	0.0996017	0.0645093	0.0812785	0.0886732	0.0939306	0.0829302	0.0824159
c1228	Coriobacteriaceae Atopobium group	50FeS	50H	-0.6	0.143	0.120826	0.147754	0.139245	0.226334	0.127951	0.0976772	0.150993	0.117782
c1039	Bacteroidaceae Bacteroides uniformis	250FeS	50FeS	0.6	0.143	0.357049	0.447197	0.254089	0.350409	0.424737	0.400688	0.324636	0.307032
c1236	Fusobacteriaceae Fusobacterium -	250FeC	50FeS	-0.6	0.143	0.105839	0.10273	0.0816392	0.102046	0.0834864	0.0796801	0.0903655	0.0906782
c1029	Bacteroidaceae Bacteroides uniformis	250FeC	50FeC	0.6	0.143	0.448977	0.47532	0.304329	0.363272	0.533961	0.464606	0.412703	0.369085
c1726	Ruminococcaceae Ruminococcus bromii	250FeS	50FeS	-0.6	0.144	0.125033	0.201336	0.193366	0.327852	0.153749	0.133166	0.176982	0.138526
c1325	Lachnospiraceae Roseburia -	250FeS	50FeS	0.6	0.144	0.20455	0.199952	0.27797	0.252989	0.207361	0.279131	0.303521	0.361169
c1759	Peptostreptococcaceae Peptostreptococcaceae Incertae Sedis Clostridium bartlettii/glycolicum	lowFe	50FeS	0.6	0.144	0.325385	0.335324	0.217219	0.230824	0.310538	0.261714	0.186501	0.172505
c0190	Helicobacteraceae Helicobacter group 1	250FeS	50H	-0.6	0.144	0.10714	0.139229	0.106168	0.0943419	0.0899418	0.0910417	0.139411	0.103936
c1914	Ruminococcaceae unclassified_"Ruminococcaceae" -	250FeS	50FeS	-0.6	0.145	0.14186	0.132318	0.0764438	0.165001	0.116496	0.161751	0.131658	0.128996
c0293	Streptococcaceae Streptococcus salivarius	lowFe	50H	0.6	0.146	0.381625	0.41271	0.502202	0.546794	0.308289	0.259758	0.39721	0.313282
c1866	Ruminococcaceae Papillibacter -	250FeC	50FeC	0.6	0.146	0.0850001	0.100813	0.11048	0.131624	0.0889459	0.0793536	0.10711	0.0955872
c1936	Enterobacteriaceae Yersinia pestis/pseudotuberculosis	lowFe	250FeS	-0.6	0.146	0.0932559	0.0894767	0.0717318	0.112227	0.0780495	0.250831	0.0879558	0.0877999
c1223	Veillonellaceae Acidaminococcus -	250FeC	50H	-0.6	0.147	0.103813	0.0942671	0.0831236	0.0920778	0.086185	0.0848624	0.0887049	0.149427
c0218	Streptococcaceae Lactococcus lactis	lowFe	50FeS	-0.6	0.147	0.228734	0.0974225	0.10366	0.126631	0.081345	0.0821263	0.0898528	0.080919
c1940	Enterobacteriaceae Enterobacter aerogenes	lowFe	50FeS	0.6	0.147	0.304564	0.327157	0.484153	0.43849	0.425593	0.231388	0.465586	0.5175
c0239	Prevotellaceae Prevotella group 5	lowFe	50FeS	-0.6	0.147	0.108307	0.0980096	0.122372	0.105785	0.0875232	0.109728	0.10351	0.114821
c1250	Incertae Sedis XI Peptoniphilus -	lowFe	250FeS	0.6	0.147	0.12425	0.0888462	0.23415	0.0872702	0.106531	0.0806893	0.0946207	0.082364
c0204	Lactobacillaceae Lactobacillus jensenii	lowFe	50FeC	-0.6	0.148	0.100522	0.0988758	0.103587	0.138329	0.168744	0.105273	0.0804995	0.0874255
c0097	Carnobacteriaceae Carnobacterium group 1	lowFe	50FeS	0.6	0.148	0.0799662	0.101326	0.0819287	0.10876	0.0832721	0.105793	0.0784209	0.0944261
c1261	Coriobacteriaceae unclassified_Coriobacteriaceae/ Olsenella -	250FeC	50H	0.6	0.149	0.131558	0.194319	0.171058	0.178875	0.13189	0.216179	0.0845657	0.344356
c2207	Porphyromonadaceae Parabacteroides merdae	lowFe	250FeC	-0.6	0.149	0.0835373	0.0857281	0.0890228	0.137321	0.0962296	0.100909	0.0825395	0.0908596
c1936	Enterobacteriaceae Yersinia pestis/pseudotuberculosis	lowFe	50FeS	-0.6	0.149	0.0932559	0.0894767	0.0717318	0.112227	0.0797012	0.113281	0.083129	0.082133
c0086	Lachnospiraceae Lachnospiraceae Incertae Sedis crossotus	lowFe	50H	0.6	0.149	0.0842283	0.0990164	0.0903996	0.12523	0.0875887	0.255894	0.0861749	0.113955
c0117	Clostridiaceae Clostridium disporicum	50FeC	50H	-0.6	0.15	0.166268	0.266792	0.203425	0.330973	0.212273	0.143869	0.272171	0.16769
c1937	Enterobacteriaceae Erwinia carotovora	250FeC	50FeC	-0.6	0.15	0.103394	0.118518	0.0736676	0.15467	0.102717	0.0771709	0.0948996	0.0878337
c1302	Ruminococcaceae Faecalibacterium -	lowFe	50H	0.6	0.15	0.319733	0.294376	0.398324	0.39656	0.285804	0.351741	0.421959	0.521232
c0029	Bacteroidaceae Bacteroides theiatomicron	50FeS	50H	0.6	0.15	0.200177	0.120387	0.149905	0.108284	0.165411	0.122166	0.221814	0.141129
c1306	Veillonellaceae Megasphaera elsdenii	250FeS	50H	-0.6	0.15	0.0881798	0.0921168	0.106215	0.0820328	0.105921	0.0791657	0.101319	0.105496
c1428	Lachnospiraceae unclassified_"Lachnospiraceae" -	lowFe	250FeS	0.6	0.15	0.304515	0.186462	0.279414	0.211989	0.303118	0.287132	0.337917	0.245569
c0218	Streptococcaceae Lactococcus lactis	50FeC	50FeS	-0.6	0.15	0.103813	0.0752484	0.084836	0.0922174	0.081345	0.0821263	0.0898528	0.080919
c0395	Ruminococcaceae Subdoligranulum -	250FeC	50FeC	0.6	0.15	0.237821	0.259001	0.387575	0.415445	0.298845	0.266511	0.403519	0.367057
c1866	Ruminococcaceae Papillibacter -	lowFe	50FeC	0.6	0.15	0.0773089	0.0795844	0.0888444	0.106956	0.0889459	0.0793536	0.10711	0.0955872
c1453	Lachnospiraceae Lachnospiraceae Incertae Sedis -	lowFe	50FeS	0.6	0.151	0.305031	0.261211	0.499179	0.362451	0.39421	0.425908	0.544267	0.602808
c0204	Lactobacillaceae Lactobacillus jensenii	250FeS	50FeS	-0.6	0.151	0.0962096	0.0882534	0.116132	0.0915505	0.0781351	0.120968	0.0988369	0.138148
c1309	Peptostreptococcaceae Peptostreptococcaceae Incertae Sedis ruminantium	250FeS	50FeS	-0.6	0.151	0.0815828	0.0842286	0.0803632	0.11026	0.126171	0.076365	0.0863823	0.0785015
c0003	Verrucomicrobiaceae Akkermansia muciniphila	lowFe	50H	0.6	0.151	0.138216	0.137284	0.0851765	0.109072	0.135136	0.144116	0.129597	0.124461
c0061	Bifidobacteriaceae Bifidobacterium catenulatum	lowFe	50FeC	0.6	0.151	0.13996	0.133151	0.120418	0.106848	0.117354	0.120978	0.0832658	0.0973074
c1744	Peptostreptococcaceae Peptostreptococcaceae Incertae Sedis Clostridium bartlettii	250FeC	50H	0.6	0.152	0.180641	0.191612	0.118329	0.104518	0.26028	0.259011	0.163315	0.218219
c1295	Lachnospiraceae Dorea -	250FeS	50FeS	-0.6	0.152	0.575985	0.495617	0.528344	0.566798	0.355043	0.423263	0.528741	0.299487
c0030	Bacteroidaceae Bacteroides vulgatus	lowFe	250FeS	0.6	0.152	0.371926	0.331	0.387218	0.453622	0.200605	0.204916	0.294977	0.26428
c1284	Actinomycetaceae Actinomyces -	250FeC	50FeC	0.6	0.152	0.0995992	0.0815303	0.0880861	0.0952103	0.0904696	0.0891091	0.0708329	0.112111
c0526	Bacteroidaceae Bacteroides group	250FeC	250FeS	-0.6	0.152	0.517994	0.505309	0.400869	0.518515	0.477962	0.548616	0.492513	0.489165
c0149	Enterobacteriaceae Enterobacter sakazakii	250FeS	50H	0.6	0.152	0.0702749	0.0479628	0.108557	0.0947917	0.0578003	0.0816726	0.0822128	0.092756
c1455	Erysipelotrichaceae Coprobacillus cateniformis	250FeC	250FeS	0.6	0.153	0.113431	0.109881	0.119521	0.142795	0.0927866	0.106649	0.120069	0.106834
c0296	Streptococcaceae Streptococcus group	lowFe	250FeC	-0.6	0.153	0.0904849	0.108795	0.09233	0.113907	0.0992276	0.0903314	0.116141	0.0929507
c1239	Lachnospiraceae Lachnospiraceae Incertae Sedis -	lowFe	250FeS	-0.6	0.153	0.122853	0.0997713	0.126822	0.110038	0.0976034	0.107955	0.100629	0.119573
c0202	Lactobacillaceae Lactobacillus gasseri	250FeS	50H	0.6	0.153	0.168367	0.11695	0.106201	0.11076	0.126269	0.22017	0.124723	0.11005
c0152	Enterococcaceae Enterococcus faecalis	lowFe	50FeC	0.6	0.154	0.146964	0.0782806	0.095826	0.102246	0.0976762	0.0971244	0.0894458	0.17031
c1745	Peptostreptococcaceae Peptostreptococcaceae Incertae Sedis Clostridium bartlettii/glycolicum	50FeS	50H	0.6	0.154	0.224831	0.208389	0.160635	0.147383	0.256472	0.339557	0.132709	0.205328
c1433	Coriobacteriaceae Collinsella -	250FeS	50FeC	0.6	0.154	0.13826	0.169415	0.116479	0.12315	0.179203	0.169266	0.166979	0.157252
c0287	Streptococcaceae Streptococcus bovis	lowFe	250FeC	0.6	0.154	0.0953331	0.0912594	0.101253	0.121743	0.0874313	0.093249	0.10358	0.0975635
c1278	Enterobacteriaceae Enterobacter sp.	250FeS	50FeC	0.6	0.154	0.10197	0.109235	0.096374	0.108297	0.043897	0.0813874	0.0804271	0.0878
c1359	Bifidobacteriaceae Bifidobacterium thermophilum	250FeC	50H	0.6	0.154	0.399724	0.277243	0.273502	0.149494	0.256589	0.379856	0.159843	0.171439
c0105	Lachnospiraceae Lachnospiraceae Incertae Sedis clostridiiformis	lowFe	50H	-0.6	0.155	0.12517	0.258399	0.239082	0.257776	0.194511	0.125724	0.235664	0.119714
c1228	Coriobacteriaceae Atopobium group	250FeS	50H	-0.6	0.155	0.0822264	0.170433	0.0917314	0.210075	0.127951	0.0976772	0.150993	0.117782
c1453	Lachnospiraceae Lachnospiraceae Incertae Sedis -	50FeC	50FeS	0.6	0.155	0.377267	0.308074	0.511003	0.396108	0.39421	0.425908	0.544267	0.602808
c0039	Bifidobacteriaceae Bifidobacterium angulatum	lowFe	50FeC	0.6	0.155	0.2697	0.250093	0.171038	0.165846	0.214653	0.222466	0.175295	0.206937
c0258	Ruminococcaceae Ruminococcus albus	250FeS	50FeC	-0.6	0.155	0.257087	0.144289	0.242734	0.249421	0.214367	0.245672	0.262207	0.20753
c0140	Clostridiaceae Clostridium group 2	lowFe	250FeC	0.6	0.155	0.221356	0.22833	0.132132	0.140081	0.227738	0.206038	0.133139	0.131886
c1888	Enterobacteriaceae unclassified_Enterobacteriaceae -	250FeS	50H	0.6	0.155	0.131838	0.107102	0.109332	0.103786	0.133791	0.105025	0.149825	0.106931
c0140	Clostridiaceae Clostridium group 2	50FeS	50H	0.6	0.156	0.241088	0.189007	0.128463	0.117401	0.211665	0.317593	0.121469	0.177423
c1275	Enterobacteriaceae Escherichia /shigella E.coli/ Shigella	lowFe	250FeS	-0.6	0.156	0.269376	0.369028	0.224414	0.277083	0.426907	0.26223	0.323133	0.209659
c0220	Streptococcaceae Lactococcus group 2	50FeC	50FeS	0.6	0.156	0.11764	0.0735421	0.150741	0.143766	0.0949404	0.144554	0.172517	0.180128
c1726	Ruminococcaceae Ruminococcus bromii	250FeS	50H	0.6	0.157	0.125033	0.201336	0.193366	0.327852	0.102312	0.135664	0.09337	0.118496
c0046	Bifidobacteriaceae Bifidobacterium animalis	50FeC	50FeS	-0.6	0.157	0.366873	0.511415	0.464877	0.49339	0.508912	0.291871	0.532349	0.272526
c1282	Verrucomicrobiaceae Akkermansia -	50FeS	50H	0.6	0.157	0.155377	0.151849	0.0958937	0.0814047	0.137523	0.174971	0.101637	0.135961
c1434	Nocardiaceae Nocardia -	250FeS	50FeC	0.6	0.157	0.302035	0.134491	0.134283	0.101053	0.162711	0.209141	0.103936	0.125814
c1359	Bifidobacteriaceae Bifidobacterium thermophilum	250FeC	250FeS	0.6	0.157	0.399724	0.277243	0.273502	0.149494	0.17735	0.325383	0.119532	0.168689
c0164	Lachnospiraceae Lachnospiraceae Incertae Sedis contortum	lowFe	50FeS	0.6	0.157	0.097272	0.0892823	0.107187	0.101964	0.0796005	0.0802332	0.0847395	0.107948
c1068	Clostridiaceae Clostridium uncultured	lowFe	50FeC	0.6	0.157	0.083675	0.0971009	0.0941914	0.110403	0.102948	0.13724	0.0767151	0.110722
c0201	Lactobacillaceae Lactobacillus fermentum	lowFe	250FeS	0.6	0.158	0.143758	0.166025	0.103204	0.129578	0.117234	0.101141	0.0765217	0.0572667
c0016	Bacillaceae Bacillus a subtilis	250FeC	50FeS	0.6	0.158	0.27572	0.321894	0.145134	0.242559	0.262744	0.197392	0.153718	0.123602
c2210	Incertae Sedis XIV Blautia obeum	250FeC	50H	-0.6	0.158	0.156232	0.107558	0.232048	0.134175	0.104447	0.222104	0.217545	0.234222
c0201	Lactobacillaceae Lactobacillus fermentum	250FeS	50H	0.6	0.158	0.117234	0.101141	0.0765217	0.0572667	0.109798	0.163005	0.0691134	0.0976619
c1219	Ruminococcaceae unclassified_"Ruminococcaceae" -	lowFe	250FeS	0.6	0.158	0.163031	0.151198	0.22042	0.170043	0.143648	0.186326	0.239532	0.274645
c0046	Bifidobacteriaceae Bifidobacterium animalis	lowFe	250FeC	0.6	0.158	0.527593	0.390477	0.573109	0.441574	0.512736	0.331746	0.503708	0.292718
c0925	Leuconostocaceae Leuconostoc gelidum/ mesenteroides/ carnosum/ citreum	50FeC	50H	0.6	0.158	0.0896556	0.125204	0.0725753	0.112443	0.0757006	0.0844747	0.08118	0.0906958
c1294	Veillonellaceae Dialister invisus/uncultured	250FeC	50H	0.6	0.158	0.232634	0.34419	0.357679	0.439902	0.272732	0.229853	0.381355	0.371263
c0920	Lactobacillaceae Lactobacillus plantarum/ paraplantarum/ coryniformis/ pentosus	lowFe	250FeC	0.6	0.158	0.0752252	0.0885018	0.567993	0.499148	0.530388	0.495073	0.54778	0.568654
c1940	Enterobacteriaceae Enterobacter aerogenes	250FeC	250FeS	0.6	0.158	0.401034	0.289414	0.514565	0.468756	0.291856	0.318321	0.428205	0.52985
c0018	Bacillaceae Geobacillus group	lowFe	250FeS	0.6	0.158	0.0893158	0.107057	0.0918055	0.105297	0.0976952	0.103891	0.0878517	0.118779
c0016	Bacillaceae Bacillus a subtilis	250FeS	50FeS	0.6	0.158	0.170539	0.178528	0.129528	0.139246	0.262744	0.197392	0.153718	0.123602
c0091	Campylobacteraceae Campylobacter fetus/ hyoitestinalis	lowFe	250FeC	0.6	0.158	0.0828051	0.10566	0.0876151	0.109172	0.0971715	0.125827	0.0904976	0.0972609
c0925	Leuconostocaceae Leuconostoc gelidum/ mesenteroides/ carnosum/ citreum	250FeS	50H	0.6	0.158	0.093511	0.100532	0.0793566	0.100373	0.0757006	0.0844747	0.08118	0.0906958
c1507	Campylobacteraceae Campylobacter group	lowFe	250FeS	0.6	0.158	0.0975124	0.0938484	0.086087	0.0817886	0.104689	0.153559	0.0810166	0.0895664
c1239	Lachnospiraceae Lachnospiraceae Incertae Sedis -	250FeS	50H	0.6	0.158	0.0976034	0.107955	0.100629	0.119573	0.104125	0.129828	0.0951417	0.109194
c1452	Lachnospiraceae Lachnospiraceae Incertae Sedis -	50FeC	50FeS	0.6	0.158	0.162873	0.172074	0.191484	0.207058	0.194324	0.181531	0.214057	0.196868
c0024	Bacteroidaceae Bacteroides fragilis	250FeS	50FeC	-0.6	0.159	0.192631	0.378172	0.218636	0.235678	0.18183	0.158188	0.223816	0.148974
c0183	Fibrobacteraceae Fibrobacter succinogenes	50FeC	50H	0.6	0.159	0.255277	0.181699	0.207096	0.223172	0.306426	0.305139	0.304581	0.334294
c1265	Clostridia unclassified_"Clostridia" -	lowFe	50FeS	0.6	0.159	0.120966	0.119095	0.12831	0.139832	0.169012	0.190691	0.20679	0.205628
c0258	Ruminococcaceae Ruminococcus albus	lowFe	250FeS	0.6	0.159	0.321895	0.268077	0.225129	0.349251	0.257087	0.144289	0.242734	0.249421
c1820	Bacteroidaceae Bacteroides thetaiotaomicron	lowFe	250FeS	-0.6	0.159	0.560372	0.633861	0.578952	0.641856	0.553413	0.494196	0.572775	0.51673
c1270	Enterobacteriaceae Klebsiella -	50FeC	50H	0.6	0.159	0.437798	0.413145	0.447351	0.316415	0.516998	0.374495	0.41566	0.385678
c0166	Lachnospiraceae Lachnospiraceae Incertae Sedis eligens	50FeC	50FeS	0.6	0.159	0.126868	0.131232	0.105916	0.113972	0.176711	0.14635	0.135084	0.0960092
c0265	Lachnospiraceae Lachnospiraceae Incertae Sedis obeum	250FeC	250FeS	0.6	0.159	0.249794	0.191849	0.332315	0.307136	0.188582	0.27618	0.326798	0.364119
c1263	Burkholderiales unclassified_Burkholderiales -	lowFe	50FeS	0.6	0.159	0.0972401	0.115628	0.0861867	0.113891	0.0835753	0.113812	0.0929498	0.131333
c1308	Firmicutes unclassified_Firmicutes -	250FeC	50FeC	0.6	0.159	0.0948242	0.0985335	0.0824016	0.0855278	0.09791	0.0935044	0.0859117	0.0830042
c1485	Bifidobacteriaceae Bifidobacterium pseudocatenulatum	lowFe	250FeS	-0.6	0.16	0.683235	0.40714	0.597843	0.167078	0.483667	0.566933	0.412203	0.524624
c0096	Carnobacteriaceae Carnobacterium divergens	50FeC	50FeS	-0.6	0.16	0.210335	0.0789407	0.263912	0.197673	0.0831303	0.234864	0.196897	0.433363
c0096	Carnobacteriaceae Carnobacterium divergens	lowFe	50FeC	-0.6	0.16	0.139565	0.262975	0.21543	0.42777	0.210335	0.0789407	0.263912	0.197673
c0140	Clostridiaceae Clostridium group 2	250FeC	50H	0.6	0.16	0.227738	0.206038	0.133139	0.131886	0.211665	0.317593	0.121469	0.177423
c0166	Lachnospiraceae Lachnospiraceae Incertae Sedis eligens	250FeS	50H	0.6	0.16	0.153291	0.152638	0.12805	0.131728	0.126991	0.130702	0.125415	0.100882
c1337	Prevotellaceae unclassified_Prevotellaceae -	lowFe	50H	0.6	0.16	0.0946884	0.0968156	0.11433	0.0979971	0.0935881	0.0876952	0.101604	0.123276
c0326	Enterobacteriaceae Enterobacter/ Serratia group	lowFe	250FeC	-0.6	0.16	0.270931	0.308365	0.301179	0.344443	0.292892	0.267085	0.330648	0.276088
c0042	Bifidobacteriaceae Bifidobacterium angulatum	250FeC	50FeS	-0.6	0.16	0.211157	0.184579	0.189198	0.17788	0.194615	0.298766	0.11765	0.21149
c1239	Lachnospiraceae Lachnospiraceae Incertae Sedis -	250FeS	50FeC	-0.6	0.16	0.0976034	0.107955	0.100629	0.119573	0.113981	0.0962023	0.131899	0.100942
c1302	Ruminococcaceae Faecalibacterium -	lowFe	50FeS	0.6	0.16	0.319733	0.294376	0.398324	0.39656	0.308881	0.374571	0.403393	0.469366
c0925	Leuconostocaceae Leuconostoc gelidum/ mesenteroides/ carnosum/ citreum	250FeC	50FeC	-0.6	0.16	0.122563	0.110723	0.111547	0.0957029	0.0896556	0.125204	0.0725753	0.112443
c1372	Bacteroidaceae Bacteroides massiliensis	lowFe	50H	0.6	0.16	0.36538	0.416406	0.176012	0.223569	0.330744	0.315462	0.237376	0.192264
c0179	Erysipelotrichaceae Allobaculum group 1	250FeC	50FeC	0.6	0.16	0.197739	0.195399	0.182326	0.162676	0.144809	0.145137	0.135417	0.14319
c0245	Enterobacteriaceae Proteus mirabilis	250FeC	50FeS	-0.6	0.16	0.0925718	0.294522	0.0974075	0.094512	0.0828873	0.0827001	0.0817609	0.0853129
c1870	Peptostreptococcaceae Peptostreptococcaceae Incertae Sedis Clostridium bartlettii/glycolicum	250FeS	50H	0.6	0.16	0.141599	0.120997	0.110966	0.120602	0.19215	0.20133	0.141399	0.130453
c1309	Peptostreptococcaceae Peptostreptococcaceae Incertae Sedis ruminantium	250FeC	250FeS	-0.6	0.16	0.126993	0.102238	0.104646	0.103612	0.0815828	0.0842286	0.0803632	0.11026
c0087	Lachnospiraceae Butyrivibrio fibrisolvens	250FeC	50FeS	-0.6	0.16	0.0856078	0.0744733	0.0834051	0.0902284	0.0850546	0.106003	0.191837	0.0867842
c1130	Lachnospiraceae Lachnospiraceae Incertae Sedis -	lowFe	50H	-0.6	0.161	0.205195	0.324074	0.298614	0.451284	0.253209	0.160456	0.267335	0.217261
c0295	Streptococcaceae Streptococcus group	50FeS	50H	0.6	0.161	0.266337	0.138834	0.209859	0.13895	0.286958	0.274311	0.36212	0.212817
c2234	Ruminococcaceae Subdoligranulum variablile	lowFe	50FeC	-0.6	0.161	0.119123	0.120538	0.0884104	0.0931622	0.0777391	0.0893876	0.106859	0.141233
c1434	Nocardiaceae Nocardia -	50FeC	50FeS	0.6	0.161	0.162711	0.209141	0.103936	0.125814	0.243729	0.134947	0.11088	0.0832122
c0284	Streptococcaceae Streptococcus agalactiae	250FeS	50FeC	-0.6	0.161	0.0986266	0.0797679	0.103566	0.11122	0.103719	0.0921558	0.0864766	0.0885488
c0334	Coriobacteriaceae Collinsella stercirus/ aerofaciens/ intestinalis	250FeC	250FeS	-0.6	0.161	0.539393	0.546366	0.517224	0.556492	0.51015	0.417122	0.502518	0.453479
c1262	Erysipelotrichaceae unclassified_Erysipelotrichaceae/ Coprobacillus -	lowFe	250FeS	-0.6	0.161	0.0949778	0.0956044	0.0830918	0.121359	0.107359	0.0857045	0.102663	0.100166
c1445	Streptococcaceae Streptococcus -	250FeS	50FeC	0.6	0.161	0.134476	0.0980788	0.120442	0.128297	0.135805	0.134286	0.120799	0.153631
c1282	Verrucomicrobiaceae Akkermansia -	250FeC	50FeS	0.6	0.161	0.121314	0.123226	0.0914082	0.0925511	0.155377	0.151849	0.0958937	0.0814047
c2227	Prevotellaceae Prevotella copri	50FeC	50FeS	0.6	0.161	0.184239	0.167431	0.315457	0.303468	0.186668	0.243957	0.278589	0.328866
c1745	Peptostreptococcaceae Peptostreptococcaceae Incertae Sedis Clostridium bartlettii/glycolicum	lowFe	50FeC	0.6	0.161	0.249252	0.231855	0.208108	0.200403	0.206481	0.291617	0.127535	0.186665
c0079	Bifidobacteriaceae Bifidobacterium longum	lowFe	250FeC	0.6	0.161	0.129085	0.087036	0.0873192	0.115632	0.120473	0.0926156	0.0916465	0.123988
c2233	Ruminococcaceae Subdoligranulum variablile	lowFe	250FeS	0.6	0.161	0.0828718	0.138128	0.0915393	0.119275	0.0772204	0.100974	0.0771843	0.12633
c0293	Streptococcaceae Streptococcus salivarius	250FeC	50FeS	0.6	0.161	0.358373	0.189579	0.384378	0.218007	0.282185	0.217397	0.278977	0.208237
c1447	Lachnospiraceae unclassified_"Lachnospiraceae" -	250FeS	50H	0.6	0.161	0.172272	0.118347	0.136419	0.103005	0.142859	0.0820227	0.172749	0.10473
c1249	Peptococcaceae Peptococcus uncultured	50FeC	50FeS	0.6	0.161	0.0862863	0.111097	0.108557	0.0834539	0.0812715	0.0972366	0.11942	0.083298
c0144	Coriobacteriaceae Collinsella aerofaciens	lowFe	50H	-0.6	0.162	0.202321	0.104165	0.317641	0.129352	0.11083	0.246046	0.180245	0.317664
c1196	Lachnospiraceae Lachnospiraceae Incertae Sedis -	lowFe	50FeC	-0.6	0.162	0.0833279	0.106361	0.0989524	0.112285	0.184758	0.168545	0.198693	0.171341
c1745	Peptostreptococcaceae Peptostreptococcaceae Incertae Sedis Clostridium bartlettii/glycolicum	lowFe	250FeS	0.6	0.162	0.249252	0.231855	0.208108	0.200403	0.203653	0.209648	0.132586	0.141773
c0102	Clostridiaceae Clostridium butyricum	250FeS	50FeS	0.6	0.162	0.271643	0.285027	0.173321	0.22058	0.342085	0.269732	0.17116	0.169332
c1348	Bifidobacteriaceae Bifidobacterium gallinarum	250FeS	50H	0.6	0.162	0.101665	0.111307	0.105482	0.100037	0.118193	0.145101	0.169871	0.123795
c1278	Enterobacteriaceae Enterobacter sp.	250FeC	250FeS	-0.6	0.162	0.0979966	0.0909178	0.0923556	0.0885199	0.10197	0.109235	0.096374	0.108297
c1039	Bacteroidaceae Bacteroides uniformis	lowFe	50FeC	0.6	0.162	0.356488	0.37376	0.233778	0.302738	0.40478	0.397788	0.358934	0.250002
c1179	Verrucomicrobiaceae Akkermansia -	250FeS	50H	0.6	0.162	0.118943	0.0992928	0.0988485	0.0934987	0.147462	0.164287	0.0949866	0.112084
c0197	Lactobacillaceae Lactobacillus brevis	250FeC	250FeS	-0.6	0.162	0.0888862	0.0957049	0.0741913	0.245721	0.375836	0.233862	0.310821	0.287001
c0183	Fibrobacteraceae Fibrobacter succinogenes	250FeS	50FeS	0.6	0.162	0.254565	0.209884	0.199032	0.17759	0.237982	0.274492	0.142284	0.155029
c1045	Bacteroidaceae Bacteroides thetaiotaomicron	250FeC	50FeC	-0.6	0.162	0.225167	0.244912	0.233031	0.286915	0.30372	0.239901	0.38574	0.261346
c0920	Lactobacillaceae Lactobacillus plantarum/ paraplantarum/ coryniformis/ pentosus	lowFe	50FeS	0.6	0.162	0.0752252	0.0885018	0.567993	0.499148	0.308191	0.0781446	0.50131	0.508671
c1302	Ruminococcaceae Faecalibacterium -	250FeC	50FeS	0.6	0.163	0.244085	0.161645	0.407757	0.245472	0.308881	0.374571	0.403393	0.469366
c0076	Bifidobacteriaceae Bifidobacterium longum	lowFe	50H	0.6	0.163	0.1961	0.161806	0.139802	0.0939829	0.162202	0.228368	0.119528	0.159715
c0028	Bacteroidaceae Bacteroides thetaiotaomicron	lowFe	50H	0.6	0.163	0.602432	0.655839	0.623764	0.699341	0.447995	0.491953	0.375366	0.453747
c0187	Ruminococcaceae Faecalibacterium prausnitzii	50FeS	50H	0.6	0.163	0.20521	0.125117	0.273128	0.210878	0.135751	0.210894	0.22442	0.290609
c0258	Ruminococcaceae Ruminococcus albus	250FeS	50H	-0.6	0.163	0.257087	0.144289	0.242734	0.249421	0.236136	0.315285	0.320265	0.193951
c1225	Incertae Sedis XI Peptoniphilus -	lowFe	50FeC	0.6	0.163	0.167469	0.0579679	0.287761	0.0996933	0.111066	0.0878044	0.103327	0.0823682
c1485	Bifidobacteriaceae Bifidobacterium pseudocatenulatum	50FeC	50FeS	0.6	0.163	0.471271	0.434093	0.421772	0.4006	0.521498	0.727669	0.436573	0.482893
c1387	Bacteroidaceae Bacteroides uniformis	50FeC	50FeS	0.6	0.163	0.570284	0.477382	0.391261	0.379904	0.517869	0.537739	0.43362	0.455042
c1445	Streptococcaceae Streptococcus -	50FeS	50H	0.6	0.163	0.178751	0.141593	0.156681	0.124996	0.182022	0.116192	0.199494	0.146323
c0094	Helicobacteraceae Helicobacter pylori	250FeC	50FeC	-0.6	0.163	0.104835	0.0968707	0.169042	0.158081	0.366363	0.284944	0.234538	0.184243
c0925	Leuconostocaceae Leuconostoc gelidum/ mesenteroides/ carnosum/ citreum	250FeC	50FeS	0.6	0.163	0.122563	0.110723	0.111547	0.0957029	0.116533	0.0826109	0.179103	0.104872
c1449	Lachnospiraceae Lachnospiraceae Incertae Sedis -	250FeC	250FeS	0.6	0.163	0.1245	0.110394	0.175345	0.148738	0.10787	0.110303	0.110786	0.16206
c1196	Lachnospiraceae Lachnospiraceae Incertae Sedis -	lowFe	50H	-0.6	0.163	0.0833279	0.106361	0.0989524	0.112285	0.15341	0.0867734	0.15626	0.106468
c1039	Bacteroidaceae Bacteroides uniformis	lowFe	50FeS	0.6	0.163	0.356488	0.37376	0.233778	0.302738	0.424737	0.400688	0.324636	0.307032
c0335	Coriobacteriaceae Atopobium group	lowFe	250FeS	-0.6	0.163	0.0990915	0.10371	0.082321	0.11217	0.157534	0.0925938	0.129391	0.111492
c0076	Bifidobacteriaceae Bifidobacterium longum	lowFe	50FeC	0.6	0.164	0.1961	0.161806	0.139802	0.0939829	0.208036	0.294062	0.152907	0.16441
c1478	Bacteroidaceae Bacteroides fragilis	250FeC	50H	-0.6	0.164	0.106119	0.165535	0.141281	0.141691	0.128241	0.120517	0.150283	0.0972303
c1399	Yeast Candida glabatra	250FeC	50FeC	-0.6	0.164	0.103752	0.120968	0.0785688	0.0861984	0.0792651	0.0858868	0.111001	0.113894
c1324	Prevotellaceae Prevotella group	250FeS	50H	0.6	0.164	0.414996	0.503083	0.648735	0.680297	0.511676	0.384892	0.554931	0.520567
c1282	Verrucomicrobiaceae Akkermansia -	50FeC	50FeS	0.6	0.164	0.16036	0.187326	0.0799905	0.106172	0.155377	0.151849	0.0958937	0.0814047
c1741	Lachnospiraceae Roseburia cecicola/intestinalis	250FeS	50H	0.6	0.164	0.231276	0.226562	0.355468	0.378455	0.217226	0.251486	0.394138	0.291654
c0028	Bacteroidaceae Bacteroides thetaiotaomicron	lowFe	250FeS	-0.6	0.164	0.602432	0.655839	0.623764	0.699341	0.59006	0.518575	0.604576	0.565354
c1287	Desulfovibrionaceae Bilophila -	50FeC	50H	0.6	0.164	0.111073	0.0928762	0.0745169	0.0891465	0.0952767	0.108479	0.0860076	0.0751018
c0258	Ruminococcaceae Ruminococcus albus	250FeS	50FeS	0.6	0.164	0.257087	0.144289	0.242734	0.249421	0.232595	0.227164	0.164122	0.286797
c1367	Bacteroidaceae Bacteroides dorei/uncult	lowFe	50FeC	0.6	0.164	0.52868	0.537495	0.454753	0.495496	0.520124	0.507311	0.443595	0.442476
c1741	Lachnospiraceae Roseburia cecicola/intestinalis	50FeC	50FeS	0.6	0.164	0.240413	0.361116	0.391043	0.450219	0.338579	0.235727	0.443789	0.404932
c0042	Bifidobacteriaceae Bifidobacterium angulatum	250FeC	250FeS	-0.6	0.164	0.211157	0.184579	0.189198	0.17788	0.163796	0.276222	0.112849	0.196106
c0890	Enterobacteriaceae unclassified_Enterobacteriaceae Salmonella / Klebsiella	250FeS	50H	0.6	0.164	0.644712	0.347204	0.500226	0.371258	0.403953	0.395416	0.447493	0.345496
c0140	Clostridiaceae Clostridium group 2	50FeC	50FeS	0.6	0.164	0.233253	0.268963	0.123426	0.125463	0.241088	0.189007	0.128463	0.117401
c1372	Bacteroidaceae Bacteroides massiliensis	50FeS	50H	0.6	0.165	0.442791	0.555882	0.289886	0.345281	0.330744	0.315462	0.237376	0.192264
c0210	Lactobacillaceae Lactobacillus salivarius	lowFe	50FeS	0.6	0.165	0.250166	0.192732	0.268681	0.161625	0.143073	0.0918387	0.112339	0.0966377
c0247	Enterobacteriaceae Proteus mirabilis/ vulgaris	250FeS	50H	-0.6	0.165	0.0853658	0.095813	0.104744	0.0887478	0.119871	0.0783581	0.0915885	0.124657
c1354	Bifidobacteriaceae Bifidobacterium pullorum	lowFe	50FeC	0.6	0.165	0.0974637	0.123345	0.0954288	0.120961	0.0612456	0.0711633	0.0670489	0.0879498
c0395	Ruminococcaceae Subdoligranulum -	250FeC	50FeS	0.6	0.165	0.237821	0.259001	0.387575	0.415445	0.284533	0.256639	0.392945	0.304328
c0086	Lachnospiraceae Lachnospiraceae Incertae Sedis crossotus	250FeC	50FeC	0.6	0.165	0.0921515	0.105012	0.0805992	0.124645	0.0923421	0.0998883	0.0935751	0.095569
c1702	Ruminococcaceae Faecalibacterium prausnitzii	50FeC	50H	0.6	0.165	0.232173	0.226027	0.333853	0.304451	0.214787	0.249308	0.311868	0.385645
c0175	Lachnospiraceae Dorea romicigenerans	250FeC	50FeC	-0.6	0.165	0.257313	0.17751	0.259429	0.224792	0.182777	0.225642	0.194898	0.279133
c1039	Bacteroidaceae Bacteroides uniformis	250FeC	50FeC	0.6	0.165	0.351691	0.374042	0.203379	0.304627	0.40478	0.397788	0.358934	0.250002
c1324	Prevotellaceae Prevotella group	50FeC	50H	0.6	0.165	0.423814	0.433759	0.573137	0.618307	0.511676	0.384892	0.554931	0.520567
c0190	Helicobacteraceae Helicobacter group 1	50FeC	50H	0.6	0.165	0.097012	0.0863867	0.0979909	0.119015	0.0899418	0.0910417	0.139411	0.103936
c1888	Enterobacteriaceae unclassified_Enterobacteriaceae -	250FeC	250FeS	-0.6	0.165	0.102602	0.137407	0.0992293	0.116935	0.131838	0.107102	0.109332	0.103786
c1282	Verrucomicrobiaceae Akkermansia -	250FeC	250FeS	0.6	0.165	0.121314	0.123226	0.0914082	0.0925511	0.175231	0.133842	0.111898	0.0937386
c1324	Prevotellaceae Prevotella group	lowFe	250FeS	-0.6	0.166	0.133597	0.161197	0.0980849	0.108821	0.414996	0.503083	0.648735	0.680297
c1068	Clostridiaceae Clostridium uncultured	250FeC	250FeS	-0.6	0.166	0.148477	0.135521	0.120635	0.173388	0.0816981	0.128564	0.108446	0.0908216
c0074	Bifidobacteriaceae Bifidobacterium longum	250FeC	50FeC	-0.6	0.166	0.599736	0.456967	0.568984	0.31112	0.47011	0.570892	0.44192	0.540236
c1386	Bacteroidaceae Bacteroides uncult	50FeC	50H	0.6	0.166	0.133648	0.196545	0.22634	0.270246	0.11776	0.116398	0.188178	0.156763
c1236	Fusobacteriaceae Fusobacterium -	250FeS	50FeC	-0.6	0.166	0.0919272	0.119287	0.0972513	0.11442	0.0863408	0.082018	0.0996028	0.0806384
c0117	Clostridiaceae Clostridium disporicum	lowFe	50FeS	0.6	0.166	0.148016	0.177062	0.206361	0.218462	0.246121	0.20882	0.351634	0.288119
c0210	Lactobacillaceae Lactobacillus salivarius	lowFe	250FeS	0.6	0.166	0.250166	0.192732	0.268681	0.161625	0.199236	0.115916	0.135794	0.123966
c0038	Bifidobacteriaceae Bifidobacterium adolescentis	250FeC	250FeS	0.6	0.166	0.165171	0.137723	0.111999	0.0848345	0.155571	0.234123	0.110243	0.110549
c1759	Peptostreptococcaceae Peptostreptococcaceae Incertae Sedis Clostridium bartlettii/glycolicum	50FeC	50FeS	0.6	0.166	0.236746	0.321061	0.150709	0.213486	0.310538	0.261714	0.186501	0.172505
c0411	Lachnospiraceae Lachnospiraceae Incertae Sedis -	250FeC	250FeS	0.6	0.166	0.123094	0.359679	0.152441	0.135584	0.115666	0.126366	0.136394	0.111957
c2228	Prevotellaceae Prevotella copri	250FeC	250FeS	0.6	0.166	0.162394	0.191653	0.322243	0.394355	0.244039	0.20609	0.407065	0.34782
c1223	Veillonellaceae Acidaminococcus -	250FeS	50FeC	0.6	0.166	0.0854922	0.092048	0.0912276	0.0991918	0.0856968	0.11735	0.0726105	0.0902403
c0166	Lachnospiraceae Lachnospiraceae Incertae Sedis eligens	lowFe	50FeC	0.6	0.166	0.171688	0.169026	0.136958	0.104154	0.126868	0.131232	0.105916	0.113972
c0029	Bacteroidaceae Bacteroides theiatomicron	250FeS	50H	0.6	0.166	0.193039	0.171876	0.192503	0.151036	0.165411	0.122166	0.221814	0.141129
c1294	Veillonellaceae Dialister invisus/uncultured	250FeS	50H	0.6	0.166	0.298603	0.331802	0.345158	0.397198	0.272732	0.229853	0.381355	0.371263
c0003	Verrucomicrobiaceae Akkermansia muciniphila	250FeS	50H	0.4	0.166	0.131761	0.138558	0.101763	0.132004	0.135136	0.144116	0.129597	0.124461
c0337	Archea Crenarchaeota group	50FeC	50FeS	-0.6	0.166	0.196388	0.238585	0.228405	0.257144	0.254533	0.202679	0.276514	0.246225
c0038	Bifidobacteriaceae Bifidobacterium adolescentis	lowFe	250FeS	0.6	0.166	0.165995	0.144489	0.141173	0.108129	0.155571	0.234123	0.110243	0.110549
c1275	Enterobacteriaceae Escherichia /shigella E.coli/ Shigella	lowFe	50H	-0.6	0.167	0.269376	0.369028	0.224414	0.277083	0.417164	0.221308	0.254168	0.186078
c0326	Enterobacteriaceae Enterobacter/ Serratia group	250FeC	50H	0.6	0.167	0.292892	0.267085	0.330648	0.276088	0.286119	0.231497	0.262855	0.193737
c0276	Staphylococcaceae Staphylococcus aureus/ haemolyticus	lowFe	250FeC	0.6	0.167	0.143082	0.145887	0.0952136	0.134116	0.121104	0.11077	0.0962346	0.0952407
c1741	Lachnospiraceae Roseburia cecicola/intestinalis	lowFe	50H	-0.6	0.167	0.260247	0.265723	0.257252	0.21408	0.217226	0.251486	0.394138	0.291654
c1359	Bifidobacteriaceae Bifidobacterium thermophilum	250FeS	50FeS	0.6	0.167	0.17735	0.325383	0.119532	0.168689	0.338631	0.2768	0.212249	0.207832
c1288	Erysipelotrichaceae Catenibacterium -	lowFe	250FeC	0.6	0.167	0.165412	0.177318	0.124818	0.171648	0.0986899	0.10162	0.100085	0.139503
c1936	Enterobacteriaceae Yersinia pestis/pseudotuberculosis	250FeS	50H	-0.6	0.167	0.0780495	0.250831	0.0879558	0.0877999	0.102123	0.0910446	0.0657163	0.104423
c2228	Prevotellaceae Prevotella copri	250FeC	50FeC	0.6	0.167	0.162394	0.191653	0.322243	0.394355	0.230125	0.189677	0.393491	0.338163
c1264	Clostridiales unclassified_Clostridiales -	250FeS	50H	-0.6	0.167	0.0950864	0.133344	0.170851	0.120766	0.0955009	0.0685461	0.0867741	0.113018
c0178	Lachnospiraceae Lachnospiraceae Incertae Sedis xylanophilum	lowFe	250FeS	0.6	0.167	0.0996112	0.104234	0.109668	0.101263	0.101831	0.130518	0.106691	0.0976833
c0202	Lactobacillaceae Lactobacillus gasseri	250FeC	50FeC	-0.6	0.168	0.194531	0.120912	0.135685	0.0954327	0.121047	0.19675	0.0706978	0.168695
c1366	Bacteroidaceae Bacteroides dorei	50FeC	50FeS	0.6	0.168	0.438748	0.388169	0.336198	0.380569	0.471016	0.491358	0.350881	0.224282
c0102	Clostridiaceae Clostridium butyricum	50FeC	50FeS	0.6	0.168	0.294719	0.363511	0.233722	0.274216	0.342085	0.269732	0.17116	0.169332
c0286	Streptococcaceae Streptococcus bovis	250FeC	250FeS	-0.6	0.168	0.0827018	0.0782481	0.0683043	0.0718613	0.0931656	0.086207	0.0984696	0.111708
c1276	Enterobacteriaceae Enterobacter cloacae/ asburiae	250FeS	50FeC	0.6	0.168	0.135029	0.10577	0.125022	0.113181	0.137019	0.105417	0.146602	0.0817237
c1745	Peptostreptococcaceae Peptostreptococcaceae Incertae Sedis Clostridium bartlettii/glycolicum	50FeC	50FeS	0.6	0.168	0.206481	0.291617	0.127535	0.186665	0.224831	0.208389	0.160635	0.147383
c0889	Enterobacteriaceae unclassified_Enterobacteriaceae E.coli/ Shigella	lowFe	50FeC	0.6	0.168	0.176261	0.167755	0.105878	0.109125	0.174316	0.187707	0.0989414	0.0909218
c0411	Lachnospiraceae Lachnospiraceae Incertae Sedis -	50FeC	50FeS	-0.6	0.168	0.134366	0.114242	0.178102	0.141236	0.133386	0.131128	0.121612	0.119601
c0466	Lachnospiraceae Lachnospiraceae Incertae Sedis -	250FeC	50FeC	0.6	0.168	0.273447	0.243459	0.315327	0.325757	0.185813	0.256639	0.279611	0.276639
c0226	Listeriaceae Listeria group 1	250FeC	50FeS	0.6	0.168	0.124401	0.0976169	0.0883901	0.109024	0.0831758	0.0776421	0.0818017	0.0972443
c1443	Streptococcaceae Streptococcus -	50FeS	50H	0.6	0.168	0.462472	0.391035	0.445179	0.401786	0.450041	0.443277	0.484448	0.438804
c1270	Enterobacteriaceae Klebsiella -	50FeC	50FeS	-0.6	0.168	0.437798	0.413145	0.447351	0.316415	0.0942559	0.478706	0.0974517	0.332346
c1309	Peptostreptococcaceae Peptostreptococcaceae Incertae Sedis ruminantium	lowFe	250FeS	0.6	0.168	0.0946262	0.116037	0.107126	0.108537	0.0815828	0.0842286	0.0803632	0.11026
c0190	Helicobacteraceae Helicobacter group 1	250FeS	50FeS	-0.6	0.168	0.10714	0.139229	0.106168	0.0943419	0.062797	0.0861018	0.111141	0.0933215
c1934	Enterobacteriaceae Yersinia intermedia	250FeC	50FeC	0.6	0.168	0.0938606	0.0900902	0.0862464	0.0833935	0.0880175	0.101533	0.0681953	0.0835175
c0202	Lactobacillaceae Lactobacillus gasseri	lowFe	50FeS	-0.6	0.169	0.135426	0.214738	0.154022	0.248703	0.118063	0.107042	0.146102	0.11138
c1484	Bifidobacteriaceae Bifidobacterium longum	250FeS	50H	0.6	0.169	0.238955	0.157285	0.110119	0.0837629	0.195275	0.250268	0.134539	0.186829
c1366	Bacteroidaceae Bacteroides dorei	lowFe	250FeS	0.6	0.169	0.499037	0.529559	0.308426	0.368753	0.582377	0.433003	0.415934	0.214153
c1045	Bacteroidaceae Bacteroides thetaiotaomicron	50FeC	50FeS	0.6	0.169	0.30372	0.239901	0.38574	0.261346	0.286078	0.212035	0.282261	0.198534
c1870	Peptostreptococcaceae Peptostreptococcaceae Incertae Sedis Clostridium bartlettii/glycolicum	250FeS	50FeS	0.6	0.169	0.141599	0.120997	0.110966	0.120602	0.165378	0.166066	0.0988685	0.0919003
c0287	Streptococcaceae Streptococcus bovis	lowFe	250FeS	0.6	0.169	0.0953331	0.0912594	0.101253	0.121743	0.0904047	0.0914615	0.10683	0.0939474
c2067	Eubacteriaceae Eubacterium biforme	lowFe	250FeC	-0.6	0.169	0.111312	0.0884314	0.0948588	0.105006	0.0919112	0.0950813	0.0960435	0.0868824
c1179	Verrucomicrobiaceae Akkermansia -	250FeS	50FeC	0.6	0.169	0.118943	0.0992928	0.0988485	0.0934987	0.150884	0.167484	0.094317	0.11169
c0003	Verrucomicrobiaceae Akkermansia muciniphila	250FeC	50FeS	0.6	0.169	0.136356	0.138129	0.0852549	0.106799	0.141776	0.118849	0.108807	0.092829
c0094	Helicobacteraceae Helicobacter pylori	250FeS	50FeC	0.6	0.169	0.234798	0.244129	0.188679	0.210227	0.366363	0.284944	0.234538	0.184243
c0270	Ruminococcaceae Ruminococcus group 2/ flavefaciens/ callidus	250FeC	50FeC	0.6	0.169	0.126029	0.101124	0.140529	0.177461	0.151835	0.168253	0.207336	0.193704
c0227	Paenibacillaceae Paenibacillus group 1	250FeC	50FeC	0.6	0.169	0.0886905	0.100632	0.0867843	0.097119	0.0537984	0.0986168	0.0683396	0.1051
c1434	Nocardiaceae Nocardia -	lowFe	50FeC	0.6	0.169	0.362516	0.249716	0.223486	0.123192	0.162711	0.209141	0.103936	0.125814
c2233	Ruminococcaceae Subdoligranulum variablile	lowFe	50FeC	0.6	0.169	0.0828718	0.138128	0.0915393	0.119275	0.0972208	0.105086	0.0894804	0.121622
c1039	Bacteroidaceae Bacteroides uniformis	250FeC	50FeS	0.6	0.169	0.351691	0.374042	0.203379	0.304627	0.424737	0.400688	0.324636	0.307032
c1030	Bacteroidaceae Bacteroides fragilis/uncultured	250FeC	250FeS	0.6	0.17	0.103717	0.150916	0.0916611	0.126076	0.124913	0.251251	0.164883	0.27436
c1443	Streptococcaceae Streptococcus -	250FeS	50FeS	0.6	0.17	0.483796	0.302551	0.529619	0.286712	0.462472	0.391035	0.445179	0.401786
c1702	Ruminococcaceae Faecalibacterium prausnitzii	lowFe	250FeC	0.6	0.17	0.206392	0.175282	0.184905	0.12846	0.19373	0.173249	0.296655	0.173963
c0401	Bacteroidaceae Bacteroides vulgatus	250FeS	50H	-0.6	0.17	0.499913	0.347278	0.448104	0.373943	0.39497	0.452017	0.295376	0.500053
c1453	Lachnospiraceae Lachnospiraceae Incertae Sedis -	250FeS	50FeC	0.6	0.17	0.345739	0.377997	0.427341	0.522665	0.377267	0.308074	0.511003	0.396108
c0190	Helicobacteraceae Helicobacter group 1	50FeC	50FeS	0.6	0.17	0.097012	0.0863867	0.0979909	0.119015	0.062797	0.0861018	0.111141	0.0933215
c1219	Ruminococcaceae unclassified_"Ruminococcaceae" -	lowFe	50FeC	0.6	0.17	0.163031	0.151198	0.22042	0.170043	0.180189	0.196527	0.20973	0.214057
c0286	Streptococcaceae Streptococcus bovis	lowFe	50FeS	0.6	0.17	0.10836	0.0893931	0.0966656	0.112168	0.0938224	0.0876462	0.0819204	0.0937815
c2221	Bacteroidaceae Bacteroides capillosus	250FeS	50H	0.6	0.17	0.227356	0.0956887	0.0870653	0.118406	0.102053	0.0736864	0.0972166	0.10285
c0201	Lactobacillaceae Lactobacillus fermentum	250FeC	50H	0.6	0.17	0.141909	0.111039	0.0971706	0.0894809	0.109798	0.163005	0.0691134	0.0976619
c0294	Streptococcaceae Streptococcus species	250FeS	50FeS	0.6	0.17	0.110807	0.0937183	0.118839	0.0986093	0.144119	0.123484	0.127751	0.102238
c1278	Enterobacteriaceae Enterobacter sp.	250FeS	50FeS	0.6	0.17	0.10197	0.109235	0.096374	0.108297	0.0735831	0.0811483	0.0769877	0.106444
c1228	Coriobacteriaceae Atopobium group	250FeC	50H	-0.6	0.171	0.0994191	0.184317	0.118132	0.224369	0.127951	0.0976772	0.150993	0.117782
c2210	Incertae Sedis XIV Blautia obeum	50FeC	50FeS	0.6	0.171	0.168583	0.0993054	0.272022	0.175564	0.201746	0.235274	0.236145	0.319504
c2234	Ruminococcaceae Subdoligranulum variablile	250FeC	250FeS	0.6	0.171	0.0997857	0.0856353	0.0661452	0.0928995	0.136588	0.102785	0.120791	0.145492
c0293	Streptococcaceae Streptococcus salivarius	lowFe	50FeC	0.6	0.171	0.381625	0.41271	0.502202	0.546794	0.303781	0.290925	0.414179	0.357121
c0003	Verrucomicrobiaceae Akkermansia muciniphila	50FeC	50H	0.6	0.171	0.163463	0.139138	0.0758992	0.0818107	0.135136	0.144116	0.129597	0.124461
c0285	Streptococcaceae Streptococcus anginosus	250FeC	250FeS	0.6	0.171	0.413839	0.241439	0.384252	0.244793	0.277668	0.201114	0.342629	0.166376
c1225	Incertae Sedis XI Peptoniphilus -	50FeC	50H	0.6	0.171	0.111066	0.0878044	0.103327	0.0823682	0.127749	0.0812178	0.160051	0.100082
c1314	Ruminococcaceae unclassified_"Ruminococcaceae" -	lowFe	50FeC	0.6	0.171	0.129496	0.123913	0.110363	0.0942142	0.107825	0.115578	0.0988656	0.0990317
c0152	Enterococcaceae Enterococcus faecalis	250FeC	50FeS	0.6	0.171	0.105021	0.0886237	0.0873189	0.0752891	0.0813178	0.0986422	0.0779719	0.0787911
c1284	Actinomycetaceae Actinomyces -	lowFe	50FeC	0.4	0.171	0.0963449	0.118269	0.0913817	0.107196	0.0904696	0.0891091	0.0708329	0.112111
c0239	Prevotellaceae Prevotella group 5	lowFe	50H	-0.6	0.172	0.108307	0.0980096	0.122372	0.105785	0.110333	0.171423	0.125642	0.216653
c0201	Lactobacillaceae Lactobacillus fermentum	250FeS	50FeC	0.6	0.172	0.117234	0.101141	0.0765217	0.0572667	0.120634	0.148608	0.0800962	0.0940496
c1355	Bifidobacteriaceae Bifidobacterium ruminantium	50FeC	50H	0.6	0.172	0.239297	0.188294	0.154865	0.101648	0.169443	0.311509	0.104226	0.1651
c1355	Bifidobacteriaceae Bifidobacterium ruminantium	250FeS	50FeC	0.6	0.172	0.211688	0.335392	0.0956728	0.146682	0.239297	0.188294	0.154865	0.101648
c1297	Coriobacteriaceae Eggerthella -	50FeS	50H	0.6	0.172	0.0801594	0.130723	0.084743	0.110594	0.112895	0.149787	0.0965061	0.156524
c1744	Peptostreptococcaceae Peptostreptococcaceae Incertae Sedis Clostridium bartlettii	250FeC	50FeC	0.6	0.172	0.180641	0.191612	0.118329	0.104518	0.261225	0.219695	0.129961	0.135606
c0018	Bacillaceae Geobacillus group	lowFe	50H	0.6	0.172	0.0893158	0.107057	0.0918055	0.105297	0.0978239	0.110083	0.0731776	0.136258
c1937	Enterobacteriaceae Erwinia carotovora	lowFe	50FeC	-0.6	0.172	0.0969088	0.0969837	0.0776282	0.113134	0.102717	0.0771709	0.0948996	0.0878337
c0276	Staphylococcaceae Staphylococcus aureus/ haemolyticus	lowFe	250FeS	-0.6	0.172	0.143082	0.145887	0.0952136	0.134116	0.0884074	0.0987472	0.101151	0.10732
c0024	Bacteroidaceae Bacteroides fragilis	lowFe	50FeC	-0.6	0.172	0.106639	0.127161	0.114553	0.120023	0.18183	0.158188	0.223816	0.148974
c0134	Clostridiaceae Clostridium tyrobutyricum	lowFe	50H	-0.6	0.172	0.103704	0.0776299	0.0970464	0.0910291	0.0834418	0.0904103	0.0575681	0.10897
c0321	Bacteroidaceae Anaerophaga group	250FeS	50FeC	0.6	0.172	0.657249	0.648732	0.680768	0.761792	0.518379	0.6013	0.649011	0.641781
c0202	Lactobacillaceae Lactobacillus gasseri	250FeC	50FeS	0.6	0.172	0.194531	0.120912	0.135685	0.0954327	0.118063	0.107042	0.146102	0.11138
c1387	Bacteroidaceae Bacteroides uniformis	250FeC	50FeC	0.6	0.172	0.448202	0.49315	0.365274	0.438142	0.570284	0.477382	0.391261	0.379904
c0337	Archea Crenarchaeota group	lowFe	250FeS	0.6	0.172	0.191773	0.245821	0.256144	0.272712	0.217961	0.195399	0.290389	0.238311
c0401	Bacteroidaceae Bacteroides vulgatus	250FeS	50FeC	0.6	0.172	0.499913	0.347278	0.448104	0.373943	0.39561	0.378356	0.406423	0.329739
c0189	Fusobacteriaceae Fusobacterium group 2	50FeC	50FeS	-0.6	0.172	0.117939	0.109227	0.0850481	0.105519	0.0952135	0.0939155	0.107806	0.118459
c0241	Prevotellaceae Prevotella group 7	50FeC	50FeS	0.6	0.172	0.412829	0.428045	0.433292	0.487901	0.429992	0.345027	0.470639	0.455906
c1278	Enterobacteriaceae Enterobacter sp.	lowFe	250FeC	-0.6	0.172	0.0840504	0.100494	0.0831779	0.0918588	0.0979966	0.0909178	0.0923556	0.0885199
c1324	Prevotellaceae Prevotella group	lowFe	50FeS	-0.6	0.173	0.133597	0.161197	0.0980849	0.108821	0.36782	0.502322	0.609435	0.691708
c0027	Bacteroidaceae Bacteroides group	lowFe	250FeS	0.6	0.173	0.312767	0.367422	0.360043	0.167722	0.234364	0.337533	0.423558	0.312151
c1484	Bifidobacteriaceae Bifidobacterium longum	lowFe	50H	0.6	0.173	0.327273	0.226872	0.155479	0.115122	0.195275	0.250268	0.134539	0.186829
c1282	Verrucomicrobiaceae Akkermansia -	250FeS	50H	0.6	0.173	0.175231	0.133842	0.111898	0.0937386	0.137523	0.174971	0.101637	0.135961
c0249	Pseudomonadaceae Pseudomonas group 1	lowFe	250FeC	-0.6	0.173	0.0806034	0.099964	0.079704	0.121068	0.107262	0.0808585	0.0955243	0.0871827
c1355	Bifidobacteriaceae Bifidobacterium ruminantium	50FeC	50FeS	0.6	0.173	0.239297	0.188294	0.154865	0.101648	0.206853	0.290446	0.103364	0.133044
c1759	Peptostreptococcaceae Peptostreptococcaceae Incertae Sedis Clostridium bartlettii/glycolicum	50FeS	50H	0.6	0.173	0.310538	0.261714	0.186501	0.172505	0.278046	0.353187	0.171063	0.218919
c2067	Eubacteriaceae Eubacterium biforme	250FeC	50FeS	0.6	0.173	0.0919112	0.0950813	0.0960435	0.0868824	0.0887061	0.157135	0.108854	0.10627
c0005	Micrococcaceae Arthrobacter globiformis	250FeC	250FeS	-0.6	0.173	0.100012	0.106146	0.106874	0.118351	0.103345	0.117322	0.0929597	0.0970153
c1449	Lachnospiraceae Lachnospiraceae Incertae Sedis -	50FeC	50H	0.6	0.173	0.10102	0.127012	0.195615	0.16092	0.120603	0.111293	0.128315	0.186435
c1278	Enterobacteriaceae Enterobacter sp.	lowFe	50FeC	0.6	0.173	0.0840504	0.100494	0.0831779	0.0918588	0.043897	0.0813874	0.0804271	0.0878
c1745	Peptostreptococcaceae Peptostreptococcaceae Incertae Sedis Clostridium bartlettii/glycolicum	250FeS	50FeS	0.6	0.173	0.203653	0.209648	0.132586	0.141773	0.224831	0.208389	0.160635	0.147383
c0083	Bifidobacteriaceae Bifidobacterium group 2	250FeC	50H	-0.6	0.174	0.439464	0.320327	0.349891	0.32762	0.349655	0.54269	0.322348	0.59983
c1249	Peptococcaceae Peptococcus uncultured	lowFe	50FeS	0.4	0.174	0.0988179	0.0805539	0.160372	0.151276	0.0812715	0.0972366	0.11942	0.083298
c1453	Lachnospiraceae Lachnospiraceae Incertae Sedis -	lowFe	250FeS	0.6	0.174	0.305031	0.261211	0.499179	0.362451	0.345739	0.377997	0.427341	0.522665
c0415	Lachnospiraceae Lachnospiraceae Incertae Sedis -	250FeS	50FeC	-0.6	0.174	0.120048	0.136186	0.124758	0.149853	0.131043	0.117092	0.155302	0.124671
c1759	Peptostreptococcaceae Peptostreptococcaceae Incertae Sedis Clostridium bartlettii/glycolicum	250FeS	50FeS	0.6	0.174	0.242088	0.248316	0.148551	0.149806	0.310538	0.261714	0.186501	0.172505
c0233	Prevotellaceae Prevotella bivia	50FeC	50FeS	0.6	0.174	0.164165	0.28868	0.3349	0.372663	0.266142	0.190223	0.371288	0.33019
c0220	Streptococcaceae Lactococcus group 2	250FeS	50FeS	0.6	0.174	0.122992	0.0903752	0.180801	0.160411	0.0949404	0.144554	0.172517	0.180128
c0920	Lactobacillaceae Lactobacillus plantarum/ paraplantarum/ coryniformis/ pentosus	lowFe	50FeC	0.6	0.174	0.0752252	0.0885018	0.567993	0.499148	0.494432	0.484336	0.504918	0.535444
c0187	Ruminococcaceae Faecalibacterium prausnitzii	lowFe	50FeC	-0.6	0.175	0.154225	0.0911857	0.161052	0.11016	0.137902	0.198392	0.191896	0.23874
c2210	Incertae Sedis XIV Blautia obeum	250FeS	50FeC	0.6	0.175	0.138929	0.142216	0.162688	0.213201	0.168583	0.0993054	0.272022	0.175564
c0028	Bacteroidaceae Bacteroides thetaiotaomicron	lowFe	250FeC	0.6	0.175	0.602432	0.655839	0.623764	0.699341	0.588518	0.594207	0.54613	0.590516
c0265	Lachnospiraceae Lachnospiraceae Incertae Sedis obeum	250FeC	50FeS	0.6	0.175	0.249794	0.191849	0.332315	0.307136	0.271561	0.292479	0.324951	0.360376
c0128	Clostridiaceae Clostridium perfringens	250FeS	50FeS	0.6	0.175	0.152177	0.116745	0.0950545	0.081896	0.109545	0.128599	0.0945187	0.0945458
c1321	Ruminococcaceae unclassified_"Ruminococcaceae" -	250FeC	50FeC	-0.4	0.175	0.108651	0.110761	0.123434	0.128668	0.156563	0.126902	0.216333	0.117642
c0401	Bacteroidaceae Bacteroides vulgatus	lowFe	250FeC	-0.6	0.175	0.467087	0.50935	0.493726	0.476867	0.353773	0.331743	0.31189	0.450229
c0239	Prevotellaceae Prevotella group 5	250FeC	250FeS	-0.4	0.175	0.10523	0.0957599	0.0977167	0.108511	0.0846076	0.11923	0.0957375	0.112681
c1745	Peptostreptococcaceae Peptostreptococcaceae Incertae Sedis Clostridium bartlettii/glycolicum	lowFe	50H	0.6	0.175	0.249252	0.231855	0.208108	0.200403	0.256472	0.339557	0.132709	0.205328
c0021	Porphyromonadaceae Parabacteroides distasonis	lowFe	250FeS	-0.6	0.176	0.302653	0.278867	0.334927	0.214518	0.345793	0.415572	0.386005	0.389578
c1196	Lachnospiraceae Lachnospiraceae Incertae Sedis -	250FeC	50H	-0.6	0.176	0.148149	0.152566	0.151898	0.171188	0.15341	0.0867734	0.15626	0.106468
c0038	Bifidobacteriaceae Bifidobacterium adolescentis	50FeS	50H	0.4	0.176	0.123511	0.191335	0.0954374	0.0870202	0.118436	0.245029	0.0929478	0.137958
c0072	Bifidobacteriaceae Bifidobacterium infanis	50FeS	50H	-0.6	0.176	0.322364	0.139386	0.170678	0.0905782	0.113544	0.142263	0.0843079	0.126039
c0925	Leuconostocaceae Leuconostoc gelidum/ mesenteroides/ carnosum/ citreum	lowFe	250FeS	0.4	0.176	0.100928	0.0933391	0.0915706	0.139635	0.093511	0.100532	0.0793566	0.100373
c0395	Ruminococcaceae Subdoligranulum -	250FeC	250FeS	0.6	0.176	0.237821	0.259001	0.387575	0.415445	0.274655	0.235664	0.336134	0.299289
c1937	Enterobacteriaceae Erwinia carotovora	50FeC	50H	-0.6	0.176	0.102717	0.0771709	0.0948996	0.0878337	0.085892	0.102836	0.0762056	0.120984
c1936	Enterobacteriaceae Yersinia pestis/pseudotuberculosis	50FeS	50H	-0.6	0.176	0.0797012	0.113281	0.083129	0.082133	0.102123	0.0910446	0.0657163	0.104423
c0018	Bacillaceae Geobacillus group	lowFe	250FeC	0.6	0.176	0.0893158	0.107057	0.0918055	0.105297	0.0909789	0.0998923	0.0866453	0.130069
c1030	Bacteroidaceae Bacteroides fragilis/uncultured	lowFe	50FeC	-0.6	0.176	0.0996677	0.112011	0.101442	0.111457	0.184058	0.108888	0.204624	0.0933727
c1260	Ruminococcaceae unclassified_"Ruminococcaceae" -	50FeC	50FeS	0.4	0.176	0.106633	0.084604	0.122919	0.0765545	0.0872007	0.0914758	0.103648	0.0897365
c0328	Enterobacteriaceae Enterobacteriaceae group group	lowFe	250FeS	-0.6	0.176	0.103629	0.112285	0.107084	0.0974436	0.160285	0.106593	0.103577	0.112522
c1113	Lachnospiraceae Roseburia -	lowFe	50FeS	0.4	0.176	0.0899282	0.0960777	0.0970758	0.11256	0.0858947	0.0901279	0.0834705	0.0975206
c0038	Bifidobacteriaceae Bifidobacterium adolescentis	50FeC	50FeS	0.6	0.176	0.15283	0.129308	0.0673594	0.0966305	0.123511	0.191335	0.0954374	0.0870202
c1324	Prevotellaceae Prevotella group	lowFe	250FeC	-0.6	0.177	0.133597	0.161197	0.0980849	0.108821	0.404081	0.511009	0.624782	0.66918
c1295	Lachnospiraceae Dorea -	50FeS	50H	-0.4	0.177	0.355043	0.423263	0.528741	0.299487	0.423316	0.528778	0.432684	0.718181
c1866	Ruminococcaceae Papillibacter -	250FeS	50FeC	0.6	0.177	0.0951861	0.123258	0.136002	0.190268	0.0889459	0.0793536	0.10711	0.0955872
c2207	Porphyromonadaceae Parabacteroides merdae	lowFe	250FeS	-0.6	0.177	0.0835373	0.0857281	0.0890228	0.137321	0.099168	0.108002	0.0794877	0.0872642
c1455	Erysipelotrichaceae Coprobacillus cateniformis	50FeC	50H	0.6	0.177	0.0999382	0.0918967	0.143345	0.103217	0.0987639	0.11845	0.133108	0.140807
c0287	Streptococcaceae Streptococcus bovis	250FeS	50FeC	-0.6	0.177	0.0904047	0.0914615	0.10683	0.0939474	0.0999678	0.176243	0.0838936	0.0806819
c0341	Archea Euryarchaeota group	250FeC	50FeC	0.6	0.177	0.213829	0.170264	0.160419	0.152003	0.184422	0.19484	0.113978	0.168784
c0328	Enterobacteriaceae Enterobacteriaceae group group	lowFe	250FeC	-0.6	0.177	0.103629	0.112285	0.107084	0.0974436	0.108725	0.102015	0.101759	0.106522
c0187	Ruminococcaceae Faecalibacterium prausnitzii	250FeC	50H	0.6	0.177	0.19439	0.152324	0.289208	0.270844	0.135751	0.210894	0.22442	0.290609
c0526	Bacteroidaceae Bacteroides group	lowFe	250FeC	-0.4	0.177	0.518339	0.556824	0.512153	0.506075	0.517994	0.505309	0.400869	0.518515
c1939	Enterobacteriaceae Escheriachia /shigella E.coli/shigella	250FeC	50FeS	0.6	0.177	0.454739	0.407098	0.32908	0.3089	0.352159	0.363656	0.288257	0.314459
c0327	Enterobacteriaceae unclassified_Enterobacteriaceae group	50FeC	50H	0.6	0.177	0.374511	0.448865	0.306508	0.264349	0.416358	0.403823	0.262148	0.268013
c1432	Coriobacteriaceae Collinsella -	250FeC	50FeS	0.6	0.177	0.09136	0.115749	0.0972435	0.108368	0.0828149	0.105697	0.0680488	0.108874
c1267	Enterobacteriaceae Escherichia /shigella E.coli/shigella	50FeS	50H	0.6	0.178	0.438286	0.46639	0.42136	0.382704	0.593448	0.571101	0.28822	0.496014
c0287	Streptococcaceae Streptococcus bovis	250FeC	50FeC	-0.6	0.178	0.0874313	0.093249	0.10358	0.0975635	0.0999678	0.176243	0.0838936	0.0806819
c0178	Lachnospiraceae Lachnospiraceae Incertae Sedis xylanophilum	lowFe	250FeC	0.6	0.178	0.0996112	0.104234	0.109668	0.101263	0.091009	0.136649	0.115356	0.0876213
c0326	Enterobacteriaceae Enterobacter/ Serratia group	lowFe	50FeS	-0.6	0.178	0.270931	0.308365	0.301179	0.344443	0.370597	0.178986	0.393035	0.304873
c0245	Enterobacteriaceae Proteus mirabilis	250FeS	50FeS	0.4	0.178	0.10263	0.0974058	0.0937376	0.0959051	0.0828873	0.0827001	0.0817609	0.0853129
c1250	Incertae Sedis XI Peptoniphilus -	lowFe	250FeC	-0.6	0.178	0.12425	0.0888462	0.23415	0.0872702	0.0875661	0.123315	0.0885404	0.0909842
c0890	Enterobacteriaceae unclassified_Enterobacteriaceae Salmonella / Klebsiella	50FeC	50FeS	-0.4	0.178	0.358269	0.429417	0.406462	0.35355	0.329111	0.366841	0.178256	0.367063
c0097	Carnobacteriaceae Carnobacterium group 1	lowFe	250FeC	-0.4	0.178	0.0799662	0.101326	0.0819287	0.10876	0.118759	0.126174	0.129033	0.10595
c1306	Veillonellaceae Megasphaera elsdenii	lowFe	50FeC	-0.4	0.179	0.0831996	0.061953	0.0800414	0.138958	0.0914414	0.103484	0.0730461	0.0902345
c0157	Aerococcaceae Aerococcus species	50FeC	50FeS	-0.6	0.179	0.258233	0.434541	0.184154	0.329978	0.351369	0.257343	0.26758	0.217693
[truncated: 2,141 more rows]
