# Supplementary material for: Microbial Metabolism Shifts Towards an Adverse Profile with Supplementary Iron in the TIM-2 In vitro Model of the Human Colon
Source: Front Microbiol. 2016 Jan 6;6:1481. doi: 10.3389/fmicb.2015.01481 (PMC4701948; doi:10.3389/fmicb.2015.01481)
Supplement: Supplementary file 1 [file DataSheet1.zip › Supplementary material/Supplementary Table 2.xls]

## Sheet: results
Taxonomic group	Domain	Taxonomic level	lowFe	50FeS	log_ratio	2Log ratio	Fold ratio	P-value	P-value FDR corrected
Thermoplasmata	Archaea	class	0	3.93179e-07	2.59569	8.62270543337555	394.179	0.00106231	0.106846
Thermoplasmatales	Archaea	order	0	3.93179e-07	2.59569	8.62270543337555	394.179	0.00106231	0.106846
Chlorophyceae	Eukaryota	class	0	3.17151e-08	1.51475	5.03188448778315	32.7151	0.00106231	0.106846
Chlamydomonadaceae	Eukaryota	family	0	3.17151e-08	1.51475	5.03188448778315	32.7151	0.00106231	0.106846
Chlamydomonas	Eukaryota	genus	0	3.17151e-08	1.51475	5.03188448778315	32.7151	0.00106231	0.106846
Chlamydomonadales	Eukaryota	order	0	3.17151e-08	1.51475	5.03188448778315	32.7151	0.00106231	0.106846
Chlorophyta	Eukaryota	phylum	0	3.17151e-08	1.51475	5.03188448778315	32.7151	0.00106231	0.106846
Nitrobacter	Bacteria	genus	0	3.13707e-08	1.51015	5.0166178196864	32.3707	0.00106231	0.106846
Nitrobacter winogradskyi	Bacteria	species	0	3.13707e-08	1.51015	5.0166178196864	32.3707	0.00106231	0.106846
Malonomonas	Bacteria	genus	0	3.0002e-08	1.49139	4.95428798712881	31.002	0.00106231	0.106846
Synechococcus sp. JA	Bacteria	species	1.55967e-08	3.11087e-08	0.286601	0.952067071858194	1.93464	0.00106231	0.106846
Methanosphaera	Archaea	genus	1.17244e-07	1.06359e-05	1.95403	6.49115919933331	89.9567	0.00145935	0.106846
Methanosphaera stadtmanae	Archaea	species	1.17244e-07	1.06359e-05	1.95403	6.49115919933331	89.9567	0.00145935	0.106846
Cardiobacteriaceae	Bacteria	family	2.99192e-07	0	-2.4774	-8.22973949059335	-300.192	0.00186277	0.163412
Dichelobacter	Bacteria	genus	2.99192e-07	0	-2.4774	-8.22973949059335	-300.192	0.00186277	0.163412
Cardiobacteriales	Bacteria	order	2.99192e-07	0	-2.4774	-8.22973949059335	-300.192	0.00186277	0.163412
Dichelobacter nodosus	Bacteria	species	2.99192e-07	0	-2.4774	-8.22973949059335	-300.192	0.00186277	0.163412
Pasteurellaceae	Bacteria	family	3.45039e-05	0.000348164	1.00391	3.33490043534367	10.0903	0.00319008	0.219316
Pasteurellales	Bacteria	order	3.45039e-05	0.000348164	1.00391	3.33490043534367	10.0903	0.00319008	0.219316
Kordia	Bacteria	genus	5.86965e-07	2.2626e-05	1.58528	5.26617252743155	38.4836	0.0043429	0.264571
Kordia algicida	Bacteria	species	5.86965e-07	2.2626e-05	1.58528	5.26617252743155	38.4836	0.0043429	0.264571
Chroococcales	Bacteria	order	4.46202e-05	2.31042e-05	-0.285831	-0.949510594456743	-1.93122	0.00455241	0.268839
Dorea longicatena	Bacteria	species	0.00102754	0.00182422	0.249277	0.828081578038268	1.77532	0.00547408	0.268839
Prevotellaceae	Bacteria	family	0.000270228	0.036642	2.13225	7.08317463607394	135.596	0.00576977	0.268839
Prevotella	Bacteria	genus	0.000270228	0.036642	2.13225	7.08317463607394	135.596	0.00576977	0.268839
Prevotella copri	Bacteria	species	0.00027001	0.0363751	2.12942	7.0737912422259	134.717	0.00585068	0.268839
Bacteroides caccae	Bacteria	species	0.000118245	0.000288436	0.387266	1.28646925002224	2.4393	0.00595558	0.268839
Delftia	Bacteria	genus	7.71739e-06	5.36676e-06	-0.157734	-0.523979508688815	-1.43792	0.00602275	0.268839
Delftia acidovorans	Bacteria	species	7.71739e-06	5.36676e-06	-0.157734	-0.523979508688815	-1.43792	0.00602275	0.268839
Histophilus	Bacteria	genus	1.8752e-06	7.68696e-05	1.61248	5.35654274963687	40.9713	0.0062528	0.268839
Histophilus somni	Bacteria	species	1.8752e-06	7.68696e-05	1.61248	5.35654274963687	40.9713	0.0062528	0.268839
Bacteroides eggerthii	Bacteria	species	3.41568e-05	0.000103645	0.482064	1.60138332643532	3.03434	0.00658202	0.294636
Clostridium novyi	Bacteria	species	3.78105e-06	1.56382e-05	0.616488	2.04792801402842	4.13512	0.00672073	0.294636
Finegoldia	Bacteria	genus	7.66918e-05	0.000169405	0.344175	1.1433238353314	2.20889	0.00844841	0.317486
Finegoldia magna	Bacteria	species	7.66762e-05	0.00016939	0.344223	1.14348568933632	2.20914	0.00847651	0.317486
Bacillus halodurans	Bacteria	species	2.77168e-07	2.47347e-06	0.949174	3.15308785290106	8.89557	0.00943716	0.34725
Bacillus selenitireducens	Bacteria	species	4.45957e-07	8.64748e-06	1.28667	4.27423827285397	19.3497	0.0102226	0.375405
Aromatoleum	Bacteria	genus	7.65184e-06	1.71713e-06	-0.648766	-2.15515278724018	-4.45416	0.010539	0.391769
Aromatoleum aromaticum	Bacteria	species	7.65184e-06	1.71713e-06	-0.648766	-2.15515278724018	-4.45416	0.010539	0.391769
Ruminococcaceae	Bacteria	family	0.19619	0.114363	-0.234393	-0.778635366622648	-1.71551	0.0119822	0.4167
Actinomycetales	Bacteria	order	0.000684492	0.000345852	-0.296478	-0.984879884256414	-1.97915	0.0133861	0.440415
Fungi	Eukaryota	kingdom	2.27554e-05	3.53386e-05	0.191158	0.63501432501245	1.55295	0.0157908	0.524733
Bacteroides plebeius	Bacteria	species	4.65171e-05	0.000656306	1.14949	3.81850680915066	14.1086	0.0169278	0.524733
Neisseriaceae	Bacteria	family	0.000257189	0.000134311	-0.282139	-0.937244313421701	-1.91487	0.0173203	0.524733
Neisseriales	Bacteria	order	0.000257189	0.000134311	-0.282139	-0.937244313421701	-1.91487	0.0173203	0.524733
Thermotoga neapolitana	Bacteria	species	4.91014e-08	1.98331e-07	0.599726	1.99224641661867	3.97856	0.0201759	0.550358
Burkholderia cenocepacia	Bacteria	species	1.41242e-05	8.34131e-06	-0.228707	-0.759749555584373	-1.6932	0.0204674	0.550358
Photobacterium	Bacteria	genus	1.20048e-06	8.66735e-07	-0.141328	-0.469482697997088	-1.38461	0.021321	0.550358
Photobacterium profundum	Bacteria	species	1.20048e-06	8.66735e-07	-0.141328	-0.469482697997088	-1.38461	0.021321	0.550358
Desulfohalobiaceae	Bacteria	family	3.91059e-07	8.5152e-06	1.33689	4.44106676498987	21.7217	0.0213787	0.550358
Desulfonatronospira	Bacteria	genus	3.91059e-07	8.5152e-06	1.33689	4.44106676498987	21.7217	0.0213787	0.550358
Desulfonatronospira thiodismutans	Bacteria	species	3.91059e-07	8.5152e-06	1.33689	4.44106676498987	21.7217	0.0213787	0.550358
Bacteroides cellulosilyticus	Bacteria	species	0.000194709	0.000652017	0.524872	1.74358613842009	3.34867	0.0214252	0.550358
Bacteroides intestinalis	Bacteria	species	8.34561e-05	0.000277445	0.521716	1.73310144731594	3.32442	0.0233133	0.591611
Flavobacterium	Bacteria	genus	1.5379e-05	6.54585e-05	0.629016	2.08954544928237	4.25614	0.0240867	0.606109
Synechococcus	Bacteria	genus	3.37237e-06	2.05143e-06	-0.215797	-0.716861619838704	-1.6436	0.0246196	0.609211
Yersinia	Bacteria	genus	6.11531e-06	5.95222e-06	-0.0117382	-0.0389933469413836	-1.0274	0.0251638	0.609211
Vibrio harveyi	Bacteria	species	4.14818e-07	5.33004e-07	0.108642	0.360900416694988	1.28423	0.026259	0.619708
Desulfovibrio vulgaris	Bacteria	species	1.26373e-05	1.24848e-05	-0.00527352	-0.0175182692094738	-1.01222	0.0282919	0.619708
Clostridium ramosum	Bacteria	species	5.59268e-05	0.000295238	0.722546	2.40024622593344	5.27893	0.0283183	0.619708
Flavobacteria	Bacteria	class	5.0599e-05	0.000181814	0.555479	1.84526140203478	3.59318	0.0291263	0.619708
Bacteroides fragilis	Bacteria	species	9.05061e-05	0.000313496	0.539551	1.79234965788889	3.46379	0.0291281	0.619708
Flavobacteriales	Bacteria	order	5.05055e-05	0.000181648	0.555885	1.84661058411207	3.59654	0.0292641	0.619708
Escherichia albertii	Bacteria	species	8.95972e-06	7.07584e-06	-0.102503	-0.340508794312905	-1.2662	0.0292839	0.619708
Flavobacteriaceae	Bacteria	family	4.72696e-05	0.000175816	0.57047	1.89505936297855	3.71937	0.0293529	0.619708
Desulfovibrio piger	Bacteria	species	2.8332e-05	7.14387e-05	0.401647	1.33424089796848	2.52143	0.0301948	0.62194
Thermotoga petrophila	Bacteria	species	2.43999e-06	5.79355e-07	-0.623873	-2.07246130827379	-4.20604	0.0304592	0.62194
Azorhizobium	Bacteria	genus	1.09065e-07	5.7973e-07	0.722324	2.39950770699856	5.27623	0.0310138	0.624043
Azorhizobium caulinodans	Bacteria	species	1.09065e-07	5.7973e-07	0.722324	2.39950770699856	5.27623	0.0310138	0.624043
Deltaproteobacteria	Bacteria	class	0.000386452	0.00143859	0.57084	1.896287975653	3.72254	0.0356087	0.646047
Ralstonia solanacearum	Bacteria	species	3.51044e-05	8.72181e-06	-0.604717	-2.00882569287432	-4.02455	0.0356726	0.646047
Bradyrhizobium sp. ORS278	Bacteria	species	1.27637e-07	1.57932e-08	-0.884231	-2.93735345722478	-7.66005	0.0368457	0.646047
Synechococcus sp. RCC307	Bacteria	species	3.34e-06	1.83646e-06	-0.25966	-0.862570227913255	-1.81827	0.038094	0.646047
Streptococcus uberis	Bacteria	species	2.67046e-07	7.93043e-07	0.471636	1.5667395008891	2.96234	0.0386143	0.646047
Alteromonadales	Bacteria	order	0.000131847	0.000105425	-0.0971261	-0.322645916376921	-1.25062	0.0386694	0.646047
Pseudomonas syringae	Bacteria	species	1.50436e-06	2.1474e-07	-0.843709	-2.80274158406588	-6.97765	0.0398734	0.646047
Alteromonas	Bacteria	genus	1.46187e-08	4.23199e-06	2.433	8.08226113450782	271.021	0.0399846	0.646047
Alteromonas macleodii	Bacteria	species	1.46187e-08	4.23199e-06	2.433	8.08226113450782	271.021	0.0399846	0.646047
Methanosarcina mazei	Archaea	species	6.40099e-06	1.55081e-06	-0.615478	-2.044572732984	-4.12551	0.040529	0.646047
Dokdonia	Bacteria	genus	3.09546e-08	0	-1.50453	-4.99795127954436	-31.9546	0.0405316	0.646047
Dokdonia donghaensis	Bacteria	species	3.09546e-08	0	-1.50453	-4.99795127954436	-31.9546	0.0405316	0.646047
Arthrobacter sp. FB24	Bacteria	species	0	8.14422e-07	2.91138	9.6714035388454	815.422	0.0407909	0.646047
Bacteroides coprocola	Bacteria	species	0.000261462	0.00111417	0.629543	2.09129529611408	4.2613	0.0412544	0.646047
Desulfovibrionaceae	Bacteria	family	8.33827e-05	0.000863832	1.01535	3.37291381736441	10.3597	0.0416399	0.646047
Desulfovibrio	Bacteria	genus	7.86894e-05	0.000665625	0.927308	3.08045203789744	8.45879	0.0419628	0.646047
Desulfovibrionales	Bacteria	order	8.4264e-05	0.000889061	1.02328	3.39927796181631	10.5508	0.0425773	0.646047
Marinobacter hydrocarbonoclasticus	Bacteria	species	1.69293e-07	4.51543e-06	1.4236	4.72908970180417	26.5215	0.0430205	0.646047
Thermotoga lettingae	Bacteria	species	4.51488e-08	4.11738e-07	0.951514	3.16086080668405	8.94363	0.0430555	0.646047
Desulfovibrio desulfuricans	Bacteria	species	5.56509e-06	7.02085e-05	1.10085	3.65693107255901	12.6138	0.0430955	0.646047
Streptococcaceae	Bacteria	family	0.00349776	0.000716469	-0.688593	-2.28745486787703	-4.88194	0.0445908	0.646047
Clavibacter	Bacteria	genus	3.02154e-08	4.70914e-07	1.17949	3.91819534476312	15.118	0.0449662	0.646047
Clavibacter michiganensis	Bacteria	species	3.02154e-08	4.70914e-07	1.17949	3.91819534476312	15.118	0.0449662	0.646047
Ruminococcus torques	Bacteria	species	0.000140952	0.000353716	0.399583	1.32738733920091	2.50948	0.0455956	0.646047
Myxococcaceae	Bacteria	family	1.19027e-05	8.39914e-06	-0.151395	-0.502923629738182	-1.41708	0.0460386	0.646047
Bacteroides pectinophilus	Bacteria	species	0.00191026	0.00405994	0.327428	1.08769133266779	2.12534	0.0469923	0.646047
Dechloromonas	Bacteria	genus	1.74594e-05	7.73302e-06	-0.35365	-1.17479916719677	-2.25761	0.047405	0.646047
Dechloromonas aromatica	Bacteria	species	1.74594e-05	7.73302e-06	-0.35365	-1.17479916719677	-2.25761	0.047405	0.646047
Rhodocyclaceae	Bacteria	family	3.26823e-05	2.23972e-05	-0.164113	-0.545170005448893	-1.45919	0.0477147	0.646047
Rhodocyclales	Bacteria	order	3.26823e-05	2.23972e-05	-0.164113	-0.545170005448893	-1.45919	0.0477147	0.646047
Clostridium nexile	Bacteria	species	0.000784212	0.00112198	0.155551	0.516730459628067	1.43071	0.0481775	0.646047
Verrucomicrobium	Bacteria	genus	2.22124e-07	7.31123e-07	0.516038	1.71424049649236	3.28124	0.0486838	0.646047
Verrucomicrobium spinosum	Bacteria	species	2.22124e-07	7.31123e-07	0.516038	1.71424049649236	3.28124	0.0486838	0.646047
Clostridium beijerinckii	Bacteria	species	0.000399225	0.000262934	-0.181371	-0.602502183418976	-1.51835	0.0497001	0.646047
Rhodospirillales	Bacteria	order	2.44861e-05	6.74316e-06	-0.560009	-1.86031032250978	-3.63086	0.0498343	0.646047
Burkholderia	Bacteria	genus	0.00063314	0.000346351	-0.261983	-0.870287147742855	-1.82803	0.0498352	0.646047
Lachnospiraceae	Bacteria	family	0.0165337	0.0332946	0.304003	1.00987676303709	2.01374	0.0510123	0.646047
Flavobacterium johnsoniae	Bacteria	species	9.59469e-06	6.27489e-05	0.815537	2.70915432783714	6.53938	0.0514424	0.646047
Streptococcus	Bacteria	genus	0.00341737	0.00067207	-0.706276	-2.34619950135893	-5.08483	0.0519602	0.646047
Burkholderiaceae	Bacteria	family	0.00123638	0.000693347	-0.251203	-0.834476671965287	-1.78321	0.0527305	0.646047
Haemophilus influenzae	Bacteria	species	6.93331e-06	1.03112e-05	0.17235	0.572533789086333	1.48713	0.0532404	0.646047
Myxococcus	Bacteria	genus	1.14982e-05	8.30637e-06	-0.141203	-0.469066491357091	-1.38421	0.0536445	0.646047
Myxococcus xanthus	Bacteria	species	1.14982e-05	8.30637e-06	-0.141203	-0.469066491357091	-1.38421	0.0536445	0.646047
Geobacillus thermodenitrificans	Bacteria	species	5.10867e-06	1.78767e-05	0.543919	1.80685885155469	3.4988	0.0550278	0.646047
Betaproteobacteria	Bacteria	class	0.00464054	0.00265347	-0.242755	-0.806413439077555	-1.74886	0.0550381	0.646047
Shewanella sp. MR	Bacteria	species	7.42189e-08	9.12645e-07	1.08445	3.60246606287707	12.1465	0.0558363	0.646047
Bryopsida	Eukaryota	class	1.03165e-07	7.34253e-07	0.848714	2.81936789213229	7.05853	0.0576472	0.646047
Funariaceae	Eukaryota	family	1.03165e-07	7.34253e-07	0.848714	2.81936789213229	7.05853	0.0576472	0.646047
Physcomitrella	Eukaryota	genus	1.03165e-07	7.34253e-07	0.848714	2.81936789213229	7.05853	0.0576472	0.646047
Funariales	Eukaryota	order	1.03165e-07	7.34253e-07	0.848714	2.81936789213229	7.05853	0.0576472	0.646047
Physcomitrella patens	Eukaryota	species	1.03165e-07	7.34253e-07	0.848714	2.81936789213229	7.05853	0.0576472	0.646047
Burkholderiales	Bacteria	order	0.00299328	0.00174662	-0.233949	-0.777162805386314	-1.71376	0.058805	0.646047
Campylobacterales	Bacteria	order	6.20435e-05	0.00011643	0.273365	0.908097483284475	1.87657	0.0610319	0.646047
Deinococcaceae	Bacteria	family	1.12634e-06	6.99215e-06	0.792617	2.63301709059575	6.20322	0.0617854	0.646047
Deinococcales	Bacteria	order	1.12634e-06	6.99215e-06	0.792617	2.63301709059575	6.20322	0.0617854	0.646047
Azoarcus sp. BH72	Bacteria	species	7.27227e-06	1.24678e-05	0.234094	0.77764337414638	1.71433	0.06213	0.646047
Candidatus Amoebophilus	Bacteria	genus	6.69712e-08	1.35747e-05	2.30044	7.64188834528168	199.727	0.0627802	0.646047
Candidatus Amoebophilus asiaticus	Bacteria	species	6.69712e-08	1.35747e-05	2.30044	7.64188834528168	199.727	0.0627802	0.646047
Subdoligranulum variabile	Bacteria	species	0.0885686	0.0450525	-0.293561	-0.975188830842882	-1.9659	0.0650708	0.646047
Azoarcus	Bacteria	genus	7.27227e-06	1.24826e-05	0.234609	0.7793533246328	1.71636	0.0666831	0.646047
Helicobacter hepaticus	Bacteria	species	1.9643e-07	5.93756e-07	0.478927	1.59095952930313	3.0125	0.0672333	0.646047
Epsilonproteobacteria	Bacteria	class	6.29543e-05	0.000117118	0.269595	0.895576425437314	1.86035	0.0673539	0.646047
Caulobacteraceae	Bacteria	family	1.88662e-06	1.17327e-06	-0.206148	-0.684807856739992	-1.60749	0.0679326	0.646047
Caulobacterales	Bacteria	order	1.88662e-06	1.17327e-06	-0.206148	-0.684807856739992	-1.60749	0.0679326	0.646047
Cronobacter	Bacteria	genus	7.91362e-08	1.54488e-08	-0.687694	-2.28447124475721	-4.87186	0.0679336	0.646047
Cronobacter sakazakii	Bacteria	species	7.91362e-08	1.54488e-08	-0.687694	-2.28447124475721	-4.87186	0.0679336	0.646047
Thiotrichales	Bacteria	order	3.03344e-06	1.29538e-05	0.630353	2.09398780082689	4.26927	0.0688959	0.646047
Pelobacteraceae	Bacteria	family	2.86433e-06	2.91472e-06	0.00757131	0.0251513330278442	1.01759	0.0691067	0.646047
Erythrobacteraceae	Bacteria	family	4.65654e-08	3.06596e-07	0.81069	2.69305227164595	6.4668	0.0693012	0.646047
Erythrobacter	Bacteria	genus	4.65654e-08	3.06596e-07	0.81069	2.69305227164595	6.4668	0.0693012	0.646047
Parvibaculum	Bacteria	genus	1.04085e-06	3.82834e-07	-0.433662	-1.4405924357803	-2.71432	0.0707146	0.646047
Parvibaculum lavamentivorans	Bacteria	species	1.04085e-06	3.82834e-07	-0.433662	-1.4405924357803	-2.71432	0.0707146	0.646047
Carboxydibrachium	Bacteria	genus	4.78953e-08	5.25226e-07	1.03191	3.42791651938012	10.7623	0.0714362	0.646047
Carboxydibrachium pacificum	Bacteria	species	4.78953e-08	5.25226e-07	1.03191	3.42791651938012	10.7623	0.0714362	0.646047
Bacteria	Bacteria	domain	0.99312	0.987862	-0.00230518	-0.00765764615333084	-1.00532	0.071602	0.646047
Shewanellaceae	Bacteria	family	0.000101068	9.06231e-05	-0.0473731	-0.157370069917821	-1.11525	0.071607	0.646047
Shewanella	Bacteria	genus	0.000101068	9.06231e-05	-0.0473731	-0.157370069917821	-1.11525	0.071607	0.646047
Clostridium phytofermentans	Bacteria	species	0.00205735	0.0013564	-0.180922	-0.60100829406889	-1.51678	0.0719331	0.646047
Roseburia intestinalis	Bacteria	species	0.00459679	0.0185602	0.606127	2.01350978975636	4.03763	0.0725964	0.646047
Sphingopyxis	Bacteria	genus	1.46187e-08	1.82638e-07	1.07032	3.55552223944547	11.7576	0.0745175	0.646047
Sphingopyxis alaskensis	Bacteria	species	1.46187e-08	1.82638e-07	1.07032	3.55552223944547	11.7576	0.0745175	0.646047
Methanosarcina acetivorans	Archaea	species	3.74542e-06	2.74481e-06	-0.134945	-0.448279048157187	-1.36441	0.0751756	0.646047
Roseovarius nubinhibens	Bacteria	species	3.02154e-08	1.04862e-07	0.53037	1.76184941016259	3.39133	0.0761331	0.646047
Shewanella sp. ANA	Bacteria	species	4.53736e-08	1.07732e-07	0.370088	1.22940714117827	2.34471	0.0761698	0.646047
Faecalibacterium	Bacteria	genus	0.0746509	0.0393816	-0.277742	-0.92263746870887	-1.89558	0.0762511	0.646047
Hydrogenivirga	Bacteria	genus	4.07399e-07	9.58695e-07	0.371049	1.23259687324234	2.3499	0.0771664	0.646047
Xanthobacter	Bacteria	genus	8.5563e-08	1.03389e-06	1.07756	3.57958248136389	11.9553	0.0772746	0.646047
Xanthobacter autotrophicus	Bacteria	species	8.5563e-08	1.03389e-06	1.07756	3.57958248136389	11.9553	0.0772746	0.646047
Agaricomycetes	Eukaryota	class	1.60957e-07	1.11535e-05	1.83805	6.10587662249187	68.8735	0.0772751	0.646047
Tricholomataceae	Eukaryota	family	1.60957e-07	1.11535e-05	1.83805	6.10587662249187	68.8735	0.0772751	0.646047
Moniliophthora	Eukaryota	genus	1.60957e-07	1.11535e-05	1.83805	6.10587662249187	68.8735	0.0772751	0.646047
Agaricales	Eukaryota	order	1.60957e-07	1.11535e-05	1.83805	6.10587662249187	68.8735	0.0772751	0.646047
Basidiomycota	Eukaryota	phylum	1.60957e-07	1.11535e-05	1.83805	6.10587662249187	68.8735	0.0772751	0.646047
Moniliophthora perniciosa	Eukaryota	species	1.60957e-07	1.11535e-05	1.83805	6.10587662249187	68.8735	0.0772751	0.646047
Pseudoalteromonas haloplanktis	Bacteria	species	0	2.43896e-07	2.38898	7.93602761444526	244.896	0.0781368	0.646047
Pelotomaculum	Bacteria	genus	1.57759e-05	2.97795e-05	0.27591	0.916552097484087	1.8876	0.0781776	0.646047
Pelotomaculum thermopropionicum	Bacteria	species	1.57759e-05	2.97795e-05	0.27591	0.916552097484087	1.8876	0.0781776	0.646047
Haemophilus parasuis	Bacteria	species	4.94917e-07	4.86433e-06	0.991703	3.29436746799667	9.81078	0.0789405	0.646047
Thermomicrobia (class)	Bacteria	class	3.80643e-07	1.90006e-06	0.697339	2.31650983463552	4.98126	0.0804998	0.646047
Thermomicrobiaceae	Bacteria	family	3.80643e-07	1.90006e-06	0.697339	2.31650983463552	4.98126	0.0804998	0.646047
Thermomicrobium	Bacteria	genus	3.80643e-07	1.90006e-06	0.697339	2.31650983463552	4.98126	0.0804998	0.646047
Thermomicrobiales	Bacteria	order	3.80643e-07	1.90006e-06	0.697339	2.31650983463552	4.98126	0.0804998	0.646047
Thermomicrobium roseum	Bacteria	species	3.80643e-07	1.90006e-06	0.697339	2.31650983463552	4.98126	0.0804998	0.646047
Novosphingobium	Bacteria	genus	6.17607e-08	2.88345e-07	0.663729	2.20485925309707	4.6103	0.0811963	0.646603
Novosphingobium aromaticivorans	Bacteria	species	6.17607e-08	2.88345e-07	0.663729	2.20485925309707	4.6103	0.0811963	0.646603
Moritellaceae	Bacteria	family	1.08263e-07	3.68135e-07	0.528712	1.75634183528172	3.3784	0.0865308	0.67324
Moritella	Bacteria	genus	1.08263e-07	3.68135e-07	0.528712	1.75634183528172	3.3784	0.0865308	0.67324
Methylobacterium nodulans	Bacteria	species	0	4.27625e-06	3.63116	12.0624680613355	4277.25	0.0865354	0.67324
Alkaliphilus oremlandii	Bacteria	species	7.19585e-06	3.34745e-05	0.667584	2.21766683716839	4.65141	0.0897922	0.67324
Bacillus weihenstephanensis	Bacteria	species	5.54186e-06	2.48939e-06	-0.347466	-1.15425791575981	-2.2257	0.0909001	0.67324
Dictyoglomus turgidum	Bacteria	species	7.10786e-07	2.90909e-06	0.611556	2.03154640920752	4.08843	0.0909589	0.67324
Methanobrevibacter	Archaea	genus	1.79686e-05	0.00277061	2.18804	7.26849831628112	154.183	0.0909625	0.67324
Methanobrevibacter smithii	Archaea	species	1.79686e-05	0.00277061	2.18804	7.26849831628112	154.183	0.0909625	0.67324
Dehalococcoides ethenogenes	Bacteria	species	3.20986e-06	1.07605e-05	0.525254	1.74485513762795	3.35161	0.0914347	0.67324
Roseburia	Bacteria	genus	0.00500262	0.0195547	0.592054	1.96676048384363	3.90889	0.0914838	0.67324
Francisella philomiragia	Bacteria	species	1.94394e-07	7.36415e-06	1.57627	5.23625911783512	37.6939	0.091649	0.67324
Bacillus cytotoxicus	Bacteria	species	1.03917e-06	2.88277e-06	0.442858	1.47114246795904	2.77241	0.0923013	0.67324
Methanobacteria	Archaea	class	2.69027e-05	0.00406909	2.17968	7.24075554085643	151.246	0.0932776	0.67324
Methanobacteriaceae	Archaea	family	2.69027e-05	0.00406909	2.17968	7.24075554085643	151.246	0.0932776	0.67324
Methanobacteriales	Archaea	order	2.69027e-05	0.00406909	2.17968	7.24075554085643	151.246	0.0932776	0.67324
Ralstonia	Bacteria	genus	6.90036e-05	2.59471e-05	-0.424772	-1.41106354998818	-2.65933	0.0943159	0.67324
Archaea	Archaea	domain	0.000195905	0.0058582	1.47572	4.90222381824814	29.9031	0.0946828	0.67324
Euryarchaeota	Archaea	phylum	0.000193752	0.00579262	1.47563	4.90192463154417	29.8969	0.0947216	0.67324
Parabacteroides merdae	Bacteria	species	2.79575e-05	0.000114649	0.612861	2.03588064317971	4.10073	0.0948664	0.67324
Bartonellaceae	Bacteria	family	3.16317e-06	1.59025e-06	-0.298521	-0.991665137203961	-1.98848	0.0950135	0.67324
Bartonella	Bacteria	genus	3.16317e-06	1.59025e-06	-0.298521	-0.991665137203961	-1.98848	0.0950135	0.67324
Bartonella henselae	Bacteria	species	3.16317e-06	1.59025e-06	-0.298521	-0.991665137203961	-1.98848	0.0950135	0.67324
Thermodesulfovibrio	Bacteria	genus	1.90598e-05	7.71927e-06	-0.39251	-1.30388912817265	-2.46894	0.0991402	0.6945
Thermodesulfovibrio yellowstonii	Bacteria	species	1.90598e-05	7.71927e-06	-0.39251	-1.30388912817265	-2.46894	0.0991402	0.6945
Hydrogenophilaceae	Bacteria	family	1.49984e-05	8.26781e-06	-0.258631	-0.859151935560902	-1.81397	0.1022	0.701309
Thiobacillus	Bacteria	genus	1.49984e-05	8.26781e-06	-0.258631	-0.859151935560902	-1.81397	0.1022	0.701309
Hydrogenophilales	Bacteria	order	1.49984e-05	8.26781e-06	-0.258631	-0.859151935560902	-1.81397	0.1022	0.701309
Thiobacillus denitrificans	Bacteria	species	1.49984e-05	8.26781e-06	-0.258631	-0.859151935560902	-1.81397	0.1022	0.701309
Yersinia pseudotuberculosis	Bacteria	species	5.1286e-06	3.46006e-06	-0.170873	-0.567629413379113	-1.48209	0.103201	0.701309
Listeria monocytogenes	Bacteria	species	6.80195e-07	1.66487e-06	0.388369	1.29013512729574	2.44551	0.103343	0.701309
Campylobacter rectus	Bacteria	species	5.6664e-06	3.16789e-05	0.747401	2.48281084282243	5.58985	0.103972	0.702935
Frankiaceae	Bacteria	family	3.50261e-05	1.29997e-05	-0.430438	-1.42988443545387	-2.69425	0.106052	0.702935
Frankia	Bacteria	genus	3.50261e-05	1.29997e-05	-0.430438	-1.42988443545387	-2.69425	0.106052	0.702935
Gloeobacteria	Bacteria	class	5.29467e-07	1.33883e-06	0.402393	1.33672062340422	2.52577	0.106074	0.702935
Shigella	Bacteria	genus	2.82526e-05	5.441e-06	-0.715316	-2.37622778352122	-5.19177	0.106402	0.702935
Frankia sp. EAN1pec	Bacteria	species	3.50119e-05	1.29688e-05	-0.431296	-1.43273511129756	-2.69958	0.107147	0.702935
Campylobacter	Bacteria	genus	1.71356e-05	5.21863e-05	0.483641	1.60662165781786	3.04538	0.108417	0.702935
Campylobacteraceae	Bacteria	family	1.71864e-05	5.22624e-05	0.482987	1.60444931221462	3.0408	0.110261	0.702935
Sphingomonadales	Bacteria	order	2.59898e-07	8.23738e-07	0.499846	1.66045122466859	3.16115	0.11051	0.702935
Francisellaceae	Bacteria	family	1.10715e-06	9.63811e-06	0.93944	3.12075347990571	8.69842	0.110823	0.702935
Francisella	Bacteria	genus	1.10715e-06	9.63811e-06	0.93944	3.12075347990571	8.69842	0.110823	0.702935
Mycoplasmataceae	Bacteria	family	5.40648e-06	2.80991e-05	0.715713	2.37754731103015	5.19653	0.110828	0.702935
Mycoplasmatales	Bacteria	order	5.40648e-06	2.80991e-05	0.715713	2.37754731103015	5.19653	0.110828	0.702935
Mycoplasma	Bacteria	genus	5.39013e-06	2.79933e-05	0.71539	2.37647321954836	5.19266	0.111303	0.702935
Rickettsiales	Bacteria	order	5.88138e-07	4.46714e-05	1.87982	6.24463308832248	75.8267	0.112705	0.702935
Mycoplasma hyopneumoniae	Bacteria	species	8.37456e-08	1.93454e-05	2.35848	7.8347115612053	228.288	0.112737	0.702935
Xanthobacteraceae	Bacteria	family	4.82688e-07	1.10463e-05	1.35869	4.51346720347145	22.8396	0.112799	0.702935
Rickettsiaceae	Bacteria	family	5.57608e-07	4.46568e-05	1.90279	6.32093270471688	79.9448	0.113115	0.702935
Rickettsia bellii	Bacteria	species	3.69199e-07	4.40686e-05	2.0757	6.89533738452511	119.043	0.113649	0.702935
Geobacter bemidjiensis	Bacteria	species	7.59854e-07	1.05211e-06	0.141172	0.468964275285436	1.38412	0.114173	0.702935
Rickettsia	Bacteria	genus	5.27785e-07	4.45501e-05	1.92558	6.39663569152383	84.2518	0.114382	0.702935
Enterococcus faecalis	Bacteria	species	3.829e-05	5.51781e-05	0.158679	0.52711926809901	1.44105	0.116052	0.702935
Gloeobacter	Bacteria	genus	3.58288e-07	1.27827e-06	0.551518	1.83210231021008	3.56056	0.117692	0.702935
Gloeobacter violaceus	Bacteria	species	3.58288e-07	1.27827e-06	0.551518	1.83210231021008	3.56056	0.117692	0.702935
Gloeobacterales	Bacteria	order	3.73885e-07	1.27827e-06	0.533063	1.77079615348177	3.41242	0.117692	0.702935
Dehalococcoidetes	Bacteria	class	4.51833e-06	1.49984e-05	0.521001	1.73072632435271	3.31895	0.11852	0.702935
Burkholderia phymatum	Bacteria	species	7.83819e-08	6.23499e-07	0.89581	2.97581726192835	7.86702	0.12067	0.702935
Nocardiopsaceae	Bacteria	family	2.06743e-06	1.31621e-06	-0.195983	-0.651042675769706	-1.5703	0.120883	0.702935
Thermobifida	Bacteria	genus	2.06743e-06	1.31621e-06	-0.195983	-0.651042675769706	-1.5703	0.120883	0.702935
Thermobifida fusca	Bacteria	species	2.06743e-06	1.31621e-06	-0.195983	-0.651042675769706	-1.5703	0.120883	0.702935
Dehalococcoides	Bacteria	genus	4.51833e-06	1.49825e-05	0.520539	1.72919408657383	3.31543	0.121659	0.702935
Faecalibacterium prausnitzii	Bacteria	species	0.0213844	0.0148439	-0.158551	-0.526695043213456	-1.44063	0.122228	0.702935
Bacteroidetes	Bacteria	phylum	0.0822972	0.189099	0.361305	1.20022892789398	2.29776	0.124272	0.702935
Marinomonas	Bacteria	genus	3.90781e-07	2.04572e-06	0.718016	2.38519603865431	5.22415	0.124319	0.702935
Bacteroidia	Bacteria	class	0.0809624	0.185607	0.360311	1.19692866705488	2.29251	0.124429	0.702935
Bacteroidales	Bacteria	order	0.0809624	0.185607	0.360311	1.19692866705488	2.29251	0.124429	0.702935
Anabaena	Bacteria	genus	3.11934e-08	7.7584e-08	0.387567	1.28746936192052	2.441	0.124685	0.702935
Anabaena variabilis	Bacteria	species	3.11934e-08	7.7584e-08	0.387567	1.28746936192052	2.441	0.124685	0.702935
Pediococcus	Bacteria	genus	3.27908e-06	1.86897e-06	-0.24405	-0.81071606134048	-1.75408	0.125118	0.702935
Pediococcus pentosaceus	Bacteria	species	3.27908e-06	1.86897e-06	-0.24405	-0.81071606134048	-1.75408	0.125118	0.702935
Thermodesulfobiaceae	Bacteria	family	9.69967e-08	8.07282e-07	0.916351	3.04405371027966	8.24805	0.125376	0.702935
Coprothermobacter	Bacteria	genus	9.69967e-08	8.07282e-07	0.916351	3.04405371027966	8.24805	0.125376	0.702935
Coprothermobacter proteolyticus	Bacteria	species	9.69967e-08	8.07282e-07	0.916351	3.04405371027966	8.24805	0.125376	0.702935
Methanothermobacter	Archaea	genus	0	3.05742e-07	2.48677	8.26088011681762	306.742	0.126646	0.708446
Methanothermobacter thermautotrophicus	Archaea	species	0	3.05742e-07	2.48677	8.26088011681762	306.742	0.126646	0.708446
Pseudomonas mendocina	Bacteria	species	6.11258e-08	1.59321e-06	1.40927	4.68150299684691	25.661	0.128392	0.711168
Clostridium tetani	Bacteria	species	1.04264e-05	2.71964e-05	0.416352	1.38309076161421	2.60827	0.131324	0.724936
Oceanospirillaceae	Bacteria	family	3.90781e-07	2.06091e-06	0.721226	2.39586138109131	5.26291	0.133934	0.732382
Clostridiales Family XVIII. Incertae Sedis	Bacteria	family	4.42643e-06	4.98506e-05	1.05153	3.49310019485305	11.2597	0.136245	0.732382
Symbiobacterium	Bacteria	genus	4.42643e-06	4.98506e-05	1.05153	3.49310019485305	11.2597	0.136245	0.732382
Symbiobacterium thermophilum	Bacteria	species	4.42643e-06	4.98506e-05	1.05153	3.49310019485305	11.2597	0.136245	0.732382
Gramella	Bacteria	genus	6.495e-06	5.83539e-05	0.953432	3.16723223660581	8.98322	0.138128	0.732382
Gramella forsetii	Bacteria	species	6.495e-06	5.83539e-05	0.953432	3.16723223660581	8.98322	0.138128	0.732382
Acidovorax avenae	Bacteria	species	2.43874e-06	2.12686e-06	-0.0594008	-0.197325144031361	-1.14657	0.140518	0.732382
Nitrosomonadaceae	Bacteria	family	9.09676e-06	6.78026e-06	-0.127624	-0.423958699060471	-1.3416	0.14052	0.732382
Nitrosomonadales	Bacteria	order	9.09676e-06	6.78026e-06	-0.127624	-0.423958699060471	-1.3416	0.14052	0.732382
Bacteroides vulgatus	Bacteria	species	0.000191381	0.000309623	0.208933	0.694059936251396	1.61783	0.141771	0.732382
Aquificaceae	Bacteria	family	1.36336e-06	2.91972e-06	0.33056	1.09809686438907	2.14072	0.143315	0.732382
Brevundimonas	Bacteria	genus	1.79372e-06	1.03529e-06	-0.238516	-0.792334410774704	-1.73187	0.143437	0.732382
Methylococcaceae	Bacteria	family	1.1944e-05	9.87942e-06	-0.082412	-0.273766838162332	-1.20896	0.143831	0.732382
Methylococcus	Bacteria	genus	1.1944e-05	9.87942e-06	-0.082412	-0.273766838162332	-1.20896	0.143831	0.732382
Methylococcales	Bacteria	order	1.1944e-05	9.87942e-06	-0.082412	-0.273766838162332	-1.20896	0.143831	0.732382
Methylococcus capsulatus	Bacteria	species	1.1944e-05	9.87942e-06	-0.082412	-0.273766838162332	-1.20896	0.143831	0.732382
Holdemania filiformis	Bacteria	species	0.000343164	0.000531034	0.18962	0.629904386969083	1.54746	0.143845	0.732382
Dictyoglomia	Bacteria	class	5.04659e-06	4.70514e-06	-0.0304197	-0.101052210820361	-1.07256	0.144241	0.732382
Dictyoglomaceae	Bacteria	family	5.04659e-06	4.70514e-06	-0.0304197	-0.101052210820361	-1.07256	0.144241	0.732382
Dictyoglomus	Bacteria	genus	5.04659e-06	4.70514e-06	-0.0304197	-0.101052210820361	-1.07256	0.144241	0.732382
Dictyoglomales	Bacteria	order	5.04659e-06	4.70514e-06	-0.0304197	-0.101052210820361	-1.07256	0.144241	0.732382
Dictyoglomi	Bacteria	phylum	5.04659e-06	4.70514e-06	-0.0304197	-0.101052210820361	-1.07256	0.144241	0.732382
Collinsella intestinalis	Bacteria	species	2.5209e-05	7.77571e-05	0.489174	1.62499935140286	3.08442	0.144825	0.732382
Thermococcus kodakarensis	Archaea	species	0.000125461	2.44557e-05	-0.710113	-2.3589457440569	-5.12995	0.145352	0.732382
Clostridium botulinum	Bacteria	species	0.000410852	0.000390704	-0.0218378	-0.0725437557751702	-1.05157	0.14606	0.733677
Thermococcus	Archaea	genus	0.000125813	2.50983e-05	-0.700068	-2.32557414317117	-5.01265	0.14655	0.733677
Enterococcus	Bacteria	genus	5.4296e-05	0.000110658	0.309212	1.02718140182659	2.03804	0.14896	0.733677
Oceanospirillales	Bacteria	order	2.35488e-06	7.5621e-06	0.506546	1.68270851727437	3.2103	0.149433	0.733677
Brucellaceae	Bacteria	family	2.92374e-08	1.69941e-07	0.752302	2.49909464635564	5.65331	0.149604	0.733677
Francisella tularensis	Bacteria	species	9.12751e-07	2.16569e-06	0.374969	1.24562077671605	2.37121	0.150219	0.733677
Enterococcaceae	Bacteria	family	5.49128e-05	0.000114396	0.318735	1.05881420151931	2.08322	0.150289	0.733677
Rhodospirillaceae	Bacteria	family	2.21829e-05	6.45493e-06	-0.536079	-1.78081549545733	-3.4362	0.151434	0.733677
Robiginitalea	Bacteria	genus	1.36249e-06	5.86361e-06	0.633588	2.10473333735015	4.30118	0.151506	0.733677
Robiginitalea biformata	Bacteria	species	1.36249e-06	5.86361e-06	0.633588	2.10473333735015	4.30118	0.151506	0.733677
Lawsonia	Bacteria	genus	1.42496e-06	3.04725e-06	0.329943	1.09604559802683	2.13768	0.152875	0.733677
Lawsonia intracellularis	Bacteria	species	1.42496e-06	3.04725e-06	0.329943	1.09604559802683	2.13768	0.152875	0.733677
Cupriavidus metallidurans	Bacteria	species	8.09583e-06	1.01152e-05	0.0967026	0.321239118043	1.2494	0.154006	0.733677
Acidovorax	Bacteria	genus	2.45551e-06	2.14164e-06	-0.0593689	-0.197219258901994	-1.14649	0.154626	0.733677
Nitrosomonas	Bacteria	genus	6.89849e-06	5.18946e-06	-0.123611	-0.410627102585336	-1.32926	0.155383	0.733677
Bacteroides thetaiotaomicron	Bacteria	species	0.00592668	0.00236519	-0.398945	-1.3252650080642	-2.50579	0.156626	0.733677
Lactobacillus reuteri	Bacteria	species	4.53584e-05	1.72748e-06	-1.419	-4.71382407978902	-26.2423	0.158352	0.733677
Bacillaceae	Bacteria	family	0.000630104	0.00110644	0.244516	0.812263019023194	1.75596	0.158543	0.733677
Comamonadaceae	Bacteria	family	8.71922e-05	4.6925e-05	-0.269069	-0.893826262273399	-1.8581	0.159809	0.733677
Campylobacter jejuni	Bacteria	species	3.63857e-06	1.0396e-05	0.455859	1.51433150184669	2.85666	0.161063	0.733677
Polaromonas	Bacteria	genus	4.87645e-05	2.2683e-05	-0.332394	-1.10418742038369	-2.14978	0.161699	0.733677
Tetragenococcus	Bacteria	genus	6.16826e-07	3.73812e-06	0.781903	2.59742516645188	6.05206	0.162605	0.733677
Atopobium	Bacteria	genus	7.47435e-06	4.29049e-05	0.758886	2.52096351140758	5.73965	0.16295	0.733677
Atopobium rimae	Bacteria	species	7.47435e-06	4.29049e-05	0.758886	2.52096351140758	5.73965	0.16295	0.733677
Natranaerobiaceae	Bacteria	family	8.13296e-06	6.78875e-06	-0.0784486	-0.260600491149369	-1.19798	0.164506	0.733677
Natranaerobius	Bacteria	genus	8.13296e-06	6.78875e-06	-0.0784486	-0.260600491149369	-1.19798	0.164506	0.733677
Natranaerobiales	Bacteria	order	8.13296e-06	6.78875e-06	-0.0784486	-0.260600491149369	-1.19798	0.164506	0.733677
Natranaerobius thermophilus	Bacteria	species	8.13296e-06	6.78875e-06	-0.0784486	-0.260600491149369	-1.19798	0.164506	0.733677
Catenibacterium	Bacteria	genus	0.000307147	0.000297202	-0.0142945	-0.0474854649632037	-1.03346	0.167623	0.733677
Methanococcus aeolicus	Archaea	species	8.73963e-07	6.94889e-06	0.899988	2.98969693721864	7.94307	0.170204	0.733677
Caloramator	Bacteria	genus	0	1.13828e-06	3.05663	10.1539026160954	1139.28	0.170416	0.733677
Bordetella avium	Bacteria	species	7.59489e-06	2.75889e-06	-0.439687	-1.46060860391526	-2.75224	0.171843	0.733677
Coprococcus	Bacteria	genus	0.00118306	0.00334149	0.450934	1.49796994564641	2.82445	0.17185	0.733677
Leeuwenhoekiella	Bacteria	genus	1.2961e-06	4.28965e-07	-0.479541	-1.5929993973864	-3.01676	0.172916	0.733677
Leeuwenhoekiella blandensis	Bacteria	species	1.2961e-06	4.28965e-07	-0.479541	-1.5929993973864	-3.01676	0.172916	0.733677
Magnetospirillum	Bacteria	genus	2.08889e-05	4.92584e-06	-0.627368	-2.08407048414397	-4.24002	0.173431	0.733677
Nitrosomonas europaea	Bacteria	species	6.86651e-06	5.17491e-06	-0.122813	-0.40797442723697	-1.32682	0.174631	0.733677
Sphingomonadaceae	Bacteria	family	2.13332e-07	5.17142e-07	0.383361	1.2734979645181	2.41747	0.175329	0.733677
Sagittula	Bacteria	genus	5.34551e-07	7.60279e-06	1.15223	3.82762308625036	14.1981	0.175846	0.733677
Sagittula stellata	Bacteria	species	5.34551e-07	7.60279e-06	1.15223	3.82762308625036	14.1981	0.175846	0.733677
Desulfitobacterium	Bacteria	genus	0.000387257	0.000562433	0.162071	0.53838844644081	1.45235	0.176264	0.733677
Desulfitobacterium hafniense	Bacteria	species	0.000387257	0.000562433	0.162071	0.53838844644081	1.45235	0.176264	0.733677
Acidothermaceae	Bacteria	family	7.55441e-08	1.09119e-06	1.15439	3.8347931306657	14.2688	0.177422	0.733677
Acidothermus	Bacteria	genus	7.55441e-08	1.09119e-06	1.15439	3.8347931306657	14.2688	0.177422	0.733677
Acidothermus cellulolyticus	Bacteria	species	7.55441e-08	1.09119e-06	1.15439	3.8347931306657	14.2688	0.177422	0.733677
Polaromonas naphthalenivorans	Bacteria	species	4.80758e-05	2.10659e-05	-0.358335	-1.19036194296238	-2.2821	0.178272	0.733677
unclassified sequences		n/a	2.2916e-05	1.05299e-05	-0.337693	-1.12179024141984	-2.17617	0.179694	0.733677
Thermococci	Archaea	class	0.000127429	3.99378e-05	-0.503878	-1.67384594045188	-3.19064	0.180039	0.733677
Thermococcaceae	Archaea	family	0.000127429	3.99378e-05	-0.503878	-1.67384594045188	-3.19064	0.180039	0.733677
Thermococcales	Archaea	order	0.000127429	3.99378e-05	-0.503878	-1.67384594045188	-3.19064	0.180039	0.733677
Bryantella formatexigens	Bacteria	species	0.00492805	0.00342604	-0.157884	-0.524477705644664	-1.43841	0.180145	0.733677
Xanthomonas axonopodis	Bacteria	species	3.04823e-07	8.80897e-07	0.459948	1.52791274471699	2.88368	0.180863	0.733677
Coprococcus comes	Bacteria	species	0.00108851	0.00319304	0.467372	1.55257486451868	2.9334	0.181097	0.733677
Lactobacillales	Bacteria	order	0.00686093	0.00116056	-0.771714	-2.56357709434631	-5.91172	0.181142	0.733677
Magnetospirillum gryphiswaldense	Bacteria	species	2.06083e-05	4.38317e-06	-0.672176	-2.23292015512117	-4.70085	0.181439	0.733677
Anaeromyxobacter	Bacteria	genus	4.04518e-07	9.27707e-08	-0.635942	-2.11255440240455	-4.32456	0.181811	0.733677
Agrobacterium tumefaciens	Bacteria	species	4.7827e-06	1.85993e-06	-0.410035	-1.36210547724995	-2.5706	0.182122	0.733677
Chromobacterium	Bacteria	genus	4.12058e-05	3.54942e-05	-0.0647992	-0.215258161485828	-1.16091	0.183351	0.733677
Chromobacterium violaceum	Bacteria	species	4.12058e-05	3.54942e-05	-0.0647992	-0.215258161485828	-1.16091	0.183351	0.733677
Fervidobacterium	Bacteria	genus	3.84345e-07	1.97204e-06	0.709286	2.35619744557939	5.12019	0.184871	0.733677
Fervidobacterium nodosum	Bacteria	species	3.84345e-07	1.97204e-06	0.709286	2.35619744557939	5.12019	0.184871	0.733677
Limnobacter	Bacteria	genus	1.35196e-06	1.18114e-06	-0.0586158	-0.194717357447372	-1.1445	0.185221	0.733677
Methylibium	Bacteria	genus	1.11269e-05	8.7394e-06	-0.104883	-0.348414373857495	-1.27316	0.185697	0.733677
Methylibium petroleiphilum	Bacteria	species	1.11269e-05	8.7394e-06	-0.104883	-0.348414373857495	-1.27316	0.185697	0.733677
Leotiomycetes	Eukaryota	class	0	3.52452e-07	2.54833	8.46536989558307	353.452	0.1872	0.733677
Sclerotiniaceae	Eukaryota	family	0	3.52452e-07	2.54833	8.46536989558307	353.452	0.1872	0.733677
Sclerotinia	Eukaryota	genus	0	3.52452e-07	2.54833	8.46536989558307	353.452	0.1872	0.733677
Helotiales	Eukaryota	order	0	3.52452e-07	2.54833	8.46536989558307	353.452	0.1872	0.733677
Sclerotinia sclerotiorum	Eukaryota	species	0	3.52452e-07	2.54833	8.46536989558307	353.452	0.1872	0.733677
Candidatus Desulforudis	Bacteria	genus	4.31409e-06	8.49687e-06	0.29432	0.97771134116179	1.96934	0.187238	0.733677
Candidatus Desulforudis audaxviator	Bacteria	species	4.31409e-06	8.49687e-06	0.29432	0.97771134116179	1.96934	0.187238	0.733677
Pasteurella	Bacteria	genus	6.69076e-07	3.08029e-06	0.662609	2.20113918929266	4.59842	0.188041	0.733677
Pasteurella multocida	Bacteria	species	6.69076e-07	3.08029e-06	0.662609	2.20113918929266	4.59842	0.188041	0.733677
Bacillus amyloliquefaciens	Bacteria	species	3.24673e-07	2.18128e-06	0.826128	2.74433680457131	6.70082	0.188778	0.733677
Aeromonadaceae	Bacteria	family	1.76142e-06	5.74496e-06	0.513253	1.70499051260309	3.26027	0.188873	0.733677
Aeromonas	Bacteria	genus	1.76142e-06	5.74496e-06	0.513253	1.70499051260309	3.26027	0.188873	0.733677
Aeromonadales	Bacteria	order	1.76142e-06	5.74496e-06	0.513253	1.70499051260309	3.26027	0.188873	0.733677
Pectobacterium	Bacteria	genus	1.13581e-06	1.41258e-06	0.0946305	0.314355562799434	1.24346	0.190086	0.733677
Pectobacterium atrosepticum	Bacteria	species	1.13581e-06	1.41258e-06	0.0946305	0.314355562799434	1.24346	0.190086	0.733677
Parvimonas micra	Bacteria	species	0.000226835	5.56283e-05	-0.610408	-2.02773099671463	-4.07763	0.190428	0.733677
Neisseria	Bacteria	genus	0.000152253	5.83328e-05	-0.416649	-1.38407771559146	-2.61005	0.190804	0.733677
Wolinella	Bacteria	genus	5.10133e-08	4.45786e-07	0.933986	3.10263325063866	8.58985	0.190962	0.733677
Wolinella succinogenes	Bacteria	species	5.10133e-08	4.45786e-07	0.933986	3.10263325063866	8.58985	0.190962	0.733677
Dorea	Bacteria	genus	0.00355509	0.00483032	0.133125	0.44223314307092	1.35871	0.193817	0.733677
Leptospira interrogans	Bacteria	species	9.90684e-07	9.45859e-07	-0.0200879	-0.0667304593721898	-1.04734	0.194189	0.733677
Escherichia	Bacteria	genus	6.66763e-05	3.81777e-05	-0.242158	-0.804430366023466	-1.74646	0.195051	0.733677
Agrobacterium	Bacteria	genus	4.8115e-06	1.88927e-06	-0.405847	-1.34819580908501	-2.54594	0.19654	0.733677
Neisseria gonorrhoeae	Bacteria	species	7.36544e-07	6.00638e-06	0.910898	3.02593637753279	8.14512	0.196773	0.733677
Streptomyces avermitilis	Bacteria	species	5.91221e-07	1.15128e-06	0.289075	0.960286486897113	1.9457	0.198288	0.733677
Oxalobacteraceae	Bacteria	family	4.38004e-05	4.14725e-05	-0.0237176	-0.0787881707384431	-1.05613	0.198654	0.733677
Petrotoga	Bacteria	genus	4.41609e-05	2.70458e-05	-0.212931	-0.707342743349353	-1.63279	0.198821	0.733677
Petrotoga mobilis	Bacteria	species	4.41609e-05	2.70458e-05	-0.212931	-0.707342743349353	-1.63279	0.198821	0.733677
Streptococcus agalactiae	Bacteria	species	6.01704e-06	5.70268e-06	-0.0233001	-0.0774011716390641	-1.05512	0.198932	0.733677
Rhizobium leguminosarum	Bacteria	species	1.67744e-08	9.04372e-08	0.711327	2.36297714003718	5.14431	0.199255	0.733677
Neisseria meningitidis	Bacteria	species	0.000150417	5.05093e-05	-0.473921	-1.57433025458265	-2.97797	0.199427	0.733677
Cyanothece sp. ATCC 51142	Bacteria	species	4.48341e-08	3.17645e-07	0.842118	2.79745473439714	6.95213	0.199621	0.733677
Vibrio splendidus	Bacteria	species	3.31244e-08	5.72987e-07	1.22584	4.07214145836474	16.8204	0.199892	0.733677
Aquificae (class)	Bacteria	class	2.39493e-06	4.51341e-06	0.275126	0.913950359215905	1.8842	0.199937	0.733677
Aquificales	Bacteria	order	2.39493e-06	4.51341e-06	0.275126	0.913950359215905	1.8842	0.199937	0.733677
Aquificae	Bacteria	phylum	2.39493e-06	4.51341e-06	0.275126	0.913950359215905	1.8842	0.199937	0.733677
Eubacterium biforme	Bacteria	species	0.000381386	0.000633228	0.220195	0.731470407450173	1.66033	0.200023	0.733677
Desulfotomaculum	Bacteria	genus	4.86019e-05	7.61996e-05	0.195296	0.648759182355111	1.56782	0.201748	0.733677
Desulfotomaculum reducens	Bacteria	species	4.86019e-05	7.61996e-05	0.195296	0.648759182355111	1.56782	0.201748	0.733677
Streptococcus mutans	Bacteria	species	3.9322e-05	4.57742e-06	-0.93393	-3.10244944109479	-8.58876	0.202412	0.733677
Streptococcus pneumoniae	Bacteria	species	3.59805e-05	4.33633e-05	0.0810525	0.269250447526722	1.20518	0.202631	0.733677
Deinococcus geothermalis	Bacteria	species	5.56164e-07	6.26374e-06	1.05092	3.49108078432136	11.244	0.203046	0.733677
Hydrogenobaculum	Bacteria	genus	0	3.646e-07	2.56301	8.51412157179474	365.6	0.203982	0.733677
Hydrogenobaculum sp. Y04AAS1	Bacteria	species	0	3.646e-07	2.56301	8.51412157179474	365.6	0.203982	0.733677
Haemophilus ducreyi	Bacteria	species	0	4.68933e-08	1.68027	5.58175078960406	47.8933	0.203982	0.733677
Chlorobium ferrooxidans	Bacteria	species	0	4.57811e-08	1.67007	5.5478553863272	46.7811	0.203982	0.733677
Sinorhizobium meliloti	Bacteria	species	0	4.52625e-08	1.66523	5.53177061305246	46.2625	0.203982	0.733677
Marinobacter algicola	Bacteria	species	2.53087e-05	8.52768e-07	-1.47195	-4.8897031655515	-29.6447	0.205345	0.733677
Oligotropha	Bacteria	genus	0	3.65055e-07	2.56355	8.5159152415055	366.055	0.205682	0.733677
Oligotropha carboxidovorans	Bacteria	species	0	3.65055e-07	2.56355	8.5159152415055	366.055	0.205682	0.733677
Campylobacter coli	Bacteria	species	1.46187e-08	1.46031e-06	1.9711	6.54784855538143	93.5619	0.206038	0.733677
Leptothrix	Bacteria	genus	6.91878e-06	6.23799e-06	-0.0449783	-0.149414556359951	-1.10912	0.210983	0.741262
Leptothrix cholodnii	Bacteria	species	6.91878e-06	6.23799e-06	-0.0449783	-0.149414556359951	-1.10912	0.210983	0.741262
Janthinobacterium	Bacteria	genus	3.90791e-05	3.88031e-05	-0.00307902	-0.0102282886190312	-1.00711	0.211211	0.741262
Janthinobacterium sp. Marseille	Bacteria	species	3.90791e-05	3.88031e-05	-0.00307902	-0.0102282886190312	-1.00711	0.211211	0.741262
Haemophilus	Bacteria	genus	8.71492e-06	1.53608e-05	0.246129	0.817622532935057	1.7625	0.211271	0.741262
Lutiella	Bacteria	genus	1.19268e-05	1.28058e-05	0.0308801	0.102581450471432	1.07369	0.213119	0.741262
Lutiella nitroferrum	Bacteria	species	1.19268e-05	1.28058e-05	0.0308801	0.102581450471432	1.07369	0.213119	0.741262
Clostridiales Family XI. Incertae Sedis	Bacteria	family	0.000592725	0.000334338	-0.248667	-0.82605306959549	-1.77283	0.213277	0.741262
Pelodictyon luteolum	Bacteria	species	3.72603e-07	1.01731e-06	0.435472	1.4466053031172	2.72566	0.213437	0.741262
Methanomicrobia	Archaea	class	2.39143e-05	8.63585e-05	0.557635	1.85242205219637	3.61106	0.214319	0.741262
Bacillus coahuilensis	Bacteria	species	2.29608e-07	5.20315e-07	0.354227	1.17671530969342	2.26061	0.214478	0.741262
Borrelia	Bacteria	genus	4.73046e-08	1.47873e-08	-0.485679	-1.6133906959972	-3.0597	0.215337	0.742873
Staphylococcus aureus	Bacteria	species	1.02999e-06	3.04222e-06	0.470079	1.56156981329755	2.95175	0.215749	0.744476
Caldicellulosiruptor	Bacteria	genus	2.05878e-05	0.000223124	1.03492	3.43791647558085	10.8372	0.218536	0.747398
Caldicellulosiruptor saccharolyticus	Bacteria	species	2.05878e-05	0.000223124	1.03492	3.43791647558085	10.8372	0.218536	0.747398
Thermoanaerobacterales Family III. Incertae Sedis	Bacteria	family	2.06046e-05	0.000223124	1.03456	3.43674153958915	10.8284	0.218572	0.747398
Acinetobacter baumannii	Bacteria	species	6.0192e-08	9.38335e-07	1.18613	3.94022483864066	15.3506	0.219283	0.747398
Bacillus	Bacteria	genus	0.000412401	0.000638927	0.190131	0.631601188134149	1.54928	0.21967	0.748971
Cupriavidus	Bacteria	genus	1.73355e-05	1.46302e-05	-0.0736807	-0.244762076125465	-1.1849	0.221244	0.750535
Bifidobacterium angulatum	Bacteria	species	0.000103072	3.3453e-05	-0.488698	-1.62341825062523	-3.08104	0.223294	0.755184
Aliivibrio	Bacteria	genus	5.68939e-06	2.74842e-06	-0.315901	-1.04939964453728	-2.06967	0.22446	0.755184
Aliivibrio salmonicida	Bacteria	species	5.68939e-06	2.74842e-06	-0.315901	-1.04939964453728	-2.06967	0.22446	0.755184
Bacteroides finegoldii	Bacteria	species	0.000393075	0.000752534	0.28205	0.936951070591683	1.91448	0.226697	0.75794
Aeromonas hydrophila	Bacteria	species	3.13931e-08	7.50992e-08	0.370927	1.23219343535951	2.34924	0.227028	0.75794
Leptospiraceae	Bacteria	family	1.13877e-06	1.22313e-06	0.0310098	0.103012446674865	1.07401	0.227378	0.75794
Leptospira	Bacteria	genus	1.13877e-06	1.22313e-06	0.0310098	0.103012446674865	1.07401	0.227378	0.75794
Herminiimonas	Bacteria	genus	5.9915e-08	1.83263e-07	0.480715	1.59690082094596	3.02493	0.229735	0.760329
Herminiimonas arsenicoxydans	Bacteria	species	5.9915e-08	1.83263e-07	0.480715	1.59690082094596	3.02493	0.229735	0.760329
Clostridium asparagiforme	Bacteria	species	0.00113407	0.00166797	0.16755	0.556588108967114	1.47079	0.229875	0.760329
Thermoanaerobacterales	Bacteria	order	0.000312248	0.000561043	0.254495	0.845415311490774	1.79678	0.23095	0.760329
Vibrio cholerae	Bacteria	species	4.29003e-07	8.33499e-06	1.28749	4.27693383794995	19.3859	0.231226	0.760329
Eukaryota	Eukaryota	domain	3.49292e-05	4.52745e-05	0.112663	0.374256938852699	1.29617	0.231305	0.760329
Caulobacter sp. K31	Bacteria	species	3.3305e-08	6.10556e-08	0.257424	0.855143149943085	1.80894	0.234009	0.768383
Parabacteroides johnsonii	Bacteria	species	4.3783e-05	0.000105962	0.38384	1.27508847346172	2.42014	0.234652	0.769538
Thioalkalivibrio	Bacteria	genus	1.06771e-05	7.70848e-06	-0.14147	-0.469954311032817	-1.38507	0.237395	0.769538
Thioalkalivibrio sp. HL	Bacteria	species	1.06771e-05	7.70848e-06	-0.14147	-0.469954311032817	-1.38507	0.237395	0.769538
Marinitoga	Bacteria	genus	4.43956e-08	1.21849e-07	0.432359	1.43626652165386	2.7062	0.237836	0.769538
Marinitoga piezophila	Bacteria	species	4.43956e-08	1.21849e-07	0.432359	1.43626652165386	2.7062	0.237836	0.769538
Shewanella putrefaciens	Bacteria	species	4.8255e-07	1.54027e-06	0.503438	1.67238616600044	3.18741	0.238718	0.769538
Cellulomonadaceae	Bacteria	family	0.00030857	5.98414e-05	-0.712347	-2.36636557661422	-5.1564	0.239188	0.769538
Cellulomonas	Bacteria	genus	0.00030857	5.98414e-05	-0.712347	-2.36636557661422	-5.1564	0.239188	0.769538
Planctomycetales	Bacteria	order	3.39959e-06	8.5256e-06	0.399222	1.32618627327746	2.50739	0.240805	0.769538
Planctomycetes	Bacteria	phylum	3.39959e-06	8.5256e-06	0.399222	1.32618627327746	2.50739	0.240805	0.769538
Planctomycetacia	Bacteria	class	3.39959e-06	8.5256e-06	0.399222	1.32618627327746	2.50739	0.240805	0.769538
Clostridium perfringens	Bacteria	species	8.58586e-05	0.000212629	0.393837	1.30829712654883	2.47649	0.241123	0.769538
Campylobacter upsaliensis	Bacteria	species	3.15453e-08	3.09713e-08	-0.00772748	-0.0256701286467134	-1.01795	0.243813	0.769581
Chlorobium chlorochromatii	Bacteria	species	7.50244e-07	1.49716e-06	0.299778	0.995840858840081	1.99424	0.243818	0.769581
Chloroherpeton	Bacteria	genus	0.000166175	3.65534e-06	-1.65752	-5.50616965550302	-45.4488	0.244969	0.769581
Chloroherpeton thalassium	Bacteria	species	0.000166175	3.65534e-06	-1.65752	-5.50616965550302	-45.4488	0.244969	0.769581
Bacteroides uniformis	Bacteria	species	0.00045705	0.000994427	0.337609	1.12151143664879	2.17575	0.245059	0.769581
Chlorobia	Bacteria	class	0.000175403	8.81279e-06	-1.29888	-4.31477661725101	-19.9011	0.24595	0.769581
Chlorobiaceae	Bacteria	family	0.000175403	8.81279e-06	-1.29888	-4.31477661725101	-19.9011	0.24595	0.769581
Chlorobiales	Bacteria	order	0.000175403	8.81279e-06	-1.29888	-4.31477661725101	-19.9011	0.24595	0.769581
Chlorobi	Bacteria	phylum	0.000175403	8.81279e-06	-1.29888	-4.31477661725101	-19.9011	0.24595	0.769581
Pyrococcus horikoshii	Archaea	species	1.32286e-06	1.20921e-05	0.960696	3.1913615963209	9.13473	0.247551	0.774094
Proteobacteria	Bacteria	phylum	0.00854439	0.00758796	-0.0515559	-0.171265002058318	-1.12605	0.251166	0.774247
Desulfobulbaceae	Bacteria	family	5.00922e-07	1.3571e-05	1.43201	4.75702355678229	27.04	0.253278	0.774247
Desulfotalea	Bacteria	genus	5.00922e-07	1.3571e-05	1.43201	4.75702355678229	27.04	0.253278	0.774247
Desulfotalea psychrophila	Bacteria	species	5.00922e-07	1.3571e-05	1.43201	4.75702355678229	27.04	0.253278	0.774247
Beijerinckiaceae	Bacteria	family	2.81052e-06	5.13182e-06	0.261415	0.868402505123011	1.82564	0.254041	0.774247
Pyrococcus	Archaea	genus	1.59995e-06	1.48082e-05	0.966152	3.20948672732934	9.25021	0.256582	0.774247
Geobacillus	Bacteria	genus	9.80664e-05	0.000310324	0.500292	1.6619347876908	3.16441	0.25766	0.774247
Bifidobacterium adolescentis	Bacteria	species	0.0026366	0.000567886	-0.666782	-2.21500260076098	-4.64282	0.257816	0.774247
Peptococcaceae	Bacteria	family	0.000504529	0.000699303	0.141779	0.470978135788316	1.38605	0.258481	0.774247
Thermoanaerobacter tengcongensis	Bacteria	species	5.29293e-05	0.000101312	0.281959	0.936647682698215	1.91408	0.259741	0.774247
Nitrosospira	Bacteria	genus	2.19827e-06	1.5908e-06	-0.140391	-0.466369273589372	-1.38163	0.265992	0.774247
Nitrosospira multiformis	Bacteria	species	2.19827e-06	1.5908e-06	-0.140391	-0.466369273589372	-1.38163	0.265992	0.774247
Methanosarcina	Archaea	genus	1.20279e-05	4.46091e-05	0.569206	1.89086107907136	3.70857	0.266062	0.774247
Methanosarcinaceae	Archaea	family	1.23826e-05	4.80854e-05	0.589175	1.95719589500523	3.88307	0.266192	0.774247
Methanosarcinales	Archaea	order	1.2412e-05	4.81004e-05	0.588281	1.9542263880989	3.87508	0.266256	0.774247
Clostridium hylemonae	Bacteria	species	0.00038261	0.000668243	0.242178	0.80449848075677	1.74654	0.266366	0.774247
Alkaliphilus metalliredigens	Bacteria	species	0.000565548	0.0002389	-0.374252	-1.24323820193941	-2.36729	0.266393	0.774247
Escherichia coli	Bacteria	species	5.09531e-05	2.59735e-05	-0.292632	-0.972104023328626	-1.9617	0.267125	0.774247
Corynebacterium urealyticum	Bacteria	species	3.99111e-06	1.92213e-06	-0.317194	-1.05369415063904	-2.07584	0.267934	0.774247
Thermoanaerobacter sp. X514	Bacteria	species	2.90545e-07	4.12902e-06	1.15125	3.82436021678073	14.166	0.268703	0.774247
Dictyoglomus thermophilum	Bacteria	species	2.92374e-08	8.69594e-07	1.45927	4.84759495368869	28.792	0.26901	0.774247
Mesorhizobium	Bacteria	genus	1.77355e-05	2.35698e-05	0.123507	0.410282675238951	1.32895	0.270054	0.774247
Mesorhizobium sp. BNC1	Bacteria	species	1.77355e-05	2.35698e-05	0.123507	0.410282675238951	1.32895	0.270054	0.774247
Clostridium difficile	Bacteria	species	8.01649e-05	0.000326991	0.610547	2.02819363496444	4.07894	0.270394	0.774247
Myxococcales	Bacteria	order	0.000149924	7.74067e-05	-0.287091	-0.953694761143215	-1.93683	0.270704	0.774247
Ureaplasma	Bacteria	genus	1.635e-08	1.05813e-07	0.789324	2.62207758065409	6.15636	0.275107	0.774247
Ureaplasma urealyticum	Bacteria	species	1.635e-08	1.05813e-07	0.789324	2.62207758065409	6.15636	0.275107	0.774247
Lactobacillus delbrueckii	Bacteria	species	0.00010174	2.66472e-05	-0.58183	-1.93279862542652	-3.81795	0.276363	0.774247
cellular organisms		n/a	0.999687	0.999793	4.59313e-05	0.000152580570493159	1.00011	0.277427	0.774247
Polyangiaceae	Bacteria	family	0.000137973	6.89294e-05	-0.301388	-1.00118803778323	-2.00165	0.277804	0.774247
Sorangium	Bacteria	genus	0.000137973	6.89294e-05	-0.301388	-1.00118803778323	-2.00165	0.277804	0.774247
Sorangium cellulosum	Bacteria	species	0.000137973	6.89294e-05	-0.301388	-1.00118803778323	-2.00165	0.277804	0.774247
Burkholderia vietnamiensis	Bacteria	species	8.94115e-07	2.02089e-06	0.353878	1.17555615570462	2.2588	0.279656	0.774247
Flavobacterium psychrophilum	Bacteria	species	5.77016e-06	2.60479e-06	-0.345323	-1.14713943895416	-2.21474	0.281014	0.774247
Paenibacillaceae	Bacteria	family	0.000414688	0.00101877	0.390356	1.29673294119607	2.45672	0.281402	0.774247
Paenibacillus	Bacteria	genus	0.000413333	0.00101761	0.391279	1.29980208788201	2.46195	0.281703	0.774247
Thiotrichaceae	Bacteria	family	5.16209e-07	1.16578e-06	0.353323	1.17371398582036	2.25592	0.282669	0.774247
Beggiatoa	Bacteria	genus	5.16209e-07	1.16578e-06	0.353323	1.17371398582036	2.25592	0.282669	0.774247
Methanococci	Archaea	class	7.93263e-06	1.53287e-05	0.286061	0.950274707316955	1.93224	0.283611	0.774247
Methanococcales	Archaea	order	7.93263e-06	1.53287e-05	0.286061	0.950274707316955	1.93224	0.283611	0.774247
Rhodopirellula	Bacteria	genus	6.45165e-08	3.02549e-07	0.665878	2.21199896555585	4.63317	0.284387	0.774247
Rhodopirellula baltica	Bacteria	species	6.45165e-08	3.02549e-07	0.665878	2.21199896555585	4.63317	0.284387	0.774247
Vibrionales	Bacteria	order	2.99461e-05	1.84579e-05	-0.210149	-0.698098910460419	-1.62237	0.284453	0.774247
Pyrococcus furiosus	Archaea	species	0	7.03518e-07	2.84789	9.46049283631481	704.518	0.284666	0.774247
Methanococcaceae	Archaea	family	7.72987e-06	1.48615e-05	0.283864	0.942975757078687	1.92249	0.284691	0.774247
Methanococcus	Archaea	genus	7.72987e-06	1.48615e-05	0.283864	0.942975757078687	1.92249	0.284691	0.774247
Lactobacillus helveticus	Bacteria	species	7.06007e-06	7.05924e-07	-0.999498	-3.32026051156203	-9.98845	0.287778	0.774247
Planctomyces	Bacteria	genus	2.7283e-06	6.4344e-06	0.372524	1.23749717527906	2.35789	0.288502	0.774247
Planctomyces maris	Bacteria	species	2.7283e-06	6.4344e-06	0.372524	1.23749717527906	2.35789	0.288502	0.774247
Mannheimia	Bacteria	genus	1.03531e-06	1.28364e-05	1.09299	3.63082278537606	12.3876	0.289806	0.774247
Alkaliphilus	Bacteria	genus	0.00057758	0.000283108	-0.309659	-1.02866600752449	-2.04014	0.290554	0.774247
Bacilli	Bacteria	class	0.00879458	0.00382778	-0.361268	-1.20010773578543	-2.29757	0.292363	0.774247
Mannheimia haemolytica	Bacteria	species	5.96002e-08	1.6871e-07	0.447234	1.48567796697299	2.80049	0.292723	0.774247
Sinorhizobium	Bacteria	genus	0	5.98156e-08	1.78402	5.92637041266647	60.8156	0.294529	0.774247
Nocardioides sp. JS614	Bacteria	species	0	6.03205e-08	1.78761	5.93829670822658	61.3205	0.295804	0.774247
Phyllobacteriaceae	Bacteria	family	1.87763e-05	2.39527e-05	0.105738	0.351254335822817	1.27567	0.295912	0.774247
Deinococcus	Bacteria	genus	1.98593e-06	7.71501e-06	0.589211	1.95731624495618	3.88339	0.296986	0.774247
Planctomycetaceae	Bacteria	family	3.29191e-06	7.19793e-06	0.339688	1.12842006868608	2.18619	0.297589	0.774247
Burkholderia thailandensis	Bacteria	species	5.96715e-06	2.33165e-06	-0.407989	-1.35531169962684	-2.55852	0.298246	0.774247
Beijerinckia	Bacteria	genus	2.78216e-06	5.13182e-06	0.265818	0.883029128125061	1.84424	0.298832	0.774247
Beijerinckia indica	Bacteria	species	2.78216e-06	5.13182e-06	0.265818	0.883029128125061	1.84424	0.298832	0.774247
Shewanella frigidimarina	Bacteria	species	5.37096e-07	4.40155e-06	0.912844	3.03240162126687	8.18171	0.301102	0.774247
Carnobacteriaceae	Bacteria	family	1.02323e-06	5.67299e-06	0.74349	2.46981951640534	5.53974	0.301104	0.774247
Carnobacterium	Bacteria	genus	1.02323e-06	5.67299e-06	0.74349	2.46981951640534	5.53974	0.301104	0.774247
Anaeromyxobacter sp. K	Bacteria	species	3.42762e-07	1.55225e-08	-1.31818	-4.37890113235197	-20.8056	0.302232	0.774247
Geobacter sulfurreducens	Bacteria	species	3.78332e-07	8.03435e-07	0.326471	1.08451284247141	2.12066	0.304514	0.774247
Mannheimia succiniciproducens	Bacteria	species	9.75712e-07	1.26677e-05	1.11297	3.69719069257374	12.9708	0.304989	0.774247
Lactobacillus sakei	Bacteria	species	3.39036e-07	1.04717e-06	0.488907	1.62411462933032	3.08253	0.307111	0.774247
Lentisphaerae	Bacteria	phylum	4.42098e-05	0.000141721	0.505909	1.68059167874975	3.20559	0.308144	0.774247
Eubacterium ventriosum	Bacteria	species	0.00103269	0.00107213	0.0162778	0.0540736326105653	1.03819	0.308379	0.774247
Bacillus cereus	Bacteria	species	0.000142262	0.00028308	0.298817	0.992648965987021	1.98984	0.308838	0.774247
Dinoroseobacter	Bacteria	genus	1.40443e-07	1.84205e-07	0.11707	0.388898368736824	1.30939	0.30913	0.774247
Dinoroseobacter shibae	Bacteria	species	1.40443e-07	1.84205e-07	0.11707	0.388898368736824	1.30939	0.30913	0.774247
Deinococci	Bacteria	class	2.03032e-06	7.76077e-06	0.582182	1.93396778227859	3.82105	0.309661	0.774247
Shewanella benthica	Bacteria	species	2.93848e-08	3.66975e-07	1.08316	3.59818606709688	12.1105	0.31558	0.774247
Bacteroides dorei	Bacteria	species	0.000347872	0.000554959	0.202841	0.673823042073802	1.59529	0.316007	0.774247
Bacillales	Bacteria	order	0.00144808	0.00250017	0.237176	0.787882259147346	1.72654	0.318773	0.774247
Pseudomonas fluorescens	Bacteria	species	2.37413e-06	9.07315e-08	-1.41317	-4.69444265186651	-25.8921	0.318929	0.774247
NA		n/a	0.281214	0.332199	0.0723613	0.240378972954633	1.1813	0.323265	0.774247
Sodalis	Bacteria	genus	0	1.36053e-07	2.13689	7.09859306111237	137.053	0.323389	0.774247
Sodalis glossinidius	Bacteria	species	0	1.36053e-07	2.13689	7.09859306111237	137.053	0.323389	0.774247
Carboxydothermus	Bacteria	genus	3.83846e-05	5.75639e-05	0.175989	0.584623441543182	1.49965	0.325237	0.774247
Carboxydothermus hydrogenoformans	Bacteria	species	3.83846e-05	5.75639e-05	0.175989	0.584623441543182	1.49965	0.325237	0.774247
Solibacteres	Bacteria	class	5.65097e-07	1.87196e-05	1.51943	5.04743250045439	33.0696	0.325596	0.774247
Solibacteraceae	Bacteria	family	5.65097e-07	1.87196e-05	1.51943	5.04743250045439	33.0696	0.325596	0.774247
Solibacterales	Bacteria	order	5.65097e-07	1.87196e-05	1.51943	5.04743250045439	33.0696	0.325596	0.774247
Solibacter	Bacteria	genus	5.65097e-07	1.87196e-05	1.51943	5.04743250045439	33.0696	0.325596	0.774247
Solibacter usitatus	Bacteria	species	5.65097e-07	1.87196e-05	1.51943	5.04743250045439	33.0696	0.325596	0.774247
Micrococcaceae	Bacteria	family	8.51743e-07	5.12159e-05	1.7786	5.90836484143947	60.0613	0.325722	0.774247
Bifidobacterium dentium	Bacteria	species	0.000548904	0.000118233	-0.666756	-2.21491423361441	-4.64254	0.326954	0.774247
Arthrobacter	Bacteria	genus	8.01073e-07	5.11245e-05	1.80442	5.99416714962928	63.7418	0.327122	0.774247
Xylella	Bacteria	genus	7.33884e-08	1.08345e-06	1.16371	3.8657477476831	14.5783	0.329673	0.774247
Xylella fastidiosa	Bacteria	species	7.33884e-08	1.08345e-06	1.16371	3.8657477476831	14.5783	0.329673	0.774247
Thermotogae (class)	Bacteria	class	6.43969e-05	0.00012665	0.293735	0.975767169202816	1.96669	0.329964	0.774247
Thermotogales	Bacteria	order	6.43969e-05	0.00012665	0.293735	0.975767169202816	1.96669	0.329964	0.774247
Thermotogae	Bacteria	phylum	6.43969e-05	0.00012665	0.293735	0.975767169202816	1.96669	0.329964	0.774247
Arthrobacter aurescens	Bacteria	species	4.94927e-07	4.78445e-05	1.98442	6.59211090304283	96.4769	0.332445	0.774247
Metazoa	Eukaryota	kingdom	1.25637e-06	3.37984e-06	0.429562	1.4269745485461	2.68882	0.33401	0.774247
Ralstonia pickettii	Bacteria	species	2.45383e-06	2.42873e-06	-0.00446326	-0.0148266302578961	-1.01033	0.334496	0.774247
Anopheles	Eukaryota	genus	3.23711e-08	4.4996e-08	0.139349	0.462905945915566	1.37832	0.334927	0.774247
Anopheles gambiae	Eukaryota	species	3.23711e-08	4.4996e-08	0.139349	0.462905945915566	1.37832	0.334927	0.774247
Methanomicrobiales	Archaea	order	1.14408e-05	3.82434e-05	0.524073	1.74093240881562	3.34251	0.334936	0.774247
Neisseria mucosa	Bacteria	species	1.77083e-08	4.57587e-08	0.397829	1.32155784715105	2.49936	0.335703	0.774247
Acidaminococcus	Bacteria	genus	1.28959e-06	6.1669e-06	0.679348	2.25674504943804	4.77912	0.337348	0.774247
Nostocaceae	Bacteria	family	5.96474e-07	5.35177e-06	0.95226	3.16333831047477	8.959	0.338173	0.774247
Nostocales	Bacteria	order	5.96474e-07	5.35177e-06	0.95226	3.16333831047477	8.959	0.338173	0.774247
Planococcaceae	Bacteria	family	5.36715e-06	1.20947e-05	0.352807	1.17200093189794	2.25324	0.33895	0.774247
Lysinibacillus	Bacteria	genus	5.36715e-06	1.20947e-05	0.352807	1.17200093189794	2.25324	0.33895	0.774247
Nostoc	Bacteria	genus	4.98441e-07	5.27419e-06	1.02375	3.40083612517059	10.5622	0.34089	0.774247
Heliobacteriaceae	Bacteria	family	7.33764e-05	0.000132952	0.258135	0.85750571653664	1.8119	0.341376	0.774247
Heliobacterium	Bacteria	genus	7.31978e-05	0.00013289	0.258991	0.860348025494791	1.81548	0.342	0.774247
Heliobacterium modesticaldum	Bacteria	species	7.31978e-05	0.00013289	0.258991	0.860348025494791	1.81548	0.342	0.774247
Clostridium	Bacteria	genus	0.0226339	0.0273592	0.0823437	0.273539731332339	1.20877	0.342702	0.774247
Roseobacter	Bacteria	genus	0	4.95225e-07	2.69568	8.95484932477251	496.225	0.343541	0.774247
Roseobacter denitrificans	Bacteria	species	0	4.95225e-07	2.69568	8.95484932477251	496.225	0.343541	0.774247
Nostoc punctiforme	Bacteria	species	3.68935e-07	5.18245e-06	1.14649	3.80856619166428	14.0118	0.344553	0.774247
Lysinibacillus sphaericus	Bacteria	species	5.35194e-06	7.98741e-06	0.173868	0.57757594919014	1.49234	0.347654	0.774247
Methanococcoides	Archaea	genus	1.55967e-08	1.03646e-06	1.79595	5.96601129768787	62.5098	0.348584	0.774247
Methanococcoides burtonii	Archaea	species	1.55967e-08	1.03646e-06	1.79595	5.96601129768787	62.5098	0.348584	0.774247
Desulfobacterium	Bacteria	genus	7.89229e-06	1.6425e-06	-0.681489	-2.2638583648039	-4.80274	0.348747	0.774247
Desulfobacterium autotrophicum	Bacteria	species	7.89229e-06	1.6425e-06	-0.681489	-2.2638583648039	-4.80274	0.348747	0.774247
Bacteroides capillosus	Bacteria	species	0.00260661	0.00530568	0.308665	1.02536280366034	2.03547	0.349166	0.774247
Lactobacillus gasseri	Bacteria	species	2.34614e-06	1.08346e-06	-0.335325	-1.11392428291956	-2.16434	0.349754	0.774247
Methanocaldococcaceae	Archaea	family	2.02767e-07	4.67179e-07	0.361277	1.20013694096806	2.29761	0.351332	0.774247
Methanocaldococcus	Archaea	genus	2.02767e-07	4.67179e-07	0.361277	1.20013694096806	2.29761	0.351332	0.774247
Methanocaldococcus jannaschii	Archaea	species	2.02767e-07	4.67179e-07	0.361277	1.20013694096806	2.29761	0.351332	0.774247
Yersinia intermedia	Bacteria	species	9.54222e-08	6.0215e-08	-0.197319	-0.655479679149911	-1.57514	0.351332	0.774247
Moraxellaceae	Bacteria	family	2.52869e-06	5.49469e-06	0.336955	1.11934130319205	2.17248	0.35273	0.774247
Xanthomonas	Bacteria	genus	3.82808e-07	2.18407e-05	1.75517	5.83055543189124	56.9078	0.354209	0.774247
Thermosipho	Bacteria	genus	5.90142e-08	6.59075e-07	1.04134	3.45925190290221	10.9986	0.35466	0.774247
Mycoplasma arthritidis	Bacteria	species	5.48058e-07	1.04062e-06	0.278091	0.923798192754327	1.8971	0.357046	0.774247
Nocardia	Bacteria	genus	2.0626e-05	2.7683e-06	-0.872066	-2.89694064592664	-7.44845	0.357966	0.774247
Nocardia farcinica	Bacteria	species	2.0626e-05	2.7683e-06	-0.872066	-2.89694064592664	-7.44845	0.357966	0.774247
Anaerotruncus	Bacteria	genus	0.00217234	0.00123106	-0.246647	-0.819342221871525	-1.7646	0.35939	0.774247
Acidobacteria	Bacteria	phylum	4.90047e-06	1.92453e-05	0.594021	1.97329540352919	3.92664	0.360743	0.774247
Mammalia	Eukaryota	class	1.0659e-07	0	-2.03177	-6.74940116331701	-107.59	0.362119	0.774247
Hominidae	Eukaryota	family	1.0659e-07	0	-2.03177	-6.74940116331701	-107.59	0.362119	0.774247
Homo	Eukaryota	genus	1.0659e-07	0	-2.03177	-6.74940116331701	-107.59	0.362119	0.774247
Primates	Eukaryota	order	1.0659e-07	0	-2.03177	-6.74940116331701	-107.59	0.362119	0.774247
Prochlorococcaceae	Bacteria	family	6.06873e-08	1.45532e-08	-0.598377	-1.98776535350601	-3.96622	0.364477	0.774247
Prochlorococcus	Bacteria	genus	6.06873e-08	1.45532e-08	-0.598377	-1.98776535350601	-3.96622	0.364477	0.774247
Prochlorales	Bacteria	order	6.06873e-08	1.45532e-08	-0.598377	-1.98776535350601	-3.96622	0.364477	0.774247
Prochlorococcus marinus	Bacteria	species	6.06873e-08	1.45532e-08	-0.598377	-1.98776535350601	-3.96622	0.364477	0.774247
Pseudomonas	Bacteria	genus	2.92059e-05	1.58227e-05	-0.266178	-0.884224323496574	-1.84577	0.364676	0.774247
Xanthomonadaceae	Bacteria	family	3.61355e-06	2.74689e-05	0.880802	2.92596206289949	7.5998	0.364677	0.774247
Xanthomonadales	Bacteria	order	3.61355e-06	2.74689e-05	0.880802	2.92596206289949	7.5998	0.364677	0.774247
Pseudomonadaceae	Bacteria	family	2.92382e-05	1.58678e-05	-0.265421	-0.881708654130884	-1.84256	0.364885	0.774247
Roseiflexus sp. RS	Bacteria	species	4.9349e-08	2.93405e-08	-0.219968	-0.730718029257802	-1.65946	0.364993	0.774247
Escherichia fergusonii	Bacteria	species	1.04796e-07	2.74265e-07	0.415284	1.37954294491349	2.60186	0.366214	0.774247
Thermotoga	Bacteria	genus	2.72299e-06	7.14708e-05	1.41893	4.71358138470903	26.2379	0.369165	0.774247
Dethiobacter	Bacteria	genus	6.62605e-06	2.68256e-05	0.607246	2.0172273544619	4.04805	0.372036	0.774247
Dethiobacter alkaliphilus	Bacteria	species	6.62605e-06	2.68256e-05	0.607246	2.0172273544619	4.04805	0.372036	0.774247
Bradyrhizobium japonicum	Bacteria	species	4.57348e-08	2.60025e-07	0.747042	2.48161899477814	5.58524	0.372146	0.774247
Desulfovibrio salexigens	Bacteria	species	7.55117e-08	1.88136e-06	1.39097	4.62071558262345	24.6022	0.372918	0.774247
Bifidobacterium gallicum	Bacteria	species	1.98834e-06	7.71961e-05	1.58889	5.27818547901478	38.8054	0.374873	0.774247
Xanthomonas campestris	Bacteria	species	3.04094e-08	2.08687e-05	2.82246	9.37599735555178	664.441	0.376756	0.774247
Holdemania	Bacteria	genus	0.000542874	0.000664647	0.087892	0.291971059467462	1.22431	0.378789	0.774247
Providencia rettgeri	Bacteria	species	8.00371e-06	2.50855e-06	-0.50375	-1.67341981803676	-3.1897	0.37947	0.774247
Pseudomonadales	Bacteria	order	3.4928e-05	2.8186e-05	-0.0931367	-0.309393482707813	-1.23919	0.382062	0.774247
Lactobacillus	Bacteria	genus	0.00177414	0.000153978	-1.06153	-3.52631531443345	-11.522	0.384198	0.774247
Flexibacteraceae	Bacteria	family	1.99773e-06	9.61229e-06	0.682118	2.26594602928097	4.8097	0.38529	0.774247
Rhodospirillum	Bacteria	genus	6.53164e-07	8.40092e-07	0.109157	0.362612254467984	1.28575	0.386375	0.774247
Lactobacillaceae	Bacteria	family	0.00221174	0.000158639	-1.14432	-3.80135417457582	-13.9419	0.386424	0.774247
Marinobacter	Bacteria	genus	2.5478e-05	6.45126e-06	-0.596471	-1.98143378541002	-3.94885	0.386661	0.774247
Porphyromonas	Bacteria	genus	0.000107539	2.14418e-05	-0.700286	-2.32630055742894	-5.01518	0.386741	0.774247
Porphyromonas gingivalis	Bacteria	species	0.000107539	2.14418e-05	-0.700286	-2.32630055742894	-5.01518	0.386741	0.774247
Lactobacillus plantarum	Bacteria	species	2.00559e-05	3.79358e-06	-0.7231	-2.40208762383613	-5.28567	0.386855	0.774247
Methanocorpusculaceae	Archaea	family	1.0426e-05	3.69767e-05	0.54978	1.82632935520968	3.54634	0.387015	0.774247
Methanocorpusculum	Archaea	genus	1.0426e-05	3.69767e-05	0.54978	1.82632935520968	3.54634	0.387015	0.774247
Methanocorpusculum labreanum	Archaea	species	1.0426e-05	3.69767e-05	0.54978	1.82632935520968	3.54634	0.387015	0.774247
Leptospira biflexa	Bacteria	species	1.32882e-07	2.7727e-07	0.317745	1.05552572482494	2.07848	0.387503	0.774247
Dehalococcoides sp. CBDB1	Bacteria	species	4.43956e-08	1.1584e-06	1.40722	4.6746866456251	25.54	0.388024	0.774247
Methylophilaceae	Bacteria	family	2.43865e-06	1.97149e-06	-0.0923141	-0.306660800329241	-1.23684	0.388615	0.774247
Methylobacillus	Bacteria	genus	2.43865e-06	1.97149e-06	-0.0923141	-0.306660800329241	-1.23684	0.388615	0.774247
Methylophilales	Bacteria	order	2.43865e-06	1.97149e-06	-0.0923141	-0.306660800329241	-1.23684	0.388615	0.774247
Methylobacillus flagellatus	Bacteria	species	2.43865e-06	1.97149e-06	-0.0923141	-0.306660800329241	-1.23684	0.388615	0.774247
Shewanella woodyi	Bacteria	species	2.16862e-07	1.45532e-08	-1.14636	-3.80813533930632	-14.0076	0.389119	0.774247
Psychromonadaceae	Bacteria	family	1.04454e-06	4.4095e-07	-0.373968	-1.24229630264554	-2.36575	0.390182	0.774247
Psychromonas	Bacteria	genus	1.04454e-06	4.4095e-07	-0.373968	-1.24229630264554	-2.36575	0.390182	0.774247
Methylacidiphilum	Bacteria	genus	1.46376e-07	4.71639e-08	-0.485704	-1.61347376111901	-3.05988	0.390884	0.774247
Methylacidiphilum infernorum	Bacteria	species	1.46376e-07	4.71639e-08	-0.485704	-1.61347376111901	-3.05988	0.390884	0.774247
Desulfobacterales	Bacteria	order	3.59306e-05	3.6182e-05	0.00302781	0.010058162885317	1.007	0.392285	0.774247
Pseudomonas syringae group genomosp. 3	Bacteria	species	0	2.14165e-07	2.33277	7.74929832228812	215.165	0.395207	0.774247
Psychrobacter	Bacteria	genus	3.15453e-08	1.45532e-08	-0.32067	-1.06524190017217	-2.09252	0.395359	0.774247
Psychrobacter sp. PRwf	Bacteria	species	3.15453e-08	1.45532e-08	-0.32067	-1.06524190017217	-2.09252	0.395359	0.774247
Nitrosomonas eutropha	Bacteria	species	3.19838e-08	1.45532e-08	-0.326483	-1.08455193809802	-2.12072	0.395359	0.774247
Prosthecochloris	Bacteria	genus	3.13931e-08	1.51868e-08	-0.301292	-1.00087160303533	-2.00121	0.397159	0.774247
Prosthecochloris aestuarii	Bacteria	species	3.13931e-08	1.51868e-08	-0.301292	-1.00087160303533	-2.00121	0.397159	0.774247
Dehalococcoides sp. BAV1	Bacteria	species	3.53405e-07	1.51868e-08	-1.34034	-4.4525104512809	-21.8947	0.397159	0.774247
Lactobacillus fermentum	Bacteria	species	0.000473538	3.28896e-06	-2.15817	-7.16926949839254	-143.935	0.400118	0.774247
Nocardiaceae	Bacteria	family	3.31738e-05	4.75893e-06	-0.843208	-2.8010775203014	-6.96961	0.405743	0.774247
Paracoccus	Bacteria	genus	7.45196e-08	1.45532e-08	-0.686241	-2.27964309271228	-4.85558	0.405876	0.774247
Paracoccus denitrificans	Bacteria	species	7.45196e-08	1.45532e-08	-0.686241	-2.27964309271228	-4.85558	0.405876	0.774247
Rhodobacterales	Bacteria	order	1.61305e-05	2.49407e-05	0.189251	0.628677613918706	1.54615	0.408694	0.774247
Microscilla	Bacteria	genus	1.06975e-06	9.05037e-07	-0.0725402	-0.240973484922637	-1.18179	0.408872	0.774247
Parabacteroides	Bacteria	genus	0.000927044	0.00206081	0.346937	1.15249968001333	2.22299	0.410198	0.774247
Methanosarcina barkeri	Archaea	species	5.00018e-07	2.74059e-07	-0.260428	-0.865122831427147	-1.82149	0.412434	0.774247
Cytophaga	Bacteria	genus	9.27985e-07	8.70725e-06	0.971922	3.22865526017354	9.37394	0.412754	0.774247
Cytophaga hutchinsonii	Bacteria	species	9.27985e-07	8.70725e-06	0.971922	3.22865526017354	9.37394	0.412754	0.774247
Kocuria	Bacteria	genus	5.06701e-08	7.58981e-08	0.172676	0.573616636705981	1.48825	0.413942	0.774247
Kocuria rhizophila	Bacteria	species	5.06701e-08	7.58981e-08	0.172676	0.573616636705981	1.48825	0.413942	0.774247
Aquifex	Bacteria	genus	9.55962e-07	1.59642e-06	0.222525	0.739211415061217	1.66926	0.413951	0.774247
Aquifex aeolicus	Bacteria	species	9.55962e-07	1.59642e-06	0.222525	0.739211415061217	1.66926	0.413951	0.774247
Shewanella oneidensis	Bacteria	species	3.49713e-07	4.46289e-08	-0.885713	-2.9422739097697	-7.68622	0.414663	0.774247
Labrenzia alexandrii	Bacteria	species	2.71899e-06	1.21007e-06	-0.3514	-1.16732581881445	-2.24595	0.416873	0.774247
Labrenzia	Bacteria	genus	2.73361e-06	1.21007e-06	-0.353728	-1.17505887113022	-2.25802	0.417908	0.774247
Eikenella	Bacteria	genus	5.17882e-05	2.76781e-05	-0.272087	-0.903852625724784	-1.87106	0.418499	0.774247
Eikenella corrodens	Bacteria	species	5.17882e-05	2.76781e-05	-0.272087	-0.903852625724784	-1.87106	0.418499	0.774247
Spiroplasmataceae	Bacteria	family	3.15966e-05	2.27368e-06	-1.14273	-3.79607678180307	-13.891	0.420267	0.774247
Spiroplasma	Bacteria	genus	3.15966e-05	2.27368e-06	-1.14273	-3.79607678180307	-13.891	0.420267	0.774247
Entomoplasmatales	Bacteria	order	3.1613e-05	2.27368e-06	-1.14296	-3.79682310140253	-13.8982	0.420441	0.774247
Streptomyces coelicolor	Bacteria	species	2.92626e-07	1.23287e-07	-0.373368	-1.2403029086499	-2.36248	0.420753	0.774247
Rhodospirillum rubrum	Bacteria	species	5.28178e-07	6.57518e-07	0.0949661	0.315470496941619	1.24442	0.421849	0.774247
Rhodothermaceae	Bacteria	family	6.4679e-08	1.83598e-07	0.4488	1.49088232260932	2.81061	0.421968	0.774247
Salinibacter	Bacteria	genus	6.4679e-08	1.83598e-07	0.4488	1.49088232260932	2.81061	0.421968	0.774247
Salinibacter ruber	Bacteria	species	6.4679e-08	1.83598e-07	0.4488	1.49088232260932	2.81061	0.421968	0.774247
Clostridiaceae	Bacteria	family	0.0253025	0.0299116	0.0726767	0.241426923068381	1.18216	0.422081	0.774247
Coccidia	Eukaryota	class	5.96467e-08	3.35706e-07	0.744444	2.47298914045323	5.55193	0.427447	0.774247
Cryptosporidiidae	Eukaryota	family	5.96467e-08	3.35706e-07	0.744444	2.47298914045323	5.55193	0.427447	0.774247
Cryptosporidium	Eukaryota	genus	5.96467e-08	3.35706e-07	0.744444	2.47298914045323	5.55193	0.427447	0.774247
Eucoccidiorida	Eukaryota	order	5.96467e-08	3.35706e-07	0.744444	2.47298914045323	5.55193	0.427447	0.774247
Cryptosporidium muris	Eukaryota	species	5.96467e-08	3.35706e-07	0.744444	2.47298914045323	5.55193	0.427447	0.774247
Salinispora arenicola	Bacteria	species	2.93848e-08	4.5544e-07	1.17673	3.90900190472621	15.022	0.427559	0.774247
Lactobacillus salivarius	Bacteria	species	1.47545e-05	8.06655e-06	-0.262212	-0.871048270540662	-1.82899	0.429776	0.774247
Acinetobacter	Bacteria	genus	2.00595e-06	4.55175e-06	0.355737	1.181731091839	2.26849	0.430577	0.774247
Alcaligenaceae	Bacteria	family	3.05205e-05	2.46582e-05	-0.0926267	-0.307699175425714	-1.23773	0.432583	0.774247
Archaeoglobi	Archaea	class	5.02812e-07	9.14797e-07	0.25953	0.862140873653253	1.81773	0.433238	0.774247
Archaeoglobaceae	Archaea	family	5.02812e-07	9.14797e-07	0.25953	0.862140873653253	1.81773	0.433238	0.774247
Archaeoglobus	Archaea	genus	5.02812e-07	9.14797e-07	0.25953	0.862140873653253	1.81773	0.433238	0.774247
Archaeoglobales	Archaea	order	5.02812e-07	9.14797e-07	0.25953	0.862140873653253	1.81773	0.433238	0.774247
Archaeoglobus fulgidus	Archaea	species	5.02812e-07	9.14797e-07	0.25953	0.862140873653253	1.81773	0.433238	0.774247
Campylobacter curvus	Bacteria	species	2.40488e-06	3.97177e-06	0.217819	0.723577639204592	1.65127	0.433382	0.774247
Aggregatibacter	Bacteria	genus	1.67744e-08	1.48957e-05	2.92329	9.71097225955775	838.096	0.433495	0.774247
Bifidobacteriaceae	Bacteria	family	0.0801638	0.0154079	-0.716235	-2.37928151852934	-5.20278	0.433632	0.774247
Bifidobacterium	Bacteria	genus	0.0801638	0.0154079	-0.716235	-2.37928151852934	-5.20278	0.433632	0.774247
Bifidobacteriales	Bacteria	order	0.0801638	0.0154079	-0.716235	-2.37928151852934	-5.20278	0.433632	0.774247
Moorella	Bacteria	genus	3.3696e-05	4.22875e-05	0.0986309	0.327644889866427	1.25496	0.433797	0.774247
Moorella thermoacetica	Bacteria	species	3.3696e-05	4.22875e-05	0.0986309	0.327644889866427	1.25496	0.433797	0.774247
Streptococcus thermophilus	Bacteria	species	3.7688e-06	1.80046e-06	-0.320695	-1.06532447812817	-2.09264	0.434103	0.774247
Mycobacteriaceae	Bacteria	family	1.2134e-05	2.47484e-06	-0.690316	-2.2931810056539	-4.90136	0.437155	0.774247
Mycobacterium	Bacteria	genus	1.2134e-05	2.47484e-06	-0.690316	-2.2931810056539	-4.90136	0.437155	0.774247
Actinobacteria (class)	Bacteria	class	0.0890225	0.0196057	-0.657117	-2.18289635389496	-4.54064	0.43873	0.774247
Actinobacteria	Bacteria	phylum	0.0890225	0.0196057	-0.657117	-2.18289635389496	-4.54064	0.43873	0.774247
Eubacterium hallii	Bacteria	species	0.00243978	0.00165767	-0.167853	-0.557596166401243	-1.47181	0.44141	0.774247
Microscilla marina	Bacteria	species	1.05513e-06	8.90484e-07	-0.0736025	-0.244502254757253	-1.18468	0.441626	0.774247
Porphyromonadaceae	Bacteria	family	0.00105723	0.00213078	0.304368	1.01109017473313	2.01543	0.44165	0.774247
Streptococcus equi	Bacteria	species	2.56517e-05	1.97987e-06	-1.11228	-3.69490756221699	-12.9502	0.442792	0.774247
Rhizobiaceae	Bacteria	family	3.15642e-05	1.66067e-05	-0.278899	-0.926482537127373	-1.90064	0.444667	0.774247
Bifidobacterium catenulatum	Bacteria	species	0.000145682	4.315e-05	-0.528418	-1.75536656057724	-3.37612	0.444741	0.774247
Acetobacteraceae	Bacteria	family	2.27298e-06	2.42968e-07	-0.969454	-3.22045756660132	-9.32082	0.447155	0.774247
Pelodictyon phaeoclathratiforme	Bacteria	species	4.78053e-06	8.18039e-07	-0.766262	-2.54546826990308	-5.83798	0.447426	0.774247
Thermotogaceae	Bacteria	family	4.88871e-05	0.00010337	0.325196	1.08027792436622	2.11444	0.45038	0.774247
Shigella boydii	Bacteria	species	4.2222e-07	8.48346e-07	0.302518	1.00494451354124	2.00687	0.451306	0.774247
Apicomplexa	Eukaryota	phylum	7.64212e-08	3.35706e-07	0.638392	2.12069109150107	4.34902	0.453305	0.774247
Magnetospirillum magnetotacticum	Bacteria	species	4.57348e-08	3.17151e-08	-0.154892	-0.514540920597708	-1.42854	0.453343	0.774247
Pseudomonas putida	Bacteria	species	7.03637e-07	1.97472e-07	-0.550266	-1.82794333215133	-3.55031	0.45496	0.774247
Idiomarinaceae	Bacteria	family	1.30888e-07	1.57975e-06	1.07866	3.58322810636994	11.9856	0.455092	0.774247
Idiomarina	Bacteria	genus	1.30888e-07	1.57975e-06	1.07866	3.58322810636994	11.9856	0.455092	0.774247
Idiomarina baltica	Bacteria	species	1.30888e-07	1.57975e-06	1.07866	3.58322810636994	11.9856	0.455092	0.774247
Roseovarius	Bacteria	genus	1.0558e-07	3.59546e-07	0.529286	1.75824986828014	3.38287	0.458786	0.774247
Variovorax	Bacteria	genus	6.89572e-07	5.45376e-06	0.897567	2.98165216234923	7.8989	0.461482	0.774247
Variovorax paradoxus	Bacteria	species	6.89572e-07	5.45376e-06	0.897567	2.98165216234923	7.8989	0.461482	0.774247
Pseudoalteromonas atlantica	Bacteria	species	3.85167e-06	1.17991e-06	-0.513544	-1.7059563201642	-3.26245	0.462658	0.774247
Bacillus anthracis	Bacteria	species	4.71594e-06	4.33368e-06	-0.0367035	-0.121926254343476	-1.08819	0.465005	0.774247
Sulfurihydrogenibium	Bacteria	genus	8.57978e-07	1.39573e-06	0.211132	0.701364252603712	1.62604	0.465513	0.774247
Sulfurihydrogenibium sp. YO3AOP1	Bacteria	species	8.57978e-07	1.39573e-06	0.211132	0.701364252603712	1.62604	0.465513	0.774247
Ectothiorhodospiraceae	Bacteria	family	1.46286e-05	1.15091e-05	-0.104155	-0.345995512213948	-1.27103	0.470937	0.774247
Rhodococcus	Bacteria	genus	1.25478e-05	1.99063e-06	-0.799395	-2.65553357387618	-6.30079	0.475551	0.774247
Bifidobacterium animalis	Bacteria	species	0.000138325	4.16927e-05	-0.520832	-1.73016736056375	-3.31766	0.475574	0.774247
Lactobacillus brevis	Bacteria	species	2.31655e-05	3.44028e-06	-0.82814	-2.75101987191275	-6.73193	0.476118	0.774247
Bordetella	Bacteria	genus	2.97817e-05	2.37149e-05	-0.0989243	-0.328619552406835	-1.25581	0.476759	0.774247
Bordetella bronchiseptica	Bacteria	species	3.66463e-07	3.05805e-08	-1.06579	-3.54049014455215	-11.6357	0.477652	0.774247
Clostridium butyricum	Bacteria	species	0.000136838	0.000248513	0.259139	0.860841656948612	1.8161	0.479223	0.774247
Lactobacillus rhamnosus	Bacteria	species	2.15592e-07	1.98252e-05	1.9616	6.51628432202612	91.5371	0.480656	0.774247
Bacteroides coprophilus	Bacteria	species	0.000248926	0.000316026	0.103652	0.344322999122293	1.26956	0.481776	0.774247
Gluconacetobacter	Bacteria	genus	1.8874e-06	2.27974e-07	-0.916308	-3.04390837076345	-8.24722	0.481834	0.774247
Gluconacetobacter diazotrophicus	Bacteria	species	1.8874e-06	2.27974e-07	-0.916308	-3.04390837076345	-8.24722	0.481834	0.774247
Acidobacterium	Bacteria	genus	4.29196e-06	3.07093e-08	-2.13157	-7.0809216209532	-135.385	0.484272	0.774247
Acidobacterium capsulatum	Bacteria	species	4.29196e-06	3.07093e-08	-2.13157	-7.0809216209532	-135.385	0.484272	0.774247
Clostridium bolteae	Bacteria	species	0.00179463	0.00229522	0.10685	0.354946664617007	1.27894	0.485648	0.774247
Herpetosiphonaceae	Bacteria	family	3.34946e-07	1.25222e-06	0.571757	1.89933411434516	3.73041	0.487381	0.774247
Herpetosiphon	Bacteria	genus	3.34946e-07	1.25222e-06	0.571757	1.89933411434516	3.73041	0.487381	0.774247
Herpetosiphonales	Bacteria	order	3.34946e-07	1.25222e-06	0.571757	1.89933411434516	3.73041	0.487381	0.774247
Herpetosiphon aurantiacus	Bacteria	species	3.34946e-07	1.25222e-06	0.571757	1.89933411434516	3.73041	0.487381	0.774247
Paucimonas	Bacteria	genus	1.49234e-07	3.03463e-08	-0.680581	-2.26084082551241	-4.79271	0.492164	0.774247
Rhodospirillum centenum	Bacteria	species	9.18616e-08	1.52394e-07	0.217971	0.724083118830853	1.65185	0.49235	0.774247
Chromatiaceae	Bacteria	family	7.71186e-08	3.63658e-07	0.669131	2.22280639100413	4.66801	0.493281	0.774247
Nitrosococcus	Bacteria	genus	7.71186e-08	3.63658e-07	0.669131	2.22280639100413	4.66801	0.493281	0.774247
Nitrosococcus oceani	Bacteria	species	7.71186e-08	3.63658e-07	0.669131	2.22280639100413	4.66801	0.493281	0.774247
Methylobacterium sp. 4	Bacteria	species	5.40098e-06	1.07655e-07	-1.69651	-5.63566774519555	-49.717	0.493724	0.774247
Lactobacillus casei	Bacteria	species	0.000110063	8.72035e-06	-1.10106	-3.657643530722	-12.62	0.495513	0.774247
Cyanothece sp. PCC 8801	Bacteria	species	5.32642e-06	0	-3.72652	-12.3792209388125	-5327.42	0.496938	0.774247
Listeria welshimeri	Bacteria	species	5.26932e-05	6.03129e-06	-0.941281	-3.12686775014369	-8.73536	0.49741	0.774247
Providencia stuartii	Bacteria	species	0	1.12391e-06	3.05112	10.1355902064576	1124.91	0.5	0.774247
Picrophilaceae	Archaea	family	0	3.62703e-07	2.56075	8.50661886703879	363.703	0.5	0.774247
Picrophilus	Archaea	genus	0	3.62703e-07	2.56075	8.50661886703879	363.703	0.5	0.774247
Picrophilus torridus	Archaea	species	0	3.62703e-07	2.56075	8.50661886703879	363.703	0.5	0.774247
Cyanothece sp. PCC 7424	Bacteria	species	0	3.05041e-07	2.48578	8.25758055012716	306.041	0.5	0.774247
Candidatus Korarchaeum	Archaea	genus	0	2.56269e-07	2.41039	8.00713460367588	257.269	0.5	0.774247
Korarchaeota	Archaea	phylum	0	2.56269e-07	2.41039	8.00713460367588	257.269	0.5	0.774247
Candidatus Korarchaeum cryptofilum	Archaea	species	0	2.56269e-07	2.41039	8.00713460367588	257.269	0.5	0.774247
Methanococcus vannielii	Archaea	species	0	8.96571e-08	1.9574	6.50234796005165	90.6571	0.5	0.774247
Methylobacterium populi	Bacteria	species	0	6.1961e-08	1.79907	5.97638593095687	62.961	0.5	0.774247
Vibrio alginolyticus	Bacteria	species	0	6.18318e-08	1.79818	5.97342307419491	62.8318	0.5	0.774247
Gemmata	Bacteria	genus	0	6.15332e-08	1.79611	5.96655072193171	62.5332	0.5	0.774247
Gemmata obscuriglobus	Bacteria	species	0	6.15332e-08	1.79611	5.96655072193171	62.5332	0.5	0.774247
Mycoplasma capricolum	Bacteria	species	0	6.06097e-08	1.78965	5.945086036593	61.6097	0.5	0.774247
Burkholderia graminis	Bacteria	species	0	4.64288e-08	1.67604	5.56769053170552	47.4288	0.5	0.774247
Synechocystis	Bacteria	genus	0	4.59099e-08	1.67126	5.55182012372902	46.9099	0.5	0.774247
Synechocystis sp. PCC 6803	Bacteria	species	0	4.59099e-08	1.67126	5.55182012372902	46.9099	0.5	0.774247
Desulfurococcaceae	Archaea	family	0	4.41003e-08	1.65418	5.49506529099206	45.1003	0.5	0.774247
Desulfurococcus	Archaea	genus	0	4.41003e-08	1.65418	5.49506529099206	45.1003	0.5	0.774247
Desulfurococcales	Archaea	order	0	4.41003e-08	1.65418	5.49506529099206	45.1003	0.5	0.774247
Desulfurococcus kamchatkensis	Archaea	species	0	4.41003e-08	1.65418	5.49506529099206	45.1003	0.5	0.774247
Stenotrophomonas	Bacteria	genus	0	3.14445e-08	1.51114	5.01989987641421	32.4445	0.5	0.774247
Mycobacterium abscessus	Bacteria	species	0	3.098e-08	1.50488	4.9990961943885	31.98	0.5	0.774247
Ochrobactrum	Bacteria	genus	0	3.09159e-08	1.50401	4.99620349326007	31.9159	0.5	0.774247
Ochrobactrum anthropi	Bacteria	species	0	3.09159e-08	1.50401	4.99620349326007	31.9159	0.5	0.774247
Pseudovibrio	Bacteria	genus	0	3.05165e-08	1.49854	4.97803640093404	31.5165	0.5	0.774247
Comamonas	Bacteria	genus	0	3.02362e-08	1.49466	4.96514497866524	31.2362	0.5	0.774247
Comamonas testosteroni	Bacteria	species	0	3.02362e-08	1.49466	4.96514497866524	31.2362	0.5	0.774247
Yersinia bercovieri	Bacteria	species	0	2.95471e-08	1.48497	4.93296566295236	30.5471	0.5	0.774247
Thermoplasmataceae	Archaea	family	0	1.59219e-08	1.22845	4.08082101213324	16.9219	0.5	0.774247
Moraxella	Bacteria	genus	0	1.59219e-08	1.22845	4.08082101213324	16.9219	0.5	0.774247
Thermoplasma	Archaea	genus	0	1.59219e-08	1.22845	4.08082101213324	16.9219	0.5	0.774247
Corynebacterium diphtheriae	Bacteria	species	0	1.59219e-08	1.22845	4.08082101213324	16.9219	0.5	0.774247
Pyrobaculum aerophilum	Archaea	species	0	1.59219e-08	1.22845	4.08082101213324	16.9219	0.5	0.774247
Stenotrophomonas maltophilia	Bacteria	species	0	1.59219e-08	1.22845	4.08082101213324	16.9219	0.5	0.774247
Coscinodiscophyceae	Eukaryota	class	0	1.57932e-08	1.22513	4.06980333762368	16.7932	0.5	0.774247
Bacillariophyta	Eukaryota	phylum	0	1.57932e-08	1.22513	4.06980333762368	16.7932	0.5	0.774247
Pseudomonas savastanoi	Bacteria	species	0	1.57932e-08	1.22513	4.06980333762368	16.7932	0.5	0.774247
Rickettsia akari	Bacteria	species	0	1.57932e-08	1.22513	4.06980333762368	16.7932	0.5	0.774247
Vibrio campbellii	Bacteria	species	0	1.57932e-08	1.22513	4.06980333762368	16.7932	0.5	0.774247
Rothia	Bacteria	genus	0	1.54488e-08	1.21613	4.0399113261801	16.4488	0.5	0.774247
Providencia rustigianii	Bacteria	species	0	1.54488e-08	1.21613	4.0399113261801	16.4488	0.5	0.774247
Ruegeria sp. TM1040	Bacteria	species	0	1.54488e-08	1.21613	4.0399113261801	16.4488	0.5	0.774247
Aves	Eukaryota	class	0	1.51868e-08	1.20916	4.01674426163346	16.1868	0.5	0.774247
Estrildidae	Eukaryota	family	0	1.51868e-08	1.20916	4.01674426163346	16.1868	0.5	0.774247
Halomonadaceae	Bacteria	family	0	1.51868e-08	1.20916	4.01674426163346	16.1868	0.5	0.774247
Parvularculaceae	Bacteria	family	0	1.51868e-08	1.20916	4.01674426163346	16.1868	0.5	0.774247
Chromohalobacter	Bacteria	genus	0	1.51868e-08	1.20916	4.01674426163346	16.1868	0.5	0.774247
Neptuniibacter	Bacteria	genus	0	1.51868e-08	1.20916	4.01674426163346	16.1868	0.5	0.774247
Parvularcula	Bacteria	genus	0	1.51868e-08	1.20916	4.01674426163346	16.1868	0.5	0.774247
Taeniopygia	Eukaryota	genus	0	1.51868e-08	1.20916	4.01674426163346	16.1868	0.5	0.774247
Parvularculales	Bacteria	order	0	1.51868e-08	1.20916	4.01674426163346	16.1868	0.5	0.774247
Passeriformes	Eukaryota	order	0	1.51868e-08	1.20916	4.01674426163346	16.1868	0.5	0.774247
Chromohalobacter salexigens	Bacteria	species	0	1.51868e-08	1.20916	4.01674426163346	16.1868	0.5	0.774247
Parvularcula bermudensis	Bacteria	species	0	1.51868e-08	1.20916	4.01674426163346	16.1868	0.5	0.774247
Shewanella baltica	Bacteria	species	0	1.51868e-08	1.20916	4.01674426163346	16.1868	0.5	0.774247
Halobacteria	Archaea	class	0	1.4994e-08	1.20396	3.99945759041614	15.994	0.5	0.774247
Desulfomicrobiaceae	Bacteria	family	0	1.4994e-08	1.20396	3.99945759041614	15.994	0.5	0.774247
Halobacteriaceae	Archaea	family	0	1.4994e-08	1.20396	3.99945759041614	15.994	0.5	0.774247
Caldivirga	Archaea	genus	0	1.4994e-08	1.20396	3.99945759041614	15.994	0.5	0.774247
Desulfomicrobium	Bacteria	genus	0	1.4994e-08	1.20396	3.99945759041614	15.994	0.5	0.774247
Natrialba	Archaea	genus	0	1.4994e-08	1.20396	3.99945759041614	15.994	0.5	0.774247
Halobacteriales	Archaea	order	0	1.4994e-08	1.20396	3.99945759041614	15.994	0.5	0.774247
Caldivirga maquilingensis	Archaea	species	0	1.4994e-08	1.20396	3.99945759041614	15.994	0.5	0.774247
Cupriavidus pinatubonensis	Bacteria	species	0	1.4994e-08	1.20396	3.99945759041614	15.994	0.5	0.774247
Natrialba magadii	Archaea	species	0	1.4994e-08	1.20396	3.99945759041614	15.994	0.5	0.774247
Pyrococcus abyssi	Archaea	species	0	1.4994e-08	1.20396	3.99945759041614	15.994	0.5	0.774247
Verrucomicrobia subdivision 3	Bacteria	family	0	1.47873e-08	1.19831	3.98069666185049	15.7873	0.5	0.774247
Aspergillus	Eukaryota	genus	0	1.47873e-08	1.19831	3.98069666185049	15.7873	0.5	0.774247
Erysipelothrix	Bacteria	genus	0	1.47873e-08	1.19831	3.98069666185049	15.7873	0.5	0.774247
Aspergillus flavus	Eukaryota	species	0	1.47873e-08	1.19831	3.98069666185049	15.7873	0.5	0.774247
Chloroflexus aurantiacus	Bacteria	species	0	1.47873e-08	1.19831	3.98069666185049	15.7873	0.5	0.774247
Corynebacterium matruchotii	Bacteria	species	0	1.47873e-08	1.19831	3.98069666185049	15.7873	0.5	0.774247
Rickettsia felis	Bacteria	species	0	1.47873e-08	1.19831	3.98069666185049	15.7873	0.5	0.774247
Candidatus Phytoplasma	Bacteria	genus	0	1.45532e-08	1.19182	3.95913580344519	15.5532	0.5	0.774247
Onion yellows phytoplasma	Bacteria	species	0	1.45532e-08	1.19182	3.95913580344519	15.5532	0.5	0.774247
Sinorhizobium medicae	Bacteria	species	0	1.45532e-08	1.19182	3.95913580344519	15.5532	0.5	0.774247
Anaeromyxobacter dehalogenans	Bacteria	species	1.55967e-08	4.67731e-08	0.459162	1.52530253797509	2.87847	0.5	0.774247
Phenylobacterium	Bacteria	genus	1.55967e-08	1.57932e-08	0.00511094	0.0169781719361447	1.01184	0.5	0.774247
Phenylobacterium zucineum	Bacteria	species	1.55967e-08	1.57932e-08	0.00511094	0.0169781719361447	1.01184	0.5	0.774247
Methanopyri	Archaea	class	1.55967e-08	1.51868e-08	-0.0108614	-0.0360809040540687	-1.02532	0.5	0.774247
Methanopyraceae	Archaea	family	1.55967e-08	1.51868e-08	-0.0108614	-0.0360809040540687	-1.02532	0.5	0.774247
Methanopyrus	Archaea	genus	1.55967e-08	1.51868e-08	-0.0108614	-0.0360809040540687	-1.02532	0.5	0.774247
Methanopyrales	Archaea	order	1.55967e-08	1.51868e-08	-0.0108614	-0.0360809040540687	-1.02532	0.5	0.774247
Methanopyrus kandleri	Archaea	species	1.55967e-08	1.51868e-08	-0.0108614	-0.0360809040540687	-1.02532	0.5	0.774247
Drosophilidae	Eukaryota	family	1.41802e-08	0	-1.18128	-3.92411467272475	-15.1802	0.5	0.774247
Drosophila	Eukaryota	genus	1.41802e-08	0	-1.18128	-3.92411467272475	-15.1802	0.5	0.774247
Methylocapsa	Bacteria	genus	1.41802e-08	0	-1.18128	-3.92411467272475	-15.1802	0.5	0.774247
Methylocella	Bacteria	genus	1.41802e-08	0	-1.18128	-3.92411467272475	-15.1802	0.5	0.774247
Octadecabacter	Bacteria	genus	1.41802e-08	0	-1.18128	-3.92411467272475	-15.1802	0.5	0.774247
Oryza	Eukaryota	genus	1.41802e-08	0	-1.18128	-3.92411467272475	-15.1802	0.5	0.774247
Bradyrhizobium sp. BTAi1	Bacteria	species	1.41802e-08	0	-1.18128	-3.92411467272475	-15.1802	0.5	0.774247
Helicobacter canadensis	Bacteria	species	1.41802e-08	0	-1.18128	-3.92411467272475	-15.1802	0.5	0.774247
Methylocella silvestris	Bacteria	species	1.41802e-08	0	-1.18128	-3.92411467272475	-15.1802	0.5	0.774247
Neisseria lactamica	Bacteria	species	1.41802e-08	0	-1.18128	-3.92411467272475	-15.1802	0.5	0.774247
Octadecabacter antarcticus	Bacteria	species	1.41802e-08	0	-1.18128	-3.92411467272475	-15.1802	0.5	0.774247
Oryza sativa	Eukaryota	species	1.41802e-08	0	-1.18128	-3.92411467272475	-15.1802	0.5	0.774247
Aurantimonadaceae	Bacteria	family	1.46187e-08	0	-1.19364	-3.96520182902646	-15.6187	0.5	0.774247
Aurantimonas	Bacteria	genus	1.46187e-08	0	-1.19364	-3.96520182902646	-15.6187	0.5	0.774247
Loktanella	Bacteria	genus	1.46187e-08	0	-1.19364	-3.96520182902646	-15.6187	0.5	0.774247
Burkholderia sp. 383	Bacteria	species	1.46187e-08	0	-1.19364	-3.96520182902646	-15.6187	0.5	0.774247
Labrenzia aggregata	Bacteria	species	1.46187e-08	0	-1.19364	-3.96520182902646	-15.6187	0.5	0.774247
Loktanella vestfoldensis	Bacteria	species	1.46187e-08	0	-1.19364	-3.96520182902646	-15.6187	0.5	0.774247
Mycobacterium gilvum	Bacteria	species	1.46187e-08	0	-1.19364	-3.96520182902646	-15.6187	0.5	0.774247
Yersinia mollaretii	Bacteria	species	1.46187e-08	0	-1.19364	-3.96520182902646	-15.6187	0.5	0.774247
Coxiellaceae	Bacteria	family	1.52047e-08	0	-1.20964	-4.01833878488585	-16.2047	0.5	0.774247
Coxiella	Eukaryota	genus	1.52047e-08	0	-1.20964	-4.01833878488585	-16.2047	0.5	0.774247
Coxiella burnetii	Bacteria	species	1.52047e-08	0	-1.20964	-4.01833878488585	-16.2047	0.5	0.774247
Shewanella sp. W3	Bacteria	species	1.52047e-08	0	-1.20964	-4.01833878488585	-16.2047	0.5	0.774247
Entomoplasmataceae	Bacteria	family	1.635e-08	0	-1.2393	-4.11686090188385	-17.35	0.5	0.774247
Methanospirillaceae	Archaea	family	1.635e-08	0	-1.2393	-4.11686090188385	-17.35	0.5	0.774247
Candidatus Pelagibacter	Bacteria	genus	1.635e-08	0	-1.2393	-4.11686090188385	-17.35	0.5	0.774247
Mesoplasma	Bacteria	genus	1.635e-08	0	-1.2393	-4.11686090188385	-17.35	0.5	0.774247
Methanospirillum	Archaea	genus	1.635e-08	0	-1.2393	-4.11686090188385	-17.35	0.5	0.774247
Candidatus Pelagibacter ubique	Bacteria	species	1.635e-08	0	-1.2393	-4.11686090188385	-17.35	0.5	0.774247
Mesoplasma florum	Bacteria	species	1.635e-08	0	-1.2393	-4.11686090188385	-17.35	0.5	0.774247
Methanospirillum hungatei	Archaea	species	1.635e-08	0	-1.2393	-4.11686090188385	-17.35	0.5	0.774247
Mycobacterium tuberculosis	Bacteria	species	1.635e-08	0	-1.2393	-4.11686090188385	-17.35	0.5	0.774247
Neisseria subflava	Bacteria	species	1.635e-08	0	-1.2393	-4.11686090188385	-17.35	0.5	0.774247
Shigella flexneri	Bacteria	species	1.635e-08	0	-1.2393	-4.11686090188385	-17.35	0.5	0.774247
Aconoidasida	Eukaryota	class	1.67744e-08	0	-1.2498	-4.15173176247882	-17.7744	0.5	0.774247
Collimonas	Bacteria	genus	1.67744e-08	0	-1.2498	-4.15173176247882	-17.7744	0.5	0.774247
Thermoanaerobacterium	Bacteria	genus	1.67744e-08	0	-1.2498	-4.15173176247882	-17.7744	0.5	0.774247
Zymomonas	Bacteria	genus	1.67744e-08	0	-1.2498	-4.15173176247882	-17.7744	0.5	0.774247
Haemosporida	Eukaryota	order	1.67744e-08	0	-1.2498	-4.15173176247882	-17.7744	0.5	0.774247
Synechococcus elongatus	Bacteria	species	1.67744e-08	0	-1.2498	-4.15173176247882	-17.7744	0.5	0.774247
Zymomonas mobilis	Bacteria	species	1.67744e-08	0	-1.2498	-4.15173176247882	-17.7744	0.5	0.774247
Hemiptera	Eukaryota	order	1.73652e-08	0	-1.26399	-4.198899036568	-18.3652	0.5	0.774247
Burkholderia mallei	Bacteria	species	1.73652e-08	0	-1.26399	-4.198899036568	-18.3652	0.5	0.774247
Campylobacter lari	Bacteria	species	1.73652e-08	0	-1.26399	-4.198899036568	-18.3652	0.5	0.774247
Maconellicoccus	Eukaryota	genus	1.73652e-08	0	-1.26399	-4.198899036568	-18.3652	0.5	0.774247
Pseudococcidae	Eukaryota	family	1.73652e-08	0	-1.26399	-4.198899036568	-18.3652	0.5	0.774247
Fibrobacteres (class)	Bacteria	class	1.77083e-08	0	-1.27203	-4.22560478725636	-18.7083	0.5	0.774247
Fibrobacteraceae	Bacteria	family	1.77083e-08	0	-1.27203	-4.22560478725636	-18.7083	0.5	0.774247
Fibrobacter	Bacteria	genus	1.77083e-08	0	-1.27203	-4.22560478725636	-18.7083	0.5	0.774247
Fibrobacterales	Bacteria	order	1.77083e-08	0	-1.27203	-4.22560478725636	-18.7083	0.5	0.774247
Fibrobacteres	Bacteria	phylum	1.77083e-08	0	-1.27203	-4.22560478725636	-18.7083	0.5	0.774247
Deinococcus deserti	Bacteria	species	1.77083e-08	0	-1.27203	-4.22560478725636	-18.7083	0.5	0.774247
Fibrobacter succinogenes	Bacteria	species	1.77083e-08	0	-1.27203	-4.22560478725636	-18.7083	0.5	0.774247
Corynebacterium amycolatum	Bacteria	species	2.93848e-08	0	-1.48266	-4.92527966508484	-30.3848	0.5	0.774247
Alcanivoracaceae	Bacteria	family	3.08014e-08	0	-1.50245	-4.99101789108726	-31.8014	0.5	0.774247
Alcanivorax	Bacteria	genus	3.08014e-08	0	-1.50245	-4.99101789108726	-31.8014	0.5	0.774247
Alcanivorax borkumensis	Bacteria	species	3.08014e-08	0	-1.50245	-4.99101789108726	-31.8014	0.5	0.774247
Yersinia enterocolitica	Bacteria	species	3.23711e-08	0	-1.52337	-5.06052915999965	-33.3711	0.5	0.774247
Chlorobaculum tepidum	Bacteria	species	3.26999e-08	0	-1.52763	-5.07467374580963	-33.6999	0.5	0.774247
Sulfolobaceae	Archaea	family	3.41396e-08	0	-1.5458	-5.13502536806436	-35.1396	0.5	0.774247
Sulfolobus	Archaea	genus	3.41396e-08	0	-1.5458	-5.13502536806436	-35.1396	0.5	0.774247
Sulfolobales	Archaea	order	3.41396e-08	0	-1.5458	-5.13502536806436	-35.1396	0.5	0.774247
Sulfolobus acidocaldarius	Archaea	species	3.41396e-08	0	-1.5458	-5.13502536806436	-35.1396	0.5	0.774247
Lactobacillus paracasei	Bacteria	species	3.50734e-08	0	-1.55719	-5.17286471370164	-36.0734	0.5	0.774247
Emericella	Eukaryota	genus	4.54201e-08	0	-1.66671	-5.53667717821636	-46.4201	0.5	0.774247
Emericella nidulans	Eukaryota	species	4.54201e-08	0	-1.66671	-5.53667717821636	-46.4201	0.5	0.774247
Propionibacteriaceae	Bacteria	family	4.58121e-08	0	-1.67036	-5.54880983327998	-46.8121	0.5	0.774247
Propionibacterium	Bacteria	genus	4.58121e-08	0	-1.67036	-5.54880983327998	-46.8121	0.5	0.774247
Propionibacterium acnes	Bacteria	species	4.58121e-08	0	-1.67036	-5.54880983327998	-46.8121	0.5	0.774247
Desulfotignum	Bacteria	genus	5.08327e-08	0	-1.7146	-5.69579000720094	-51.8327	0.5	0.774247
Gluconobacter	Bacteria	genus	1.03271e-07	0	-2.01816	-6.70419776826269	-104.271	0.5	0.774247
Gluconobacter oxydans	Bacteria	species	1.03271e-07	0	-2.01816	-6.70419776826269	-104.271	0.5	0.774247
Acetobacter	Bacteria	genus	2.36938e-07	0	-2.37646	-7.89444120911529	-237.938	0.5	0.774247
Pelobacter carbinolicus	Bacteria	species	4.90894e-07	1.09075e-06	0.346251	1.1502204340672	2.21948	0.50062	0.774932
Proteus mirabilis	Bacteria	species	1.46187e-08	3.77653e-06	2.38356	7.91802440037651	241.859	0.50197	0.775615
Bacteroides stercoris	Bacteria	species	0.00250528	0.000975348	-0.409696	-1.36098024419499	-2.5686	0.503743	0.776924
Pseudomonas stutzeri	Bacteria	species	6.18446e-06	1.06985e-07	-1.75801	-5.83998386375761	-57.281	0.50462	0.776924
Pseudoalteromonadaceae	Bacteria	family	3.85167e-06	1.42381e-06	-0.432005	-1.4350901716001	-2.70399	0.505709	0.776924
Pseudoalteromonas	Bacteria	genus	3.85167e-06	1.42381e-06	-0.432005	-1.4350901716001	-2.70399	0.505709	0.776924
Bacillus subtilis	Bacteria	species	5.42393e-06	1.04968e-05	0.286704	0.952410649154396	1.9351	0.505812	0.776924
Proteus	Bacteria	genus	1.22186e-06	4.49223e-06	0.565181	1.8774906718398	3.67435	0.506642	0.776924
Anaerococcus	Bacteria	genus	0.00018569	7.43966e-05	-0.397232	-1.31957554148588	-2.49593	0.508189	0.776924
Vibrio shilonii	Bacteria	species	8.56086e-06	1.99272e-07	-1.63095	-5.41788817609747	-42.7511	0.508596	0.776924
Anaerococcus hydrogenalis	Bacteria	species	0.000185517	7.39771e-05	-0.399282	-1.32638746723835	-2.50774	0.508943	0.776924
Elusimicrobium	Bacteria	genus	2.6241e-05	4.35375e-05	0.219876	0.730412832508365	1.65911	0.509406	0.776924
Elusimicrobium minutum	Bacteria	species	2.6241e-05	4.35375e-05	0.219876	0.730412832508365	1.65911	0.509406	0.776924
Parabacteroides distasonis	Bacteria	species	0.000503502	0.000941255	0.271706	0.90258753984432	1.86942	0.510507	0.779121
Hydrogenothermaceae	Bacteria	family	1.03157e-06	1.56396e-06	0.180582	0.5998793397983	1.51559	0.512393	0.779789
candidate division TG1	Bacteria	phylum	2.63217e-05	4.35683e-05	0.21885	0.727004608855249	1.6552	0.514303	0.781978
Hahellaceae	Bacteria	family	1.9333e-06	5.486e-06	0.452811	1.50420478320125	2.83668	0.517691	0.783654
Hahella	Bacteria	genus	1.9333e-06	5.486e-06	0.452811	1.50420478320125	2.83668	0.517691	0.783654
Hahella chejuensis	Bacteria	species	1.9333e-06	5.486e-06	0.452811	1.50420478320125	2.83668	0.517691	0.783654
Mycobacterium smegmatis	Bacteria	species	1.05927e-05	1.60318e-06	-0.819797	-2.72330607024097	-6.60384	0.519054	0.783654
Rhodococcus jostii	Bacteria	species	1.09276e-06	5.48755e-07	-0.298752	-0.992434195595886	-1.98954	0.520892	0.783654
Listeriaceae	Bacteria	family	5.4692e-05	1.48134e-05	-0.567249	-1.88436013630991	-3.69189	0.52091	0.783654
Listeria	Bacteria	genus	5.4692e-05	1.48134e-05	-0.567249	-1.88436013630991	-3.69189	0.52091	0.783654
Polaromonas sp. JS666	Bacteria	species	6.88608e-07	1.61702e-06	0.370381	1.23038049087104	2.34629	0.522218	0.783654
Gemmatimonadetes (class)	Bacteria	class	1.52047e-08	2.73913e-07	1.22955	4.08449208193699	16.965	0.522752	0.783654
Gemmatimonadaceae	Bacteria	family	1.52047e-08	2.73913e-07	1.22955	4.08449208193699	16.965	0.522752	0.783654
Gemmatimonas	Bacteria	genus	1.52047e-08	2.73913e-07	1.22955	4.08449208193699	16.965	0.522752	0.783654
Gemmatimonadales	Bacteria	order	1.52047e-08	2.73913e-07	1.22955	4.08449208193699	16.965	0.522752	0.783654
Gemmatimonadetes	Bacteria	phylum	1.52047e-08	2.73913e-07	1.22955	4.08449208193699	16.965	0.522752	0.783654
Gemmatimonas aurantiaca	Bacteria	species	1.52047e-08	2.73913e-07	1.22955	4.08449208193699	16.965	0.522752	0.783654
Geobacter metallireducens	Bacteria	species	1.12237e-05	1.7425e-06	-0.80875	-2.68660954218112	-6.43799	0.525031	0.785803
Syntrophomonadaceae	Bacteria	family	0.000161468	0.000184453	0.0577984	0.192002265978642	1.14235	0.527628	0.787547
Blastopirellula	Bacteria	genus	4.99087e-07	3.99445e-07	-0.0965034	-0.320577515818812	-1.24883	0.528654	0.787547
Blastopirellula marina	Bacteria	species	4.99087e-07	3.99445e-07	-0.0965034	-0.320577515818812	-1.24883	0.528654	0.787547
Clostridium methylpentosum	Bacteria	species	0.000496896	0.000447206	-0.0457574	-0.152002918875898	-1.11111	0.528801	0.787547
Thermosipho melanesiensis	Bacteria	species	1.46187e-08	5.36459e-07	1.5367	5.10480839259331	34.4112	0.529443	0.787547
Arthrobacter chlorophenolicus	Bacteria	species	1.64338e-07	3.67216e-07	0.347731	1.15513627420304	2.22705	0.532264	0.789369
Geobacillus kaustophilus	Bacteria	species	1.01339e-05	1.6388e-05	0.208731	0.693388790297391	1.61708	0.532623	0.789369
Micromonosporaceae	Bacteria	family	1.80961e-07	5.46948e-07	0.478761	1.59040868826383	3.01135	0.53391	0.789369
Salinispora	Bacteria	genus	1.80961e-07	5.46948e-07	0.478761	1.59040868826383	3.01135	0.53391	0.789369
Chordata	Eukaryota	phylum	1.21209e-07	1.85026e-06	1.18036	3.92108511572097	15.1483	0.534107	0.789369
Thermococcus onnurineus	Archaea	species	2.63888e-07	1.68839e-07	-0.193025	-0.641214117862028	-1.55964	0.534979	0.789369
Pelodictyon	Bacteria	genus	5.15313e-06	1.83535e-06	-0.448199	-1.48888650910952	-2.80672	0.537294	0.789369
Helicobacter cinaedi	Bacteria	species	2.35205e-07	6.12895e-08	-0.578874	-1.92297916858545	-3.79205	0.537589	0.789369
Anaerocellum thermophilum	Bacteria	species	9.48628e-05	3.01321e-05	-0.498057	-1.65451040460622	-3.14816	0.538176	0.789369
Methylobacteriaceae	Bacteria	family	9.82743e-06	9.49081e-06	-0.0151352	-0.0502781793602365	-1.03546	0.538892	0.789369
Methylobacterium	Bacteria	genus	9.82743e-06	9.49081e-06	-0.0151352	-0.0502781793602365	-1.03546	0.538892	0.789369
Geobacteraceae	Bacteria	family	1.69875e-05	9.71771e-06	-0.242548	-0.805726501945179	-1.74803	0.538938	0.789369
Geobacter	Bacteria	genus	1.69875e-05	9.71771e-06	-0.242548	-0.805726501945179	-1.74803	0.538938	0.789369
Bifidobacterium pseudocatenulatum	Bacteria	species	0.00125029	0.000230439	-0.734455	-2.43980689633727	-5.42569	0.538974	0.789369
Candidatus Azobacteroides	Bacteria	genus	5.87172e-07	7.53796e-08	-0.886527	-2.94497913263565	-7.70064	0.539704	0.789369
Candidatus Azobacteroides pseudotrichonymphae	Bacteria	species	5.87172e-07	7.53796e-08	-0.886527	-2.94497913263565	-7.70064	0.539704	0.789369
Acidithiobacillaceae	Bacteria	family	4.3406e-06	9.02638e-06	0.317912	1.05607958718132	2.07927	0.542065	0.789369
Acidithiobacillus	Bacteria	genus	4.3406e-06	9.02638e-06	0.317912	1.05607958718132	2.07927	0.542065	0.789369
Acidithiobacillales	Bacteria	order	4.3406e-06	9.02638e-06	0.317912	1.05607958718132	2.07927	0.542065	0.789369
Acidithiobacillus ferrooxidans	Bacteria	species	4.3406e-06	9.02638e-06	0.317912	1.05607958718132	2.07927	0.542065	0.789369
Acholeplasma	Bacteria	genus	3.66962e-05	1.49475e-05	-0.390034	-1.29566646808571	-2.4549	0.54327	0.789369
Acholeplasma laidlawii	Bacteria	species	3.66962e-05	1.49475e-05	-0.390034	-1.29566646808571	-2.4549	0.54327	0.789369
Acholeplasmataceae	Bacteria	family	3.66962e-05	1.49621e-05	-0.389612	-1.29426261379992	-2.45252	0.543539	0.789369
Acholeplasmatales	Bacteria	order	3.66962e-05	1.49621e-05	-0.389612	-1.29426261379992	-2.45252	0.543539	0.789369
Acaryochloris	Bacteria	genus	3.7318e-06	2.48846e-06	-0.17593	-0.584427570289365	-1.49944	0.545117	0.789369
Acaryochloris marina	Bacteria	species	3.7318e-06	2.48846e-06	-0.17593	-0.584427570289365	-1.49944	0.545117	0.789369
Blautia hansenii	Bacteria	species	0.000782082	0.00130006	0.220711	0.733186844895831	1.66231	0.547969	0.790417
Acidobacteriaceae	Bacteria	family	4.33538e-06	5.25741e-07	-0.91553	-3.0413238581727	-8.23246	0.548003	0.790417
Acidobacteriales	Bacteria	order	4.33538e-06	5.25741e-07	-0.91553	-3.0413238581727	-8.23246	0.548003	0.790417
Acidobacteria (class)	Bacteria	class	4.33538e-06	5.25741e-07	-0.91553	-3.0413238581727	-8.23246	0.548003	0.790417
Bifidobacterium bifidum	Bacteria	species	0.0001078	8.03342e-05	-0.127716	-0.424263803455638	-1.34189	0.550702	0.792074
Brucella	Bacteria	genus	2.92374e-08	9.25868e-08	0.490671	1.62997225396992	3.09507	0.551315	0.792074
Microcystis	Bacteria	genus	2.89603e-05	1.57842e-05	-0.263568	-0.875554937401843	-1.83471	0.551958	0.792074
Microcystis aeruginosa	Bacteria	species	2.89603e-05	1.57842e-05	-0.263568	-0.875554937401843	-1.83471	0.551958	0.792074
Rhodococcus erythropolis	Bacteria	species	1.14387e-05	1.44187e-06	-0.899187	-2.98703601332575	-7.92843	0.55228	0.792074
Cyanothece sp. PCC 7425	Bacteria	species	4.84877e-07	3.91293e-07	-0.0929158	-0.308659599909891	-1.23856	0.552656	0.792327
Macrococcus	Bacteria	genus	2.34916e-05	2.90704e-05	0.0925355	0.30739616364079	1.23747	0.554717	0.792327
Macrococcus caseolyticus	Bacteria	species	2.34916e-05	2.90704e-05	0.0925355	0.30739616364079	1.23747	0.554717	0.792327
Heliobacillus	Bacteria	genus	1.64477e-07	6.21537e-08	-0.418338	-1.38968879367568	-2.62022	0.555555	0.792327
Anaerocellum	Bacteria	genus	0.000113722	0.000139835	0.08977	0.29820937113966	1.22962	0.557166	0.792327
Pyrobaculum	Archaea	genus	1.78853e-06	1.3138e-06	-0.133879	-0.444737098742312	-1.36107	0.558042	0.792327
Oceanibulbus	Bacteria	genus	1.38087e-06	2.57116e-07	-0.728653	-2.4205322625459	-5.35369	0.560416	0.792327
Oceanibulbus indolifex	Bacteria	species	1.38087e-06	2.57116e-07	-0.728653	-2.4205322625459	-5.35369	0.560416	0.792327
Bdellovibrionaceae	Bacteria	family	1.77083e-08	9.11079e-08	0.692263	2.29964824110457	4.92338	0.562854	0.792327
Bdellovibrio	Bacteria	genus	1.77083e-08	9.11079e-08	0.692263	2.29964824110457	4.92338	0.562854	0.792327
Bdellovibrionales	Bacteria	order	1.77083e-08	9.11079e-08	0.692263	2.29964824110457	4.92338	0.562854	0.792327
Bdellovibrio bacteriovorus	Bacteria	species	1.77083e-08	9.11079e-08	0.692263	2.29964824110457	4.92338	0.562854	0.792327
Anthozoa	Eukaryota	class	1.02177e-06	1.45461e-06	0.153268	0.509145701031748	1.42321	0.563354	0.792327
Edwardsiidae	Eukaryota	family	1.02177e-06	1.45461e-06	0.153268	0.509145701031748	1.42321	0.563354	0.792327
Nematostella	Eukaryota	genus	1.02177e-06	1.45461e-06	0.153268	0.509145701031748	1.42321	0.563354	0.792327
Actiniaria	Eukaryota	order	1.02177e-06	1.45461e-06	0.153268	0.509145701031748	1.42321	0.563354	0.792327
Cnidaria	Eukaryota	phylum	1.02177e-06	1.45461e-06	0.153268	0.509145701031748	1.42321	0.563354	0.792327
Cystobacteraceae	Bacteria	family	3.09546e-08	6.22866e-08	0.296779	0.985877506062959	1.98052	0.564999	0.792327
Stigmatella	Bacteria	genus	3.09546e-08	6.22866e-08	0.296779	0.985877506062959	1.98052	0.564999	0.792327
Stigmatella aurantiaca	Bacteria	species	3.09546e-08	6.22866e-08	0.296779	0.985877506062959	1.98052	0.564999	0.792327
Polaribacter irgensii	Bacteria	species	1.52294e-06	3.66126e-07	-0.618154	-2.05346194435778	-4.15101	0.565179	0.792327
Corynebacteriaceae	Bacteria	family	9.59619e-06	3.56289e-06	-0.43022	-1.42916027996167	-2.6929	0.566568	0.792327
Corynebacterium	Bacteria	genus	9.59619e-06	3.56289e-06	-0.43022	-1.42916027996167	-2.6929	0.566568	0.792327
Sulfurimonas	Bacteria	genus	2.45266e-06	4.12105e-07	-0.773753	-2.57035248450043	-5.93955	0.566618	0.792327
Sulfurimonas denitrificans	Bacteria	species	2.45266e-06	4.12105e-07	-0.773753	-2.57035248450043	-5.93955	0.566618	0.792327
Streptococcus pyogenes	Bacteria	species	0.000294246	0.000107258	-0.438276	-1.45592229970407	-2.74332	0.568488	0.792327
Enterococcus faecium	Bacteria	species	1.18031e-05	6.8879e-06	-0.233882	-0.776938135367995	-1.71349	0.569052	0.792327
Helicobacter pullorum	Bacteria	species	1.63781e-06	1.22549e-06	-0.125865	-0.418114822186994	-1.33618	0.569459	0.792327
Rhodopseudomonas	Bacteria	genus	1.4872e-05	4.27299e-06	-0.541564	-1.79903707609682	-3.47988	0.570397	0.792327
Rhodopseudomonas palustris	Bacteria	species	1.4872e-05	4.27299e-06	-0.541564	-1.79903707609682	-3.47988	0.570397	0.792327
Halothiobacillaceae	Bacteria	family	6.89735e-07	1.16478e-06	0.227306	0.755093122841245	1.68774	0.570843	0.792327
Halothiobacillus	Bacteria	genus	6.89735e-07	1.16478e-06	0.227306	0.755093122841245	1.68774	0.570843	0.792327
Halothiobacillus neapolitanus	Bacteria	species	6.89735e-07	1.16478e-06	0.227306	0.755093122841245	1.68774	0.570843	0.792327
Clostridium cellulolyticum	Bacteria	species	0.000226479	0.000293469	0.112535	0.373832359726905	1.29579	0.572701	0.794107
Anaerotruncus colihominis	Bacteria	species	0.00136285	0.0008943	-0.182964	-0.607793157032265	-1.52393	0.573925	0.794107
Geobacter sp. FRC	Bacteria	species	1.89124e-06	7.898e-07	-0.37891	-1.25871293042258	-2.39282	0.574379	0.794107
Actinobacillus succinogenes	Bacteria	species	5.91317e-06	1.24147e-05	0.322078	1.06992028508533	2.09932	0.574894	0.794107
Ruminococcus obeum	Bacteria	species	0.0111761	0.0139605	0.0966109	0.320934479667309	1.24914	0.576684	0.794107
Bradyrhizobiaceae	Bacteria	family	1.51035e-05	4.96116e-06	-0.483435	-1.60593739732682	-3.04393	0.577513	0.794107
Thermoproteaceae	Archaea	family	1.78853e-06	1.3288e-06	-0.128955	-0.428377740989885	-1.34572	0.577788	0.794107
Thermoproteales	Archaea	order	1.80413e-06	1.3288e-06	-0.132723	-0.440897092266598	-1.35745	0.577788	0.794107
Chloroflexaceae	Bacteria	family	7.06824e-05	2.71514e-05	-0.415509	-1.38029173222815	-2.60321	0.577926	0.794107
Chloroflexales	Bacteria	order	7.06824e-05	2.71514e-05	-0.415509	-1.38029173222815	-2.60321	0.577926	0.794107
Acidobacteria bacterium Ellin345	Bacteria	species	4.34175e-08	4.95032e-07	1.04796	3.48123121389067	11.1675	0.579677	0.794688
Desulfuromonadaceae	Bacteria	family	2.29892e-05	3.21865e-05	0.146146	0.485484982980877	1.40006	0.58081	0.794688
Desulfuromonas	Bacteria	genus	2.29892e-05	3.21865e-05	0.146146	0.485484982980877	1.40006	0.58081	0.794688
Desulfuromonas acetoxidans	Bacteria	species	2.29892e-05	3.21865e-05	0.146146	0.485484982980877	1.40006	0.58081	0.794688
Geobacter uraniireducens	Bacteria	species	5.12925e-07	1.3352e-06	0.414973	1.37851058876933	2.6	0.581611	0.794688
Catenibacterium mitsuokai	Bacteria	species	0.00020614	0.000219799	0.0278625	0.0925571406912756	1.06626	0.581621	0.794688
Neisseria cinerea	Bacteria	species	8.49723e-08	2.58674e-07	0.48007	1.59475731027963	3.02044	0.582844	0.794688
Chloroflexi (class)	Bacteria	class	7.10174e-05	2.84036e-05	-0.397982	-1.32206631077076	-2.50024	0.583054	0.794688
Shigella sonnei	Bacteria	species	6.02894e-07	1.39092e-06	0.362654	1.20471206105602	2.30491	0.585035	0.795852
Pelobacter propionicus	Bacteria	species	1.55583e-06	1.36987e-06	-0.0552446	-0.18351856937714	-1.13565	0.585414	0.795852
Oceanicola	Bacteria	genus	2.94836e-06	4.10149e-07	-0.855728	-2.84266619479717	-7.17345	0.590549	0.798507
Oceanicola granulosus	Bacteria	species	2.94836e-06	4.10149e-07	-0.855728	-2.84266619479717	-7.17345	0.590549	0.798507
uncultured methanogenic archaeon RC	Archaea	n/a	4.91014e-08	3.09159e-08	-0.195843	-0.650575651368874	-1.56979	0.592579	0.798507
Croceibacter	Bacteria	genus	4.45895e-08	1.59219e-08	-0.430415	-1.42980927551829	-2.69411	0.593842	0.798507
Croceibacter atlanticus	Bacteria	species	4.45895e-08	1.59219e-08	-0.430415	-1.42980927551829	-2.69411	0.593842	0.798507
Psychromonas ingrahamii	Bacteria	species	4.2979e-08	1.4994e-08	-0.439289	-1.45928544311691	-2.74972	0.593842	0.798507
Roseiflexus	Bacteria	genus	3.78656e-06	2.55244e-06	-0.171235	-0.568828741898719	-1.48332	0.593956	0.798507
Piscirickettsiaceae	Bacteria	family	1.41009e-06	2.14995e-06	0.183076	0.60816498102516	1.52432	0.594205	0.798507
Thiomicrospira	Bacteria	genus	1.41009e-06	2.14995e-06	0.183076	0.60816498102516	1.52432	0.594205	0.798507
Thiomicrospira crunogena	Bacteria	species	1.41009e-06	2.14995e-06	0.183076	0.60816498102516	1.52432	0.594205	0.798507
Campylobacter hominis	Bacteria	species	4.2979e-08	1.51868e-08	-0.434085	-1.44199877189959	-2.71697	0.594211	0.798507
Caulobacter	Bacteria	genus	7.73085e-08	1.22189e-07	0.196764	0.653636721569186	1.57313	0.594266	0.798507
Shewanella loihica	Bacteria	species	1.48619e-06	1.15417e-06	-0.109717	-0.364473395670547	-1.28741	0.595164	0.798507
Pseudomonas aeruginosa	Bacteria	species	4.47486e-07	9.27657e-07	0.316106	1.05008182551666	2.07065	0.595449	0.798507
Thermoanaerobacteraceae	Bacteria	family	0.000274656	0.000336472	0.0881607	0.292863361824588	1.22507	0.59563	0.799077
Alistipes	Bacteria	genus	0.000181646	0.000213652	0.070482	0.23413615310218	1.1762	0.597559	0.799444
Alistipes putredinis	Bacteria	species	0.000181646	0.000213652	0.070482	0.23413615310218	1.1762	0.597559	0.799444
Rikenellaceae	Bacteria	family	0.000181676	0.000213652	0.070409	0.233893693637104	1.176	0.598057	0.799444
Lactobacillus johnsonii	Bacteria	species	1.03429e-05	4.4553e-06	-0.365711	-1.21486675219871	-2.32119	0.59928	0.800011
Klebsiella pneumoniae	Bacteria	species	1.51206e-05	2.51839e-05	0.221544	0.735952125840546	1.6655	0.60121	0.801911
Anaerostipes caccae	Bacteria	species	0.00023927	0.000192999	-0.0933331	-0.310045867835161	-1.23975	0.60338	0.803807
Burkholderia xenovorans	Bacteria	species	5.97534e-08	4.58324e-08	-0.113024	-0.3754585910282	-1.29725	0.605337	0.803948
Methanomicrobiaceae	Archaea	family	8.76658e-07	2.43524e-07	-0.555004	-1.84368275436792	-3.58925	0.605983	0.803948
Methanoculleus	Archaea	genus	8.76658e-07	2.43524e-07	-0.555004	-1.84368275436792	-3.58925	0.605983	0.803948
Methanoculleus marisnigri	Archaea	species	8.76658e-07	2.43524e-07	-0.555004	-1.84368275436792	-3.58925	0.605983	0.803948
Bifidobacterium longum	Bacteria	species	0.00103276	0.000463009	-0.34841	-1.15739271287261	-2.23054	0.606179	0.803948
Dorea formicigenerans	Bacteria	species	0.00214433	0.00258314	0.0808563	0.268598719854383	1.20464	0.607808	0.805832
Erysipelotrichi	Bacteria	class	0.00235945	0.00291406	0.0916883	0.304581981768347	1.23506	0.613495	0.81014
Erysipelotrichaceae	Bacteria	family	0.00235945	0.00291406	0.0916883	0.304581981768347	1.23506	0.613495	0.81014
Erysipelotrichales	Bacteria	order	0.00235945	0.00291406	0.0916883	0.304581981768347	1.23506	0.613495	0.81014
Chloroflexus	Bacteria	genus	6.65051e-05	2.2859e-05	-0.463784	-1.54065774005432	-2.90927	0.614728	0.81201
Leuconostoc citreum	Bacteria	species	2.34003e-05	2.90798e-05	0.0943671	0.313480769738547	1.2427	0.617288	0.812434
Thermococcus barophilus	Archaea	species	7.33884e-08	3.13157e-08	-0.362091	-1.20284120400078	-2.30193	0.618331	0.812434
Chromatiales	Bacteria	order	1.53955e-05	1.30375e-05	-0.0721933	-0.23982081862324	-1.18085	0.619771	0.812434
Nitrospira (class)	Bacteria	class	3.11468e-05	1.71195e-05	-0.259911	-0.863405876479644	-1.81933	0.619937	0.812434
Nitrospiraceae	Bacteria	family	3.11468e-05	1.71195e-05	-0.259911	-0.863405876479644	-1.81933	0.619937	0.812434
Nitrospirales	Bacteria	order	3.11468e-05	1.71195e-05	-0.259911	-0.863405876479644	-1.81933	0.619937	0.812434
Nitrospirae	Bacteria	phylum	3.11468e-05	1.71195e-05	-0.259911	-0.863405876479644	-1.81933	0.619937	0.812434
Aneurinibacillus	Bacteria	genus	1.35494e-06	1.16618e-06	-0.0651039	-0.216270431283373	-1.16173	0.62032	0.812434
Alteromonadaceae	Bacteria	family	2.56294e-05	1.09432e-05	-0.36957	-1.22768529800582	-2.34191	0.622041	0.814287
Eubacterium	Bacteria	genus	0.00396518	0.00353701	-0.0496271	-0.164857630495225	-1.12106	0.623518	0.816136
Leuconostocaceae	Bacteria	family	2.59666e-05	3.20814e-05	0.0918363	0.305073581718963	1.23548	0.62773	0.820595
Nostoc sp. PCC 7120	Bacteria	species	1.29506e-07	9.17423e-08	-0.148351	-0.492813001328061	-1.40719	0.633441	0.826351
Leuconostoc	Bacteria	genus	2.54325e-05	3.13881e-05	0.0913729	0.303534253971749	1.23416	0.634575	0.828183
Staphylococcus capitis	Bacteria	species	1.35839e-05	8.03892e-06	-0.227806	-0.7567540397975	-1.68968	0.63633	0.828709
Trichodesmium	Bacteria	genus	1.16698e-07	1.84149e-07	0.196752	0.653597287971239	1.57309	0.640828	0.831344
Oscillatoriales	Bacteria	order	1.16698e-07	1.84149e-07	0.196752	0.653597287971239	1.57309	0.640828	0.831344
Trichodesmium erythraeum	Bacteria	species	1.16698e-07	1.84149e-07	0.196752	0.653597287971239	1.57309	0.640828	0.831344
Clostridium sporogenes	Bacteria	species	1.49404e-05	1.64362e-05	0.0414356	0.137645949566372	1.10011	0.6424	0.831344
Staphylococcus epidermidis	Bacteria	species	1.49854e-07	5.51374e-07	0.563675	1.87248792545269	3.66163	0.642784	0.831344
Chloroflexus aggregans	Bacteria	species	5.00794e-08	9.19075e-08	0.259805	0.863052921506785	1.81888	0.643067	0.831344
Providencia alcalifaciens	Bacteria	species	6.27481e-08	4.51748e-08	-0.140062	-0.465277257351485	-1.38058	0.643571	0.831344
Rhizobiales	Bacteria	order	9.17122e-05	9.00552e-05	-0.00791828	-0.0263039438837237	-1.0184	0.644094	0.831344
Staphylococcus saprophyticus	Bacteria	species	5.01085e-07	7.42537e-07	0.170525	0.566472366215625	1.4809	0.644217	0.831344
Clostridium scindens	Bacteria	species	0.000651819	0.000894983	0.137688	0.457388399385936	1.37305	0.646302	0.831344
Chloroflexi	Bacteria	phylum	7.59163e-05	4.53021e-05	-0.224213	-0.74481957043113	-1.67576	0.647006	0.831344
Chlamydiaceae	Bacteria	family	9.37398e-08	7.61788e-08	-0.0890348	-0.295767270859149	-1.22754	0.647099	0.831344
Chlamydiales	Bacteria	order	9.37398e-08	7.61788e-08	-0.0890348	-0.295767270859149	-1.22754	0.647099	0.831344
Chlamydiae	Bacteria	phylum	9.37398e-08	7.61788e-08	-0.0890348	-0.295767270859149	-1.22754	0.647099	0.831344
Chlamydiae (class)	Bacteria	class	9.37398e-08	7.61788e-08	-0.0890348	-0.295767270859149	-1.22754	0.647099	0.831344
Methanococcus maripaludis	Archaea	species	6.8407e-06	7.79362e-06	0.056631	0.188124261028956	1.13928	0.650374	0.831881
Burkholderia ambifaria	Bacteria	species	1.06774e-05	3.40948e-06	-0.495689	-1.64664430945269	-3.13105	0.651054	0.831881
Viruses		domain	0.00018429	0.000151541	-0.0849719	-0.282270530152948	-1.21611	0.652135	0.831881
Thermoprotei	Archaea	class	1.83827e-06	1.38745e-06	-0.122115	-0.405657624547202	-1.32469	0.653467	0.831881
Crenarchaeota	Archaea	phylum	1.83827e-06	1.38745e-06	-0.122115	-0.405657624547202	-1.32469	0.653467	0.831881
Sphingobacteriales	Bacteria	order	6.14251e-06	1.25503e-05	0.31027	1.03069564780106	2.04301	0.654524	0.831881
Sphingobacteria	Bacteria	class	6.14251e-06	1.25503e-05	0.31027	1.03069564780106	2.04301	0.654524	0.831881
Methanosaetaceae	Archaea	family	2.93848e-08	1.4994e-08	-0.2787	-0.925822074668702	-1.89977	0.654949	0.831881
Methanosaeta	Archaea	genus	2.93848e-08	1.4994e-08	-0.2787	-0.925822074668702	-1.89977	0.654949	0.831881
Methanosaeta thermophila	Archaea	species	2.93848e-08	1.4994e-08	-0.2787	-0.925822074668702	-1.89977	0.654949	0.831881
Agrobacterium vitis	Bacteria	species	2.87988e-08	1.45532e-08	-0.282381	-0.938048879903486	-1.91594	0.654949	0.831881
Eurotiomycetes	Eukaryota	class	4.54201e-08	1.47873e-08	-0.468397	-1.55598051636587	-2.94033	0.655621	0.831881
Trichocomaceae	Eukaryota	family	4.54201e-08	1.47873e-08	-0.468397	-1.55598051636587	-2.94033	0.655621	0.831881
Eurotiales	Eukaryota	order	4.54201e-08	1.47873e-08	-0.468397	-1.55598051636587	-2.94033	0.655621	0.831881
Providencia	Bacteria	genus	8.08064e-06	3.709e-06	-0.338125	-1.12322733229397	-2.17834	0.657222	0.831881
Clostridium acetobutylicum	Bacteria	species	7.14234e-05	5.22814e-05	-0.135491	-0.450090561621264	-1.36613	0.657336	0.831881
Anaerofustis	Bacteria	genus	0.000203784	0.000274975	0.130122	0.432257039289022	1.34934	0.658712	0.832894
Anaerofustis stercorihominis	Bacteria	species	0.000203784	0.000274975	0.130122	0.432257039289022	1.34934	0.658712	0.832894
Mollicutes	Bacteria	class	7.3852e-05	4.53653e-05	-0.211635	-0.703037153685968	-1.62793	0.661618	0.833902
Tenericutes	Bacteria	phylum	7.3852e-05	4.53653e-05	-0.211635	-0.703037153685968	-1.62793	0.661618	0.833902
Sphingobacteriaceae	Bacteria	family	3.87131e-06	2.37868e-06	-0.211452	-0.702426788112104	-1.62724	0.662553	0.833902
Pedobacter	Bacteria	genus	3.87131e-06	2.37868e-06	-0.211452	-0.702426788112104	-1.62724	0.662553	0.833902
Staphylococcaceae	Bacteria	family	4.0586e-05	4.64534e-05	0.0586401	0.194798238418	1.14456	0.663191	0.833902
Oenococcus	Bacteria	genus	5.1985e-07	6.783e-07	0.115349	0.383180845919005	1.30421	0.66421	0.833902
Oenococcus oeni	Bacteria	species	5.1985e-07	6.783e-07	0.115349	0.383180845919005	1.30421	0.66421	0.833902
Cellvibrio	Bacteria	genus	1.46187e-08	4.51609e-08	0.47063	1.56339787526102	2.95549	0.668115	0.837412
Cellvibrio japonicus	Bacteria	species	1.46187e-08	4.51609e-08	0.47063	1.56339787526102	2.95549	0.668115	0.837412
Desulfococcus	Bacteria	genus	8.25248e-07	2.37107e-06	0.458018	1.52150132939819	2.8709	0.671437	0.839657
Desulfococcus oleovorans	Bacteria	species	8.25248e-07	2.37107e-06	0.458018	1.52150132939819	2.8709	0.671437	0.839657
Polaribacter	Bacteria	genus	1.54725e-05	1.8604e-05	0.0800415	0.265892260373222	1.20238	0.671654	0.840151
Anaerostipes	Bacteria	genus	0.000266665	0.000238182	-0.0490567	-0.162962823176785	-1.11958	0.673702	0.841137
Capnocytophaga	Bacteria	genus	5.67007e-06	3.58293e-06	-0.199306	-0.662079451229023	-1.58236	0.674355	0.841137
Ruminococcus lactaris	Bacteria	species	0.000776094	0.000987653	0.10469	0.347772724754196	1.27259	0.67671	0.842043
Streptococcus infantarius	Bacteria	species	0.000138902	0.00015428	0.0456001	0.151480377799823	1.11071	0.678691	0.842043
Actinomyces	Bacteria	genus	1.09436e-05	7.4735e-06	-0.165617	-0.55016673661448	-1.46425	0.678769	0.842043
Actinomyces odontolyticus	Bacteria	species	1.09436e-05	7.4735e-06	-0.165617	-0.55016673661448	-1.46425	0.678769	0.842043
Thermoanaerobacter pseudethanolicus	Bacteria	species	1.63257e-05	2.49212e-05	0.183687	0.610195141647633	1.52647	0.678864	0.842043
Capnocytophaga sputigena	Bacteria	species	5.63559e-06	3.56713e-06	-0.198575	-0.659651949705384	-1.5797	0.68138	0.842043
Clostridia	Bacteria	class	0.462805	0.431272	-0.0306467	-0.101806252213319	-1.07312	0.68161	0.842043
Actinomycetaceae	Bacteria	family	1.10275e-05	7.54876e-06	-0.164585	-0.54673793912094	-1.46078	0.681843	0.842043
Halanaerobiaceae	Bacteria	family	8.08407e-06	2.76451e-06	-0.465909	-1.5477155269645	-2.92354	0.682015	0.842043
Halothermothrix	Bacteria	genus	8.08407e-06	2.76451e-06	-0.465909	-1.5477155269645	-2.92354	0.682015	0.842043
Halanaerobiales	Bacteria	order	8.08407e-06	2.76451e-06	-0.465909	-1.5477155269645	-2.92354	0.682015	0.842043
Halothermothrix orenii	Bacteria	species	8.08407e-06	2.76451e-06	-0.465909	-1.5477155269645	-2.92354	0.682015	0.842043
Mycoplasma agalactiae	Bacteria	species	4.66719e-06	7.3474e-06	0.197045	0.65456823670967	1.57414	0.683651	0.842628
Campylobacter concisus	Bacteria	species	7.20626e-07	2.29137e-07	-0.496326	-1.64876063529876	-3.13564	0.685211	0.842628
Nitratiruptor	Bacteria	genus	7.8321e-07	5.66231e-07	-0.140672	-0.4673025831799	-1.38252	0.687631	0.842628
Nitratiruptor sp. SB155	Bacteria	species	7.8321e-07	5.66231e-07	-0.140672	-0.4673025831799	-1.38252	0.687631	0.842628
Enterobacteriaceae	Bacteria	family	0.00130913	0.00118788	-0.0422108	-0.140221078935326	-1.10207	0.688627	0.842628
Enterobacteriales	Bacteria	order	0.00130913	0.00118788	-0.0422108	-0.140221078935326	-1.10207	0.688627	0.842628
Actinobacillus	Bacteria	genus	1.02102e-05	1.67765e-05	0.215652	0.716379064407253	1.64305	0.690361	0.842628
Coprococcus eutactus	Bacteria	species	9.45483e-05	0.00014827	0.195398	0.649096698530123	1.56819	0.691436	0.842628
Burkholderia oklahomensis	Bacteria	species	8.89851e-08	4.61027e-08	-0.281125	-0.933876497912183	-1.9104	0.691907	0.842628
Cupriavidus necator	Bacteria	species	3.95617e-07	3.77656e-07	-0.0201263	-0.0668581018891306	-1.04743	0.692173	0.842628
Sphingomonas	Bacteria	genus	1.20178e-07	4.61581e-08	-0.409869	-1.36155529812828	-2.56962	0.692173	0.842628
Sphingomonas wittichii	Bacteria	species	1.20178e-07	4.61581e-08	-0.409869	-1.36155529812828	-2.56962	0.692173	0.842628
Erwinia	Bacteria	genus	5.55012e-07	6.47912e-07	0.0671017	0.22290715033651	1.16708	0.693187	0.842628
Erwinia tasmaniensis	Bacteria	species	5.55012e-07	6.47912e-07	0.0671017	0.22290715033651	1.16708	0.693187	0.842628
Brevibacteriaceae	Bacteria	family	1.67514e-07	5.45897e-07	0.511269	1.69839726431154	3.2454	0.693346	0.842628
Brevibacterium	Bacteria	genus	1.67514e-07	5.45897e-07	0.511269	1.69839726431154	3.2454	0.693346	0.842628
Brachyspiraceae	Bacteria	family	6.95189e-05	4.60034e-05	-0.17931	-0.595654977154964	-1.51116	0.694254	0.842628
Brachyspira	Bacteria	genus	6.95189e-05	4.60034e-05	-0.17931	-0.595654977154964	-1.51116	0.694254	0.842628
Helicobacteraceae	Bacteria	family	2.19987e-05	1.0212e-05	-0.333264	-1.10708044810416	-2.15409	0.694476	0.842628
Brachyspira hyodysenteriae	Bacteria	species	6.92122e-05	4.56625e-05	-0.18062	-0.600005592822658	-1.51572	0.694967	0.843105
Streptococcus sanguinis	Bacteria	species	6.03235e-06	2.94935e-06	-0.310685	-1.03207302265314	-2.04496	0.696108	0.843581
Legionellales	Bacteria	order	2.0545e-06	2.36009e-06	0.0601952	0.199964182106037	1.14867	0.7004	0.84769
Burkholderia multivorans	Bacteria	species	3.50147e-06	3.35419e-07	-1.01749	-3.3800417730358	-10.411	0.702449	0.848767
Legionellaceae	Bacteria	family	2.03929e-06	2.36009e-06	0.0634197	0.210675591782519	1.15723	0.703957	0.848767
Legionella	Bacteria	genus	2.03929e-06	2.36009e-06	0.0634197	0.210675591782519	1.15723	0.703957	0.848767
Legionella pneumophila	Bacteria	species	2.03929e-06	2.36009e-06	0.0634197	0.210675591782519	1.15723	0.703957	0.848767
Eubacteriaceae	Bacteria	family	0.00419997	0.00392859	-0.0290101	-0.0963693110680585	-1.06908	0.705375	0.848767
Ruminococcus gnavus	Bacteria	species	0.00148897	0.00109814	-0.132227	-0.439247979082421	-1.3559	0.705789	0.848767
Helicobacter	Bacteria	genus	1.9495e-05	9.35408e-06	-0.318898	-1.0593575816137	-2.084	0.70643	0.848767
Klebsiella	Bacteria	genus	4.27455e-05	3.24234e-05	-0.120029	-0.398726637999235	-1.31834	0.70697	0.848767
Thermosinus	Bacteria	genus	0.000288342	0.000363661	0.100788	0.334811868735649	1.26121	0.706979	0.848767
Thermosinus carboxydivorans	Bacteria	species	0.000288342	0.000363661	0.100788	0.334811868735649	1.26121	0.706979	0.848767
Clostridiales	Bacteria	order	0.446343	0.418136	-0.0283511	-0.0941803912937037	-1.06746	0.707904	0.849233
Chlorobium phaeobacteroides	Bacteria	species	8.98208e-07	2.88763e-07	-0.491817	-1.6337805226674	-3.10325	0.713427	0.853482
Syntrophaceae	Bacteria	family	5.90089e-06	3.91764e-06	-0.177856	-0.590824894969558	-1.50611	0.713978	0.853482
Syntrophus	Bacteria	genus	5.90089e-06	3.91764e-06	-0.177856	-0.590824894969558	-1.50611	0.713978	0.853482
Syntrophus aciditrophicus	Bacteria	species	5.90089e-06	3.91764e-06	-0.177856	-0.590824894969558	-1.50611	0.713978	0.853482
Eubacterium siraeum	Bacteria	species	0.000475623	0.00060761	0.106362	0.353325692106337	1.2775	0.71463	0.853942
Magnetospirillum magneticum	Bacteria	species	2.34883e-07	5.10962e-07	0.33654	1.11796239115204	2.1704	0.718801	0.857982
Syntrophobacteraceae	Bacteria	family	7.74942e-06	8.07552e-06	0.017899	0.059459329751071	1.04208	0.723586	0.85997
Syntrophobacter	Bacteria	genus	7.74942e-06	8.07552e-06	0.017899	0.059459329751071	1.04208	0.723586	0.85997
Syntrophobacter fumaroxidans	Bacteria	species	7.74942e-06	8.07552e-06	0.017899	0.059459329751071	1.04208	0.723586	0.85997
Saccharophagus	Bacteria	genus	1.36739e-07	2.59969e-07	0.277533	0.921943037778661	1.89467	0.724633	0.85997
Saccharophagus degradans	Bacteria	species	1.36739e-07	2.59969e-07	0.277533	0.921943037778661	1.89467	0.724633	0.85997
Leifsonia	Bacteria	genus	6.11912e-07	3.66478e-07	-0.222166	-0.738020714366438	-1.66789	0.725242	0.85997
Leifsonia xyli	Bacteria	species	6.11912e-07	3.66478e-07	-0.222166	-0.738020714366438	-1.66789	0.725242	0.85997
Chlorobaculum	Bacteria	genus	4.09031e-07	3.78262e-07	-0.0338768	-0.112536383035711	-1.08113	0.725575	0.860422
Microsporidia	Eukaryota	phylum	1.15199e-05	1.09872e-05	-0.020561	-0.068302323055866	-1.04848	0.732221	0.862776
Verminephrobacter	Bacteria	genus	4.41462e-07	2.41907e-07	-0.260436	-0.865150310739536	-1.82153	0.732644	0.862776
Verminephrobacter eiseniae	Bacteria	species	4.41462e-07	2.41907e-07	-0.260436	-0.865150310739536	-1.82153	0.732644	0.862776
Citrobacter	Bacteria	genus	3.25114e-06	1.0827e-07	-1.47367	-4.89542579138743	-29.7625	0.73365	0.862776
Citrobacter koseri	Bacteria	species	3.25114e-06	1.0827e-07	-1.47367	-4.89542579138743	-29.7625	0.73365	0.862776
Bradyrhizobium	Bacteria	genus	2.01732e-07	2.75818e-07	0.135273	0.449367464940615	1.36544	0.73492	0.862776
Ascomycota	Eukaryota	phylum	1.10745e-05	1.31979e-05	0.0761736	0.253043246746772	1.19172	0.735946	0.862776
Bifidobacterium breve	Bacteria	species	9.32479e-06	6.24264e-06	-0.174248	-0.578838726726432	-1.49365	0.73636	0.862776
Streptococcus gordonii	Bacteria	species	4.69558e-05	5.48439e-05	0.0674377	0.22402310568388	1.16799	0.736985	0.862776
Enterobacter cancerogenus	Bacteria	species	1.23583e-06	8.54006e-07	-0.160343	-0.532646360382813	-1.44658	0.737687	0.862776
Cyanothece	Bacteria	genus	5.96044e-06	2.53652e-06	-0.370941	-1.23224017013667	-2.34932	0.738036	0.862776
Streptococcus suis	Bacteria	species	2.46727e-05	2.23053e-05	-0.0438073	-0.145524752936002	-1.10613	0.738178	0.862776
Staphylococcus haemolyticus	Bacteria	species	7.83315e-07	7.68812e-08	-1.00306	-3.3320857293168	-10.0707	0.738761	0.862776
Streptomycetaceae	Bacteria	family	0.000128468	0.000130869	0.00804272	0.0267173512825231	1.01869	0.739138	0.862776
Streptomyces	Bacteria	genus	0.000128468	0.000130869	0.00804272	0.0267173512825231	1.01869	0.739138	0.862776
Rubrobacteraceae	Bacteria	family	4.89997e-05	3.0524e-05	-0.205547	-0.682810822672511	-1.60526	0.739559	0.862776
Rubrobacter	Bacteria	genus	4.89997e-05	3.0524e-05	-0.205547	-0.682810822672511	-1.60526	0.739559	0.862776
Rubrobacterales	Bacteria	order	4.89997e-05	3.0524e-05	-0.205547	-0.682810822672511	-1.60526	0.739559	0.862776
Rubrobacter xylanophilus	Bacteria	species	4.89997e-05	3.0524e-05	-0.205547	-0.682810822672511	-1.60526	0.739559	0.862776
Mycobacterium avium	Bacteria	species	1.635e-08	2.95747e-08	0.246063	0.817405061413454	1.76223	0.743741	0.862776
Listeria innocua	Bacteria	species	8.56531e-07	4.17684e-06	0.687702	2.28449675298016	4.87194	0.74513	0.862776
Insecta	Eukaryota	class	1.13391e-07	7.49701e-08	-0.177749	-0.590467953784688	-1.50574	0.745215	0.862776
Arthropoda	Eukaryota	phylum	1.13391e-07	7.49701e-08	-0.177749	-0.590467953784688	-1.50574	0.745215	0.862776
Rhizobium etli	Bacteria	species	2.0275e-05	1.41267e-05	-0.156909	-0.521241158797385	-1.43519	0.745492	0.862776
Actinobacillus pleuropneumoniae	Bacteria	species	3.17573e-06	3.90217e-06	0.0894376	0.297105216970554	1.22868	0.745506	0.862776
Kineosporiaceae	Bacteria	family	7.00329e-07	1.16461e-06	0.22063	0.732917839230232	1.662	0.745616	0.862776
Kineococcus	Bacteria	genus	7.00329e-07	1.16461e-06	0.22063	0.732917839230232	1.662	0.745616	0.862776
Kineococcus radiotolerans	Bacteria	species	7.00329e-07	1.16461e-06	0.22063	0.732917839230232	1.662	0.745616	0.862776
Syntrophobacterales	Bacteria	order	1.4e-05	1.19932e-05	-0.0671882	-0.223194532315683	-1.16732	0.746206	0.862776
Vibrio	Bacteria	genus	1.08583e-05	1.13064e-05	0.0175641	0.0583466652426931	1.04127	0.748581	0.864087
Rhizobium	Bacteria	genus	2.02917e-05	1.42172e-05	-0.154497	-0.513228387656764	-1.42724	0.748882	0.864087
Thermus thermophilus	Bacteria	species	8.59584e-07	7.22859e-07	-0.0751393	-0.249607329258955	-1.18888	0.748929	0.864087
Clostridium kluyveri	Bacteria	species	0.000483446	0.000642906	0.1238	0.41125354402531	1.32984	0.749589	0.864523
Butyrivibrio	Bacteria	genus	2.80742e-06	8.26976e-06	0.469083	1.55825957215005	2.94498	0.753942	0.868413
Photorhabdus	Bacteria	genus	2.61456e-06	1.598e-06	-0.213715	-0.709945210358036	-1.63574	0.764101	0.877084
Photorhabdus luminescens	Bacteria	species	2.61456e-06	1.598e-06	-0.213715	-0.709945210358036	-1.63574	0.764101	0.877084
Brevibacterium linens	Bacteria	species	1.67514e-07	5.29975e-07	0.498437	1.65577229840277	3.15092	0.764389	0.877084
Clostridium leptum	Bacteria	species	0.00358976	0.00415137	0.0631258	0.209699286138396	1.15645	0.765601	0.877084
Staphylococcus	Bacteria	genus	1.63988e-05	1.30023e-05	-0.100784	-0.334797793133961	-1.2612	0.766716	0.877084
Methylobacterium radiotolerans	Bacteria	species	7.79444e-08	6.22866e-08	-0.0960095	-0.318936703712256	-1.24741	0.769798	0.877084
Thermaceae	Bacteria	family	9.0398e-07	7.68627e-07	-0.0703589	-0.233727111644646	-1.17587	0.769932	0.877084
Thermus	Bacteria	genus	9.0398e-07	7.68627e-07	-0.0703589	-0.233727111644646	-1.17587	0.769932	0.877084
Thermales	Bacteria	order	9.0398e-07	7.68627e-07	-0.0703589	-0.233727111644646	-1.17587	0.769932	0.877084
Psychroflexus	Bacteria	genus	8.83176e-07	7.29855e-07	-0.0827078	-0.274749450956447	-1.20978	0.769937	0.877084
Psychroflexus torquis	Bacteria	species	8.83176e-07	7.29855e-07	-0.0827078	-0.274749450956447	-1.20978	0.769937	0.877084
Sulfurovum	Bacteria	genus	7.94499e-08	1.06919e-07	0.127574	0.423790781342047	1.34145	0.77046	0.877084
Sulfurovum sp. NBC37	Bacteria	species	7.94499e-08	1.06919e-07	0.127574	0.423790781342047	1.34145	0.77046	0.877084
Chlorobaculum parvum	Bacteria	species	3.76331e-07	3.63709e-07	-0.0147757	-0.0490838759477004	-1.03461	0.770786	0.877084
Culex	Eukaryota	genus	4.94744e-08	2.99741e-08	-0.212072	-0.704487279408312	-1.62957	0.770786	0.877084
Cyclobacteriaceae	Bacteria	family	1.94178e-07	1.64746e-07	-0.0709891	-0.235820787431009	-1.17758	0.773963	0.879056
Algoriphagus	Bacteria	genus	1.94178e-07	1.64746e-07	-0.0709891	-0.235820787431009	-1.17758	0.773963	0.879056
Vibrio vulnificus	Bacteria	species	1.22874e-06	1.30519e-06	0.0261951	0.087018362833859	1.06217	0.776076	0.880608
Burkholderia pseudomallei	Bacteria	species	1.69044e-06	5.14349e-06	0.483085	1.60477303892905	3.04148	0.778644	0.880829
Ruminococcus	Bacteria	genus	0.0155459	0.0178385	0.0597443	0.198466270496983	1.14748	0.779141	0.880829
Syntrophomonas	Bacteria	genus	0.000154842	0.000157628	0.00774251	0.0257200657473942	1.01799	0.77919	0.880829
Syntrophomonas wolfei	Bacteria	species	0.000154842	0.000157628	0.00774251	0.0257200657473942	1.01799	0.77919	0.880829
Thermosynechococcus	Bacteria	genus	5.29412e-07	8.43357e-07	0.201912	0.670738015535302	1.59189	0.780092	0.880829
Thermosynechococcus elongatus	Bacteria	species	5.29412e-07	8.43357e-07	0.201912	0.670738015535302	1.59189	0.780092	0.880829
Firmicutes	Bacteria	phylum	0.579986	0.551243	-0.0220744	-0.0733295762666507	-1.05214	0.781234	0.881049
Campylobacter fetus	Bacteria	species	1.57529e-06	8.03025e-07	-0.292366	-0.971219361403358	-1.9605	0.783192	0.881049
Cyanobacteria	Bacteria	phylum	9.60723e-05	8.5516e-05	-0.0505498	-0.16792279969236	-1.12344	0.783447	0.881049
Hyphomonadaceae	Bacteria	family	9.62263e-07	9.45251e-07	-0.00773831	-0.0257061164117529	-1.01798	0.784014	0.881049
Hyphomonas	Bacteria	genus	9.62263e-07	9.45251e-07	-0.00773831	-0.0257061164117529	-1.01798	0.784014	0.881049
Hyphomonas neptunium	Bacteria	species	9.62263e-07	9.45251e-07	-0.00773831	-0.0257061164117529	-1.01798	0.784014	0.881049
Megasphaera	Bacteria	genus	6.76021e-07	8.06928e-07	0.0767701	0.255024868598534	1.19336	0.788714	0.882082
Burkholderia phytofirmans	Bacteria	species	1.46187e-08	3.10451e-08	0.312117	1.03682875433516	2.05171	0.790361	0.882082
Zetaproteobacteria	Bacteria	class	2.93848e-08	6.05508e-08	0.306577	1.01842536269442	2.02571	0.790361	0.882082
Mariprofundaceae	Bacteria	family	2.93848e-08	6.05508e-08	0.306577	1.01842536269442	2.02571	0.790361	0.882082
Mariprofundus	Bacteria	genus	2.93848e-08	6.05508e-08	0.306577	1.01842536269442	2.02571	0.790361	0.882082
Mariprofundales	Bacteria	order	2.93848e-08	6.05508e-08	0.306577	1.01842536269442	2.02571	0.790361	0.882082
Mariprofundus ferrooxydans	Bacteria	species	2.93848e-08	6.05508e-08	0.306577	1.01842536269442	2.02571	0.790361	0.882082
Corynebacterium glutamicum	Bacteria	species	3.02154e-08	3.00757e-08	-0.00194806	-0.00647129917710446	-1.0045	0.790361	0.882082
Ruegeria	Bacteria	genus	3.47303e-08	4.55245e-08	0.114645	0.380842526316956	1.3021	0.791975	0.883605
Pelobacter	Bacteria	genus	2.04673e-06	2.46062e-06	0.0799494	0.265586216944467	1.20212	0.793985	0.885125
Rhodobacteraceae	Bacteria	family	8.76041e-06	1.20541e-05	0.138596	0.460405634233218	1.37593	0.801466	0.892213
Helicobacter pylori	Bacteria	species	1.13936e-05	3.96416e-06	-0.458439	-1.52290278066938	-2.87369	0.805197	0.89595
Clostridium thermocellum	Bacteria	species	0.000327656	0.000336257	0.0112523	0.0373793283537724	1.02625	0.809926	0.900793
Exiguobacterium	Bacteria	genus	1.35298e-05	8.14278e-06	-0.220497	-0.732474974982115	-1.66149	0.819179	0.909345
Exiguobacterium sibiricum	Bacteria	species	1.35298e-05	8.14278e-06	-0.220497	-0.732474974982115	-1.66149	0.819179	0.909345
Leptospirillum	Bacteria	genus	1.2087e-05	9.40024e-06	-0.109169	-0.362650196983163	-1.28579	0.824645	0.914545
Leptospirillum ferriphilum	Bacteria	species	1.2087e-05	9.40024e-06	-0.109169	-0.362650196983163	-1.28579	0.824645	0.914545
Bacillus thuringiensis	Bacteria	species	1.87257e-06	7.36927e-06	0.594813	1.97592748774211	3.93381	0.829157	0.918246
Desulfobacteraceae	Bacteria	family	3.54297e-05	2.2611e-05	-0.19504	-0.647909559624093	-1.5669	0.834525	0.924155
Bacillus pumilus	Bacteria	species	1.87706e-06	1.37327e-06	-0.135638	-0.450580577067473	-1.36659	0.836201	0.924525
Microbacteriaceae	Bacteria	family	6.42127e-07	8.37393e-07	0.115151	0.382522126052059	1.30362	0.837337	0.924895
Candidatus Methanosphaerula	Archaea	genus	6.72418e-07	2.72249e-07	-0.391727	-1.30128919625778	-2.46449	0.839184	0.925632
Candidatus Methanosphaerula palustris	Archaea	species	6.72418e-07	2.72249e-07	-0.391727	-1.30128919625778	-2.46449	0.839184	0.925632
Rhodoferax	Bacteria	genus	7.46575e-08	1.06901e-07	0.154174	0.512154892645788	1.42618	0.843724	0.929672
Rhodoferax ferrireducens	Bacteria	species	7.46575e-08	1.06901e-07	0.154174	0.512154892645788	1.42618	0.843724	0.929672
Veillonellaceae	Bacteria	family	0.000901074	0.00105514	0.0685507	0.227720566341541	1.17098	0.846681	0.932237
Enterobacter sp. 638	Bacteria	species	1.06693e-07	9.08607e-08	-0.0690594	-0.229410271103701	-1.17236	0.848141	0.932599
Corynebacterium efficiens	Bacteria	species	5.54547e-06	1.57997e-06	-0.545094	-1.81076247558353	-3.50828	0.851833	0.934777
Anoxybacillus	Bacteria	genus	1.68955e-06	5.70788e-06	0.528522	1.75571080349811	3.37693	0.852256	0.934777
Anoxybacillus flavithermus	Bacteria	species	1.68955e-06	5.70788e-06	0.528522	1.75571080349811	3.37693	0.852256	0.934777
Selenomonas	Bacteria	genus	4.96332e-05	7.60882e-05	0.185542	0.616358469328991	1.533	0.853503	0.936232
Clostridium sp. P4	Bacteria	species	0.00365201	0.00420367	0.0610965	0.202958188802684	1.15106	0.856088	0.937685
Lactobacillus acidophilus	Bacteria	species	2.34394e-05	1.99335e-05	-0.070361	-0.233734186532617	-1.17587	0.856953	0.93804
Geobacter lovleyi	Bacteria	species	2.01917e-06	3.1223e-06	0.189226	0.628596222312652	1.54606	0.859726	0.940583
Diptera	Eukaryota	order	9.60257e-08	7.49701e-08	-0.106244	-0.352935014109404	-1.27716	0.861986	0.9409
Spirochaetales	Bacteria	order	0.000208655	0.000188437	-0.0442618	-0.147034674622933	-1.10729	0.863064	0.9409
Spirochaetes	Bacteria	phylum	0.000208655	0.000188437	-0.0442618	-0.147034674622933	-1.10729	0.863064	0.9409
Spirochaetes (class)	Bacteria	class	0.000208655	0.000188437	-0.0442618	-0.147034674622933	-1.10729	0.863064	0.9409
Lactococcus	Bacteria	genus	4.49621e-05	3.52511e-05	-0.105672	-0.351033447115013	-1.27547	0.870448	0.947788
Roseiflexus castenholzii	Bacteria	species	7.61442e-08	7.55033e-08	-0.00362286	-0.0120348789435308	-1.00838	0.871303	0.948134
Intrasporangiaceae	Bacteria	family	3.2787e-06	1.79282e-06	-0.262055	-0.870528270851646	-1.82833	0.872578	0.948824
Janibacter	Bacteria	genus	3.2787e-06	1.79282e-06	-0.262055	-0.870528270851646	-1.82833	0.872578	0.948824
Chlorobium	Bacteria	genus	3.52585e-06	2.63789e-06	-0.125966	-0.418448892263983	-1.33649	0.876794	0.950939
Salmonella	Bacteria	genus	2.68965e-05	3.45656e-05	0.108945	0.361907898093555	1.28512	0.876958	0.950939
Salmonella enterica	Bacteria	species	2.68965e-05	3.45656e-05	0.108945	0.361907898093555	1.28512	0.876958	0.950939
Collinsella aerofaciens	Bacteria	species	0.0013965	0.00136526	-0.00982529	-0.0326388967497951	-1.02288	0.882705	0.951385
Alphaproteobacteria	Bacteria	class	0.000172736	0.000190318	0.0420984	0.139847912832426	1.10179	0.883337	0.951385
Rickettsia massiliae	Bacteria	species	1.41802e-08	3.59189e-07	1.37525	4.56849647905591	23.7276	0.885024	0.951385
Cupriavidus taiwanensis	Bacteria	species	1.46187e-08	1.59219e-08	0.0348048	0.11561918310678	1.08344	0.885024	0.951385
Liliopsida	Eukaryota	class	1.41802e-08	1.45532e-08	0.0105424	0.0350211307204467	1.02457	0.885024	0.951385
Poaceae	Eukaryota	family	1.41802e-08	1.45532e-08	0.0105424	0.0350211307204467	1.02457	0.885024	0.951385
Poales	Eukaryota	order	1.41802e-08	1.45532e-08	0.0105424	0.0350211307204467	1.02457	0.885024	0.951385
Thermosipho africanus	Bacteria	species	1.41802e-08	1.45532e-08	0.0105424	0.0350211307204467	1.02457	0.885024	0.951385
Granulibacter	Bacteria	genus	4.53736e-08	1.4994e-08	-0.462314	-1.53577332237561	-2.89944	0.885024	0.951385
Granulibacter bethesdensis	Bacteria	species	4.53736e-08	1.4994e-08	-0.462314	-1.53577332237561	-2.89944	0.885024	0.951385
Mycoplasma penetrans	Bacteria	species	1.41802e-08	1.47873e-08	0.0170329	0.0565819891257424	1.04	0.886577	0.951385
Flammeovirgaceae	Bacteria	family	1.46187e-08	1.51868e-08	0.0155158	0.0515424326069978	1.03637	0.886577	0.951385
Flammeovirga	Bacteria	genus	1.46187e-08	1.51868e-08	0.0155158	0.0515424326069978	1.03637	0.886577	0.951385
Deinococcus radiodurans	Bacteria	species	2.5737e-07	1.3693e-07	-0.272583	-0.905500746418404	-1.87319	0.886577	0.951385
Marinomonas sp. MWYL1	Bacteria	species	3.46824e-07	4.56259e-07	0.118803	0.394653476455276	1.31463	0.891599	0.956009
Desulfuromonadales	Bacteria	order	4.30621e-05	4.66297e-05	0.034566	0.114825656205505	1.08284	0.894679	0.958485
Blautia	Bacteria	genus	0.00254619	0.00306671	0.0807819	0.26835182568515	1.20443	0.900854	0.964167
Serratia	Bacteria	genus	1.12772e-05	2.60693e-05	0.363908	1.20887738314153	2.31158	0.902967	0.964821
Serratia proteamaculans	Bacteria	species	1.12772e-05	2.60693e-05	0.363908	1.20887738314153	2.31158	0.902967	0.964821
Thermoanaerobacter	Bacteria	genus	0.000176273	0.000171417	-0.0121322	-0.0403023028987593	-1.02833	0.90778	0.969417
Lactococcus lactis	Bacteria	species	4.49301e-05	3.42327e-05	-0.118094	-0.39229812768301	-1.31248	0.912047	0.972193
Paenibacillus larvae	Bacteria	species	1.36227e-05	8.28928e-06	-0.215726	-0.716627074174943	-1.64334	0.91213	0.972193
Thermus aquaticus	Bacteria	species	4.43956e-08	4.57673e-08	0.012929	0.0429491920082694	1.03022	0.914551	0.973897
Shewanella sediminis	Bacteria	species	1.06552e-06	1.78852e-06	0.224766	0.746654960261398	1.6779	0.914741	0.973897
Helicobacter acinonychis	Bacteria	species	9.85979e-08	1.21983e-07	0.0915958	0.304274595526162	1.2348	0.92042	0.978469
Culicidae	Eukaryota	family	8.18455e-08	7.49701e-08	-0.0376264	-0.124992093742638	-1.0905	0.921738	0.979096
Bacillus licheniformis	Bacteria	species	6.12269e-06	1.33767e-05	0.339367	1.12735188244448	2.18457	0.922463	0.979096
Clostridium spiroforme	Bacteria	species	0.000777795	0.000803506	0.0141239	0.0469186956335683	1.03306	0.930912	0.985742
Magnetococcus	Bacteria	genus	6.3624e-06	2.05845e-06	-0.489937	-1.62753594153451	-3.08985	0.932177	0.985742
Magnetococcus sp. MC	Bacteria	species	6.3624e-06	2.05845e-06	-0.489937	-1.62753594153451	-3.08985	0.932177	0.985742
Clostridium bartlettii	Bacteria	species	0.000103037	0.000120588	0.0683112	0.226924753814101	1.17034	0.935598	0.985742
Mitsuokella	Bacteria	genus	0.0005572	0.000605325	0.035977	0.119512983798886	1.08637	0.935623	0.985742
Mitsuokella multacida	Bacteria	species	0.0005572	0.000605325	0.035977	0.119512983798886	1.08637	0.935623	0.985742
Yersinia pestis	Bacteria	species	3.44827e-08	3.03099e-08	-0.0543354	-0.180498250987616	-1.13328	0.936032	0.985742
Streptophyta	Eukaryota	phylum	2.7715e-06	2.50284e-06	-0.0442643	-0.147042941429199	-1.1073	0.93657	0.985742
Nocardioidaceae	Bacteria	family	3.6047e-07	8.98676e-08	-0.599663	-1.99203716553254	-3.97798	0.942605	0.985742
Nocardioides	Bacteria	genus	3.6047e-07	8.98676e-08	-0.599663	-1.99203716553254	-3.97798	0.942605	0.985742
Leuconostoc mesenteroides	Bacteria	species	1.70934e-06	1.80348e-06	0.0232686	0.0772966283443982	1.05504	0.943842	0.985742
Opitutae	Bacteria	class	5.3534e-06	4.60577e-06	-0.0653143	-0.216969368780606	-1.16229	0.945913	0.985742
Bacillus clausii	Bacteria	species	1.12178e-05	1.72293e-05	0.186347	0.619030038188511	1.53584	0.946086	0.985742
Nannocystaceae	Bacteria	family	1.73652e-08	1.59219e-08	-0.035545	-0.118078024434751	-1.08529	0.946308	0.985742
Plesiocystis	Bacteria	genus	1.73652e-08	1.59219e-08	-0.035545	-0.118078024434751	-1.08529	0.946308	0.985742
Plesiocystis pacifica	Bacteria	species	1.73652e-08	1.59219e-08	-0.035545	-0.118078024434751	-1.08529	0.946308	0.985742
Saccharomycetes	Eukaryota	class	1.67744e-08	1.4994e-08	-0.0458391	-0.152274172062687	-1.11132	0.946308	0.985742
Saccharomycetaceae	Eukaryota	family	1.67744e-08	1.4994e-08	-0.0458391	-0.152274172062687	-1.11132	0.946308	0.985742
Saccharomyces	Eukaryota	genus	1.67744e-08	1.4994e-08	-0.0458391	-0.152274172062687	-1.11132	0.946308	0.985742
Saccharomycetales	Eukaryota	order	1.67744e-08	1.4994e-08	-0.0458391	-0.152274172062687	-1.11132	0.946308	0.985742
Xanthomonas oryzae	Bacteria	species	1.67744e-08	1.4994e-08	-0.0458391	-0.152274172062687	-1.11132	0.946308	0.985742
Arcobacter	Bacteria	genus	1.77083e-08	1.55225e-08	-0.0539571	-0.179241575454538	-1.13229	0.946308	0.985742
Arcobacter butzleri	Bacteria	species	1.77083e-08	1.55225e-08	-0.0539571	-0.179241575454538	-1.13229	0.946308	0.985742
Ruegeria pomeroyi	Bacteria	species	3.47303e-08	3.00757e-08	-0.0606159	-0.201361614890084	-1.14978	0.946308	0.985742
Pseudomonas entomophila	Bacteria	species	4.89017e-08	1.45532e-08	-0.506297	-1.68188102833789	-3.20846	0.946308	0.985742
Arcanobacterium	Bacteria	genus	8.39571e-08	7.52597e-08	-0.0469047	-0.155814128175743	-1.11405	0.947952	0.986346
Acidovorax sp. JS42	Bacteria	species	1.67744e-08	1.47873e-08	-0.0514867	-0.171035100628333	-1.12587	0.947952	0.986346
Halorhodospira	Bacteria	genus	8.75685e-08	1.07126e-07	0.086651	0.287848278400139	1.22082	0.951507	0.98657
Halorhodospira halophila	Bacteria	species	8.75685e-08	1.07126e-07	0.086651	0.287848278400139	1.22082	0.951507	0.98657
Treponema	Bacteria	genus	0.000137903	0.000140849	0.00917773	0.0304877553579064	1.02136	0.952637	0.98657
Treponema denticola	Bacteria	species	0.000137903	0.000140849	0.00917773	0.0304877553579064	1.02136	0.952637	0.98657
Vibrionaceae	Bacteria	family	2.55925e-05	1.84267e-05	-0.14266	-0.473906798360111	-1.38887	0.954125	0.98657
Clostridium hiranonis	Bacteria	species	0.000384146	0.000382291	-0.00210239	-0.0069839913051218	-1.00485	0.955288	0.98657
Spirochaetaceae	Bacteria	family	0.000137965	0.000141165	0.00995762	0.0330785009786919	1.02319	0.955317	0.98657
Verrucomicrobia	Bacteria	phylum	4.82548e-05	5.36861e-05	0.0463207	0.153873945995236	1.11255	0.955401	0.98657
Bacteroides ovatus	Bacteria	species	0.00153036	0.00155754	0.00764465	0.0253949928317729	1.01776	0.958109	0.98657
Alkalilimnicola	Bacteria	genus	3.86392e-06	3.69347e-06	-0.0195885	-0.0650717129438688	-1.04614	0.95845	0.98657
Alkalilimnicola ehrlichei	Bacteria	species	3.86392e-06	3.69347e-06	-0.0195885	-0.0650717129438688	-1.04614	0.95845	0.98657
Opitutaceae	Bacteria	family	4.54697e-06	3.71014e-06	-0.0883099	-0.293359151901283	-1.22549	0.960651	0.98657
Fusobacteriaceae	Bacteria	family	0.000143152	0.000147631	0.0133816	0.0444528009339153	1.03129	0.961396	0.98657
Fusobacterium	Bacteria	genus	0.000143152	0.000147631	0.0133816	0.0444528009339153	1.03129	0.961396	0.98657
Fusobacteriales	Bacteria	order	0.000143152	0.000147631	0.0133816	0.0444528009339153	1.03129	0.961396	0.98657
Fusobacteria	Bacteria	phylum	0.000143152	0.000147631	0.0133816	0.0444528009339153	1.03129	0.961396	0.98657
Fusobacterium nucleatum	Bacteria	species	0.000143152	0.000147631	0.0133816	0.0444528009339153	1.03129	0.961396	0.98657
Fusobacteria (class)	Bacteria	class	0.000143152	0.000147631	0.0133816	0.0444528009339153	1.03129	0.961396	0.98657
Proteus penneri	Bacteria	species	1.16025e-06	6.24809e-07	-0.268485	-0.89188849665009	-1.8556	0.965345	0.988209
Akkermansia	Bacteria	genus	4.11628e-05	4.64118e-05	0.052123	0.17314884951772	1.12752	0.965387	0.988209
Akkermansia muciniphila	Bacteria	species	4.11628e-05	4.64118e-05	0.052123	0.17314884951772	1.12752	0.965387	0.988209
Collinsella stercoris	Bacteria	species	1.91619e-05	2.17518e-05	0.055054	0.182885474178906	1.13515	0.965734	0.988209
Oceanobacillus	Bacteria	genus	1.63037e-05	2.22036e-05	0.13413	0.445570633357497	1.36185	0.966556	0.988209
Oceanobacillus iheyensis	Bacteria	species	1.63037e-05	2.22036e-05	0.13413	0.445570633357497	1.36185	0.966556	0.988209
Bacteroides	Bacteria	genus	0.0620719	0.0670218	0.0333209	0.110689551112325	1.07974	0.968597	0.988209
Bacteroidaceae	Bacteria	family	0.0620942	0.0670375	0.0332668	0.11050992687465	1.07961	0.968951	0.988209
Bordetella petrii	Bacteria	species	1.37149e-05	1.64203e-05	0.0781838	0.259721100849033	1.19725	0.969014	0.988209
Aeromonas salmonicida	Bacteria	species	1.53474e-06	5.39363e-06	0.545644	1.81259057624186	3.51272	0.971349	0.988229
Caulobacter vibrioides	Bacteria	species	4.40035e-08	6.11338e-08	0.140081	0.465339540293422	1.38064	0.972339	0.988229
Opitutus	Bacteria	genus	4.49829e-06	3.69435e-06	-0.0854887	-0.283987398171584	-1.21756	0.973071	0.988229
Opitutus terrae	Bacteria	species	4.49829e-06	3.69435e-06	-0.0854887	-0.283987398171584	-1.21756	0.973071	0.988229
Vibrio parahaemolyticus	Bacteria	species	1.30555e-07	1.34855e-07	0.0139675	0.0463991357236699	1.03268	0.973411	0.988229
Desulfatibacillum	Bacteria	genus	2.66467e-05	1.85681e-05	-0.156869	-0.521106165079764	-1.43506	0.974132	0.988229
Desulfatibacillum alkenivorans	Bacteria	species	2.66467e-05	1.85681e-05	-0.156869	-0.521106165079764	-1.43506	0.974132	0.988229
Deinococcus-Thermus	Bacteria	phylum	9.19272e-08	9.00604e-08	-0.00881331	-0.0292771802332367	-1.0205	0.974921	0.988522
Spartobacteria	Bacteria	class	9.65986e-07	1.25732e-06	0.114371	0.379933390906771	1.30128	0.976086	0.988814
Verrucomicrobiaceae	Bacteria	family	4.14318e-05	4.71429e-05	0.0560821	0.186300610415389	1.13784	0.978497	0.990118
Verrucomicrobiae	Bacteria	class	4.14616e-05	4.72028e-05	0.0563206	0.187093107307325	1.13847	0.980702	0.99171
Verrucomicrobiales	Bacteria	order	4.14616e-05	4.72028e-05	0.0563206	0.187093107307325	1.13847	0.980702	0.99171
Enterobacter	Bacteria	genus	1.53685e-06	1.00504e-06	-0.184301	-0.612235648869216	-1.52863	0.983955	0.994019
Collinsella	Bacteria	genus	0.00242954	0.00262355	0.0333656	0.110838243088294	1.07986	0.986202	0.995315
Viridiplantae	Eukaryota	kingdom	2.7715e-06	2.5955e-06	-0.0284825	-0.0946167942628447	-1.06778	0.990803	0.995868
Streptomyces sviceus	Bacteria	species	2.34059e-05	1.46735e-05	-0.202781	-0.673624097504621	-1.59507	0.991832	0.995868
Blautia hydrogenotrophica	Bacteria	species	0.0014025	0.00155907	0.0459639	0.152688857586202	1.11164	0.992024	0.995868
Gammaproteobacteria	Bacteria	class	0.00202474	0.0021197	0.019905	0.0661228568338875	1.0469	0.992629	0.995868
Pseudonocardiaceae	Bacteria	family	5.87697e-08	7.56912e-08	0.108265	0.35964768485707	1.28311	0.993039	0.995868
Saccharopolyspora	Bacteria	genus	5.87697e-08	7.56912e-08	0.108265	0.35964768485707	1.28311	0.993039	0.995868
Saccharopolyspora erythraea	Bacteria	species	5.87697e-08	7.56912e-08	0.108265	0.35964768485707	1.28311	0.993039	0.995868
Persephonella	Bacteria	genus	1.73595e-07	1.68223e-07	-0.0135723	-0.0450861515225391	-1.03174	0.993162	0.995868
Persephonella marina	Bacteria	species	1.73595e-07	1.68223e-07	-0.0135723	-0.0450861515225391	-1.03174	0.993162	0.995868
Coriobacteriaceae	Bacteria	family	0.00244055	0.00267492	0.0398218	0.13228531794558	1.09603	0.994931	0.996435
Coriobacteriales	Bacteria	order	0.00244055	0.00267492	0.0398218	0.13228531794558	1.09603	0.994931	0.996435
Rhodobacter	Bacteria	genus	7.62166e-07	8.22466e-07	0.0330266	0.109712066714349	1.07901	0.998052	0.998
Rhodobacter sphaeroides	Bacteria	species	7.62166e-07	8.22466e-07	0.0330266	0.109712066714349	1.07901	0.998052	0.998
root		no	1	1	0	0	1	#DIV/0!	#DIV/0!

## Sheet: details
																																						Metagen-4_S1_L001_R1_001_unpaired_1	Metagen-4_S1_L001_R1_001_val_1	Metagen-4_S1_L001_R2_001_unpaired_2	Metagen-4_S1_L001_R2_001_val_2	Metagen-4_S1_L002_R1_001_unpaired_1	Metagen-4_S1_L002_R1_001_val_1	Metagen-4_S1_L002_R2_001_unpaired_2	Metagen-4_S1_L002_R2_001_val_2	Metagen-40_S3_L001_R1_001_unpaired_1	Metagen-40_S3_L001_R1_001_val_1	Metagen-40_S3_L001_R2_001_unpaired_2	Metagen-40_S3_L001_R2_001_val_2
Taxonomic group	Domain	lowFe	50FeS	P-value	log_ratio	0Fe	0Fe	0Fe	0Fe	0Fe	0Fe	0Fe	0Fe	0Fe	0Fe	0Fe	0Fe	0Fe	0Fe	0Fe	0Fe	50uMFe	50uMFe	50uMFe	50uMFe	50uMFe	50uMFe	50uMFe	50uMFe	50uMFe	50uMFe	50uMFe	50uMFe	50uMFe	50uMFe	50uMFe	50uMFe	228084	4110576	20126	4407568	214405	4007256	19105	4275348	193385	3599162	15204	3822638
Acaryochloris	Bacteria	3.7318e-06	2.48846e-06	0.545117	-0.17593	0	2.67602e-06	4.9687e-05	2.49571e-06	0	2.74502e-06	0	2.10509e-06	0	0	0	0	0	0	0	0	5.45399e-06	1.98688e-06	0	2.09566e-06	1.14941e-05	1.5285e-06	0	9.59615e-07	0	2.96617e-06	0	3.31237e-06	5.56666e-06	2.02153e-06	0	2.42989e-06	0	11	1	11	0	11	0	9	0	0	0	0
Acaryochloris marina	Bacteria	3.7318e-06	2.48846e-06	0.545117	-0.17593	0	2.67602e-06	4.9687e-05	2.49571e-06	0	2.74502e-06	0	2.10509e-06	0	0	0	0	0	0	0	0	5.45399e-06	1.98688e-06	0	2.09566e-06	1.14941e-05	1.5285e-06	0	9.59615e-07	0	2.96617e-06	0	3.31237e-06	5.56666e-06	2.02153e-06	0	2.42989e-06	0	11	1	11	0	11	0	9	0	0	0	0
Acetobacter	Bacteria	2.36938e-07	0	0.5	-2.37646	0	7.29825e-07	0	1.36129e-06	0	9.98189e-07	0	7.01697e-07	0	0	0	0	0	0	0	0	0	0	0	0	0	0	0	0	0	0	0	0	0	0	0	0	0	3	0	6	0	4	0	3	0	0	0	0
Acetobacteraceae	Bacteria	2.27298e-06	2.42968e-07	0.447155	-0.969454	4.38435e-06	7.29825e-06	0	7.94089e-06	0	7.23687e-06	0	5.37968e-06	0	5.55685e-07	0	2.61599e-07	0	1.69999e-06	0	1.61035e-06	0	0	0	4.65701e-07	0	2.54751e-07	0	9.59615e-07	0	2.47181e-07	0	4.73195e-07	0	7.58073e-07	0	7.28966e-07	1	30	0	35	0	29	0	23	0	2	0	1
Acholeplasma	Bacteria	3.66962e-05	1.49475e-05	0.54327	-0.390034	8.7687e-06	4.8655e-06	0	5.67206e-06	1.39922e-05	4.99095e-06	0	4.44408e-06	6.72234e-05	9.05766e-05	0	8.1619e-05	6.57823e-05	9.1233e-05	6.66489e-05	8.13225e-05	0	1.36598e-05	0	1.18754e-05	0	5.34976e-06	0.000134508	8.87644e-06	1.06779e-05	1.26062e-05	0	9.2273e-06	1.11333e-05	9.09687e-06	0	1.21494e-05	2	20	0	25	3	20	0	19	13	326	0	312
Acholeplasma laidlawii	Bacteria	3.66962e-05	1.49475e-05	0.54327	-0.390034	8.7687e-06	4.8655e-06	0	5.67206e-06	1.39922e-05	4.99095e-06	0	4.44408e-06	6.72234e-05	9.05766e-05	0	8.1619e-05	6.57823e-05	9.1233e-05	6.66489e-05	8.13225e-05	0	1.36598e-05	0	1.18754e-05	0	5.34976e-06	0.000134508	8.87644e-06	1.06779e-05	1.26062e-05	0	9.2273e-06	1.11333e-05	9.09687e-06	0	1.21494e-05	2	20	0	25	3	20	0	19	13	326	0	312
Acholeplasmataceae	Bacteria	3.66962e-05	1.49621e-05	0.543539	-0.389612	8.7687e-06	4.8655e-06	0	5.67206e-06	1.39922e-05	4.99095e-06	0	4.44408e-06	6.72234e-05	9.05766e-05	0	8.1619e-05	6.57823e-05	9.1233e-05	6.66489e-05	8.13225e-05	0	1.36598e-05	0	1.21082e-05	0	5.34976e-06	0.000134508	8.87644e-06	1.06779e-05	1.26062e-05	0	9.2273e-06	1.11333e-05	9.09687e-06	0	1.21494e-05	2	20	0	25	3	20	0	19	13	326	0	312
Acholeplasmatales	Bacteria	3.66962e-05	1.49621e-05	0.543539	-0.389612	8.7687e-06	4.8655e-06	0	5.67206e-06	1.39922e-05	4.99095e-06	0	4.44408e-06	6.72234e-05	9.05766e-05	0	8.1619e-05	6.57823e-05	9.1233e-05	6.66489e-05	8.13225e-05	0	1.36598e-05	0	1.21082e-05	0	5.34976e-06	0.000134508	8.87644e-06	1.06779e-05	1.26062e-05	0	9.2273e-06	1.11333e-05	9.09687e-06	0	1.21494e-05	2	20	0	25	3	20	0	19	13	326	0	312
Acidaminococcus	Bacteria	1.28959e-06	6.1669e-06	0.337348	0.679348	0	1.21637e-06	0	9.0753e-07	0	2.49547e-07	0	4.67798e-07	5.17103e-06	2.22274e-06	0	1.308e-06	5.48186e-06	2.26666e-06	0	1.34195e-06	5.45399e-06	1.49016e-06	0	1.62995e-06	5.74703e-06	2.03801e-06	0	1.67933e-06	5.33894e-06	3.21335e-06	5.67537e-05	2.83917e-06	5.56666e-06	3.03229e-06	0	3.88782e-06	0	5	0	4	0	1	0	2	1	8	0	5
Acidithiobacillaceae	Bacteria	4.3406e-06	9.02638e-06	0.542065	0.317912	8.7687e-06	5.59532e-06	0	3.40324e-06	4.66407e-06	4.7414e-06	0	5.61358e-06	1.55131e-05	3.05627e-06	0	1.0464e-06	1.09637e-05	3.39999e-06	0	2.68391e-06	1.0908e-05	2.28492e-05	0	2.35179e-05	1.72411e-05	2.36918e-05	0	2.54298e-05	5.33894e-06	1.73027e-06	0	1.65618e-06	5.56666e-06	4.54844e-06	0	1.94391e-06	2	23	0	15	1	19	0	24	3	11	0	4
Acidithiobacillales	Bacteria	4.3406e-06	9.02638e-06	0.542065	0.317912	8.7687e-06	5.59532e-06	0	3.40324e-06	4.66407e-06	4.7414e-06	0	5.61358e-06	1.55131e-05	3.05627e-06	0	1.0464e-06	1.09637e-05	3.39999e-06	0	2.68391e-06	1.0908e-05	2.28492e-05	0	2.35179e-05	1.72411e-05	2.36918e-05	0	2.54298e-05	5.33894e-06	1.73027e-06	0	1.65618e-06	5.56666e-06	4.54844e-06	0	1.94391e-06	2	23	0	15	1	19	0	24	3	11	0	4
Acidithiobacillus	Bacteria	4.3406e-06	9.02638e-06	0.542065	0.317912	8.7687e-06	5.59532e-06	0	3.40324e-06	4.66407e-06	4.7414e-06	0	5.61358e-06	1.55131e-05	3.05627e-06	0	1.0464e-06	1.09637e-05	3.39999e-06	0	2.68391e-06	1.0908e-05	2.28492e-05	0	2.35179e-05	1.72411e-05	2.36918e-05	0	2.54298e-05	5.33894e-06	1.73027e-06	0	1.65618e-06	5.56666e-06	4.54844e-06	0	1.94391e-06	2	23	0	15	1	19	0	24	3	11	0	4
Acidithiobacillus ferrooxidans	Bacteria	4.3406e-06	9.02638e-06	0.542065	0.317912	8.7687e-06	5.59532e-06	0	3.40324e-06	4.66407e-06	4.7414e-06	0	5.61358e-06	1.55131e-05	3.05627e-06	0	1.0464e-06	1.09637e-05	3.39999e-06	0	2.68391e-06	1.0908e-05	2.28492e-05	0	2.35179e-05	1.72411e-05	2.36918e-05	0	2.54298e-05	5.33894e-06	1.73027e-06	0	1.65618e-06	5.56666e-06	4.54844e-06	0	1.94391e-06	2	23	0	15	1	19	0	24	3	11	0	4
Acidobacteria	Bacteria	4.90047e-06	1.92453e-05	0.360743	0.594021	0	2.67602e-06	0	3.857e-06	4.66407e-06	2.24593e-06	5.23423e-05	4.21018e-06	5.17103e-06	2.77842e-07	0	1.308e-06	0	8.49997e-07	0	8.05173e-07	2.1816e-05	2.23525e-05	6.49773e-05	2.37508e-05	1.72411e-05	1.78325e-05	6.7254e-05	1.65534e-05	1.06779e-05	7.66261e-06	0	6.86133e-06	2.22666e-05	4.54844e-06	0	4.1308e-06	0	11	0	17	1	9	1	18	1	1	0	5
Acidobacteria (class)	Bacteria	4.33538e-06	5.25741e-07	0.548003	-0.91553	0	2.18947e-06	0	3.63012e-06	4.66407e-06	2.24593e-06	5.23423e-05	3.74239e-06	0	0	0	0	0	2.83332e-07	0	2.68391e-07	0	7.45082e-07	0	4.65701e-07	5.74703e-06	2.54751e-07	0	7.19711e-07	0	0	0	2.36598e-07	0	0	0	2.42989e-07	0	9	0	16	1	9	1	16	0	0	0	0
Acidobacteria bacterium Ellin345	Bacteria	4.34175e-08	4.95032e-07	0.579677	1.04796	0	0	0	2.26882e-07	0	0	0	4.67798e-07	0	0	0	0	0	0	0	0	0	4.96721e-07	0	4.65701e-07	5.74703e-06	2.54751e-07	0	7.19711e-07	0	0	0	2.36598e-07	0	0	0	0	0	0	0	1	0	0	0	2	0	0	0	0
Acidobacteriaceae	Bacteria	4.33538e-06	5.25741e-07	0.548003	-0.91553	0	2.18947e-06	0	3.63012e-06	4.66407e-06	2.24593e-06	5.23423e-05	3.74239e-06	0	0	0	0	0	2.83332e-07	0	2.68391e-07	0	7.45082e-07	0	4.65701e-07	5.74703e-06	2.54751e-07	0	7.19711e-07	0	0	0	2.36598e-07	0	0	0	2.42989e-07	0	9	0	16	1	9	1	16	0	0	0	0
Acidobacteriales	Bacteria	4.33538e-06	5.25741e-07	0.548003	-0.91553	0	2.18947e-06	0	3.63012e-06	4.66407e-06	2.24593e-06	5.23423e-05	3.74239e-06	0	0	0	0	0	2.83332e-07	0	2.68391e-07	0	7.45082e-07	0	4.65701e-07	5.74703e-06	2.54751e-07	0	7.19711e-07	0	0	0	2.36598e-07	0	0	0	2.42989e-07	0	9	0	16	1	9	1	16	0	0	0	0
Acidobacterium	Bacteria	4.29196e-06	3.07093e-08	0.484272	-2.13157	0	2.18947e-06	0	3.40324e-06	4.66407e-06	2.24593e-06	5.23423e-05	3.27459e-06	0	0	0	0	0	2.83332e-07	0	2.68391e-07	0	2.48361e-07	0	0	0	0	0	0	0	0	0	0	0	0	0	2.42989e-07	0	9	0	15	1	9	1	14	0	0	0	0
Acidobacterium capsulatum	Bacteria	4.29196e-06	3.07093e-08	0.484272	-2.13157	0	2.18947e-06	0	3.40324e-06	4.66407e-06	2.24593e-06	5.23423e-05	3.27459e-06	0	0	0	0	0	2.83332e-07	0	2.68391e-07	0	2.48361e-07	0	0	0	0	0	0	0	0	0	0	0	0	0	2.42989e-07	0	9	0	15	1	9	1	14	0	0	0	0
Acidothermaceae	Bacteria	7.55441e-08	1.09119e-06	0.177422	1.15439	0	4.8655e-07	0	4.53765e-07	0	0	0	0	0	0	0	0	0	0	0	2.68391e-07	0	9.93442e-07	0	1.3971e-06	5.74703e-06	1.27375e-06	0	4.79808e-07	5.33894e-06	0	0	2.36598e-07	0	1.26345e-06	0	7.28966e-07	0	2	0	2	0	0	0	0	0	0	0	0
Acidothermus	Bacteria	7.55441e-08	1.09119e-06	0.177422	1.15439	0	4.8655e-07	0	4.53765e-07	0	0	0	0	0	0	0	0	0	0	0	2.68391e-07	0	9.93442e-07	0	1.3971e-06	5.74703e-06	1.27375e-06	0	4.79808e-07	5.33894e-06	0	0	2.36598e-07	0	1.26345e-06	0	7.28966e-07	0	2	0	2	0	0	0	0	0	0	0	0
Acidothermus cellulolyticus	Bacteria	7.55441e-08	1.09119e-06	0.177422	1.15439	0	4.8655e-07	0	4.53765e-07	0	0	0	0	0	0	0	0	0	0	0	2.68391e-07	0	9.93442e-07	0	1.3971e-06	5.74703e-06	1.27375e-06	0	4.79808e-07	5.33894e-06	0	0	2.36598e-07	0	1.26345e-06	0	7.28966e-07	0	2	0	2	0	0	0	0	0	0	0	0
Acidovorax	Bacteria	2.45551e-06	2.14164e-06	0.154626	-0.0593689	0	3.64912e-06	0	5.44518e-06	0	3.49366e-06	0	3.97628e-06	0	3.33411e-06	0	4.18559e-06	5.48186e-06	6.23331e-06	0	3.48908e-06	0	2.73197e-06	0	3.25991e-06	0	2.03801e-06	0	2.39904e-06	0	3.21335e-06	0	3.78556e-06	1.11333e-05	3.03229e-06	0	2.67287e-06	0	15	0	24	0	14	0	17	0	12	0	16
Acidovorax avenae	Bacteria	2.43874e-06	2.12686e-06	0.140518	-0.0594008	0	3.64912e-06	0	5.44518e-06	0	3.49366e-06	0	3.97628e-06	0	3.33411e-06	0	4.18559e-06	5.48186e-06	6.23331e-06	0	3.22069e-06	0	2.73197e-06	0	3.25991e-06	0	2.03801e-06	0	2.39904e-06	0	3.21335e-06	0	3.54896e-06	1.11333e-05	3.03229e-06	0	2.67287e-06	0	15	0	24	0	14	0	17	0	12	0	16
Acidovorax sp. JS42	Bacteria	1.67744e-08	1.47873e-08	0.947952	-0.0514867	0	0	0	0	0	0	0	0	0	0	0	0	0	0	0	2.68391e-07	0	0	0	0	0	0	0	0	0	0	0	2.36598e-07	0	0	0	0	0	0	0	0	0	0	0	0	0	0	0	0
Acinetobacter	Bacteria	2.00595e-06	4.55175e-06	0.430577	0.355737	4.38435e-06	1.21637e-06	0	1.81506e-06	0	7.48642e-07	0	1.63729e-06	0	5.27901e-06	0	5.49359e-06	5.48186e-06	2.54999e-06	0	3.48908e-06	5.45399e-06	3.47705e-06	0	3.49276e-06	1.14941e-05	2.80226e-06	0	3.11875e-06	5.33894e-06	7.66261e-06	0	7.33452e-06	5.56666e-06	8.3388e-06	0	8.74759e-06	1	5	0	8	0	3	0	7	0	19	0	21
Acinetobacter baumannii	Bacteria	6.0192e-08	9.38335e-07	0.219283	1.18613	0	0	0	2.26882e-07	0	0	0	4.67798e-07	0	0	0	0	0	0	0	2.68391e-07	0	1.73852e-06	0	1.62995e-06	5.74703e-06	1.27375e-06	0	1.43942e-06	0	7.41543e-07	0	9.4639e-07	0	1.01076e-06	0	4.85977e-07	0	0	0	1	0	0	0	2	0	0	0	0
Aconoidasida	Eukaryota	1.67744e-08	0	0.5	-1.2498	0	0	0	0	0	0	0	0	0	0	0	0	0	0	0	2.68391e-07	0	0	0	0	0	0	0	0	0	0	0	0	0	0	0	0	0	0	0	0	0	0	0	0	0	0	0	0
Actiniaria	Eukaryota	1.02177e-06	1.45461e-06	0.563354	0.153268	0	2.18947e-06	0	1.58818e-06	4.66407e-06	2.99457e-06	0	3.27459e-06	0	5.55685e-07	0	2.61599e-07	0	2.83332e-07	0	5.36782e-07	0	1.98688e-06	0	1.3971e-06	0	4.07601e-06	0	4.55817e-06	5.33894e-06	9.88724e-07	0	7.09793e-07	0	2.27422e-06	0	1.94391e-06	0	9	0	7	1	12	0	14	0	2	0	1
Actinobacillus	Bacteria	1.02102e-05	1.67765e-05	0.690361	0.215652	1.3153e-05	6.32515e-06	0	8.39465e-06	0	6.73778e-06	0	6.78307e-06	2.06841e-05	2.1116e-05	0	2.45903e-05	1.09637e-05	2.15333e-05	0	2.30816e-05	1.0908e-05	1.44049e-05	6.49773e-05	1.53681e-05	5.74703e-06	1.1209e-05	0	1.53538e-05	5.33894e-06	2.07632e-05	0	2.62623e-05	2.78333e-05	2.42583e-05	0	2.59998e-05	3	26	0	37	0	27	0	29	4	76	0	94
Actinobacillus pleuropneumoniae	Bacteria	3.17573e-06	3.90217e-06	0.745506	0.0894376	8.7687e-06	1.70292e-06	0	1.81506e-06	0	1.74683e-06	0	1.87119e-06	0	5.83469e-06	0	6.27839e-06	5.48186e-06	7.64998e-06	0	9.66207e-06	5.45399e-06	4.47049e-06	0	4.65701e-06	0	3.82126e-06	0	6.2375e-06	0	5.43798e-06	0	7.33452e-06	1.11333e-05	7.32803e-06	0	6.56069e-06	2	7	0	8	0	7	0	8	0	21	0	24
Actinobacillus succinogenes	Bacteria	5.91317e-06	1.24147e-05	0.574894	0.322078	4.38435e-06	2.67602e-06	0	5.2183e-06	0	4.49185e-06	0	4.44408e-06	1.55131e-05	1.33364e-05	0	1.67424e-05	5.48186e-06	1.105e-05	0	1.12724e-05	5.45399e-06	9.18934e-06	6.49773e-05	1.04783e-05	5.74703e-06	6.62352e-06	0	8.39663e-06	5.33894e-06	1.38421e-05	0	1.77448e-05	1.67e-05	1.59195e-05	0	1.82241e-05	1	11	0	23	0	18	0	19	3	48	0	64
Actinobacteria	Bacteria	0.0890225	0.0196057	0.43873	-0.657117	0.156333	0.141558	0.149458	0.143776	0.154726	0.141905	0.152211	0.143886	0.0315847	0.0295277	0.0301237	0.0295288	0.0304901	0.0295802	0.0301253	0.0295461	0.0228686	0.0190055	0.028655	0.0196538	0.0223962	0.0190597	0.025153	0.0196378	0.0182645	0.0150029	0.0211691	0.0157967	0.0176185	0.0151185	0.0186476	0.0156441	35657	581885	3008	633701	33174	568651	2908	615164	6108	106275	458	112878
Actinobacteria (class)	Bacteria	0.0890225	0.0196057	0.43873	-0.657117	0.156333	0.141558	0.149458	0.143776	0.154726	0.141905	0.152211	0.143886	0.0315847	0.0295277	0.0301237	0.0295288	0.0304901	0.0295802	0.0301253	0.0295461	0.0228686	0.0190055	0.028655	0.0196538	0.0223962	0.0190597	0.025153	0.0196378	0.0182645	0.0150029	0.0211691	0.0157967	0.0176185	0.0151185	0.0186476	0.0156441	35657	581885	3008	633701	33174	568651	2908	615164	6108	106275	458	112878
Actinomyces	Bacteria	1.09436e-05	7.4735e-06	0.678769	-0.165617	0	3.40585e-06	0	3.857e-06	4.66407e-06	3.99276e-06	0	5.61358e-06	3.10262e-05	2.61172e-05	0	2.98223e-05	1.09637e-05	2.69166e-05	0	2.87178e-05	5.45399e-06	5.21557e-06	0	8.84832e-06	1.14941e-05	8.66152e-06	0	1.03159e-05	2.13558e-05	1.2359e-05	0	9.7005e-06	5.56666e-06	1.13711e-05	0	9.23356e-06	0	14	0	17	1	16	0	24	6	94	0	114
Actinomyces odontolyticus	Bacteria	1.09436e-05	7.4735e-06	0.678769	-0.165617	0	3.40585e-06	0	3.857e-06	4.66407e-06	3.99276e-06	0	5.61358e-06	3.10262e-05	2.61172e-05	0	2.98223e-05	1.09637e-05	2.69166e-05	0	2.87178e-05	5.45399e-06	5.21557e-06	0	8.84832e-06	1.14941e-05	8.66152e-06	0	1.03159e-05	2.13558e-05	1.2359e-05	0	9.7005e-06	5.56666e-06	1.13711e-05	0	9.23356e-06	0	14	0	17	1	16	0	24	6	94	0	114
Actinomycetaceae	Bacteria	1.10275e-05	7.54876e-06	0.681843	-0.164585	0	3.40585e-06	0	3.857e-06	4.66407e-06	3.99276e-06	0	5.61358e-06	3.10262e-05	2.61172e-05	0	3.03455e-05	1.09637e-05	2.71999e-05	0	2.92546e-05	5.45399e-06	5.21557e-06	0	8.84832e-06	1.14941e-05	8.66152e-06	0	1.03159e-05	2.13558e-05	1.28534e-05	0	1.04103e-05	5.56666e-06	1.13711e-05	0	9.23356e-06	0	14	0	17	1	16	0	24	6	94	0	116
Actinomycetales	Bacteria	0.000684492	0.000345852	0.0133861	-0.296478	0.000648884	0.000669979	0.000894365	0.000696302	0.000615657	0.000639091	0.000889819	0.000674565	0.000698089	0.00072628	0.000460405	0.00073274	0.00067975	0.000720798	0.000466542	0.000738612	0.000338147	0.000389926	0.000129955	0.000392819	0.000396545	0.00039308	0.00033627	0.000407357	0.000336353	0.000361873	0.000227015	0.000358682	0.000434199	0.000371708	0.000297885	0.00036181	148	2754	18	3069	132	2561	17	2884	135	2614	7	2801
Aeromonadaceae	Bacteria	1.76142e-06	5.74496e-06	0.188873	0.513253	0	2.9193e-06	0	2.26882e-06	4.66407e-06	9.98189e-07	0	2.33899e-06	0	1.9449e-06	0	2.61599e-06	5.48186e-06	2.26666e-06	0	2.68391e-06	0	2.98033e-06	6.49773e-05	1.3971e-06	0	4.07601e-06	0	2.63894e-06	0	2.22463e-06	0	2.83917e-06	5.56666e-06	3.03229e-06	0	2.1869e-06	0	12	0	10	1	4	0	10	0	7	0	10
Aeromonadales	Bacteria	1.76142e-06	5.74496e-06	0.188873	0.513253	0	2.9193e-06	0	2.26882e-06	4.66407e-06	9.98189e-07	0	2.33899e-06	0	1.9449e-06	0	2.61599e-06	5.48186e-06	2.26666e-06	0	2.68391e-06	0	2.98033e-06	6.49773e-05	1.3971e-06	0	4.07601e-06	0	2.63894e-06	0	2.22463e-06	0	2.83917e-06	5.56666e-06	3.03229e-06	0	2.1869e-06	0	12	0	10	1	4	0	10	0	7	0	10
Aeromonas	Bacteria	1.76142e-06	5.74496e-06	0.188873	0.513253	0	2.9193e-06	0	2.26882e-06	4.66407e-06	9.98189e-07	0	2.33899e-06	0	1.9449e-06	0	2.61599e-06	5.48186e-06	2.26666e-06	0	2.68391e-06	0	2.98033e-06	6.49773e-05	1.3971e-06	0	4.07601e-06	0	2.63894e-06	0	2.22463e-06	0	2.83917e-06	5.56666e-06	3.03229e-06	0	2.1869e-06	0	12	0	10	1	4	0	10	0	7	0	10
Aeromonas hydrophila	Bacteria	3.13931e-08	7.50992e-08	0.227028	0.370927	0	0	0	0	0	0	0	2.33899e-07	0	0	0	0	0	0	0	2.68391e-07	0	2.48361e-07	0	2.32851e-07	0	0	0	0	0	2.47181e-07	0	4.73195e-07	0	0	0	0	0	0	0	0	0	0	0	1	0	0	0	0
Aeromonas salmonicida	Bacteria	1.53474e-06	5.39363e-06	0.971349	0.545644	0	2.9193e-06	0	1.58818e-06	4.66407e-06	9.98189e-07	0	2.10509e-06	0	1.38921e-06	0	1.8312e-06	5.48186e-06	1.69999e-06	0	1.87874e-06	0	1.49016e-06	6.49773e-05	6.98552e-07	0	3.31176e-06	0	1.43942e-06	0	1.97745e-06	0	2.36598e-06	5.56666e-06	2.52691e-06	0	1.94391e-06	0	12	0	7	1	4	0	9	0	5	0	7
Agaricales	Eukaryota	1.60957e-07	1.11535e-05	0.0772751	1.83805	0	9.731e-07	0	1.13441e-06	0	0	0	4.67798e-07	0	0	0	0	0	0	0	0	3.81779e-05	4.96721e-06	6.49773e-05	7.91692e-06	0	3.56651e-06	0	5.27788e-06	1.60168e-05	4.94362e-06	0	8.75411e-06	5.56666e-06	8.08611e-06	0	1.02055e-05	0	4	0	5	0	0	0	2	0	0	0	0
Agaricomycetes	Eukaryota	1.60957e-07	1.11535e-05	0.0772751	1.83805	0	9.731e-07	0	1.13441e-06	0	0	0	4.67798e-07	0	0	0	0	0	0	0	0	3.81779e-05	4.96721e-06	6.49773e-05	7.91692e-06	0	3.56651e-06	0	5.27788e-06	1.60168e-05	4.94362e-06	0	8.75411e-06	5.56666e-06	8.08611e-06	0	1.02055e-05	0	4	0	5	0	0	0	2	0	0	0	0
Aggregatibacter	Bacteria	1.67744e-08	1.48957e-05	0.433495	2.92329	0	0	0	0	0	0	0	0	0	0	0	0	0	0	0	2.68391e-07	5.45399e-06	2.98033e-06	0	3.02706e-06	0	1.78325e-06	0	1.43942e-06	5.33894e-05	2.10104e-05	5.67537e-05	1.91644e-05	2.78333e-05	2.0468e-05	0	2.50278e-05	0	0	0	0	0	0	0	0	0	0	0	0
Agrobacterium	Bacteria	4.8115e-06	1.88927e-06	0.19654	-0.405847	1.3153e-05	6.8117e-06	0	7.48712e-06	9.32814e-06	6.48823e-06	0	7.25087e-06	0	4.44548e-06	0	6.27839e-06	5.48186e-06	6.23331e-06	0	4.02586e-06	0	2.98033e-06	0	3.49276e-06	0	3.56651e-06	0	3.35865e-06	5.33894e-06	2.96617e-06	0	2.83917e-06	0	2.52691e-06	0	3.15885e-06	3	28	0	33	2	26	0	31	0	16	0	24
Agrobacterium tumefaciens	Bacteria	4.7827e-06	1.85993e-06	0.182122	-0.410035	1.3153e-05	6.8117e-06	0	7.26024e-06	9.32814e-06	6.48823e-06	0	7.01697e-06	0	4.44548e-06	0	6.27839e-06	5.48186e-06	6.23331e-06	0	4.02586e-06	0	2.98033e-06	0	3.25991e-06	0	3.56651e-06	0	3.35865e-06	5.33894e-06	2.96617e-06	0	2.60257e-06	0	2.52691e-06	0	3.15885e-06	3	28	0	32	2	26	0	30	0	16	0	24
Agrobacterium vitis	Bacteria	2.87988e-08	1.45532e-08	0.654949	-0.282381	0	0	0	2.26882e-07	0	0	0	2.33899e-07	0	0	0	0	0	0	0	0	0	0	0	2.32851e-07	0	0	0	0	0	0	0	0	0	0	0	0	0	0	0	1	0	0	0	1	0	0	0	0
Akkermansia	Bacteria	4.11628e-05	4.64118e-05	0.965387	0.052123	3.50748e-05	3.43018e-05	0	4.49227e-05	4.19766e-05	4.29221e-05	5.23423e-05	4.3973e-05	3.61972e-05	6.94606e-05	0	6.04295e-05	6.57823e-05	7.08331e-05	0	6.0388e-05	5.99939e-05	5.01688e-05	0	4.54059e-05	5.74703e-05	5.29881e-05	6.7254e-05	4.63014e-05	3.20337e-05	5.63573e-05	5.67537e-05	5.29978e-05	5.00999e-05	5.8877e-05	0	5.58874e-05	8	141	0	198	9	172	1	188	7	250	0	231
Akkermansia muciniphila	Bacteria	4.11628e-05	4.64118e-05	0.965387	0.052123	3.50748e-05	3.43018e-05	0	4.49227e-05	4.19766e-05	4.29221e-05	5.23423e-05	4.3973e-05	3.61972e-05	6.94606e-05	0	6.04295e-05	6.57823e-05	7.08331e-05	0	6.0388e-05	5.99939e-05	5.01688e-05	0	4.54059e-05	5.74703e-05	5.29881e-05	6.7254e-05	4.63014e-05	3.20337e-05	5.63573e-05	5.67537e-05	5.29978e-05	5.00999e-05	5.8877e-05	0	5.58874e-05	8	141	0	198	9	172	1	188	7	250	0	231
Alcaligenaceae	Bacteria	3.05205e-05	2.46582e-05	0.432583	-0.0926267	5.69965e-05	2.45708e-05	4.9687e-05	2.35958e-05	2.33204e-05	2.67016e-05	0	2.92374e-05	4.13683e-05	2.55615e-05	6.57722e-05	2.87759e-05	3.8373e-05	2.83332e-05	0	2.60339e-05	3.27239e-05	2.65746e-05	0	2.30522e-05	5.74703e-06	2.70036e-05	6.7254e-05	2.92683e-05	2.13558e-05	2.12576e-05	5.67537e-05	2.50793e-05	2.22666e-05	1.86991e-05	0	1.74952e-05	13	101	1	104	5	107	0	125	8	92	1	110
Alcanivoracaceae	Bacteria	3.08014e-08	0	0.5	-1.50245	0	2.43275e-07	0	0	0	2.49547e-07	0	0	0	0	0	0	0	0	0	0	0	0	0	0	0	0	0	0	0	0	0	0	0	0	0	0	0	1	0	0	0	1	0	0	0	0	0	0
Alcanivorax	Bacteria	3.08014e-08	0	0.5	-1.50245	0	2.43275e-07	0	0	0	2.49547e-07	0	0	0	0	0	0	0	0	0	0	0	0	0	0	0	0	0	0	0	0	0	0	0	0	0	0	0	1	0	0	0	1	0	0	0	0	0	0
Alcanivorax borkumensis	Bacteria	3.08014e-08	0	0.5	-1.50245	0	2.43275e-07	0	0	0	2.49547e-07	0	0	0	0	0	0	0	0	0	0	0	0	0	0	0	0	0	0	0	0	0	0	0	0	0	0	0	1	0	0	0	1	0	0	0	0	0	0
Algoriphagus	Bacteria	1.94178e-07	1.64746e-07	0.773963	-0.0709891	0	2.43275e-07	0	6.80647e-07	0	2.49547e-07	0	1.40339e-06	0	0	0	2.61599e-07	0	0	0	2.68391e-07	0	2.48361e-07	0	4.65701e-07	0	0	0	7.19711e-07	0	0	0	4.73195e-07	0	0	0	7.28966e-07	0	1	0	3	0	1	0	6	0	0	0	1
Aliivibrio	Bacteria	5.68939e-06	2.74842e-06	0.22446	-0.315901	4.38435e-06	5.10877e-06	0	4.76453e-06	1.86563e-05	6.73778e-06	0	5.61358e-06	1.55131e-05	6.39038e-06	0	6.53999e-06	5.48186e-06	5.66665e-06	0	6.17299e-06	0	4.71885e-06	0	3.95846e-06	0	5.09501e-06	0	3.83846e-06	0	6.42671e-06	0	5.91494e-06	5.56666e-06	5.05382e-06	0	3.40184e-06	1	21	0	21	4	27	0	24	3	23	0	25
Aliivibrio salmonicida	Bacteria	5.68939e-06	2.74842e-06	0.22446	-0.315901	4.38435e-06	5.10877e-06	0	4.76453e-06	1.86563e-05	6.73778e-06	0	5.61358e-06	1.55131e-05	6.39038e-06	0	6.53999e-06	5.48186e-06	5.66665e-06	0	6.17299e-06	0	4.71885e-06	0	3.95846e-06	0	5.09501e-06	0	3.83846e-06	0	6.42671e-06	0	5.91494e-06	5.56666e-06	5.05382e-06	0	3.40184e-06	1	21	0	21	4	27	0	24	3	23	0	25
Alistipes	Bacteria	0.000181646	0.000213652	0.597559	0.070482	0.000175374	0.000236463	0.000347809	0.000250025	0.000195891	0.000251793	0.000261712	0.000264072	0.000113763	0.000117527	0.000197316	0.000125829	7.12641e-05	0.000112483	6.66489e-05	0.00011836	0.000239976	0.000246374	0.000194932	0.000258697	0.000189652	0.000265195	0.000134508	0.000258376	0.000160168	0.000213564	0.000170261	0.000207969	0.000178133	0.00019912	0.000297885	0.000203624	40	972	7	1102	42	1009	5	1129	22	423	3	481
Alistipes putredinis	Bacteria	0.000181646	0.000213652	0.597559	0.070482	0.000175374	0.000236463	0.000347809	0.000250025	0.000195891	0.000251793	0.000261712	0.000264072	0.000113763	0.000117527	0.000197316	0.000125829	7.12641e-05	0.000112483	6.66489e-05	0.00011836	0.000239976	0.000246374	0.000194932	0.000258697	0.000189652	0.000265195	0.000134508	0.000258376	0.000160168	0.000213564	0.000170261	0.000207969	0.000178133	0.00019912	0.000297885	0.000203624	40	972	7	1102	42	1009	5	1129	22	423	3	481
Alkalilimnicola	Bacteria	3.86392e-06	3.69347e-06	0.95845	-0.0195885	0	9.97427e-06	0	9.98283e-06	1.39922e-05	1.14792e-05	0	8.18647e-06	0	5.55685e-07	0	2.61599e-07	5.48186e-06	5.66665e-07	0	1.34195e-06	1.0908e-05	4.47049e-06	0	5.58841e-06	5.74703e-06	4.33076e-06	0	4.55817e-06	0	4.69644e-06	0	6.15154e-06	0	6.56996e-06	0	6.07471e-06	0	41	0	44	3	46	0	35	0	2	0	1
Alkalilimnicola ehrlichei	Bacteria	3.86392e-06	3.69347e-06	0.95845	-0.0195885	0	9.97427e-06	0	9.98283e-06	1.39922e-05	1.14792e-05	0	8.18647e-06	0	5.55685e-07	0	2.61599e-07	5.48186e-06	5.66665e-07	0	1.34195e-06	1.0908e-05	4.47049e-06	0	5.58841e-06	5.74703e-06	4.33076e-06	0	4.55817e-06	0	4.69644e-06	0	6.15154e-06	0	6.56996e-06	0	6.07471e-06	0	41	0	44	3	46	0	35	0	2	0	1
Alkaliphilus	Bacteria	0.00057758	0.000283108	0.290554	-0.309659	0.000666421	0.000943907	0.000645931	0.000894144	0.000666962	0.000878906	0.000575766	0.000837827	0.000392998	0.000508174	0.000263089	0.000475065	0.000405657	0.000495265	0.000133298	0.000457875	0.000267246	0.000298529	0.000454841	0.000295255	0.00027011	0.000302134	0.000269016	0.000287645	0.000309659	0.000262506	0.00045403	0.000254579	0.0002338	0.000254207	5.9577e-05	0.000256596	152	3880	13	3941	143	3522	11	3582	76	1829	4	1816
Alkaliphilus metalliredigens	Bacteria	0.000565548	0.0002389	0.266393	-0.374252	0.000662037	0.000927851	0.000645931	0.000880985	0.000662298	0.000866678	0.000471081	0.000824494	0.000387827	0.000505395	0.000263089	0.000472449	0.000400175	0.000491865	0.000133298	0.000453312	0.000234522	0.000265746	0.000324886	0.000261724	0.000241375	0.000271819	0.000269016	0.000254298	0.000229575	0.000226665	0.000340522	0.000211045	0.0002004	0.000213271	5.9577e-05	0.000217961	151	3814	13	3883	142	3473	9	3525	75	1819	4	1806
Alkaliphilus oremlandii	Bacteria	7.19585e-06	3.34745e-05	0.0897922	0.667584	4.38435e-06	1.36234e-05	0	1.08904e-05	4.66407e-06	1.0481e-05	5.23423e-05	1.14611e-05	0	8.33527e-07	0	1.8312e-06	0	1.13333e-06	0	3.48908e-06	3.27239e-05	2.88098e-05	0.000129955	3.00377e-05	2.87351e-05	2.80226e-05	0	2.83086e-05	6.40673e-05	2.84258e-05	0	3.61994e-05	3.33999e-05	3.38606e-05	0	3.30464e-05	1	56	0	48	1	42	1	49	0	3	0	7
Alphaproteobacteria	Bacteria	0.000172736	0.000190318	0.883337	0.0420984	0.000149068	0.00015302	0.000298122	0.000173792	0.00012593	0.000169443	0	0.000172851	0.000263723	0.000218384	6.57722e-05	0.000214512	0.000180901	0.000218166	0.000133298	0.00022679	8.18099e-05	0.000176336	0.000129955	0.000185349	0.000160917	0.00017858	0.000134508	0.000181127	0.00020288	0.000190082	0.000283768	0.000199925	0.000128033	0.000188002	0.000417039	0.000206783	34	629	6	766	27	679	0	739	51	786	1	820
Alteromonadaceae	Bacteria	2.56294e-05	1.09432e-05	0.622041	-0.36957	2.19217e-05	8.02807e-06	4.9687e-05	1.27054e-05	1.39922e-05	1.0481e-05	0.000104685	1.30983e-05	5.17103e-06	6.39038e-06	6.57722e-05	6.01679e-06	1.09637e-05	5.38332e-06	6.66489e-05	9.12529e-06	5.45399e-06	1.11762e-05	0	8.14977e-06	1.14941e-05	5.85927e-06	0	7.43702e-06	1.60168e-05	5.93234e-06	0	6.62473e-06	2.22666e-05	7.32803e-06	5.9577e-05	7.77563e-06	5	33	1	56	3	42	2	56	1	23	1	23
Alteromonadales	Bacteria	0.000131847	0.000105425	0.0386694	-0.0971261	0.000118377	0.000133315	0.000149061	0.000135903	0.00010261	0.000123775	0.000209369	0.000124902	0.000160302	0.000120584	0.000131544	0.000109872	0.000153492	0.00013345	6.66489e-05	0.000136343	6.54479e-05	9.4377e-05	0.000129955	8.49905e-05	0.000120688	8.35582e-05	0.000134508	7.82086e-05	0.000144151	9.44231e-05	5.67537e-05	9.29828e-05	0.000139166	9.62752e-05	0.000178731	9.25786e-05	27	548	3	599	22	496	4	534	31	434	2	420
Alteromonas	Bacteria	1.46187e-08	4.23199e-06	0.0399846	2.433	0	0	0	0	0	0	0	2.33899e-07	0	0	0	0	0	0	0	0	5.45399e-06	2.48361e-06	0	1.8628e-06	1.14941e-05	1.5285e-06	0	1.43942e-06	1.60168e-05	1.2359e-06	0	9.4639e-07	2.22666e-05	1.76884e-06	0	1.21494e-06	0	0	0	0	0	0	0	1	0	0	0	0
Alteromonas macleodii	Bacteria	1.46187e-08	4.23199e-06	0.0399846	2.433	0	0	0	0	0	0	0	2.33899e-07	0	0	0	0	0	0	0	0	5.45399e-06	2.48361e-06	0	1.8628e-06	1.14941e-05	1.5285e-06	0	1.43942e-06	1.60168e-05	1.2359e-06	0	9.4639e-07	2.22666e-05	1.76884e-06	0	1.21494e-06	0	0	0	0	0	0	0	1	0	0	0	0
Anabaena	Bacteria	3.11934e-08	7.7584e-08	0.124685	0.387567	0	0	0	0	0	4.99095e-07	0	0	0	0	0	0	0	0	0	0	0	2.48361e-07	0	2.32851e-07	0	2.54751e-07	0	0	0	0	0	0	0	5.05382e-07	0	0	0	0	0	0	0	2	0	0	0	0	0	0
Anabaena variabilis	Bacteria	3.11934e-08	7.7584e-08	0.124685	0.387567	0	0	0	0	0	4.99095e-07	0	0	0	0	0	0	0	0	0	0	0	2.48361e-07	0	2.32851e-07	0	2.54751e-07	0	0	0	0	0	0	0	5.05382e-07	0	0	0	0	0	0	0	2	0	0	0	0	0	0
Anaerocellum	Bacteria	0.000113722	0.000139835	0.557166	0.08977	3.50748e-05	3.67345e-05	9.93739e-05	3.15367e-05	1.86563e-05	3.16925e-05	0.000104685	3.43832e-05	0.000180986	0.000156703	0.000263089	0.000149896	0.000175419	0.00014195	0.000199947	0.000159424	6.54479e-05	8.32008e-05	0.000129955	8.26619e-05	8.04584e-05	7.84632e-05	0	7.14913e-05	0.000197541	0.000310954	5.67537e-05	0.000268302	0.000167	0.000282256	0.000119154	0.000243717	8	151	2	139	4	127	2	147	35	564	4	573
Anaerocellum thermophilum	Bacteria	9.48628e-05	3.01321e-05	0.538176	-0.498057	3.06904e-05	3.08959e-05	9.93739e-05	2.6999e-05	1.39922e-05	2.6452e-05	0.000104685	3.0173e-05	0.000144789	0.00010558	0.000263089	9.78382e-05	0.000137046	9.91664e-05	0.000199947	0.000107088	4.36319e-05	2.90582e-05	6.49773e-05	3.44619e-05	3.44822e-05	2.62393e-05	0	2.78288e-05	3.73726e-05	3.70771e-05	0	3.61994e-05	3.33999e-05	4.09359e-05	0	3.64483e-05	7	127	2	119	3	106	2	129	28	380	4	374
Anaerococcus	Bacteria	0.00018569	7.43966e-05	0.508189	-0.397232	0.000113993	8.56328e-05	4.9687e-05	8.44003e-05	7.46251e-05	7.81083e-05	5.23423e-05	6.90002e-05	0.000320604	0.000313128	0.000197316	0.00032386	0.000274093	0.000296649	0.000333244	0.000304355	4.36319e-05	7.37631e-05	0	6.7061e-05	8.04584e-05	7.56609e-05	0.000134508	6.95721e-05	0.000112118	9.34344e-05	5.67537e-05	9.60586e-05	9.46332e-05	0.000101329	0	9.13637e-05	26	352	1	372	16	313	1	295	62	1127	3	1238
Anaerococcus hydrogenalis	Bacteria	0.000185517	7.39771e-05	0.508943	-0.399282	0.000113993	8.49029e-05	4.9687e-05	8.37196e-05	7.46251e-05	7.81083e-05	5.23423e-05	6.90002e-05	0.000320604	0.000312573	0.000197316	0.000323337	0.000274093	0.000296366	0.000333244	0.000304355	3.81779e-05	7.37631e-05	0	6.7061e-05	8.04584e-05	7.46419e-05	0.000134508	6.93322e-05	0.000112118	9.34344e-05	5.67537e-05	9.60586e-05	9.46332e-05	0.000101329	0	9.13637e-05	26	349	1	369	16	313	1	295	62	1125	3	1236
Anaerofustis	Bacteria	0.000203784	0.000274975	0.658712	0.130122	0.000105224	0.000146938	9.93739e-05	0.00016086	6.06329e-05	0.000143739	0.000104685	0.000135661	0.000315433	0.000377032	0.000197316	0.00035656	0.000317948	0.000366349	0	0.000372795	0.000207252	0.000267236	0.000129955	0.000266847	0.00021264	0.000272328	6.7254e-05	0.000265573	0.00030432	0.000380659	0.000170261	0.000394881	0.000356266	0.000372466	0.000357462	0.000374202	24	604	2	709	13	576	2	580	61	1357	3	1363
Anaerofustis stercorihominis	Bacteria	0.000203784	0.000274975	0.658712	0.130122	0.000105224	0.000146938	9.93739e-05	0.00016086	6.06329e-05	0.000143739	0.000104685	0.000135661	0.000315433	0.000377032	0.000197316	0.00035656	0.000317948	0.000366349	0	0.000372795	0.000207252	0.000267236	0.000129955	0.000266847	0.00021264	0.000272328	6.7254e-05	0.000265573	0.00030432	0.000380659	0.000170261	0.000394881	0.000356266	0.000372466	0.000357462	0.000374202	24	604	2	709	13	576	2	580	61	1357	3	1363
Anaeromyxobacter	Bacteria	4.04518e-07	9.27707e-08	0.181811	-0.635942	0	2.43275e-07	0	2.26882e-07	4.66407e-06	2.49547e-07	0	0	0	0	0	0	0	2.83332e-07	0	8.05173e-07	0	2.48361e-07	0	2.32851e-07	0	2.54751e-07	0	0	0	0	0	0	0	5.05382e-07	0	2.42989e-07	0	1	0	1	1	1	0	0	0	0	0	0
Anaeromyxobacter dehalogenans	Bacteria	1.55967e-08	4.67731e-08	0.5	0.459162	0	0	0	0	0	2.49547e-07	0	0	0	0	0	0	0	0	0	0	0	0	0	0	0	0	0	0	0	0	0	0	0	5.05382e-07	0	2.42989e-07	0	0	0	0	0	1	0	0	0	0	0	0
Anaeromyxobacter sp. K	Bacteria	3.42762e-07	1.55225e-08	0.302232	-1.31818	0	0	0	0	4.66407e-06	0	0	0	0	0	0	0	0	2.83332e-07	0	5.36782e-07	0	2.48361e-07	0	0	0	0	0	0	0	0	0	0	0	0	0	0	0	0	0	0	1	0	0	0	0	0	0	0
Anaerostipes	Bacteria	0.000266665	0.000238182	0.673702	-0.0490567	0.000175374	0.000249843	0.000198748	0.000242537	0.000219211	0.00025354	0.000104685	0.000258225	0.000346459	0.000408428	0.000131544	0.000405479	0.000306984	0.000417349	0.000133298	0.000414932	0.000179982	0.000233211	0.000194932	0.000232152	0.000172411	0.000230549	0.000134508	0.000230548	0.00025093	0.000328009	0.000227015	0.000321063	0.000333999	0.000346945	5.9577e-05	0.000335081	40	1027	4	1069	47	1016	2	1104	67	1470	2	1550
Anaerostipes caccae	Bacteria	0.00023927	0.000192999	0.60338	-0.0933331	0.000149068	0.000209703	0.000198748	0.000206009	0.000167907	0.000211117	0.000104685	0.000215187	0.000330946	0.000367586	0.000131544	0.000360484	0.000285056	0.000378815	0.000133298	0.000378163	0.000130896	0.000186519	0.000194932	0.000180925	0.000120688	0.000177561	0.000134508	0.000173211	0.000208219	0.00027882	0.000113507	0.000264753	0.0002839	0.000296154	5.9577e-05	0.000283811	34	862	4	908	36	846	2	920	64	1323	2	1378
Anaerotruncus	Bacteria	0.00217234	0.00123106	0.35939	-0.246647	0.00262184	0.0021795	0.00332903	0.0021994	0.00258856	0.00217905	0.00366396	0.00222882	0.00165473	0.00144589	0.00217048	0.0014422	0.00166648	0.00142885	0.00253266	0.00142596	0.00137986	0.0012269	0.00129955	0.00124202	0.00127584	0.00120089	0.00127783	0.00122495	0.00122262	0.00120871	0.00113507	0.00122747	0.00136383	0.00120584	0.00101281	0.00119283	598	8959	67	9694	555	8732	70	9529	320	5204	33	5513
Anaerotruncus colihominis	Bacteria	0.00136285	0.0008943	0.573925	-0.182964	0.0018765	0.0014667	0.00213654	0.00152261	0.001791	0.00148556	0.00219838	0.00153087	0.000920444	0.000838806	0.00092081	0.000830055	0.000997698	0.000817131	0.00166622	0.000806246	0.000992626	0.00085436	0.000844704	0.000863876	0.000885042	0.000852396	0.000739794	0.000864613	0.000944993	0.000943243	0.000851305	0.000946863	0.0010855	0.000944306	0.000774501	0.000920683	428	6029	43	6711	384	5953	42	6545	178	3019	14	3173
Aneurinibacillus	Bacteria	1.35494e-06	1.16618e-06	0.62032	-0.0651039	0	1.21637e-06	0	2.04194e-06	4.66407e-06	2.74502e-06	0	2.80679e-06	0	1.9449e-06	0	1.8312e-06	0	2.54999e-06	0	1.87874e-06	0	1.98688e-06	0	2.56136e-06	5.74703e-06	2.29276e-06	0	1.91923e-06	0	2.47181e-07	0	1.18299e-06	0	1.26345e-06	0	1.45793e-06	0	5	0	9	1	11	0	12	0	7	0	7
Anopheles	Eukaryota	3.23711e-08	4.4996e-08	0.334927	0.139349	0	0	0	0	0	2.49547e-07	0	0	0	0	0	0	0	0	0	2.68391e-07	0	0	0	2.32851e-07	0	0	0	2.39904e-07	0	2.47181e-07	0	0	0	0	0	0	0	0	0	0	0	1	0	0	0	0	0	0
Anopheles gambiae	Eukaryota	3.23711e-08	4.4996e-08	0.334927	0.139349	0	0	0	0	0	2.49547e-07	0	0	0	0	0	0	0	0	0	2.68391e-07	0	0	0	2.32851e-07	0	0	0	2.39904e-07	0	2.47181e-07	0	0	0	0	0	0	0	0	0	0	0	1	0	0	0	0	0	0
Anoxybacillus	Bacteria	1.68955e-06	5.70788e-06	0.852256	0.528522	0	3.16257e-06	0	4.08388e-06	4.66407e-06	2.74502e-06	0	3.04069e-06	0	2.77842e-06	0	1.8312e-06	0	3.11666e-06	0	1.61035e-06	0	2.73197e-06	0	3.25991e-06	0	1.5285e-06	0	1.91923e-06	1.06779e-05	4.44926e-06	5.67537e-05	3.07577e-06	0	3.28498e-06	0	3.64483e-06	0	13	0	18	1	11	0	13	0	10	0	7
Anoxybacillus flavithermus	Bacteria	1.68955e-06	5.70788e-06	0.852256	0.528522	0	3.16257e-06	0	4.08388e-06	4.66407e-06	2.74502e-06	0	3.04069e-06	0	2.77842e-06	0	1.8312e-06	0	3.11666e-06	0	1.61035e-06	0	2.73197e-06	0	3.25991e-06	0	1.5285e-06	0	1.91923e-06	1.06779e-05	4.44926e-06	5.67537e-05	3.07577e-06	0	3.28498e-06	0	3.64483e-06	0	13	0	18	1	11	0	13	0	10	0	7
Anthozoa	Eukaryota	1.02177e-06	1.45461e-06	0.563354	0.153268	0	2.18947e-06	0	1.58818e-06	4.66407e-06	2.99457e-06	0	3.27459e-06	0	5.55685e-07	0	2.61599e-07	0	2.83332e-07	0	5.36782e-07	0	1.98688e-06	0	1.3971e-06	0	4.07601e-06	0	4.55817e-06	5.33894e-06	9.88724e-07	0	7.09793e-07	0	2.27422e-06	0	1.94391e-06	0	9	0	7	1	12	0	14	0	2	0	1
Apicomplexa	Eukaryota	7.64212e-08	3.35706e-07	0.453305	0.638392	0	4.8655e-07	0	0	0	0	0	4.67798e-07	0	0	0	0	0	0	0	2.68391e-07	0	2.48361e-07	0	4.65701e-07	0	2.54751e-07	0	0	0	1.48309e-06	0	9.4639e-07	0	7.58073e-07	0	1.21494e-06	0	2	0	0	0	0	0	2	0	0	0	0
Aquifex	Bacteria	9.55962e-07	1.59642e-06	0.413951	0.222525	0	0	0	0	0	0	0	0	5.17103e-06	1.38921e-06	0	1.0464e-06	5.48186e-06	1.13333e-06	0	1.07356e-06	0	9.93442e-07	0	6.98552e-07	0	7.64252e-07	0	1.19952e-06	1.06779e-05	1.97745e-06	0	4.02216e-06	0	2.7796e-06	0	2.42989e-06	0	0	0	0	0	0	0	0	1	5	0	4
Aquifex aeolicus	Bacteria	9.55962e-07	1.59642e-06	0.413951	0.222525	0	0	0	0	0	0	0	0	5.17103e-06	1.38921e-06	0	1.0464e-06	5.48186e-06	1.13333e-06	0	1.07356e-06	0	9.93442e-07	0	6.98552e-07	0	7.64252e-07	0	1.19952e-06	1.06779e-05	1.97745e-06	0	4.02216e-06	0	2.7796e-06	0	2.42989e-06	0	0	0	0	0	0	0	0	1	5	0	4
Aquificaceae	Bacteria	1.36336e-06	2.91972e-06	0.143315	0.33056	0	1.45965e-06	0	9.0753e-07	0	7.48642e-07	0	9.35596e-07	5.17103e-06	2.22274e-06	0	1.308e-06	5.48186e-06	1.69999e-06	0	1.87874e-06	0	2.98033e-06	0	2.56136e-06	0	2.80226e-06	0	4.31827e-06	1.60168e-05	3.70771e-06	0	6.38813e-06	0	4.29574e-06	0	3.64483e-06	0	6	0	4	0	3	0	4	1	8	0	5
Aquificae	Bacteria	2.39493e-06	4.51341e-06	0.199937	0.275126	0	3.16257e-06	0	2.72259e-06	0	2.74502e-06	0	2.33899e-06	5.17103e-06	4.72332e-06	0	2.87759e-06	5.48186e-06	4.53332e-06	0	4.56265e-06	5.45399e-06	5.46393e-06	0	4.88986e-06	0	4.58551e-06	0	5.75769e-06	1.60168e-05	6.92107e-06	0	9.2273e-06	0	7.58073e-06	0	6.3177e-06	0	13	0	12	0	11	0	10	1	17	0	11
Aquificae (class)	Bacteria	2.39493e-06	4.51341e-06	0.199937	0.275126	0	3.16257e-06	0	2.72259e-06	0	2.74502e-06	0	2.33899e-06	5.17103e-06	4.72332e-06	0	2.87759e-06	5.48186e-06	4.53332e-06	0	4.56265e-06	5.45399e-06	5.46393e-06	0	4.88986e-06	0	4.58551e-06	0	5.75769e-06	1.60168e-05	6.92107e-06	0	9.2273e-06	0	7.58073e-06	0	6.3177e-06	0	13	0	12	0	11	0	10	1	17	0	11
Aquificales	Bacteria	2.39493e-06	4.51341e-06	0.199937	0.275126	0	3.16257e-06	0	2.72259e-06	0	2.74502e-06	0	2.33899e-06	5.17103e-06	4.72332e-06	0	2.87759e-06	5.48186e-06	4.53332e-06	0	4.56265e-06	5.45399e-06	5.46393e-06	0	4.88986e-06	0	4.58551e-06	0	5.75769e-06	1.60168e-05	6.92107e-06	0	9.2273e-06	0	7.58073e-06	0	6.3177e-06	0	13	0	12	0	11	0	10	1	17	0	11
Arcanobacterium	Bacteria	8.39571e-08	7.52597e-08	0.947952	-0.0469047	0	0	0	0	0	0	0	0	0	0	0	5.23199e-07	0	2.83332e-07	0	5.36782e-07	0	0	0	0	0	0	0	0	0	4.94362e-07	0	7.09793e-07	0	0	0	0	0	0	0	0	0	0	0	0	0	0	0	2
Archaea	Archaea	0.000195905	0.0058582	0.0946828	1.47572	0.000192911	0.000197053	0.000447183	0.000182187	0.000195891	0.000203631	0.000261712	0.000188757	0.000170644	0.000146979	6.57722e-05	0.00015042	0.000158974	0.000154133	0.000266596	0.000151641	0.00322876	0.00646259	0.00422352	0.00614656	0.00362637	0.00651678	0.00349721	0.00614993	0.00450073	0.0086983	0.00499432	0.00825441	0.00489866	0.00870697	0.00554066	0.00828542	44	810	9	803	42	816	5	807	33	529	1	575
Archaeoglobaceae	Archaea	5.02812e-07	9.14797e-07	0.433238	0.25953	0	2.43275e-07	0	0	0	4.99095e-07	0	2.33899e-07	5.17103e-06	2.77842e-07	0	7.84798e-07	0	5.66665e-07	0	2.68391e-07	0	2.48361e-06	0	1.3971e-06	0	1.78325e-06	0	1.91923e-06	5.33894e-06	9.88724e-07	0	4.73195e-07	0	2.52691e-07	0	0	0	1	0	0	0	2	0	1	1	1	0	3
Archaeoglobales	Archaea	5.02812e-07	9.14797e-07	0.433238	0.25953	0	2.43275e-07	0	0	0	4.99095e-07	0	2.33899e-07	5.17103e-06	2.77842e-07	0	7.84798e-07	0	5.66665e-07	0	2.68391e-07	0	2.48361e-06	0	1.3971e-06	0	1.78325e-06	0	1.91923e-06	5.33894e-06	9.88724e-07	0	4.73195e-07	0	2.52691e-07	0	0	0	1	0	0	0	2	0	1	1	1	0	3
Archaeoglobi	Archaea	5.02812e-07	9.14797e-07	0.433238	0.25953	0	2.43275e-07	0	0	0	4.99095e-07	0	2.33899e-07	5.17103e-06	2.77842e-07	0	7.84798e-07	0	5.66665e-07	0	2.68391e-07	0	2.48361e-06	0	1.3971e-06	0	1.78325e-06	0	1.91923e-06	5.33894e-06	9.88724e-07	0	4.73195e-07	0	2.52691e-07	0	0	0	1	0	0	0	2	0	1	1	1	0	3
Archaeoglobus	Archaea	5.02812e-07	9.14797e-07	0.433238	0.25953	0	2.43275e-07	0	0	0	4.99095e-07	0	2.33899e-07	5.17103e-06	2.77842e-07	0	7.84798e-07	0	5.66665e-07	0	2.68391e-07	0	2.48361e-06	0	1.3971e-06	0	1.78325e-06	0	1.91923e-06	5.33894e-06	9.88724e-07	0	4.73195e-07	0	2.52691e-07	0	0	0	1	0	0	0	2	0	1	1	1	0	3
Archaeoglobus fulgidus	Archaea	5.02812e-07	9.14797e-07	0.433238	0.25953	0	2.43275e-07	0	0	0	4.99095e-07	0	2.33899e-07	5.17103e-06	2.77842e-07	0	7.84798e-07	0	5.66665e-07	0	2.68391e-07	0	2.48361e-06	0	1.3971e-06	0	1.78325e-06	0	1.91923e-06	5.33894e-06	9.88724e-07	0	4.73195e-07	0	2.52691e-07	0	0	0	1	0	0	0	2	0	1	1	1	0	3
Arcobacter	Bacteria	1.77083e-08	1.55225e-08	0.946308	-0.0539571	0	0	0	0	0	0	0	0	0	0	0	0	0	2.83332e-07	0	0	0	2.48361e-07	0	0	0	0	0	0	0	0	0	0	0	0	0	0	0	0	0	0	0	0	0	0	0	0	0	0
Arcobacter butzleri	Bacteria	1.77083e-08	1.55225e-08	0.946308	-0.0539571	0	0	0	0	0	0	0	0	0	0	0	0	0	2.83332e-07	0	0	0	2.48361e-07	0	0	0	0	0	0	0	0	0	0	0	0	0	0	0	0	0	0	0	0	0	0	0	0	0	0
Aromatoleum	Bacteria	7.65184e-06	1.71713e-06	0.010539	-0.648766	0	5.59532e-06	4.9687e-05	7.26024e-06	4.66407e-06	7.23687e-06	0	7.01697e-06	5.17103e-06	4.16764e-06	0	5.75519e-06	1.09637e-05	7.93331e-06	0	6.97816e-06	0	1.49016e-06	0	3.72561e-06	0	3.31176e-06	0	1.67933e-06	5.33894e-06	1.97745e-06	0	4.02216e-06	0	2.52691e-06	0	3.40184e-06	0	23	1	32	1	29	0	30	1	15	0	22
Aromatoleum aromaticum	Bacteria	7.65184e-06	1.71713e-06	0.010539	-0.648766	0	5.59532e-06	4.9687e-05	7.26024e-06	4.66407e-06	7.23687e-06	0	7.01697e-06	5.17103e-06	4.16764e-06	0	5.75519e-06	1.09637e-05	7.93331e-06	0	6.97816e-06	0	1.49016e-06	0	3.72561e-06	0	3.31176e-06	0	1.67933e-06	5.33894e-06	1.97745e-06	0	4.02216e-06	0	2.52691e-06	0	3.40184e-06	0	23	1	32	1	29	0	30	1	15	0	22
Arthrobacter	Bacteria	8.01073e-07	5.11245e-05	0.327122	1.80442	0	1.70292e-06	0	9.0753e-07	0	0	0	1.1695e-06	0	1.66705e-06	0	1.5696e-06	0	3.11666e-06	0	2.68391e-06	5.45399e-05	7.00377e-05	0	6.44996e-05	5.74703e-05	7.54062e-05	6.7254e-05	7.05317e-05	1.06779e-05	2.27406e-05	0.000113507	1.9401e-05	3.33999e-05	1.92045e-05	0.000119154	2.0168e-05	0	7	0	4	0	0	0	5	0	6	0	6
Arthrobacter aurescens	Bacteria	4.94927e-07	4.78445e-05	0.332445	1.98442	0	0	0	0	0	0	0	0	0	1.66705e-06	0	1.5696e-06	0	2.26666e-06	0	2.41552e-06	4.36319e-05	6.6809e-05	0	6.0774e-05	5.17232e-05	7.05659e-05	6.7254e-05	6.64533e-05	1.06779e-05	2.00217e-05	0.000113507	1.75082e-05	2.22666e-05	1.7183e-05	0.000119154	1.79811e-05	0	0	0	0	0	0	0	0	0	6	0	6
Arthrobacter chlorophenolicus	Bacteria	1.64338e-07	3.67216e-07	0.532264	0.347731	0	7.29825e-07	0	6.80647e-07	0	0	0	9.35596e-07	0	0	0	0	0	2.83332e-07	0	0	0	4.96721e-07	0	1.16425e-06	0	1.019e-06	0	7.19711e-07	0	9.88724e-07	0	0	0	7.58073e-07	0	7.28966e-07	0	3	0	3	0	0	0	4	0	0	0	0
Arthrobacter sp. FB24	Bacteria	0	8.14422e-07	0.0407909	2.91138	0	0	0	0	0	0	0	0	0	0	0	0	0	0	0	0	5.45399e-06	9.93442e-07	0	9.31402e-07	0	1.019e-06	0	4.79808e-07	0	1.48309e-06	0	1.18299e-06	0	7.58073e-07	0	7.28966e-07	0	0	0	0	0	0	0	0	0	0	0	0
Arthropoda	Eukaryota	1.13391e-07	7.49701e-08	0.745215	-0.177749	0	0	0	2.26882e-07	0	2.49547e-07	0	0	0	2.77842e-07	0	5.23199e-07	0	0	0	5.36782e-07	0	0	0	2.32851e-07	0	0	0	2.39904e-07	0	2.47181e-07	0	2.36598e-07	0	0	0	2.42989e-07	0	0	0	1	0	1	0	0	0	1	0	2
Ascomycota	Eukaryota	1.10745e-05	1.31979e-05	0.735946	0.0761736	4.38435e-06	6.8117e-06	0	7.26024e-06	9.32814e-06	7.48642e-06	0	5.37968e-06	3.10262e-05	1.72262e-05	0	2.24976e-05	2.74093e-05	2.03999e-05	0	1.79822e-05	1.6362e-05	1.16729e-05	0	1.37382e-05	2.87351e-05	1.47755e-05	0	1.39144e-05	1.60168e-05	1.7797e-05	0	1.9401e-05	2.22666e-05	1.36453e-05	0	2.28409e-05	1	28	0	32	2	30	0	23	6	62	0	86
Aspergillus	Eukaryota	0	1.47873e-08	0.5	1.19831	0	0	0	0	0	0	0	0	0	0	0	0	0	0	0	0	0	0	0	0	0	0	0	0	0	0	0	2.36598e-07	0	0	0	0	0	0	0	0	0	0	0	0	0	0	0	0
Aspergillus flavus	Eukaryota	0	1.47873e-08	0.5	1.19831	0	0	0	0	0	0	0	0	0	0	0	0	0	0	0	0	0	0	0	0	0	0	0	0	0	0	0	2.36598e-07	0	0	0	0	0	0	0	0	0	0	0	0	0	0	0	0
Atopobium	Bacteria	7.47435e-06	4.29049e-05	0.16295	0.758886	1.75374e-05	9.731e-06	0	9.52906e-06	4.66407e-06	1.29765e-05	0	1.28644e-05	2.06841e-05	7.50175e-06	0	7.06319e-06	5.48186e-06	5.38332e-06	0	6.17299e-06	8.18099e-05	6.63123e-05	0	7.19508e-05	4.59762e-05	6.44519e-05	0	7.14913e-05	5.87284e-05	4.62228e-05	0	4.1168e-05	5.56666e-05	4.01778e-05	0	4.2523e-05	4	40	0	42	1	52	0	55	4	27	0	27
Atopobium rimae	Bacteria	7.47435e-06	4.29049e-05	0.16295	0.758886	1.75374e-05	9.731e-06	0	9.52906e-06	4.66407e-06	1.29765e-05	0	1.28644e-05	2.06841e-05	7.50175e-06	0	7.06319e-06	5.48186e-06	5.38332e-06	0	6.17299e-06	8.18099e-05	6.63123e-05	0	7.19508e-05	4.59762e-05	6.44519e-05	0	7.14913e-05	5.87284e-05	4.62228e-05	0	4.1168e-05	5.56666e-05	4.01778e-05	0	4.2523e-05	4	40	0	42	1	52	0	55	4	27	0	27
Aurantimonadaceae	Bacteria	1.46187e-08	0	0.5	-1.19364	0	0	0	0	0	0	0	2.33899e-07	0	0	0	0	0	0	0	0	0	0	0	0	0	0	0	0	0	0	0	0	0	0	0	0	0	0	0	0	0	0	0	1	0	0	0	0
Aurantimonas	Bacteria	1.46187e-08	0	0.5	-1.19364	0	0	0	0	0	0	0	2.33899e-07	0	0	0	0	0	0	0	0	0	0	0	0	0	0	0	0	0	0	0	0	0	0	0	0	0	0	0	0	0	0	0	1	0	0	0	0
Aves	Eukaryota	0	1.51868e-08	0.5	1.20916	0	0	0	0	0	0	0	0	0	0	0	0	0	0	0	0	0	0	0	0	0	0	0	0	0	0	0	0	0	0	0	2.42989e-07	0	0	0	0	0	0	0	0	0	0	0	0
Azoarcus	Bacteria	7.27227e-06	1.24826e-05	0.0666831	0.234609	1.3153e-05	9.731e-06	0	9.75595e-06	4.66407e-06	9.98189e-06	0	1.14611e-05	5.17103e-06	1.08359e-05	0	1.41264e-05	5.48186e-06	9.91664e-06	0	1.20776e-05	0	3.97377e-06	6.49773e-05	5.35556e-06	0	5.34976e-06	6.7254e-05	4.31827e-06	1.60168e-05	7.41543e-06	0	8.04432e-06	5.56666e-06	7.07534e-06	0	4.37379e-06	3	40	0	43	1	40	0	49	1	39	0	54
Azoarcus sp. BH72	Bacteria	7.27227e-06	1.24678e-05	0.06213	0.234094	1.3153e-05	9.731e-06	0	9.75595e-06	4.66407e-06	9.98189e-06	0	1.14611e-05	5.17103e-06	1.08359e-05	0	1.41264e-05	5.48186e-06	9.91664e-06	0	1.20776e-05	0	3.97377e-06	6.49773e-05	5.35556e-06	0	5.34976e-06	6.7254e-05	4.31827e-06	1.60168e-05	7.41543e-06	0	7.80772e-06	5.56666e-06	7.07534e-06	0	4.37379e-06	3	40	0	43	1	40	0	49	1	39	0	54
Azorhizobium	Bacteria	1.09065e-07	5.7973e-07	0.0310138	0.722324	0	0	0	4.53765e-07	0	2.49547e-07	0	2.33899e-07	0	2.77842e-07	0	2.61599e-07	0	0	0	2.68391e-07	0	2.48361e-07	0	2.32851e-07	0	1.019e-06	0	7.19711e-07	5.33894e-06	7.41543e-07	0	2.36598e-07	0	2.52691e-07	0	4.85977e-07	0	0	0	2	0	1	0	1	0	1	0	1
Azorhizobium caulinodans	Bacteria	1.09065e-07	5.7973e-07	0.0310138	0.722324	0	0	0	4.53765e-07	0	2.49547e-07	0	2.33899e-07	0	2.77842e-07	0	2.61599e-07	0	0	0	2.68391e-07	0	2.48361e-07	0	2.32851e-07	0	1.019e-06	0	7.19711e-07	5.33894e-06	7.41543e-07	0	2.36598e-07	0	2.52691e-07	0	4.85977e-07	0	0	0	2	0	1	0	1	0	1	0	1
Bacillaceae	Bacteria	0.000630104	0.00110644	0.158543	0.244516	0.000482278	0.000533745	0.000596244	0.000540661	0.000555024	0.000542017	0.000418739	0.000531887	0.000879075	0.000845475	0.000263089	0.000832933	0.000761978	0.000835264	0.00059984	0.000863414	0.00115079	0.0012495	0.000649773	0.00123271	0.0012586	0.00125108	0.00107606	0.00122399	0.00104109	0.00110861	0.00107832	0.00110941	0.0010187	0.00112094	0.00101281	0.00112066	110	2194	12	2383	119	2172	8	2274	170	3043	4	3184
Bacillales	Bacteria	0.00144808	0.00250017	0.318773	0.237176	0.000964557	0.000917876	0.000993739	0.000935437	0.00103542	0.000905358	0.000785135	0.000907762	0.00210461	0.0022583	0.0011839	0.00216787	0.00206118	0.00221793	0.00153292	0.00219732	0.00238885	0.00252061	0.00168941	0.00248382	0.00240226	0.00247872	0.00208487	0.00243886	0.002536	0.00288089	0.00289444	0.00284461	0.0026052	0.00288244	0.00202562	0.00284612	220	3773	20	4123	222	3628	15	3881	407	8128	18	8287
Bacillariophyta	Eukaryota	0	1.57932e-08	0.5	1.22513	0	0	0	0	0	0	0	0	0	0	0	0	0	0	0	0	0	0	0	0	0	0	0	0	0	0	0	0	0	2.52691e-07	0	0	0	0	0	0	0	0	0	0	0	0	0	0
Bacilli	Bacteria	0.00879458	0.00382778	0.292363	-0.361268	0.0069185	0.00639472	0.00491901	0.00663631	0.00774702	0.00640887	0.00423973	0.00661069	0.0127052	0.0112485	0.0101289	0.0114989	0.0131016	0.0112834	0.00933085	0.0115411	0.00377962	0.00404306	0.00298895	0.00404694	0.003862	0.00402506	0.00309368	0.00401647	0.00391345	0.00415338	0.00340522	0.00416033	0.00373523	0.00417824	0.00369377	0.00414903	1578	26286	99	29250	1661	25682	81	28263	2457	40485	154	43956
Bacillus	Bacteria	0.000412401	0.000638927	0.21967	0.190131	0.000359517	0.000363939	0.000397496	0.000362331	0.000363797	0.000356354	0.000366396	0.000347808	0.000558471	0.000522899	0.000131544	0.000514828	0.000422103	0.000523315	0.000466542	0.000541076	0.000605393	0.000656914	0.000389864	0.000643133	0.000781596	0.000659804	0.000605286	0.000651339	0.000603301	0.000692848	0.000624291	0.000663656	0.000567799	0.000683529	0.000714924	0.000679153	82	1496	8	1597	78	1428	7	1487	108	1882	2	1968
Bacillus amyloliquefaciens	Bacteria	3.24673e-07	2.18128e-06	0.188778	0.826128	0	9.731e-07	0	9.0753e-07	0	4.99095e-07	0	1.1695e-06	0	5.55685e-07	0	5.23199e-07	0	5.66665e-07	0	0	5.45399e-06	1.73852e-06	0	1.8628e-06	0	1.5285e-06	0	1.67933e-06	5.33894e-06	1.48309e-06	0	3.07577e-06	5.56666e-06	3.28498e-06	0	3.88782e-06	0	4	0	4	0	2	0	5	0	2	0	2
Bacillus anthracis	Bacteria	4.71594e-06	4.33368e-06	0.465005	-0.0367035	0	7.29825e-07	4.9687e-05	1.13441e-06	0	2.49547e-07	0	2.33899e-07	0	3.33411e-06	0	4.70879e-06	1.09637e-05	2.26666e-06	0	2.14713e-06	1.6362e-05	8.69262e-06	0	6.98552e-06	1.14941e-05	7.89727e-06	0	8.87644e-06	0	2.71899e-06	0	2.36598e-06	0	1.51615e-06	0	2.42989e-06	0	3	1	5	0	1	0	1	0	12	0	18
Bacillus cereus	Bacteria	0.000142262	0.00028308	0.308838	0.298817	5.69965e-05	5.74129e-05	9.93739e-05	5.42249e-05	3.73126e-05	4.94104e-05	0	5.07561e-05	0.000325775	0.000251447	0.000131544	0.000241195	0.000158974	0.000249333	0.000266596	0.000245846	0.000212706	0.000281393	0.000129955	0.000270339	0.000258616	0.000286849	0.000134508	0.000276129	0.000256269	0.000361131	0.000283768	0.000343776	0.000289466	0.000368676	0.000417039	0.000358651	13	236	2	239	8	198	0	217	63	905	2	922
Bacillus clausii	Bacteria	1.12178e-05	1.72293e-05	0.946086	0.186347	8.7687e-06	1.16772e-05	4.9687e-05	1.29323e-05	2.33204e-05	1.3226e-05	0	1.38e-05	1.03421e-05	7.2239e-06	0	6.80159e-06	5.48186e-06	7.36664e-06	0	8.8569e-06	1.6362e-05	1.2418e-05	6.49773e-05	9.31402e-06	1.72411e-05	1.04448e-05	6.7254e-05	1.27149e-05	2.13558e-05	9.64006e-06	0	7.57112e-06	5.56666e-06	1.03603e-05	0	1.04485e-05	2	48	1	57	5	53	0	59	2	26	0	26
Bacillus coahuilensis	Bacteria	2.29608e-07	5.20315e-07	0.214478	0.354227	0	0	0	0	0	4.99095e-07	0	4.67798e-07	0	8.33527e-07	0	7.84798e-07	0	2.83332e-07	0	8.05173e-07	0	7.45082e-07	0	6.98552e-07	0	1.019e-06	0	1.19952e-06	0	9.88724e-07	0	7.09793e-07	0	1.26345e-06	0	1.70092e-06	0	0	0	0	0	2	0	2	0	3	0	3
Bacillus cytotoxicus	Bacteria	1.03917e-06	2.88277e-06	0.0923013	0.442858	0	1.45965e-06	0	2.04194e-06	4.66407e-06	7.48642e-07	0	1.1695e-06	5.17103e-06	0	0	0	0	5.66665e-07	0	8.05173e-07	5.45399e-06	4.47049e-06	0	3.25991e-06	0	4.33076e-06	0	5.51779e-06	0	2.22463e-06	0	3.07577e-06	1.11333e-05	2.52691e-06	0	4.1308e-06	0	6	0	9	1	3	0	5	1	0	0	0
Bacillus halodurans	Bacteria	2.77168e-07	2.47347e-06	0.00943716	0.949174	0	2.43275e-07	0	9.0753e-07	0	9.98189e-07	0	9.35596e-07	0	0	0	2.61599e-07	0	2.83332e-07	0	8.05173e-07	5.45399e-06	2.23525e-06	0	2.09566e-06	0	4.07601e-06	0	5.03798e-06	0	4.44926e-06	0	4.73195e-06	5.56666e-06	2.52691e-06	0	3.40184e-06	0	1	0	4	0	4	0	4	0	0	0	1
Bacillus licheniformis	Bacteria	6.12269e-06	1.33767e-05	0.922463	0.339367	4.38435e-06	6.08187e-06	0	4.99141e-06	4.66407e-06	6.73778e-06	0	5.61358e-06	1.55131e-05	1.19472e-05	0	1.0464e-05	5.48186e-06	1.16166e-05	0	1.04672e-05	5.45399e-06	2.48361e-06	0	5.35556e-06	1.14941e-05	4.07601e-06	6.7254e-05	5.75769e-06	5.33894e-06	1.16175e-05	5.67537e-05	1.06469e-05	5.56666e-06	9.34956e-06	0	1.28784e-05	1	25	0	22	1	27	0	24	3	43	0	40
Bacillus pumilus	Bacteria	1.87706e-06	1.37327e-06	0.836201	-0.135638	4.38435e-06	2.43275e-06	0	1.58818e-06	9.32814e-06	4.7414e-06	0	3.74239e-06	0	5.55685e-07	0	7.84798e-07	0	1.13333e-06	0	1.34195e-06	0	9.93442e-07	0	1.16425e-06	0	2.54751e-06	0	2.63894e-06	5.33894e-06	2.47181e-06	0	2.36598e-06	0	2.02153e-06	0	2.42989e-06	1	10	0	7	2	19	0	16	0	2	0	3
Bacillus selenitireducens	Bacteria	4.45957e-07	8.64748e-06	0.0102226	1.28667	0	7.29825e-07	0	1.13441e-06	0	0	0	7.01697e-07	0	2.77842e-07	0	1.8312e-06	0	8.49997e-07	0	1.61035e-06	1.0908e-05	6.20901e-06	0	8.14977e-06	1.14941e-05	6.36877e-06	0	5.75769e-06	5.33894e-06	4.44926e-06	5.67537e-05	7.09793e-06	0	7.32803e-06	0	8.5046e-06	0	3	0	5	0	0	0	3	0	1	0	7
Bacillus subtilis	Bacteria	5.42393e-06	1.04968e-05	0.505812	0.286704	8.7687e-06	9.731e-07	0	2.94947e-06	4.66407e-06	3.74321e-06	0	2.33899e-06	1.03421e-05	7.77959e-06	0	8.63278e-06	1.64456e-05	1.04833e-05	0	9.66207e-06	5.45399e-06	8.94098e-06	0	6.05411e-06	5.74703e-06	8.66152e-06	0	9.11634e-06	1.06779e-05	1.0876e-05	5.67537e-05	9.9371e-06	1.67e-05	8.3388e-06	0	1.06915e-05	2	4	0	13	1	15	0	10	2	28	0	33
Bacillus thuringiensis	Bacteria	1.87257e-06	7.36927e-06	0.829157	0.594813	0	4.8655e-07	0	6.80647e-07	0	1.24774e-06	0	2.33899e-07	0	3.61195e-06	0	3.92399e-06	1.09637e-05	4.24999e-06	0	4.56265e-06	1.0908e-05	6.20901e-06	0	3.95846e-06	1.72411e-05	4.33076e-06	6.7254e-05	3.59856e-06	0	4.94362e-07	0	1.18299e-06	0	1.51615e-06	0	1.21494e-06	0	2	0	3	0	5	0	1	0	13	0	15
Bacillus weihenstephanensis	Bacteria	5.54186e-06	2.48939e-06	0.0909001	-0.347466	1.75374e-05	7.29825e-06	0	5.67206e-06	4.66407e-06	6.23868e-06	0	7.48477e-06	0	4.16764e-06	0	1.07256e-05	5.48186e-06	6.51665e-06	0	1.28828e-05	1.0908e-05	2.73197e-06	0	3.49276e-06	0	2.29276e-06	0	3.83846e-06	5.33894e-06	1.73027e-06	0	3.54896e-06	0	3.03229e-06	0	2.91586e-06	4	30	0	25	1	25	0	32	0	15	0	41
Bacteria	Bacteria	0.99312	0.987862	0.071602	-0.00230518	0.993459	0.993327	0.993044	0.993339	0.993368	0.993409	0.994242	0.993371	0.993092	0.992691	0.993883	0.992707	0.992594	0.992642	0.992202	0.992546	0.990766	0.987032	0.989539	0.987392	0.990414	0.987017	0.990181	0.987323	0.989295	0.984883	0.989274	0.985331	0.98895	0.984893	0.988204	0.985304	226592	4083147	19986	4378208	212983	3980844	18995	4247008	192049	3572856	15111	3794761
Bacteroidaceae	Bacteria	0.0620942	0.0670375	0.968951	0.0332668	0.0694832	0.0889009	0.0565935	0.0854469	0.0704228	0.0878781	0.054436	0.0849678	0.0472787	0.057485	0.0361747	0.0551643	0.0490352	0.0565979	0.0391895	0.054453	0.0690693	0.0775178	0.0596491	0.0755833	0.0697402	0.0769676	0.0621427	0.0751191	0.0615046	0.0679711	0.0562997	0.0662951	0.0614281	0.0676514	0.0596962	0.0659653	15848	365434	1139	376613	15099	352150	1040	363267	9143	206898	550	210873
Bacteroidales	Bacteria	0.0809624	0.185607	0.124429	0.360311	0.0936979	0.116437	0.0756733	0.112616	0.0951191	0.115182	0.0736456	0.112022	0.0611423	0.071543	0.0474217	0.0690578	0.0624767	0.0707181	0.05012	0.0685256	0.198133	0.196303	0.163613	0.195033	0.200594	0.196084	0.162284	0.194874	0.18934	0.187696	0.167934	0.186337	0.190524	0.187748	0.166696	0.186519	21371	478623	1523	496361	20394	461563	1407	478934	11824	257495	721	263983
Bacteroides	Bacteria	0.0620719	0.0670218	0.968597	0.0333209	0.06947	0.0888666	0.0565935	0.0854133	0.0704041	0.0878404	0.054436	0.084929	0.0472425	0.0574598	0.0361747	0.0551399	0.0489913	0.0565696	0.0391895	0.0544297	0.0690421	0.0774922	0.0596491	0.0755607	0.0697402	0.0769459	0.0621427	0.075093	0.0614779	0.0679508	0.0562997	0.0662752	0.0614058	0.0676307	0.0596962	0.0659459	15845	365293	1139	376465	15095	351999	1040	363101	9136	206807	550	210780
Bacteroides caccae	Bacteria	0.000118245	0.000288436	0.00595558	0.387266	9.64557e-05	0.000146938	4.9687e-05	0.00013976	0.000135258	0.000138249	5.23423e-05	0.000145953	0.000124105	0.000167817	0	0.000164023	7.6746e-05	0.000158099	0.000133298	0.000163182	0.000316331	0.000336777	0.000129955	0.000330182	0.000373557	0.000350282	0.000134508	0.000327709	0.000448471	0.000322818	0.000227015	0.000314438	0.000295033	0.000342396	5.9577e-05	0.000305923	22	604	1	616	29	554	1	624	24	604	0	627
Bacteroides capillosus	Bacteria	0.00260661	0.00530568	0.349166	0.308665	0.00288929	0.002469	0.00332903	0.00258102	0.00291971	0.00249597	0.00287883	0.00267768	0.00265791	0.00227275	0.00269666	0.00232719	0.00242298	0.00229103	0.00246601	0.00233071	0.00689384	0.00570236	0.00896686	0.00608555	0.00711482	0.00578946	0.00901204	0.00610435	0.00407895	0.00315378	0.003916	0.00336394	0.00381873	0.00316495	0.00434912	0.00337608	659	10149	67	11376	626	10002	55	11448	514	8180	41	8896
Bacteroides cellulosilyticus	Bacteria	0.000194709	0.000652017	0.0214252	0.524872	0.000184143	0.000253736	0.000149061	0.000243672	0.00025186	0.000250546	0.000366396	0.00024115	0.000108592	0.000166705	0.000328861	0.000153559	0.000115119	0.000152716	0	0.000149225	0.000621755	0.000776872	0.000519818	0.000735109	0.000672402	0.000733682	0.000269016	0.000718032	0.00070474	0.000719544	0.000681044	0.000693231	0.000590066	0.00067898	0.000655347	0.00066263	42	1043	3	1074	54	1004	7	1031	21	600	5	587
Bacteroides coprocola	Bacteria	0.000261462	0.00111417	0.0412544	0.629543	0.000219217	0.000411378	0.000198748	0.000398633	0.000382454	0.00040252	0.000314054	0.000388039	0.000139618	0.000236722	6.57722e-05	0.000222621	0.000180901	0.000252166	0.000133298	0.000237258	0.000932632	0.00127608	0.000844704	0.00127183	0.000982742	0.00126254	0.000538032	0.00125446	0.00107313	0.00132044	0.00107832	0.00128709	0.00107993	0.00132056	0.00101281	0.00129148	50	1691	4	1757	82	1613	6	1659	27	852	1	851
Bacteroides coprophilus	Bacteria	0.000248926	0.000316026	0.481776	0.103652	0.000245524	0.00033134	0.000347809	0.000328526	0.000279844	0.000327656	0.000418739	0.000313893	0.000124105	0.000218384	0.000197316	0.000203001	0.000197347	0.000192666	6.66489e-05	0.000190021	0.000321785	0.000343234	0.000194932	0.000339263	0.000281604	0.000338818	0.000470778	0.0003481	0.00030432	0.000315403	0.00045403	0.000314911	0.000306166	0.000306009	0.000119154	0.000297904	56	1362	7	1448	60	1313	8	1342	24	786	3	776
Bacteroides dorei	Bacteria	0.000347872	0.000554959	0.316007	0.202841	0.000333211	0.000564155	0.000447183	0.000530224	0.000419766	0.00056797	0.000157027	0.00054592	0.000212012	0.000311184	0.000197316	0.000305025	0.000224756	0.000313082	0.000133298	0.000303819	0.000687203	0.000783578	0.000194932	0.000741862	0.00058045	0.000781575	0.00067254	0.000761934	0.00040576	0.000530698	0.000510783	0.000505372	0.000406366	0.00054	0.000238308	0.000537977	76	2319	9	2337	90	2276	3	2334	41	1120	3	1166
Bacteroides eggerthii	Bacteria	3.41568e-05	0.000103645	0.00658202	0.482064	3.50748e-05	4.8655e-05	0	4.46959e-05	2.79844e-05	3.29402e-05	0	3.39154e-05	3.61972e-05	4.80667e-05	6.57722e-05	4.76111e-05	3.28911e-05	4.78832e-05	0	4.48213e-05	9.81718e-05	8.74229e-05	0	8.66204e-05	0.000103446	9.12007e-05	0.000201762	8.49259e-05	7.47452e-05	9.26929e-05	0.000227015	9.5822e-05	0.000111333	9.67806e-05	0.000119154	8.72329e-05	8	200	0	197	6	132	0	145	7	173	1	182
Bacteroides finegoldii	Bacteria	0.000393075	0.000752534	0.226697	0.28205	0.000499816	0.000550774	0.000645931	0.000541795	0.000457079	0.000543764	0.000418739	0.000537266	0.000237867	0.000255059	0.000328861	0.000248781	0.000252165	0.000251883	0.000266596	0.000252824	0.000665387	0.000836727	0.000844704	0.000779118	0.000724125	0.00078667	0.000739794	0.000765053	0.000635334	0.000790485	0.000681044	0.000761607	0.000740366	0.000801535	0.000714924	0.000773675	114	2264	13	2388	98	2179	8	2297	46	918	5	951
Bacteroides fragilis	Bacteria	9.05061e-05	0.000313496	0.0291281	0.539551	0.00010084	0.00011215	9.93739e-05	0.000113214	9.79455e-05	0.000109052	5.23423e-05	0.000108997	8.27365e-05	8.50198e-05	6.57722e-05	8.31886e-05	4.38548e-05	8.30164e-05	0.000133298	7.72966e-05	0.000234522	0.000303	0.000324886	0.00031202	0.000396545	0.000303153	0.000134508	0.000308756	0.000309659	0.000361131	0.000227015	0.000355369	0.000367399	0.000362106	0.000357462	0.000358408	23	461	2	499	21	437	1	466	16	306	1	318
Bacteroides intestinalis	Bacteria	8.34561e-05	0.000277445	0.0233133	0.521716	8.33026e-05	0.000129422	4.9687e-05	0.000123424	0.000111938	0.000137501	5.23423e-05	0.000134726	4.65393e-05	8.86317e-05	0	8.47582e-05	8.77097e-05	0.000106816	0	9.84995e-05	0.000239976	0.000356646	0	0.000341592	0.000281604	0.000351811	0.000134508	0.000331067	0.000224236	0.000332953	0.000283768	0.000333129	0.000278333	0.000326982	0.000297885	0.000324633	19	532	1	544	24	551	1	576	9	319	0	324
Bacteroides ovatus	Bacteria	0.00153036	0.00155754	0.958109	0.00764465	0.00212641	0.00276141	0.0015403	0.00262548	0.0020895	0.00273154	0.00146558	0.00263557	0.000641208	0.00101746	0.000263089	0.000978644	0.000838724	0.00100186	0.000799787	0.00096916	0.00125987	0.00150854	0.00071475	0.00147883	0.00117239	0.00147704	0.00107606	0.00144038	0.00148423	0.00209214	0.0015891	0.00203308	0.00160876	0.00210491	0.00184689	0.00203357	485	11351	31	11572	448	10946	28	11268	124	3662	4	3741
Bacteroides pectinophilus	Bacteria	0.00191026	0.00405994	0.0469923	0.327428	0.00198611	0.00233276	0.00149061	0.00225748	0.00207085	0.00228885	0.00188432	0.00230367	0.00196499	0.00179514	0.00138122	0.00173911	0.00200636	0.00178273	0.00153292	0.00174696	0.00346874	0.0042877	0.00272904	0.00425697	0.00375281	0.00429841	0.00363172	0.00423502	0.00391878	0.00449202	0.00437003	0.00442627	0.00417499	0.00445014	0.00405124	0.0044151	453	9589	30	9950	444	9172	36	9849	380	6461	21	6648
Bacteroides plebeius	Bacteria	4.65171e-05	0.000656306	0.0169278	1.14949	5.69965e-05	5.01146e-05	0	5.19561e-05	7.46251e-05	4.96599e-05	5.23423e-05	5.59019e-05	2.06841e-05	5.27901e-05	0	5.07503e-05	4.38548e-05	5.83665e-05	6.66489e-05	5.95828e-05	0.000752651	0.000706337	0.000389864	0.000669911	0.000804584	0.000717123	0.000605286	0.000691643	0.000571267	0.000754891	0.000567537	0.000710502	0.000662432	0.000760347	0.000417039	0.000719489	13	206	0	229	16	199	1	239	4	190	0	194
Bacteroides stercoris	Bacteria	0.00250528	0.000975348	0.503743	-0.409696	0.00361709	0.00501341	0.00337871	0.00470736	0.00363331	0.00493904	0.00314054	0.00467213	0.000775655	0.00105525	0.000789266	0.000985707	0.000904506	0.00102765	0.000466542	0.000978285	0.00094354	0.00108583	0.00116959	0.00103875	0.000925271	0.00107352	0.000874302	0.00102967	0.000731435	0.00102901	0.000624291	0.000999861	0.000890665	0.0010052	0.00119154	0.000993094	825	20608	68	20748	779	19792	60	19975	150	3798	12	3768
Bacteroides thetaiotaomicron	Bacteria	0.00592668	0.00236519	0.156626	-0.398945	0.00598025	0.00912889	0.0049687	0.00863946	0.00626385	0.00901265	0.0044491	0.00860936	0.0038731	0.00603807	0.00309129	0.00567357	0.00422103	0.00591825	0.00333244	0.00562682	0.00236703	0.00349642	0.00279402	0.00331789	0.0024195	0.00346945	0.00235389	0.00328692	0.0013988	0.00210598	0.00187287	0.00201983	0.00149186	0.00208268	0.00137027	0.00199566	1364	37525	100	38079	1343	36116	85	36808	749	21732	47	21688
Bacteroides uniformis	Bacteria	0.00045705	0.000994427	0.245059	0.337609	0.000284983	0.0003328	0.000149061	0.000324669	0.00025186	0.00031992	0.000104685	0.000308747	0.000605011	0.000814356	0.000526177	0.000777735	0.000690714	0.000807214	0.000266596	0.000748274	0.00110716	0.00130389	0.000909682	0.00127625	0.0010632	0.00132368	0.00121057	0.00129332	0.000875587	0.000847584	0.000510783	0.000853171	0.000796032	0.000849294	0.000834078	0.000856534	65	1368	3	1431	54	1282	2	1320	117	2931	8	2973
Bacteroides vulgatus	Bacteria	0.000191381	0.000309623	0.141771	0.208933	0.000179758	0.000286821	4.9687e-05	0.000260915	0.000144586	0.000278744	0.000157027	0.00025916	0.000124105	0.00023311	6.57722e-05	0.000212157	0.000175419	0.000225816	0.000199947	0.000209077	0.000343601	0.000309954	0.000129955	0.000289899	0.000281604	0.000296275	0.000538032	0.000283086	0.000240252	0.000335177	0.000340522	0.000334076	0.000306166	0.000345176	0.000238308	0.000341885	41	1179	1	1150	31	1117	3	1108	24	839	1	811
Bacteroidetes	Bacteria	0.0822972	0.189099	0.124272	0.361305	0.095307	0.118389	0.0767664	0.114578	0.0968634	0.117099	0.0748495	0.113948	0.0621093	0.0727097	0.0479479	0.0702415	0.0635457	0.0719061	0.0507865	0.0697092	0.201601	0.199942	0.167122	0.198604	0.204301	0.199773	0.16531	0.198508	0.192752	0.19129	0.170715	0.189867	0.194104	0.191375	0.170271	0.190053	21738	486648	1545	505009	20768	469245	1430	487166	12011	261694	729	268508
Bacteroidia	Bacteria	0.0809624	0.185607	0.124429	0.360311	0.0936979	0.116437	0.0756733	0.112616	0.0951191	0.115182	0.0736456	0.112022	0.0611423	0.071543	0.0474217	0.0690578	0.0624767	0.0707181	0.05012	0.0685256	0.198133	0.196303	0.163613	0.195033	0.200594	0.196084	0.162284	0.194874	0.18934	0.187696	0.167934	0.186337	0.190524	0.187748	0.166696	0.186519	21371	478623	1523	496361	20394	461563	1407	478934	11824	257495	721	263983
Bartonella	Bacteria	3.16317e-06	1.59025e-06	0.0950135	-0.298521	4.38435e-06	3.8924e-06	0	3.17635e-06	0	3.99276e-06	0	4.91188e-06	5.17103e-06	5.27901e-06	0	5.49359e-06	5.48186e-06	4.53332e-06	0	4.29426e-06	0	1.73852e-06	0	6.98552e-07	5.74703e-06	7.64252e-07	0	1.19952e-06	5.33894e-06	1.73027e-06	0	1.18299e-06	5.56666e-06	5.05382e-07	0	9.71954e-07	1	16	0	14	0	16	0	21	1	19	0	21
Bartonella henselae	Bacteria	3.16317e-06	1.59025e-06	0.0950135	-0.298521	4.38435e-06	3.8924e-06	0	3.17635e-06	0	3.99276e-06	0	4.91188e-06	5.17103e-06	5.27901e-06	0	5.49359e-06	5.48186e-06	4.53332e-06	0	4.29426e-06	0	1.73852e-06	0	6.98552e-07	5.74703e-06	7.64252e-07	0	1.19952e-06	5.33894e-06	1.73027e-06	0	1.18299e-06	5.56666e-06	5.05382e-07	0	9.71954e-07	1	16	0	14	0	16	0	21	1	19	0	21
Bartonellaceae	Bacteria	3.16317e-06	1.59025e-06	0.0950135	-0.298521	4.38435e-06	3.8924e-06	0	3.17635e-06	0	3.99276e-06	0	4.91188e-06	5.17103e-06	5.27901e-06	0	5.49359e-06	5.48186e-06	4.53332e-06	0	4.29426e-06	0	1.73852e-06	0	6.98552e-07	5.74703e-06	7.64252e-07	0	1.19952e-06	5.33894e-06	1.73027e-06	0	1.18299e-06	5.56666e-06	5.05382e-07	0	9.71954e-07	1	16	0	14	0	16	0	21	1	19	0	21
Basidiomycota	Eukaryota	1.60957e-07	1.11535e-05	0.0772751	1.83805	0	9.731e-07	0	1.13441e-06	0	0	0	4.67798e-07	0	0	0	0	0	0	0	0	3.81779e-05	4.96721e-06	6.49773e-05	7.91692e-06	0	3.56651e-06	0	5.27788e-06	1.60168e-05	4.94362e-06	0	8.75411e-06	5.56666e-06	8.08611e-06	0	1.02055e-05	0	4	0	5	0	0	0	2	0	0	0	0
Bdellovibrio	Bacteria	1.77083e-08	9.11079e-08	0.562854	0.692263	0	0	0	0	0	0	0	0	0	0	0	0	0	2.83332e-07	0	0	0	0	0	0	0	0	0	0	0	7.41543e-07	0	4.73195e-07	0	0	0	2.42989e-07	0	0	0	0	0	0	0	0	0	0	0	0
Bdellovibrio bacteriovorus	Bacteria	1.77083e-08	9.11079e-08	0.562854	0.692263	0	0	0	0	0	0	0	0	0	0	0	0	0	2.83332e-07	0	0	0	0	0	0	0	0	0	0	0	7.41543e-07	0	4.73195e-07	0	0	0	2.42989e-07	0	0	0	0	0	0	0	0	0	0	0	0
Bdellovibrionaceae	Bacteria	1.77083e-08	9.11079e-08	0.562854	0.692263	0	0	0	0	0	0	0	0	0	0	0	0	0	2.83332e-07	0	0	0	0	0	0	0	0	0	0	0	7.41543e-07	0	4.73195e-07	0	0	0	2.42989e-07	0	0	0	0	0	0	0	0	0	0	0	0
Bdellovibrionales	Bacteria	1.77083e-08	9.11079e-08	0.562854	0.692263	0	0	0	0	0	0	0	0	0	0	0	0	0	2.83332e-07	0	0	0	0	0	0	0	0	0	0	0	7.41543e-07	0	4.73195e-07	0	0	0	2.42989e-07	0	0	0	0	0	0	0	0	0	0	0	0
Beggiatoa	Bacteria	5.16209e-07	1.16578e-06	0.282669	0.353323	4.38435e-06	9.731e-07	0	4.53765e-07	0	7.48642e-07	0	1.1695e-06	0	0	0	2.61599e-07	0	0	0	2.68391e-07	0	1.49016e-06	0	2.09566e-06	5.74703e-06	2.29276e-06	0	2.87885e-06	0	9.88724e-07	0	1.41959e-06	0	1.01076e-06	0	7.28966e-07	1	4	0	2	0	3	0	5	0	0	0	1
Beijerinckia	Bacteria	2.78216e-06	5.13182e-06	0.298832	0.265818	0	2.18947e-06	0	3.17635e-06	0	2.24593e-06	0	3.27459e-06	1.03421e-05	5.27901e-06	0	2.87759e-06	5.48186e-06	4.81665e-06	0	4.83104e-06	5.45399e-06	1.49016e-06	0	1.8628e-06	0	1.5285e-06	0	1.67933e-06	0	2.47181e-06	0	3.31237e-06	0	3.03229e-06	5.9577e-05	1.70092e-06	0	9	0	14	0	9	0	14	2	19	0	11
Beijerinckia indica	Bacteria	2.78216e-06	5.13182e-06	0.298832	0.265818	0	2.18947e-06	0	3.17635e-06	0	2.24593e-06	0	3.27459e-06	1.03421e-05	5.27901e-06	0	2.87759e-06	5.48186e-06	4.81665e-06	0	4.83104e-06	5.45399e-06	1.49016e-06	0	1.8628e-06	0	1.5285e-06	0	1.67933e-06	0	2.47181e-06	0	3.31237e-06	0	3.03229e-06	5.9577e-05	1.70092e-06	0	9	0	14	0	9	0	14	2	19	0	11
Beijerinckiaceae	Bacteria	2.81052e-06	5.13182e-06	0.254041	0.261415	0	2.18947e-06	0	3.63012e-06	0	2.24593e-06	0	3.27459e-06	1.03421e-05	5.27901e-06	0	2.87759e-06	5.48186e-06	4.81665e-06	0	4.83104e-06	5.45399e-06	1.49016e-06	0	1.8628e-06	0	1.5285e-06	0	1.67933e-06	0	2.47181e-06	0	3.31237e-06	0	3.03229e-06	5.9577e-05	1.70092e-06	0	9	0	16	0	9	0	14	2	19	0	11
Betaproteobacteria	Bacteria	0.00464054	0.00265347	0.0550381	-0.242755	0.00385384	0.00402425	0.00581338	0.00392439	0.00371726	0.00403468	0.00481549	0.00397044	0.00477803	0.00464441	0.00598527	0.00442862	0.00439097	0.00456307	0.00686484	0.00443972	0.00227977	0.00217365	0.00266407	0.0021392	0.00238502	0.00222346	0.00302643	0.0021541	0.00296845	0.00240952	0.00437003	0.00239673	0.00264973	0.00239804	0.00381293	0.00240437	879	16542	117	17297	797	16168	92	16975	924	16716	91	16929
Bifidobacteriaceae	Bacteria	0.0801638	0.0154079	0.433632	-0.716235	0.141202	0.128804	0.134006	0.130264	0.139605	0.129128	0.138759	0.130504	0.0277581	0.0258971	0.0269008	0.025885	0.0265815	0.0259448	0.0254599	0.0259204	0.0170164	0.0149446	0.0225471	0.0150952	0.0171721	0.014973	0.0195709	0.0150926	0.0144312	0.0121944	0.0169694	0.0126653	0.0138498	0.012253	0.0151921	0.0125591	32206	529459	2697	574149	29932	517449	2651	557952	5368	93208	409	98949
Bifidobacteriales	Bacteria	0.0801638	0.0154079	0.433632	-0.716235	0.141202	0.128804	0.134006	0.130264	0.139605	0.129128	0.138759	0.130504	0.0277581	0.0258971	0.0269008	0.025885	0.0265815	0.0259448	0.0254599	0.0259204	0.0170164	0.0149446	0.0225471	0.0150952	0.0171721	0.014973	0.0195709	0.0150926	0.0144312	0.0121944	0.0169694	0.0126653	0.0138498	0.012253	0.0151921	0.0125591	32206	529459	2697	574149	29932	517449	2651	557952	5368	93208	409	98949
Bifidobacterium	Bacteria	0.0801638	0.0154079	0.433632	-0.716235	0.141202	0.128804	0.134006	0.130264	0.139605	0.129128	0.138759	0.130504	0.0277581	0.0258971	0.0269008	0.025885	0.0265815	0.0259448	0.0254599	0.0259204	0.0170164	0.0149446	0.0225471	0.0150952	0.0171721	0.014973	0.0195709	0.0150926	0.0144312	0.0121944	0.0169694	0.0126653	0.0138498	0.012253	0.0151921	0.0125591	32206	529459	2697	574149	29932	517449	2651	557952	5368	93208	409	98949
Bifidobacterium adolescentis	Bacteria	0.0026366	0.000567886	0.257816	-0.666782	0.00377493	0.00349659	0.00337871	0.00351713	0.00381521	0.00349491	0.00413504	0.00348837	0.0018202	0.00174152	0.0011839	0.00172263	0.0017213	0.00176063	0.00139963	0.00173488	0.000485405	0.000522054	0.00071475	0.000508778	0.000413786	0.000509756	0.000538032	0.000505477	0.000501861	0.000655524	0.000794552	0.000632189	0.000590066	0.000627431	0.000476616	0.000609901	861	14373	68	15502	818	14005	79	14914	352	6268	18	6585
Bifidobacterium angulatum	Bacteria	0.000103072	3.3453e-05	0.223294	-0.488698	0.000197296	0.000132828	9.93739e-05	0.000140667	0.000121266	0.000144737	5.23423e-05	0.000147123	9.82496e-05	7.00163e-05	0.000131544	7.95262e-05	7.12641e-05	8.15997e-05	0	8.13225e-05	1.6362e-05	2.03656e-05	0	2.14223e-05	1.72411e-05	2.31823e-05	0	2.44702e-05	5.33894e-05	3.04033e-05	0	3.69092e-05	4.45333e-05	3.05756e-05	0.000178731	3.76632e-05	45	546	2	620	26	580	1	629	19	252	2	304
Bifidobacterium animalis	Bacteria	0.000138325	4.16927e-05	0.475574	-0.520832	0.000236755	0.000238653	0.000198748	0.000202152	0.000228539	0.000227088	0.000261712	0.000204428	6.20524e-05	4.33434e-05	6.57722e-05	3.71471e-05	5.48186e-05	4.56165e-05	6.66489e-05	3.97219e-05	9.27178e-05	5.83647e-05	6.49773e-05	5.93769e-05	5.74703e-05	7.18397e-05	0.000134508	5.85365e-05	5.33894e-06	1.18647e-05	0	1.04103e-05	1.67e-05	1.13711e-05	0	1.36074e-05	54	981	4	891	49	910	5	874	12	156	1	142
Bifidobacterium bifidum	Bacteria	0.0001078	8.03342e-05	0.550702	-0.127716	0.000118377	0.000114826	0.000198748	0.00011934	8.86173e-05	0.000124275	0.000157027	0.000130048	6.20524e-05	8.47419e-05	0.000131544	8.4235e-05	6.57823e-05	9.26497e-05	6.66489e-05	8.58851e-05	9.27178e-05	0.000112756	0.000129955	0.000109673	6.89643e-05	9.88433e-05	6.7254e-05	0.000103399	4.80505e-05	5.58629e-05	5.67537e-05	5.60736e-05	3.33999e-05	6.49415e-05	0.000119154	6.75508e-05	27	472	4	526	19	498	3	556	12	305	2	322
Bifidobacterium breve	Bacteria	9.32479e-06	6.24264e-06	0.73636	-0.174248	1.75374e-05	1.87322e-05	0	2.29151e-05	1.39922e-05	2.62025e-05	0	2.94713e-05	5.17103e-06	8.33527e-07	0	3.92399e-06	5.48186e-06	1.98333e-06	0	2.9523e-06	1.6362e-05	1.16729e-05	0	9.54687e-06	5.74703e-06	9.93528e-06	0	1.07957e-05	1.06779e-05	5.43798e-06	0	5.91494e-06	0	4.80113e-06	0	8.99057e-06	4	77	0	101	3	105	0	126	1	3	0	15
Bifidobacterium catenulatum	Bacteria	0.000145682	4.315e-05	0.444741	-0.528418	0.000333211	0.000210676	0.000248435	0.000231874	0.000307829	0.000201884	0.000261712	0.00022735	5.17103e-05	5.86248e-05	0	4.91807e-05	3.28911e-05	5.83665e-05	0	5.71673e-05	4.36319e-05	3.07967e-05	0.000129955	4.00503e-05	4.02292e-05	3.05701e-05	0	3.43062e-05	4.80505e-05	4.39982e-05	5.67537e-05	4.2351e-05	6.12332e-05	4.4979e-05	0	4.34949e-05	76	866	5	1022	66	809	5	972	10	211	0	188
Bifidobacterium dentium	Bacteria	0.000548904	0.000118233	0.326954	-0.666756	0.000745339	0.000740529	0.000695618	0.000770039	0.000764908	0.000761119	0.00130856	0.000777481	0.000284407	0.000285344	0.000328861	0.000287759	0.000186383	0.000281066	0.000266596	0.000298451	8.18099e-05	0.000112507	0.000389864	0.000115494	0.000126435	0.000109543	0.000201762	0.000118512	9.0762e-05	8.70077e-05	5.67537e-05	9.98442e-05	0.0001169	9.12214e-05	0	9.33076e-05	170	3044	14	3394	164	3050	25	3324	55	1027	5	1100
Bifidobacterium gallicum	Bacteria	1.98834e-06	7.71961e-05	0.374873	1.58889	0	9.731e-07	0	1.36129e-06	4.66407e-06	1.74683e-06	0	1.87119e-06	1.03421e-05	1.11137e-06	0	1.8312e-06	5.48186e-06	2.83332e-07	0	2.14713e-06	2.727e-05	3.12934e-05	6.49773e-05	3.14348e-05	2.87351e-05	2.47108e-05	6.7254e-05	2.495e-05	6.40673e-05	0.000144107	0.000113507	0.000135807	8.90665e-05	0.000140749	0.000119154	0.000128055	0	4	0	6	1	7	0	8	2	4	0	7
Bifidobacterium longum	Bacteria	0.00103276	0.000463009	0.606179	-0.34841	0.00195104	0.00168541	0.00243466	0.00175017	0.00193559	0.00165425	0.0017273	0.00171729	0.000253381	0.000205326	0.000197316	0.000209018	0.000186383	0.000209383	0.000199947	0.000207735	0.000850822	0.000682992	0.000909682	0.000705071	0.000729872	0.000686298	0.000874302	0.00069692	0.000170846	0.000163139	0.000227015	0.000169404	0.000161433	0.000152625	5.9577e-05	0.000168148	445	6928	49	7714	415	6629	33	7342	49	739	3	799
Bifidobacterium pseudocatenulatum	Bacteria	0.00125029	0.000230439	0.538974	-0.734455	0.002521	0.00248286	0.00248435	0.00249026	0.00244397	0.00244157	0.00204135	0.00248214	0.000103421	8.14078e-05	6.57722e-05	9.28678e-05	0.000104155	8.07497e-05	0	8.88374e-05	0.000234522	0.000145043	0.000194932	0.000152051	0.000189652	0.000151322	0.000134508	0.000155698	0.000314998	0.000288213	0.000170261	0.000302608	0.000350699	0.000305756	0.000297885	0.000298876	575	10206	50	10976	524	9784	39	10612	20	293	1	355
Blastopirellula	Bacteria	4.99087e-07	3.99445e-07	0.528654	-0.0965034	0	7.29825e-07	0	4.53765e-07	0	7.48642e-07	0	1.1695e-06	0	1.66705e-06	0	1.308e-06	0	5.66665e-07	0	1.34195e-06	0	7.45082e-07	0	4.65701e-07	0	1.27375e-06	0	9.59615e-07	0	4.94362e-07	0	2.36598e-07	0	7.58073e-07	0	1.45793e-06	0	3	0	2	0	3	0	5	0	6	0	5
Blastopirellula marina	Bacteria	4.99087e-07	3.99445e-07	0.528654	-0.0965034	0	7.29825e-07	0	4.53765e-07	0	7.48642e-07	0	1.1695e-06	0	1.66705e-06	0	1.308e-06	0	5.66665e-07	0	1.34195e-06	0	7.45082e-07	0	4.65701e-07	0	1.27375e-06	0	9.59615e-07	0	4.94362e-07	0	2.36598e-07	0	7.58073e-07	0	1.45793e-06	0	3	0	2	0	3	0	5	0	6	0	5
Blautia	Bacteria	0.00254619	0.00306671	0.900854	0.0807819	0.000833026	0.000993778	0.00049687	0.000972872	0.000816212	0.00100967	0.000732792	0.000982844	0.00434884	0.00486891	0.00249934	0.00468629	0.00455542	0.00478435	0.00346574	0.00469201	0.0028688	0.0031204	0.00246914	0.00305151	0.00304018	0.00312401	0.00255565	0.00302902	0.00319803	0.00325142	0.00323496	0.00319265	0.0029559	0.00328599	0.00345547	0.00323418	190	4085	10	4288	175	4046	14	4202	841	17524	38	17914
Blautia hansenii	Bacteria	0.000782082	0.00130006	0.547969	0.220711	0.000263061	0.000254709	0.000149061	0.000255923	0.000242532	0.000278245	0.000209369	0.000279509	0.00135481	0.0014759	0.0011839	0.00140924	0.00133209	0.00146001	0.000933085	0.00143187	0.00104717	0.00110893	0.00116959	0.00110371	0.00117814	0.00112905	0.000874302	0.0010942	0.0014255	0.00159185	0.00124858	0.00159325	0.0014195	0.0015874	0.00160858	0.00162122	60	1047	3	1128	52	1115	4	1195	262	5312	18	5387
Blautia hydrogenotrophica	Bacteria	0.0014025	0.00155907	0.992024	0.0459639	0.00040336	0.000495794	0.000198748	0.000483713	0.00040111	0.000479131	0.000471081	0.000479025	0.0024097	0.00277092	0.000986582	0.00269343	0.00261484	0.00269902	0.00219941	0.00265412	0.00153803	0.0017492	0.00116959	0.00170796	0.00153446	0.00172492	0.00154684	0.00168676	0.00162838	0.00151201	0.00164586	0.00146194	0.00136383	0.00153889	0.00166816	0.00146838	92	2038	4	2132	86	1920	9	2048	466	9973	15	10296
Bordetella	Bacteria	2.97817e-05	2.37149e-05	0.476759	-0.0989243	5.26122e-05	2.26246e-05	4.9687e-05	2.20076e-05	2.33204e-05	2.57034e-05	0	2.71323e-05	4.13683e-05	2.55615e-05	6.57722e-05	2.85143e-05	3.8373e-05	2.83332e-05	0	2.54971e-05	3.27239e-05	2.63262e-05	0	2.25865e-05	5.74703e-06	2.62393e-05	6.7254e-05	2.83086e-05	2.13558e-05	1.82914e-05	5.67537e-05	2.295e-05	1.67e-05	1.74357e-05	0	1.67662e-05	12	93	1	97	5	103	0	116	8	92	1	109
Bordetella avium	Bacteria	7.59489e-06	2.75889e-06	0.171843	-0.439687	1.3153e-05	5.10877e-06	4.9687e-05	3.63012e-06	0	4.49185e-06	0	7.25087e-06	5.17103e-06	5.00116e-06	0	6.80159e-06	1.09637e-05	6.23331e-06	0	4.02586e-06	5.45399e-06	3.47705e-06	0	3.72561e-06	0	2.03801e-06	0	2.39904e-06	5.33894e-06	2.71899e-06	0	4.25876e-06	5.56666e-06	4.54844e-06	0	4.61678e-06	3	21	1	16	0	18	0	31	1	18	0	26
Bordetella bronchiseptica	Bacteria	3.66463e-07	3.05805e-08	0.477652	-1.06579	0	2.43275e-07	0	4.53765e-07	4.66407e-06	0	0	2.33899e-07	0	0	0	0	0	0	0	2.68391e-07	0	0	0	0	0	0	0	0	0	0	0	2.36598e-07	0	2.52691e-07	0	0	0	1	0	2	1	0	0	1	0	0	0	0
Bordetella petrii	Bacteria	1.37149e-05	1.64203e-05	0.969014	0.0781838	2.63061e-05	9.00117e-06	0	9.75595e-06	4.66407e-06	1.34756e-05	0	1.33322e-05	1.03421e-05	1.33364e-05	6.57722e-05	1.38648e-05	1.64456e-05	1.13333e-05	0	1.18092e-05	1.6362e-05	1.46533e-05	0	1.32725e-05	5.74703e-06	1.70683e-05	6.7254e-05	1.36745e-05	1.60168e-05	1.13703e-05	5.67537e-05	1.15933e-05	5.56666e-06	7.07534e-06	0	6.3177e-06	6	37	0	43	1	54	0	57	2	48	1	53
Borrelia	Bacteria	4.73046e-08	1.47873e-08	0.215337	-0.485679	0	0	0	2.26882e-07	0	0	0	0	0	0	0	2.61599e-07	0	0	0	2.68391e-07	0	0	0	0	0	0	0	0	0	0	0	2.36598e-07	0	0	0	0	0	0	0	1	0	0	0	0	0	0	0	1
Brachyspira	Bacteria	6.95189e-05	4.60034e-05	0.694254	-0.17931	2.63061e-05	1.92187e-05	0	2.3142e-05	3.26485e-05	1.92151e-05	0	2.10509e-05	0.000134447	0.000138921	0	0.000143618	0.000137046	0.00013685	0.000133298	0.000146541	5.45399e-05	3.9241e-05	0	4.26117e-05	6.89643e-05	3.99959e-05	0	4.03038e-05	4.27115e-05	5.41326e-05	0	5.67834e-05	5.00999e-05	6.19093e-05	0.000119154	6.56069e-05	6	79	0	102	7	77	0	90	26	500	0	549
Brachyspira hyodysenteriae	Bacteria	6.92122e-05	4.56625e-05	0.694967	-0.18062	2.63061e-05	1.89754e-05	0	2.3142e-05	2.79844e-05	1.92151e-05	0	2.10509e-05	0.000134447	0.000138921	0	0.000143618	0.000137046	0.00013685	0.000133298	0.000146541	4.90859e-05	3.9241e-05	0	4.26117e-05	6.89643e-05	3.99959e-05	0	4.03038e-05	4.27115e-05	5.41326e-05	0	5.67834e-05	5.00999e-05	6.19093e-05	0.000119154	6.56069e-05	6	78	0	102	6	77	0	90	26	500	0	549
Brachyspiraceae	Bacteria	6.95189e-05	4.60034e-05	0.694254	-0.17931	2.63061e-05	1.92187e-05	0	2.3142e-05	3.26485e-05	1.92151e-05	0	2.10509e-05	0.000134447	0.000138921	0	0.000143618	0.000137046	0.00013685	0.000133298	0.000146541	5.45399e-05	3.9241e-05	0	4.26117e-05	6.89643e-05	3.99959e-05	0	4.03038e-05	4.27115e-05	5.41326e-05	0	5.67834e-05	5.00999e-05	6.19093e-05	0.000119154	6.56069e-05	6	79	0	102	7	77	0	90	26	500	0	549
Bradyrhizobiaceae	Bacteria	1.51035e-05	4.96116e-06	0.577513	-0.483435	4.38435e-06	5.35205e-06	0	6.35271e-06	4.66407e-06	7.73597e-06	0	4.91188e-06	3.10262e-05	2.08382e-05	0	1.59576e-05	2.74093e-05	2.43666e-05	6.66489e-05	2.20081e-05	0	4.22213e-06	0	7.45122e-06	0	9.17102e-06	0	8.63654e-06	1.60168e-05	9.64006e-06	0	8.51751e-06	5.56666e-06	5.05382e-06	0	5.10276e-06	1	22	0	28	1	31	0	21	6	75	0	61
Bradyrhizobium	Bacteria	2.01732e-07	2.75818e-07	0.73492	0.135273	0	2.43275e-07	0	9.0753e-07	0	2.49547e-07	0	4.67798e-07	0	2.77842e-07	0	2.61599e-07	0	2.83332e-07	0	5.36782e-07	0	2.48361e-07	0	4.65701e-07	0	1.27375e-06	0	1.19952e-06	0	2.47181e-07	0	4.73195e-07	0	5.05382e-07	0	0	0	1	0	4	0	1	0	2	0	1	0	1
Bradyrhizobium japonicum	Bacteria	4.57348e-08	2.60025e-07	0.372146	0.747042	0	2.43275e-07	0	2.26882e-07	0	0	0	0	0	0	0	2.61599e-07	0	0	0	0	0	2.48361e-07	0	4.65701e-07	0	1.27375e-06	0	1.19952e-06	0	2.47181e-07	0	4.73195e-07	0	2.52691e-07	0	0	0	1	0	1	0	0	0	0	0	0	0	1
Bradyrhizobium sp. BTAi1	Bacteria	1.41802e-08	0	0.5	-1.18128	0	0	0	2.26882e-07	0	0	0	0	0	0	0	0	0	0	0	0	0	0	0	0	0	0	0	0	0	0	0	0	0	0	0	0	0	0	0	1	0	0	0	0	0	0	0	0
Bradyrhizobium sp. ORS278	Bacteria	1.27637e-07	1.57932e-08	0.0368457	-0.884231	0	0	0	2.26882e-07	0	2.49547e-07	0	4.67798e-07	0	2.77842e-07	0	0	0	2.83332e-07	0	5.36782e-07	0	0	0	0	0	0	0	0	0	0	0	0	0	2.52691e-07	0	0	0	0	0	1	0	1	0	2	0	1	0	0
Brevibacteriaceae	Bacteria	1.67514e-07	5.45897e-07	0.693346	0.511269	0	9.731e-07	0	6.80647e-07	0	7.48642e-07	0	0	0	2.77842e-07	0	0	0	0	0	0	0	2.48361e-07	0	4.65701e-07	0	5.09501e-07	0	2.39904e-07	0	0	0	2.36598e-07	5.56666e-06	2.52691e-07	0	1.21494e-06	0	4	0	3	0	3	0	0	0	1	0	0
Brevibacterium	Bacteria	1.67514e-07	5.45897e-07	0.693346	0.511269	0	9.731e-07	0	6.80647e-07	0	7.48642e-07	0	0	0	2.77842e-07	0	0	0	0	0	0	0	2.48361e-07	0	4.65701e-07	0	5.09501e-07	0	2.39904e-07	0	0	0	2.36598e-07	5.56666e-06	2.52691e-07	0	1.21494e-06	0	4	0	3	0	3	0	0	0	1	0	0
Brevibacterium linens	Bacteria	1.67514e-07	5.29975e-07	0.764389	0.498437	0	9.731e-07	0	6.80647e-07	0	7.48642e-07	0	0	0	2.77842e-07	0	0	0	0	0	0	0	2.48361e-07	0	4.65701e-07	0	2.54751e-07	0	2.39904e-07	0	0	0	2.36598e-07	5.56666e-06	2.52691e-07	0	1.21494e-06	0	4	0	3	0	3	0	0	0	1	0	0
Brevundimonas	Bacteria	1.79372e-06	1.03529e-06	0.143437	-0.238516	0	2.43275e-06	0	3.17635e-06	0	1.99638e-06	0	2.80679e-06	0	2.77842e-06	0	2.61599e-06	5.48186e-06	3.11666e-06	0	4.29426e-06	0	1.49016e-06	0	3.49276e-06	0	2.03801e-06	0	1.43942e-06	0	1.97745e-06	0	9.4639e-07	0	2.02153e-06	0	3.15885e-06	0	10	0	14	0	8	0	12	0	10	0	10
Brucella	Bacteria	2.92374e-08	9.25868e-08	0.551315	0.490671	0	0	0	0	0	0	0	4.67798e-07	0	0	0	0	0	0	0	0	0	0	0	0	0	2.54751e-07	0	0	0	4.94362e-07	0	2.36598e-07	0	2.52691e-07	0	2.42989e-07	0	0	0	0	0	0	0	2	0	0	0	0
Brucellaceae	Bacteria	2.92374e-08	1.69941e-07	0.149604	0.752302	0	0	0	0	0	0	0	4.67798e-07	0	0	0	0	0	0	0	0	0	2.48361e-07	0	0	0	7.64252e-07	0	4.79808e-07	0	4.94362e-07	0	2.36598e-07	0	2.52691e-07	0	2.42989e-07	0	0	0	0	0	0	0	2	0	0	0	0
Bryantella formatexigens	Bacteria	0.00492805	0.00342604	0.180145	-0.157884	0.00473071	0.00450667	0.00427308	0.00441763	0.00493925	0.00456547	0.00439675	0.00444338	0.00554852	0.00551462	0.00585372	0.00535363	0.00528999	0.0053938	0.00433218	0.00528945	0.00353419	0.00335386	0.00266407	0.00333745	0.00334477	0.0033892	0.00430426	0.00333442	0.00308591	0.003376	0.00289444	0.00327427	0.00345133	0.00336685	0.00476616	0.00333939	1079	18525	86	19471	1059	18295	84	18997	1073	19848	89	20465
Bryopsida	Eukaryota	1.03165e-07	7.34253e-07	0.0576472	0.848714	0	4.8655e-07	0	6.80647e-07	0	2.49547e-07	0	2.33899e-07	0	0	0	0	0	0	0	0	0	1.98688e-06	0	1.3971e-06	0	1.78325e-06	0	1.43942e-06	0	1.48309e-06	0	1.65618e-06	0	1.51615e-06	0	4.85977e-07	0	2	0	3	0	1	0	1	0	0	0	0
Burkholderia	Bacteria	0.00063314	0.000346351	0.0498352	-0.261983	0.000482278	0.000551261	0.000645931	0.000542249	0.000457079	0.000554744	0.000785135	0.000562293	0.000630866	0.000637371	0.0011839	0.000606649	0.000586558	0.000618798	0.000666489	0.000618641	0.000343601	0.000291824	0.000259909	0.00029898	0.00036781	0.000303918	0.00033627	0.00029916	0.000427115	0.000337649	0.000510783	0.000341883	0.000372966	0.000309294	0.000417039	0.000323418	110	2266	13	2390	98	2223	15	2404	122	2294	18	2319
Burkholderia ambifaria	Bacteria	1.06774e-05	3.40948e-06	0.651054	-0.495689	4.38435e-06	4.62222e-06	0	4.99141e-06	9.32814e-06	5.49004e-06	0.000104685	6.54917e-06	0	4.16764e-06	0	5.75519e-06	1.09637e-05	4.53332e-06	0	5.36782e-06	0	4.47049e-06	0	7.21837e-06	1.14941e-05	5.60451e-06	0	5.27788e-06	0	3.9549e-06	0	3.54896e-06	5.56666e-06	3.28498e-06	0	4.1308e-06	1	19	0	22	2	22	2	28	0	15	0	22
Burkholderia cenocepacia	Bacteria	1.41242e-05	8.34131e-06	0.0204674	-0.228707	4.38435e-06	1.02175e-05	4.9687e-05	1.04366e-05	0	1.22278e-05	5.23423e-05	1.26306e-05	1.03421e-05	1.08359e-05	0	9.41758e-06	1.64456e-05	1.36e-05	0	1.34195e-05	0	5.96065e-06	0	4.88986e-06	1.14941e-05	8.91627e-06	0	6.4774e-06	5.33894e-06	7.66261e-06	5.67537e-05	8.28091e-06	5.56666e-06	5.5592e-06	0	6.56069e-06	1	42	1	46	0	49	1	54	2	39	0	36
Burkholderia graminis	Bacteria	0	4.64288e-08	0.5	1.67604	0	0	0	0	0	0	0	0	0	0	0	0	0	0	0	0	0	0	0	0	0	0	0	0	0	2.47181e-07	0	0	0	2.52691e-07	0	2.42989e-07	0	0	0	0	0	0	0	0	0	0	0	0
Burkholderia mallei	Bacteria	1.73652e-08	0	0.5	-1.26399	0	0	0	0	0	0	0	0	0	2.77842e-07	0	0	0	0	0	0	0	0	0	0	0	0	0	0	0	0	0	0	0	0	0	0	0	0	0	0	0	0	0	0	0	1	0	0
Burkholderia multivorans	Bacteria	3.50147e-06	3.35419e-07	0.702449	-1.01749	0	7.29825e-07	0	4.53765e-07	0	7.48642e-07	5.23423e-05	9.35596e-07	0	0	0	2.61599e-07	0	2.83332e-07	0	2.68391e-07	0	9.93442e-07	0	9.31402e-07	0	1.019e-06	0	9.59615e-07	0	4.94362e-07	0	4.73195e-07	0	2.52691e-07	0	2.42989e-07	0	3	0	2	0	3	1	4	0	0	0	1
Burkholderia oklahomensis	Bacteria	8.89851e-08	4.61027e-08	0.691907	-0.281125	0	4.8655e-07	0	4.53765e-07	0	2.49547e-07	0	2.33899e-07	0	0	0	0	0	0	0	0	0	0	0	0	0	2.54751e-07	0	2.39904e-07	0	0	0	0	0	0	0	2.42989e-07	0	2	0	2	0	1	0	1	0	0	0	0
Burkholderia phymatum	Bacteria	7.83819e-08	6.23499e-07	0.12067	0.89581	0	2.43275e-07	0	0	0	4.99095e-07	0	2.33899e-07	0	2.77842e-07	0	0	0	0	0	0	0	4.96721e-07	0	4.65701e-07	0	7.64252e-07	0	1.19952e-06	5.33894e-06	0	0	7.09793e-07	0	7.58073e-07	0	2.42989e-07	0	1	0	0	0	2	0	1	0	1	0	0
Burkholderia phytofirmans	Bacteria	1.46187e-08	3.10451e-08	0.790361	0.312117	0	0	0	0	0	0	0	2.33899e-07	0	0	0	0	0	0	0	0	0	4.96721e-07	0	0	0	0	0	0	0	0	0	0	0	0	0	0	0	0	0	0	0	0	0	1	0	0	0	0
Burkholderia pseudomallei	Bacteria	1.69044e-06	5.14349e-06	0.778644	0.483085	0	1.45965e-06	0	2.26882e-06	0	1.99638e-06	0	1.63729e-06	0	1.9449e-06	0	2.61599e-06	1.09637e-05	2.54999e-06	0	1.61035e-06	0	1.49016e-06	0	1.62995e-06	0	1.5285e-06	0	1.43942e-06	0	1.73027e-06	5.67537e-05	2.12938e-06	1.11333e-05	2.27422e-06	0	2.1869e-06	0	6	0	10	0	8	0	7	0	7	0	10
Burkholderia sp. 383	Bacteria	1.46187e-08	0	0.5	-1.19364	0	0	0	0	0	0	0	2.33899e-07	0	0	0	0	0	0	0	0	0	0	0	0	0	0	0	0	0	0	0	0	0	0	0	0	0	0	0	0	0	0	0	1	0	0	0	0
Burkholderia thailandensis	Bacteria	5.96715e-06	2.33165e-06	0.298246	-0.407989	4.38435e-06	9.97427e-06	0	7.94089e-06	4.66407e-06	9.98189e-06	0	1.09933e-05	2.06841e-05	4.16764e-06	0	3.66239e-06	5.48186e-06	7.36664e-06	0	6.17299e-06	0	4.47049e-06	0	5.58841e-06	0	4.07601e-06	0	4.55817e-06	0	3.21335e-06	0	1.89278e-06	5.56666e-06	4.29574e-06	0	3.64483e-06	1	41	0	35	1	40	0	47	4	15	0	14
Burkholderia vietnamiensis	Bacteria	8.94115e-07	2.02089e-06	0.279656	0.353878	0	0	0	6.80647e-07	0	2.49547e-07	0	2.33899e-07	0	1.9449e-06	0	1.5696e-06	5.48186e-06	2.26666e-06	0	1.87874e-06	0	1.49016e-06	0	2.09566e-06	5.74703e-06	2.80226e-06	0	2.87885e-06	5.33894e-06	3.21335e-06	0	2.83917e-06	0	2.52691e-06	0	3.40184e-06	0	0	0	3	0	1	0	1	0	7	0	6
Burkholderia xenovorans	Bacteria	5.97534e-08	4.58324e-08	0.605337	-0.113024	0	0	0	4.53765e-07	0	0	0	2.33899e-07	0	0	0	0	0	0	0	2.68391e-07	0	4.96721e-07	0	0	0	0	0	0	0	0	0	2.36598e-07	0	0	0	0	0	0	0	2	0	0	0	1	0	0	0	0
Burkholderiaceae	Bacteria	0.00123638	0.000693347	0.0527305	-0.251203	0.0010084	0.00108379	0.00149061	0.00105319	0.00100744	0.00107081	0.00125622	0.00107804	0.00127724	0.00125307	0.00177585	0.00120048	0.00121149	0.00121436	0.00159957	0.00120159	0.000670841	0.00057421	0.000649773	0.000577004	0.000775849	0.000588474	0.000538032	0.00057457	0.000795502	0.000650333	0.00119183	0.000656558	0.000684699	0.000624904	0.000893655	0.000647321	230	4455	30	4642	216	4291	24	4609	247	4510	27	4589
Burkholderiales	Bacteria	0.00299328	0.00174662	0.058805	-0.233949	0.00254292	0.00261764	0.00372652	0.00255538	0.00239733	0.0025908	0.00282649	0.00256377	0.00316467	0.00304099	0.00381479	0.00291893	0.00274641	0.00299057	0.00446548	0.00292976	0.00147803	0.00141913	0.00175439	0.00139151	0.00152871	0.00145259	0.00201762	0.00140008	0.00182058	0.00160223	0.00312145	0.0016046	0.0017368	0.00158488	0.00244266	0.0015906	580	10760	75	11263	514	10382	54	10961	612	10945	58	11158
Butyrivibrio	Bacteria	2.80742e-06	8.26976e-06	0.753942	0.469083	0	4.13567e-06	0	3.40324e-06	0	3.99276e-06	0	4.21018e-06	5.17103e-06	4.44548e-06	0	3.92399e-06	5.48186e-06	4.24999e-06	0	5.9046e-06	1.0908e-05	3.47705e-06	0	4.65701e-06	1.14941e-05	4.33076e-06	0	4.55817e-06	5.33894e-06	4.20208e-06	0	3.78556e-06	1.11333e-05	2.7796e-06	5.9577e-05	6.07471e-06	0	17	0	15	0	16	0	18	1	16	0	15
Caldicellulosiruptor	Bacteria	2.05878e-05	0.000223124	0.218536	1.03492	8.7687e-06	2.6517e-05	0	2.47302e-05	1.86563e-05	2.74502e-05	5.23423e-05	2.26882e-05	3.10262e-05	1.80598e-05	0	1.7004e-05	4.38548e-05	1.89833e-05	0	1.93241e-05	0.000169074	0.000170624	0.000129955	0.000164625	0.000132182	0.000179344	6.7254e-05	0.000176329	0.000266947	0.000362367	0.000170261	0.000331946	0.000278333	0.000348461	0.000297885	0.00032439	2	109	0	109	4	110	1	97	6	65	0	65
Caldicellulosiruptor saccharolyticus	Bacteria	2.05878e-05	0.000223124	0.218536	1.03492	8.7687e-06	2.6517e-05	0	2.47302e-05	1.86563e-05	2.74502e-05	5.23423e-05	2.26882e-05	3.10262e-05	1.80598e-05	0	1.7004e-05	4.38548e-05	1.89833e-05	0	1.93241e-05	0.000169074	0.000170624	0.000129955	0.000164625	0.000132182	0.000179344	6.7254e-05	0.000176329	0.000266947	0.000362367	0.000170261	0.000331946	0.000278333	0.000348461	0.000297885	0.00032439	2	109	0	109	4	110	1	97	6	65	0	65
Caldivirga	Archaea	0	1.4994e-08	0.5	1.20396	0	0	0	0	0	0	0	0	0	0	0	0	0	0	0	0	0	0	0	0	0	0	0	2.39904e-07	0	0	0	0	0	0	0	0	0	0	0	0	0	0	0	0	0	0	0	0
Caldivirga maquilingensis	Archaea	0	1.4994e-08	0.5	1.20396	0	0	0	0	0	0	0	0	0	0	0	0	0	0	0	0	0	0	0	0	0	0	0	2.39904e-07	0	0	0	0	0	0	0	0	0	0	0	0	0	0	0	0	0	0	0	0
Caloramator	Bacteria	0	1.13828e-06	0.170416	3.05663	0	0	0	0	0	0	0	0	0	0	0	0	0	0	0	0	0	0	0	0	0	5.09501e-07	0	4.79808e-07	1.06779e-05	0	0	4.73195e-07	5.56666e-06	5.05382e-07	0	0	0	0	0	0	0	0	0	0	0	0	0	0
Campylobacter	Bacteria	1.71356e-05	5.21863e-05	0.108417	0.483641	2.19217e-05	2.35977e-05	0	2.35958e-05	3.73126e-05	2.27088e-05	0	2.52611e-05	2.58552e-05	1.97268e-05	0	1.46496e-05	1.64456e-05	2.32333e-05	0	1.98609e-05	4.36319e-05	8.24557e-05	6.49773e-05	7.28822e-05	7.47114e-05	6.95469e-05	0	6.18952e-05	4.80505e-05	5.93234e-05	0	5.20515e-05	3.89666e-05	5.05382e-05	5.9577e-05	5.63733e-05	5	97	0	104	8	91	0	108	5	71	0	56
Campylobacter coli	Bacteria	1.46187e-08	1.46031e-06	0.206038	1.9711	0	0	0	0	0	0	0	2.33899e-07	0	0	0	0	0	0	0	0	0	4.47049e-06	0	4.42416e-06	0	3.31176e-06	0	3.35865e-06	0	2.71899e-06	0	2.60257e-06	0	1.26345e-06	0	1.21494e-06	0	0	0	0	0	0	0	1	0	0	0	0
Campylobacter concisus	Bacteria	7.20626e-07	2.29137e-07	0.685211	-0.496326	4.38435e-06	4.8655e-07	0	2.26882e-07	4.66407e-06	7.48642e-07	0	4.67798e-07	0	0	0	0	0	2.83332e-07	0	2.68391e-07	0	2.48361e-07	0	4.65701e-07	0	2.54751e-07	0	2.39904e-07	0	1.2359e-06	0	4.73195e-07	0	5.05382e-07	0	2.42989e-07	1	2	0	1	1	3	0	2	0	0	0	0
Campylobacter curvus	Bacteria	2.40488e-06	3.97177e-06	0.433382	0.217819	0	2.9193e-06	0	2.26882e-06	4.66407e-06	1.49728e-06	0	1.63729e-06	0	6.94606e-06	0	3.40079e-06	5.48186e-06	5.09998e-06	0	4.56265e-06	0	6.20901e-06	0	5.35556e-06	5.74703e-06	4.07601e-06	0	3.35865e-06	5.33894e-06	4.94362e-06	0	4.02216e-06	1.11333e-05	6.31727e-06	0	7.04667e-06	0	12	0	10	1	6	0	7	0	25	0	13
Campylobacter fetus	Bacteria	1.57529e-06	8.03025e-07	0.783192	-0.292366	0	2.43275e-07	0	1.36129e-06	4.66407e-06	4.99095e-07	0	7.01697e-07	1.03421e-05	2.77842e-07	0	2.61599e-07	5.48186e-06	5.66665e-07	0	8.05173e-07	0	1.49016e-06	0	1.16425e-06	5.74703e-06	1.27375e-06	0	1.19952e-06	0	9.88724e-07	0	2.36598e-07	0	5.05382e-07	0	2.42989e-07	0	1	0	6	1	2	0	3	2	1	0	1
Campylobacter hominis	Bacteria	4.2979e-08	1.51868e-08	0.594211	-0.434085	0	0	0	4.53765e-07	0	0	0	2.33899e-07	0	0	0	0	0	0	0	0	0	0	0	0	0	0	0	0	0	0	0	0	0	0	0	2.42989e-07	0	0	0	2	0	0	0	1	0	0	0	0
Campylobacter jejuni	Bacteria	3.63857e-06	1.0396e-05	0.161063	0.455859	0	7.54152e-06	0	6.12583e-06	1.39922e-05	8.23506e-06	0	8.88817e-06	5.17103e-06	1.9449e-06	0	1.308e-06	0	3.39999e-06	0	1.61035e-06	1.6362e-05	1.91238e-05	0	1.5601e-05	1.14941e-05	1.6304e-05	0	1.36745e-05	2.13558e-05	1.06288e-05	0	1.13567e-05	1.11333e-05	9.09687e-06	0	1.02055e-05	0	31	0	27	3	33	0	38	1	7	0	5
Campylobacter lari	Bacteria	1.73652e-08	0	0.5	-1.26399	0	0	0	0	0	0	0	0	0	2.77842e-07	0	0	0	0	0	0	0	0	0	0	0	0	0	0	0	0	0	0	0	0	0	0	0	0	0	0	0	0	0	0	0	1	0	0
Campylobacter rectus	Bacteria	5.6664e-06	3.16789e-05	0.103972	0.747401	8.7687e-06	9.24445e-06	0	9.52906e-06	4.66407e-06	8.23506e-06	0	8.42037e-06	1.03421e-05	6.39038e-06	0	6.80159e-06	0	1.04833e-05	0	7.78334e-06	2.1816e-05	4.56983e-05	6.49773e-05	4.12145e-05	3.44822e-05	3.97411e-05	0	3.62255e-05	2.13558e-05	3.23807e-05	0	2.98113e-05	1.67e-05	3.03229e-05	5.9577e-05	3.25605e-05	2	38	0	42	1	33	0	36	2	23	0	26
Campylobacter upsaliensis	Bacteria	3.15453e-08	3.09713e-08	0.243813	-0.00772748	0	0	0	2.26882e-07	0	0	0	0	0	2.77842e-07	0	0	0	0	0	0	0	2.48361e-07	0	0	0	0	0	0	0	2.47181e-07	0	0	0	0	0	0	0	0	0	1	0	0	0	0	0	1	0	0
Campylobacteraceae	Bacteria	1.71864e-05	5.22624e-05	0.110261	0.482987	2.19217e-05	2.35977e-05	0	2.35958e-05	3.73126e-05	2.27088e-05	0	2.52611e-05	2.58552e-05	1.97268e-05	0	1.49112e-05	1.64456e-05	2.35166e-05	0	2.01293e-05	4.36319e-05	8.27041e-05	6.49773e-05	7.31151e-05	7.47114e-05	6.95469e-05	0	6.21351e-05	4.80505e-05	5.93234e-05	0	5.20515e-05	3.89666e-05	5.07909e-05	5.9577e-05	5.66163e-05	5	97	0	104	8	91	0	108	5	71	0	57
Campylobacterales	Bacteria	6.20435e-05	0.00011643	0.0610319	0.273365	8.7687e-05	8.12538e-05	0	7.73669e-05	7.46251e-05	7.6611e-05	0	7.78884e-05	5.68814e-05	6.94606e-05	6.57722e-05	6.56615e-05	5.48186e-05	7.25331e-05	6.66489e-05	6.54874e-05	7.09019e-05	0.000140572	0.000129955	0.000127835	0.00015517	0.000126866	6.7254e-05	0.000122111	9.6101e-05	0.00011222	5.67537e-05	0.000111437	8.34999e-05	0.000103856	0.000238308	0.000120036	20	334	0	341	16	307	0	333	11	250	1	251
candidate division TG1	Bacteria	2.63217e-05	4.35683e-05	0.514303	0.21885	2.19217e-05	1.77591e-05	0	2.11001e-05	1.39922e-05	2.07124e-05	0	2.15187e-05	5.17103e-05	3.72309e-05	0	3.97631e-05	3.28911e-05	3.45666e-05	6.66489e-05	4.13322e-05	2.727e-05	3.72541e-05	0	3.21334e-05	5.74703e-06	3.13343e-05	0.000134508	2.87885e-05	2.66947e-05	4.25151e-05	0.000113507	4.35339e-05	2.22666e-05	4.72532e-05	5.9577e-05	4.47099e-05	5	73	0	93	3	83	0	92	10	134	0	152
Candidatus Amoebophilus	Bacteria	6.69712e-08	1.35747e-05	0.0627802	2.30044	0	2.43275e-07	0	0	0	0	0	0	0	0	0	2.61599e-07	0	5.66665e-07	0	0	1.0908e-05	1.04311e-05	0	1.02454e-05	1.14941e-05	8.40677e-06	0	7.19711e-06	0	1.43365e-05	0.000113507	1.20665e-05	0	9.85494e-06	0	8.74759e-06	0	1	0	0	0	0	0	0	0	0	0	1
Candidatus Amoebophilus asiaticus	Bacteria	6.69712e-08	1.35747e-05	0.0627802	2.30044	0	2.43275e-07	0	0	0	0	0	0	0	0	0	2.61599e-07	0	5.66665e-07	0	0	1.0908e-05	1.04311e-05	0	1.02454e-05	1.14941e-05	8.40677e-06	0	7.19711e-06	0	1.43365e-05	0.000113507	1.20665e-05	0	9.85494e-06	0	8.74759e-06	0	1	0	0	0	0	0	0	0	0	0	1
Candidatus Azobacteroides	Bacteria	5.87172e-07	7.53796e-08	0.539704	-0.886527	0	1.45965e-06	0	2.04194e-06	4.66407e-06	2.49547e-07	0	7.01697e-07	0	2.77842e-07	0	0	0	0	0	0	0	4.96721e-07	0	2.32851e-07	0	0	0	2.39904e-07	0	0	0	2.36598e-07	0	0	0	0	0	6	0	9	1	1	0	3	0	1	0	0
Candidatus Azobacteroides pseudotrichonymphae	Bacteria	5.87172e-07	7.53796e-08	0.539704	-0.886527	0	1.45965e-06	0	2.04194e-06	4.66407e-06	2.49547e-07	0	7.01697e-07	0	2.77842e-07	0	0	0	0	0	0	0	4.96721e-07	0	2.32851e-07	0	0	0	2.39904e-07	0	0	0	2.36598e-07	0	0	0	0	0	6	0	9	1	1	0	3	0	1	0	0
Candidatus Desulforudis	Bacteria	4.31409e-06	8.49687e-06	0.187238	0.29432	0	8.7579e-06	0	1.02097e-05	0	6.98732e-06	0	7.71867e-06	0	1.08359e-05	0	9.67918e-06	0	6.51665e-06	0	8.32012e-06	0	7.45082e-06	6.49773e-05	5.35556e-06	0	6.62352e-06	0	5.99759e-06	1.06779e-05	6.67389e-06	0	8.99071e-06	5.56666e-06	7.07534e-06	0	6.56069e-06	0	36	0	45	0	28	0	33	0	39	0	37
Candidatus Desulforudis audaxviator	Bacteria	4.31409e-06	8.49687e-06	0.187238	0.29432	0	8.7579e-06	0	1.02097e-05	0	6.98732e-06	0	7.71867e-06	0	1.08359e-05	0	9.67918e-06	0	6.51665e-06	0	8.32012e-06	0	7.45082e-06	6.49773e-05	5.35556e-06	0	6.62352e-06	0	5.99759e-06	1.06779e-05	6.67389e-06	0	8.99071e-06	5.56666e-06	7.07534e-06	0	6.56069e-06	0	36	0	45	0	28	0	33	0	39	0	37
Candidatus Korarchaeum	Archaea	0	2.56269e-07	0.5	2.41039	0	0	0	0	0	0	0	0	0	0	0	0	0	0	0	0	0	9.93442e-07	0	1.8628e-06	0	7.64252e-07	0	4.79808e-07	0	0	0	0	0	0	0	0	0	0	0	0	0	0	0	0	0	0	0	0
Candidatus Korarchaeum cryptofilum	Archaea	0	2.56269e-07	0.5	2.41039	0	0	0	0	0	0	0	0	0	0	0	0	0	0	0	0	0	9.93442e-07	0	1.8628e-06	0	7.64252e-07	0	4.79808e-07	0	0	0	0	0	0	0	0	0	0	0	0	0	0	0	0	0	0	0	0
Candidatus Methanosphaerula	Archaea	6.72418e-07	2.72249e-07	0.839184	-0.391727	0	0	0	0	0	4.99095e-07	0	4.67798e-07	5.17103e-06	1.38921e-06	0	1.308e-06	0	8.49997e-07	0	1.07356e-06	0	0	0	9.31402e-07	0	7.64252e-07	0	0	0	0	0	1.18299e-06	0	5.05382e-07	0	9.71954e-07	0	0	0	0	0	2	0	2	1	5	0	5
Candidatus Methanosphaerula palustris	Archaea	6.72418e-07	2.72249e-07	0.839184	-0.391727	0	0	0	0	0	4.99095e-07	0	4.67798e-07	5.17103e-06	1.38921e-06	0	1.308e-06	0	8.49997e-07	0	1.07356e-06	0	0	0	9.31402e-07	0	7.64252e-07	0	0	0	0	0	1.18299e-06	0	5.05382e-07	0	9.71954e-07	0	0	0	0	0	2	0	2	1	5	0	5
Candidatus Pelagibacter	Bacteria	1.635e-08	0	0.5	-1.2393	0	0	0	0	0	0	0	0	0	0	0	2.61599e-07	0	0	0	0	0	0	0	0	0	0	0	0	0	0	0	0	0	0	0	0	0	0	0	0	0	0	0	0	0	0	0	1
Candidatus Pelagibacter ubique	Bacteria	1.635e-08	0	0.5	-1.2393	0	0	0	0	0	0	0	0	0	0	0	2.61599e-07	0	0	0	0	0	0	0	0	0	0	0	0	0	0	0	0	0	0	0	0	0	0	0	0	0	0	0	0	0	0	0	1
Candidatus Phytoplasma	Bacteria	0	1.45532e-08	0.5	1.19182	0	0	0	0	0	0	0	0	0	0	0	0	0	0	0	0	0	0	0	2.32851e-07	0	0	0	0	0	0	0	0	0	0	0	0	0	0	0	0	0	0	0	0	0	0	0	0
Capnocytophaga	Bacteria	5.67007e-06	3.58293e-06	0.674355	-0.199306	1.3153e-05	1.2407e-05	0	1.40667e-05	4.66407e-06	1.17287e-05	0	1.28644e-05	5.17103e-06	2.50058e-06	0	2.0928e-06	5.48186e-06	2.83332e-06	0	3.75747e-06	0	4.96721e-06	0	5.82126e-06	0	4.33076e-06	0	4.31827e-06	5.33894e-06	4.44926e-06	0	3.31237e-06	1.11333e-05	7.58073e-06	0	6.07471e-06	3	51	0	62	1	47	0	55	1	9	0	8
Capnocytophaga sputigena	Bacteria	5.63559e-06	3.56713e-06	0.68138	-0.198575	1.3153e-05	1.2407e-05	0	1.40667e-05	4.66407e-06	1.17287e-05	0	1.28644e-05	5.17103e-06	2.50058e-06	0	2.0928e-06	5.48186e-06	2.54999e-06	0	3.48908e-06	0	4.96721e-06	0	5.82126e-06	0	4.33076e-06	0	4.31827e-06	5.33894e-06	4.44926e-06	0	3.31237e-06	1.11333e-05	7.32803e-06	0	6.07471e-06	3	51	0	62	1	47	0	55	1	9	0	8
Carboxydibrachium	Bacteria	4.78953e-08	5.25226e-07	0.0714362	1.03191	0	0	0	2.26882e-07	0	0	0	0	0	2.77842e-07	0	2.61599e-07	0	0	0	0	0	7.45082e-07	0	2.32851e-07	5.74703e-06	0	0	2.39904e-07	0	0	0	7.09793e-07	0	0	0	7.28966e-07	0	0	0	1	0	0	0	0	0	1	0	1
Carboxydibrachium pacificum	Bacteria	4.78953e-08	5.25226e-07	0.0714362	1.03191	0	0	0	2.26882e-07	0	0	0	0	0	2.77842e-07	0	2.61599e-07	0	0	0	0	0	7.45082e-07	0	2.32851e-07	5.74703e-06	0	0	2.39904e-07	0	0	0	7.09793e-07	0	0	0	7.28966e-07	0	0	0	1	0	0	0	0	0	1	0	1
Carboxydothermus	Bacteria	3.83846e-05	5.75639e-05	0.325237	0.175989	8.7687e-06	2.45708e-05	0	2.26882e-05	1.86563e-05	2.62025e-05	0	2.26882e-05	6.20524e-05	5.86248e-05	0.000131544	4.86575e-05	7.6746e-05	6.03498e-05	0	5.26046e-05	3.81779e-05	4.91754e-05	0	5.07614e-05	3.44822e-05	6.13949e-05	6.7254e-05	5.06197e-05	0.000128135	8.40415e-05	0	7.85504e-05	0.0001002	9.17268e-05	0	8.65039e-05	2	101	0	100	4	105	0	97	12	211	2	186
Carboxydothermus hydrogenoformans	Bacteria	3.83846e-05	5.75639e-05	0.325237	0.175989	8.7687e-06	2.45708e-05	0	2.26882e-05	1.86563e-05	2.62025e-05	0	2.26882e-05	6.20524e-05	5.86248e-05	0.000131544	4.86575e-05	7.6746e-05	6.03498e-05	0	5.26046e-05	3.81779e-05	4.91754e-05	0	5.07614e-05	3.44822e-05	6.13949e-05	6.7254e-05	5.06197e-05	0.000128135	8.40415e-05	0	7.85504e-05	0.0001002	9.17268e-05	0	8.65039e-05	2	101	0	100	4	105	0	97	12	211	2	186
Cardiobacteriaceae	Bacteria	2.99192e-07	0	0.00186277	-2.4774	0	9.731e-07	0	4.53765e-07	0	9.98189e-07	0	2.33899e-07	0	0	0	1.308e-06	0	2.83332e-07	0	5.36782e-07	0	0	0	0	0	0	0	0	0	0	0	0	0	0	0	0	0	4	0	2	0	4	0	1	0	0	0	5
Cardiobacteriales	Bacteria	2.99192e-07	0	0.00186277	-2.4774	0	9.731e-07	0	4.53765e-07	0	9.98189e-07	0	2.33899e-07	0	0	0	1.308e-06	0	2.83332e-07	0	5.36782e-07	0	0	0	0	0	0	0	0	0	0	0	0	0	0	0	0	0	4	0	2	0	4	0	1	0	0	0	5
Carnobacteriaceae	Bacteria	1.02323e-06	5.67299e-06	0.301104	0.74349	0	4.8655e-07	0	6.80647e-07	0	1.99638e-06	0	2.57289e-06	0	1.66705e-06	0	1.8312e-06	5.48186e-06	8.49997e-07	0	8.05173e-07	5.45399e-06	1.16729e-05	0	1.25739e-05	1.14941e-05	1.47755e-05	0	1.0076e-05	5.33894e-06	5.1908e-06	0	4.25876e-06	0	5.5592e-06	0	4.37379e-06	0	2	0	3	0	8	0	11	0	6	0	7
Carnobacterium	Bacteria	1.02323e-06	5.67299e-06	0.301104	0.74349	0	4.8655e-07	0	6.80647e-07	0	1.99638e-06	0	2.57289e-06	0	1.66705e-06	0	1.8312e-06	5.48186e-06	8.49997e-07	0	8.05173e-07	5.45399e-06	1.16729e-05	0	1.25739e-05	1.14941e-05	1.47755e-05	0	1.0076e-05	5.33894e-06	5.1908e-06	0	4.25876e-06	0	5.5592e-06	0	4.37379e-06	0	2	0	3	0	8	0	11	0	6	0	7
Catenibacterium	Bacteria	0.000307147	0.000297202	0.167623	-0.0142945	0.000280598	0.000390456	0.000248435	0.000370499	0.000293836	0.000380809	0.000418739	0.000377045	0.000253381	0.000328965	0.000131544	0.000332231	0.000317948	0.000327249	0.000133298	0.000329316	0.000278153	0.000237681	0.000389864	0.000231453	0.000264363	0.000249401	0.000269016	0.000256457	0.000314998	0.00029464	0.000340522	0.000295037	0.000367399	0.000299944	0.000357462	0.000308838	64	1605	5	1633	63	1526	8	1612	49	1184	2	1270
Catenibacterium mitsuokai	Bacteria	0.00020614	0.000219799	0.581621	0.0278625	0.000166605	0.000190484	0.000149061	0.000181733	0.000181899	0.000180173	0.000366396	0.000181038	0.00020167	0.000268674	0.000131544	0.000271279	0.000230238	0.000263216	6.66489e-05	0.000267586	0.000185436	0.000170872	0.000324886	0.000168351	0.000201146	0.000178325	0.000269016	0.000185446	0.000218897	0.000202688	0.000283768	0.000208679	0.0002505	0.00021226	0.000238308	0.000218204	38	783	3	801	39	722	7	774	39	967	2	1037
Caulobacter	Bacteria	7.73085e-08	1.22189e-07	0.594266	0.196764	0	2.43275e-07	0	2.26882e-07	0	2.49547e-07	0	2.33899e-07	0	0	0	0	0	2.83332e-07	0	0	0	0	0	2.32851e-07	0	2.54751e-07	0	0	0	7.41543e-07	0	4.73195e-07	0	2.52691e-07	0	0	0	1	0	1	0	1	0	1	0	0	0	0
Caulobacter sp. K31	Bacteria	3.3305e-08	6.10556e-08	0.234009	0.257424	0	0	0	0	0	2.49547e-07	0	0	0	0	0	0	0	2.83332e-07	0	0	0	0	0	2.32851e-07	0	2.54751e-07	0	0	0	0	0	2.36598e-07	0	2.52691e-07	0	0	0	0	0	0	0	1	0	0	0	0	0	0
Caulobacter vibrioides	Bacteria	4.40035e-08	6.11338e-08	0.972339	0.140081	0	2.43275e-07	0	2.26882e-07	0	0	0	2.33899e-07	0	0	0	0	0	0	0	0	0	0	0	0	0	0	0	0	0	7.41543e-07	0	2.36598e-07	0	0	0	0	0	1	0	1	0	0	0	1	0	0	0	0
Caulobacteraceae	Bacteria	1.88662e-06	1.17327e-06	0.0679326	-0.206148	0	2.67602e-06	0	3.40324e-06	0	2.49547e-06	0	3.04069e-06	0	2.77842e-06	0	2.61599e-06	5.48186e-06	3.39999e-06	0	4.29426e-06	0	1.49016e-06	0	3.72561e-06	0	2.29276e-06	0	1.43942e-06	0	2.71899e-06	0	1.41959e-06	0	2.52691e-06	0	3.15885e-06	0	11	0	15	0	10	0	13	0	10	0	10
Caulobacterales	Bacteria	1.88662e-06	1.17327e-06	0.0679326	-0.206148	0	2.67602e-06	0	3.40324e-06	0	2.49547e-06	0	3.04069e-06	0	2.77842e-06	0	2.61599e-06	5.48186e-06	3.39999e-06	0	4.29426e-06	0	1.49016e-06	0	3.72561e-06	0	2.29276e-06	0	1.43942e-06	0	2.71899e-06	0	1.41959e-06	0	2.52691e-06	0	3.15885e-06	0	11	0	15	0	10	0	13	0	10	0	10
cellular organisms		0.999687	0.999793	0.277427	4.59313e-05	0.999733	0.999683	0.999304	0.999647	0.999599	0.99965	0.999477	0.999639	0.999778	0.999781	0.999737	0.999733	0.99977	0.999771	0.999933	0.999764	0.99982	0.999798	0.99974	0.99978	0.999793	0.999789	0.999865	0.999778	0.999776	0.999831	0.999773	0.999831	0.999855	0.99984	0.999583	0.999838	228023	4109271	20112	4406012	214319	4005854	19095	4273804	193342	3598374	15200	3821618
Cellulomonadaceae	Bacteria	0.00030857	5.98414e-05	0.239188	-0.712347	0.000412129	0.000394105	0.000596244	0.00040249	0.000387118	0.000371576	0.000523423	0.000384764	0.000155131	0.000195323	0.000131544	0.000204309	0.000191865	0.000185866	0.000199947	0.000201293	5.45399e-05	7.00377e-05	6.49773e-05	7.21837e-05	8.62054e-05	6.80184e-05	0.000201762	7.77288e-05	5.33894e-05	3.26279e-05	0	3.7619e-05	6.67999e-05	3.5124e-05	0	3.64483e-05	94	1620	12	1774	83	1489	10	1645	30	703	2	781
Cellulomonas	Bacteria	0.00030857	5.98414e-05	0.239188	-0.712347	0.000412129	0.000394105	0.000596244	0.00040249	0.000387118	0.000371576	0.000523423	0.000384764	0.000155131	0.000195323	0.000131544	0.000204309	0.000191865	0.000185866	0.000199947	0.000201293	5.45399e-05	7.00377e-05	6.49773e-05	7.21837e-05	8.62054e-05	6.80184e-05	0.000201762	7.77288e-05	5.33894e-05	3.26279e-05	0	3.7619e-05	6.67999e-05	3.5124e-05	0	3.64483e-05	94	1620	12	1774	83	1489	10	1645	30	703	2	781
Cellvibrio	Bacteria	1.46187e-08	4.51609e-08	0.668115	0.47063	0	0	0	0	0	0	0	2.33899e-07	0	0	0	0	0	0	0	0	0	0	0	0	0	0	0	0	0	0	0	2.36598e-07	0	0	0	4.85977e-07	0	0	0	0	0	0	0	1	0	0	0	0
Cellvibrio japonicus	Bacteria	1.46187e-08	4.51609e-08	0.668115	0.47063	0	0	0	0	0	0	0	2.33899e-07	0	0	0	0	0	0	0	0	0	0	0	0	0	0	0	0	0	0	0	2.36598e-07	0	0	0	4.85977e-07	0	0	0	0	0	0	0	1	0	0	0	0
Chlamydiaceae	Bacteria	9.37398e-08	7.61788e-08	0.647099	-0.0890348	0	2.43275e-07	0	2.26882e-07	0	2.49547e-07	0	2.33899e-07	0	2.77842e-07	0	0	0	0	0	2.68391e-07	0	4.96721e-07	0	2.32851e-07	0	0	0	0	0	0	0	2.36598e-07	0	2.52691e-07	0	0	0	1	0	1	0	1	0	1	0	1	0	0
Chlamydiae	Bacteria	9.37398e-08	7.61788e-08	0.647099	-0.0890348	0	2.43275e-07	0	2.26882e-07	0	2.49547e-07	0	2.33899e-07	0	2.77842e-07	0	0	0	0	0	2.68391e-07	0	4.96721e-07	0	2.32851e-07	0	0	0	0	0	0	0	2.36598e-07	0	2.52691e-07	0	0	0	1	0	1	0	1	0	1	0	1	0	0
Chlamydiae (class)	Bacteria	9.37398e-08	7.61788e-08	0.647099	-0.0890348	0	2.43275e-07	0	2.26882e-07	0	2.49547e-07	0	2.33899e-07	0	2.77842e-07	0	0	0	0	0	2.68391e-07	0	4.96721e-07	0	2.32851e-07	0	0	0	0	0	0	0	2.36598e-07	0	2.52691e-07	0	0	0	1	0	1	0	1	0	1	0	1	0	0
Chlamydiales	Bacteria	9.37398e-08	7.61788e-08	0.647099	-0.0890348	0	2.43275e-07	0	2.26882e-07	0	2.49547e-07	0	2.33899e-07	0	2.77842e-07	0	0	0	0	0	2.68391e-07	0	4.96721e-07	0	2.32851e-07	0	0	0	0	0	0	0	2.36598e-07	0	2.52691e-07	0	0	0	1	0	1	0	1	0	1	0	1	0	0
Chlamydomonadaceae	Eukaryota	0	3.17151e-08	0.00106231	1.51475	0	0	0	0	0	0	0	0	0	0	0	0	0	0	0	0	0	0	0	0	0	2.54751e-07	0	0	0	0	0	0	0	2.52691e-07	0	0	0	0	0	0	0	0	0	0	0	0	0	0
Chlamydomonadales	Eukaryota	0	3.17151e-08	0.00106231	1.51475	0	0	0	0	0	0	0	0	0	0	0	0	0	0	0	0	0	0	0	0	0	2.54751e-07	0	0	0	0	0	0	0	2.52691e-07	0	0	0	0	0	0	0	0	0	0	0	0	0	0
Chlamydomonas	Eukaryota	0	3.17151e-08	0.00106231	1.51475	0	0	0	0	0	0	0	0	0	0	0	0	0	0	0	0	0	0	0	0	0	2.54751e-07	0	0	0	0	0	0	0	2.52691e-07	0	0	0	0	0	0	0	0	0	0	0	0	0	0
Chlorobaculum	Bacteria	4.09031e-07	3.78262e-07	0.725575	-0.0338768	0	0	0	0	0	0	0	0	0	2.77842e-07	0	7.84798e-07	5.48186e-06	0	0	0	0	0	0	2.32851e-07	0	0	0	0	0	0	0	0	5.56666e-06	2.52691e-07	0	0	0	0	0	0	0	0	0	0	0	1	0	3
Chlorobaculum parvum	Bacteria	3.76331e-07	3.63709e-07	0.770786	-0.0147757	0	0	0	0	0	0	0	0	0	2.77842e-07	0	2.61599e-07	5.48186e-06	0	0	0	0	0	0	0	0	0	0	0	0	0	0	0	5.56666e-06	2.52691e-07	0	0	0	0	0	0	0	0	0	0	0	1	0	1
Chlorobaculum tepidum	Bacteria	3.26999e-08	0	0.5	-1.52763	0	0	0	0	0	0	0	0	0	0	0	5.23199e-07	0	0	0	0	0	0	0	0	0	0	0	0	0	0	0	0	0	0	0	0	0	0	0	0	0	0	0	0	0	0	0	2
Chlorobi	Bacteria	0.000175403	8.81279e-06	0.24595	-1.29888	0.000223602	0.000239383	0.000347809	0.000224387	0.000223875	0.000243309	0.000209369	0.000218696	8.27365e-05	0.000107803	6.57722e-05	0.000102809	0.000120601	9.9733e-05	0.000199947	9.66207e-05	0	5.96065e-06	0	7.45122e-06	1.14941e-05	7.64252e-06	0	9.11634e-06	1.06779e-05	1.38421e-05	0	1.56154e-05	3.33999e-05	1.3898e-05	0	1.19064e-05	51	984	7	989	48	975	4	935	16	388	1	393
Chlorobia	Bacteria	0.000175403	8.81279e-06	0.24595	-1.29888	0.000223602	0.000239383	0.000347809	0.000224387	0.000223875	0.000243309	0.000209369	0.000218696	8.27365e-05	0.000107803	6.57722e-05	0.000102809	0.000120601	9.9733e-05	0.000199947	9.66207e-05	0	5.96065e-06	0	7.45122e-06	1.14941e-05	7.64252e-06	0	9.11634e-06	1.06779e-05	1.38421e-05	0	1.56154e-05	3.33999e-05	1.3898e-05	0	1.19064e-05	51	984	7	989	48	975	4	935	16	388	1	393
Chlorobiaceae	Bacteria	0.000175403	8.81279e-06	0.24595	-1.29888	0.000223602	0.000239383	0.000347809	0.000224387	0.000223875	0.000243309	0.000209369	0.000218696	8.27365e-05	0.000107803	6.57722e-05	0.000102809	0.000120601	9.9733e-05	0.000199947	9.66207e-05	0	5.96065e-06	0	7.45122e-06	1.14941e-05	7.64252e-06	0	9.11634e-06	1.06779e-05	1.38421e-05	0	1.56154e-05	3.33999e-05	1.3898e-05	0	1.19064e-05	51	984	7	989	48	975	4	935	16	388	1	393
Chlorobiales	Bacteria	0.000175403	8.81279e-06	0.24595	-1.29888	0.000223602	0.000239383	0.000347809	0.000224387	0.000223875	0.000243309	0.000209369	0.000218696	8.27365e-05	0.000107803	6.57722e-05	0.000102809	0.000120601	9.9733e-05	0.000199947	9.66207e-05	0	5.96065e-06	0	7.45122e-06	1.14941e-05	7.64252e-06	0	9.11634e-06	1.06779e-05	1.38421e-05	0	1.56154e-05	3.33999e-05	1.3898e-05	0	1.19064e-05	51	984	7	989	48	975	4	935	16	388	1	393
Chlorobium	Bacteria	3.52585e-06	2.63789e-06	0.876794	-0.125966	1.75374e-05	4.62222e-06	0	3.857e-06	1.39922e-05	4.2423e-06	0	5.37968e-06	5.17103e-06	0	0	5.23199e-07	0	2.83332e-07	0	8.05173e-07	0	3.22869e-06	0	3.49276e-06	1.14941e-05	2.29276e-06	0	3.35865e-06	0	3.46053e-06	0	2.83917e-06	5.56666e-06	4.04305e-06	0	2.42989e-06	4	19	0	17	3	17	0	23	1	0	0	2
Chlorobium chlorochromatii	Bacteria	7.50244e-07	1.49716e-06	0.243818	0.299778	0	4.8655e-07	0	4.53765e-07	4.66407e-06	4.99095e-07	0	4.67798e-07	5.17103e-06	0	0	2.61599e-07	0	0	0	0	0	2.23525e-06	0	2.32851e-06	1.14941e-05	1.78325e-06	0	1.91923e-06	0	4.94362e-07	0	4.73195e-07	0	1.76884e-06	0	1.45793e-06	0	2	0	2	1	2	0	2	1	0	0	1
Chlorobium ferrooxidans	Bacteria	0	4.57811e-08	0.203982	1.67007	0	0	0	0	0	0	0	0	0	0	0	0	0	0	0	0	0	0	0	0	0	0	0	4.79808e-07	0	0	0	0	0	2.52691e-07	0	0	0	0	0	0	0	0	0	0	0	0	0	0
Chlorobium phaeobacteroides	Bacteria	8.98208e-07	2.88763e-07	0.713427	-0.491817	8.7687e-06	9.731e-07	0	1.36129e-06	0	7.48642e-07	0	1.1695e-06	0	0	0	2.61599e-07	0	2.83332e-07	0	8.05173e-07	0	2.48361e-07	0	4.65701e-07	0	0	0	4.79808e-07	0	1.2359e-06	0	9.4639e-07	0	7.58073e-07	0	4.85977e-07	2	4	0	6	0	3	0	5	0	0	0	1
Chloroflexaceae	Bacteria	7.06824e-05	2.71514e-05	0.577926	-0.415509	1.3153e-05	1.87322e-05	0	1.81506e-05	1.39922e-05	1.77179e-05	0	1.89458e-05	9.82496e-05	0.000150035	0.000131544	0.000138386	0.000158974	0.0001479	6.66489e-05	0.00013849	4.36319e-05	2.4091e-05	0	2.46822e-05	1.72411e-05	2.57298e-05	0	3.07077e-05	4.80505e-05	3.55941e-05	5.67537e-05	3.66726e-05	1.11333e-05	4.29574e-05	0	3.71772e-05	3	77	0	80	3	71	0	81	19	540	2	529
Chloroflexales	Bacteria	7.06824e-05	2.71514e-05	0.577926	-0.415509	1.3153e-05	1.87322e-05	0	1.81506e-05	1.39922e-05	1.77179e-05	0	1.89458e-05	9.82496e-05	0.000150035	0.000131544	0.000138386	0.000158974	0.0001479	6.66489e-05	0.00013849	4.36319e-05	2.4091e-05	0	2.46822e-05	1.72411e-05	2.57298e-05	0	3.07077e-05	4.80505e-05	3.55941e-05	5.67537e-05	3.66726e-05	1.11333e-05	4.29574e-05	0	3.71772e-05	3	77	0	80	3	71	0	81	19	540	2	529
Chloroflexi	Bacteria	7.59163e-05	4.53021e-05	0.647006	-0.224213	2.63061e-05	2.09216e-05	0	2.04194e-05	2.33204e-05	2.02133e-05	0	2.15187e-05	0.000113763	0.00015587	0.000131544	0.000144926	0.000169938	0.000153	6.66489e-05	0.000146273	7.63559e-05	3.32803e-05	0	3.77218e-05	5.17232e-05	3.49008e-05	0	4.36625e-05	8.00841e-05	4.62228e-05	5.67537e-05	5.22881e-05	3.89666e-05	5.86243e-05	5.9577e-05	5.46724e-05	6	86	0	90	5	81	0	92	22	561	2	554
Chloroflexi (class)	Bacteria	7.10174e-05	2.84036e-05	0.583054	-0.397982	1.3153e-05	1.87322e-05	0	1.81506e-05	1.39922e-05	1.77179e-05	0	1.96475e-05	9.82496e-05	0.000151424	0.000131544	0.000139433	0.000158974	0.000149316	6.66489e-05	0.000139295	4.36319e-05	2.43393e-05	0	2.58464e-05	2.29881e-05	2.59846e-05	0	3.26269e-05	4.80505e-05	3.63356e-05	5.67537e-05	3.80922e-05	1.67e-05	4.44736e-05	0	3.86352e-05	3	77	0	80	3	71	0	84	19	545	2	533
Chloroflexus	Bacteria	6.65051e-05	2.2859e-05	0.614728	-0.463784	4.38435e-06	7.7848e-06	0	7.26024e-06	4.66407e-06	9.4828e-06	0	7.95257e-06	9.82496e-05	0.000146979	0.000131544	0.000137078	0.000158974	0.0001462	6.66489e-05	0.000136879	3.81779e-05	2.11106e-05	0	2.00251e-05	5.74703e-06	2.19086e-05	0	2.66293e-05	2.66947e-05	3.31222e-05	5.67537e-05	3.09943e-05	1.11333e-05	3.96725e-05	0	3.37754e-05	1	32	0	32	1	38	0	34	19	529	2	524
Chloroflexus aggregans	Bacteria	5.00794e-08	9.19075e-08	0.643067	0.259805	0	0	0	0	0	2.49547e-07	0	0	0	0	0	0	0	2.83332e-07	0	2.68391e-07	0	2.48361e-07	0	2.32851e-07	0	5.09501e-07	0	4.79808e-07	0	0	0	0	0	0	0	0	0	0	0	0	0	1	0	0	0	0	0	0
Chloroflexus aurantiacus	Bacteria	0	1.47873e-08	0.5	1.19831	0	0	0	0	0	0	0	0	0	0	0	0	0	0	0	0	0	0	0	0	0	0	0	0	0	0	0	2.36598e-07	0	0	0	0	0	0	0	0	0	0	0	0	0	0	0	0
Chloroherpeton	Bacteria	0.000166175	3.65534e-06	0.244969	-1.65752	0.000197296	0.000232328	0.000347809	0.000219168	0.000195891	0.000236571	0.000209369	0.000210509	6.20524e-05	0.000104747	6.57722e-05	9.49606e-05	9.86734e-05	9.40664e-05	0.000199947	8.96426e-05	0	9.93442e-07	0	6.98552e-07	0	2.54751e-06	0	2.15913e-06	0	8.65133e-06	0	8.99071e-06	2.22666e-05	7.07534e-06	0	5.10276e-06	45	955	7	966	42	948	4	900	12	377	1	363
Chloroherpeton thalassium	Bacteria	0.000166175	3.65534e-06	0.244969	-1.65752	0.000197296	0.000232328	0.000347809	0.000219168	0.000195891	0.000236571	0.000209369	0.000210509	6.20524e-05	0.000104747	6.57722e-05	9.49606e-05	9.86734e-05	9.40664e-05	0.000199947	8.96426e-05	0	9.93442e-07	0	6.98552e-07	0	2.54751e-06	0	2.15913e-06	0	8.65133e-06	0	8.99071e-06	2.22666e-05	7.07534e-06	0	5.10276e-06	45	955	7	966	42	948	4	900	12	377	1	363
Chlorophyceae	Eukaryota	0	3.17151e-08	0.00106231	1.51475	0	0	0	0	0	0	0	0	0	0	0	0	0	0	0	0	0	0	0	0	0	2.54751e-07	0	0	0	0	0	0	0	2.52691e-07	0	0	0	0	0	0	0	0	0	0	0	0	0	0
Chlorophyta	Eukaryota	0	3.17151e-08	0.00106231	1.51475	0	0	0	0	0	0	0	0	0	0	0	0	0	0	0	0	0	0	0	0	0	2.54751e-07	0	0	0	0	0	0	0	2.52691e-07	0	0	0	0	0	0	0	0	0	0	0	0	0	0
Chordata	Eukaryota	1.21209e-07	1.85026e-06	0.534107	1.18036	0	2.43275e-07	0	2.26882e-07	0	4.99095e-07	0	7.01697e-07	0	0	0	0	0	0	0	2.68391e-07	0	0	0	4.65701e-07	0	0	0	0	1.06779e-05	1.97745e-06	0	2.36598e-06	1.11333e-05	1.76884e-06	0	1.21494e-06	0	1	0	1	0	2	0	3	0	0	0	0
Chromatiaceae	Bacteria	7.71186e-08	3.63658e-07	0.493281	0.669131	0	0	0	4.53765e-07	0	0	0	2.33899e-07	0	2.77842e-07	0	0	0	0	0	2.68391e-07	0	0	0	0	0	0	0	0	5.33894e-06	0	0	2.36598e-07	0	0	0	2.42989e-07	0	0	0	2	0	0	0	1	0	1	0	0
Chromatiales	Bacteria	1.53955e-05	1.30375e-05	0.619771	-0.0721933	2.19217e-05	1.9462e-05	0	1.95119e-05	1.86563e-05	2.27088e-05	0	1.98814e-05	5.17103e-06	1.27808e-05	6.57722e-05	1.09872e-05	5.48186e-06	1.21833e-05	0	1.18092e-05	1.6362e-05	1.09279e-05	0	1.23411e-05	1.14941e-05	1.35018e-05	0	1.15154e-05	1.06779e-05	1.3595e-05	0	1.20665e-05	5.56666e-06	1.56668e-05	5.9577e-05	1.53083e-05	5	80	0	86	4	91	0	85	1	46	1	42
Chromobacterium	Bacteria	4.12058e-05	3.54942e-05	0.183351	-0.0647992	3.06904e-05	3.52749e-05	9.93739e-05	3.49399e-05	3.26485e-05	3.86798e-05	0	4.11662e-05	5.17103e-05	5.22344e-05	6.57722e-05	5.07503e-05	3.8373e-05	4.41999e-05	0	4.34793e-05	2.1816e-05	2.70713e-05	0	2.56136e-05	4.02292e-05	2.34371e-05	0	2.39904e-05	4.80505e-05	2.64484e-05	0.000227015	2.86283e-05	1.67e-05	2.80487e-05	0	3.08595e-05	7	145	2	154	7	155	0	176	10	188	1	194
Chromobacterium violaceum	Bacteria	4.12058e-05	3.54942e-05	0.183351	-0.0647992	3.06904e-05	3.52749e-05	9.93739e-05	3.49399e-05	3.26485e-05	3.86798e-05	0	4.11662e-05	5.17103e-05	5.22344e-05	6.57722e-05	5.07503e-05	3.8373e-05	4.41999e-05	0	4.34793e-05	2.1816e-05	2.70713e-05	0	2.56136e-05	4.02292e-05	2.34371e-05	0	2.39904e-05	4.80505e-05	2.64484e-05	0.000227015	2.86283e-05	1.67e-05	2.80487e-05	0	3.08595e-05	7	145	2	154	7	155	0	176	10	188	1	194
Chromohalobacter	Bacteria	0	1.51868e-08	0.5	1.20916	0	0	0	0	0	0	0	0	0	0	0	0	0	0	0	0	0	0	0	0	0	0	0	0	0	0	0	0	0	0	0	2.42989e-07	0	0	0	0	0	0	0	0	0	0	0	0
Chromohalobacter salexigens	Bacteria	0	1.51868e-08	0.5	1.20916	0	0	0	0	0	0	0	0	0	0	0	0	0	0	0	0	0	0	0	0	0	0	0	0	0	0	0	0	0	0	0	2.42989e-07	0	0	0	0	0	0	0	0	0	0	0	0
Chroococcales	Bacteria	4.46202e-05	2.31042e-05	0.00455241	-0.285831	4.82278e-05	3.74643e-05	4.9687e-05	3.74356e-05	3.73126e-05	3.29402e-05	0	3.46171e-05	3.10262e-05	3.25076e-05	6.57722e-05	4.29023e-05	5.48186e-05	3.48499e-05	0.000133298	4.10638e-05	2.1816e-05	2.23525e-05	0	2.09566e-05	1.14941e-05	2.13991e-05	6.7254e-05	2.32707e-05	3.20337e-05	2.3235e-05	5.67537e-05	1.67984e-05	1.11333e-05	2.17314e-05	0	1.94391e-05	11	154	1	165	8	132	0	148	6	117	1	164
Citrobacter	Bacteria	3.25114e-06	1.0827e-07	0.73365	-1.47367	0	4.8655e-07	4.9687e-05	1.36129e-06	0	2.49547e-07	0	2.33899e-07	0	0	0	0	0	0	0	0	0	2.48361e-07	0	0	0	0	0	2.39904e-07	0	0	0	0	0	7.58073e-07	0	4.85977e-07	0	2	1	6	0	1	0	1	0	0	0	0
Citrobacter koseri	Bacteria	3.25114e-06	1.0827e-07	0.73365	-1.47367	0	4.8655e-07	4.9687e-05	1.36129e-06	0	2.49547e-07	0	2.33899e-07	0	0	0	0	0	0	0	0	0	2.48361e-07	0	0	0	0	0	2.39904e-07	0	0	0	0	0	7.58073e-07	0	4.85977e-07	0	2	1	6	0	1	0	1	0	0	0	0
Clavibacter	Bacteria	3.02154e-08	4.70914e-07	0.0449662	1.17949	0	0	0	0	0	2.49547e-07	0	2.33899e-07	0	0	0	0	0	0	0	0	0	4.96721e-07	0	2.32851e-07	0	2.54751e-07	0	0	0	4.94362e-07	0	2.36598e-07	5.56666e-06	2.52691e-07	0	0	0	0	0	0	0	1	0	1	0	0	0	0
Clavibacter michiganensis	Bacteria	3.02154e-08	4.70914e-07	0.0449662	1.17949	0	0	0	0	0	2.49547e-07	0	2.33899e-07	0	0	0	0	0	0	0	0	0	4.96721e-07	0	2.32851e-07	0	2.54751e-07	0	0	0	4.94362e-07	0	2.36598e-07	5.56666e-06	2.52691e-07	0	0	0	0	0	0	0	1	0	1	0	0	0	0
Clostridia	Bacteria	0.462805	0.431272	0.68161	-0.0306467	0.40336	0.407156	0.435407	0.406498	0.402211	0.407547	0.435697	0.407329	0.504083	0.506114	0.525783	0.507347	0.502604	0.506571	0.539723	0.507456	0.41326	0.425244	0.438272	0.424577	0.413579	0.424866	0.4428	0.424196	0.427436	0.434895	0.450851	0.434943	0.428755	0.434893	0.447245	0.434546	92000	1673646	8763	1791667	86236	1633145	8324	1741475	97482	1821588	7994	1939403
Clostridiaceae	Bacteria	0.0253025	0.0299116	0.422081	0.0726767	0.0210887	0.0255118	0.0202226	0.0249414	0.0211142	0.0253413	0.0184768	0.0249722	0.0246813	0.0317885	0.0219021	0.0308216	0.0255509	0.0316015	0.0261264	0.030698	0.0278972	0.0318021	0.0259909	0.0315156	0.0288961	0.0316174	0.0265653	0.0314125	0.0288303	0.0325896	0.0281498	0.032112	0.0285959	0.0325638	0.0280012	0.0320461	4810	104868	407	109931	4527	101549	353	106765	4773	114412	333	117820
Clostridiales	Bacteria	0.446343	0.418136	0.707904	-0.0283511	0.388418	0.392043	0.418166	0.391454	0.387519	0.392271	0.419053	0.392265	0.487147	0.489037	0.506577	0.490213	0.486262	0.489618	0.521061	0.490381	0.401141	0.412778	0.424951	0.412093	0.401223	0.412358	0.429013	0.411647	0.414798	0.421501	0.436606	0.421407	0.416019	0.421532	0.431993	0.421115	88592	1611524	8416	1725361	83086	1571930	8006	1677069	94207	1760124	7702	1873905
Clostridiales Family XI. Incertae Sedis	Bacteria	0.000592725	0.000334338	0.213277	-0.248667	0.000464741	0.00058313	0.000149061	0.000561534	0.000480399	0.000586935	0.000261712	0.00055247	0.000625695	0.000830193	0.000789266	0.000815667	0.000668786	0.000798997	0.000533191	0.000781823	0.000349055	0.000340751	0.000259909	0.000324827	0.000402292	0.000344168	0.00033627	0.000335865	0.000368387	0.000335177	0.000227015	0.00032958	0.000306166	0.00034366	0.000417039	0.000329249	106	2397	3	2475	103	2352	5	2362	121	2988	12	3118
Clostridiales Family XVIII. Incertae Sedis	Bacteria	4.42643e-06	4.98506e-05	0.136245	1.05153	8.7687e-06	9.48772e-06	0	8.39465e-06	9.32814e-06	1.14792e-05	0	1.00577e-05	5.17103e-06	1.11137e-06	0	3.40079e-06	0	2.54999e-06	0	1.07356e-06	5.99939e-05	9.73573e-05	0	9.57016e-05	2.87351e-05	9.37482e-05	0	9.35625e-05	5.33894e-05	5.93234e-05	0	5.84396e-05	3.33999e-05	6.41835e-05	0	5.97752e-05	2	39	0	37	2	46	0	43	1	4	0	13
Clostridium	Bacteria	0.0226339	0.0273592	0.342702	0.0823437	0.0189009	0.0228914	0.0186326	0.0223845	0.0190527	0.0228263	0.0168542	0.0225093	0.021465	0.0282996	0.0196001	0.0274376	0.0223331	0.0281533	0.0234604	0.0273418	0.0255574	0.0291734	0.0233268	0.0288425	0.0263271	0.0289787	0.0241442	0.0287354	0.0261982	0.0301042	0.0249716	0.0295853	0.0262691	0.0300684	0.025916	0.0295491	4311	94097	375	98661	4085	91471	322	96235	4151	101855	298	104884
Clostridium acetobutylicum	Bacteria	7.14234e-05	5.22814e-05	0.657336	-0.135491	8.7687e-06	1.07041e-05	0	1.1571e-05	1.86563e-05	1.29765e-05	0	1.28644e-05	0.000175815	0.000146423	0.000131544	0.000155128	0.000142528	0.000155833	0	0.000159961	5.45399e-05	3.40254e-05	6.49773e-05	3.65575e-05	5.17232e-05	3.82126e-05	6.7254e-05	4.39024e-05	4.80505e-05	4.647e-05	0	4.49535e-05	5.00999e-05	3.73982e-05	0.000178731	3.96071e-05	2	44	0	51	4	52	0	55	34	527	2	593
Clostridium asparagiforme	Bacteria	0.00113407	0.00166797	0.229875	0.16755	0.0011487	0.00110228	0.00109311	0.00115551	0.00115669	0.00108803	0.00157027	0.00115242	0.0011066	0.00107553	0.00105235	0.00107517	0.00106348	0.00108516	0.00113303	0.00108671	0.00198525	0.00172561	0.00162443	0.0017508	0.00196548	0.00167218	0.00201762	0.00172443	0.00162838	0.00137457	0.00181612	0.0013628	0.0016199	0.00136529	0.00166816	0.00138649	262	4531	22	5093	248	4360	30	4927	214	3871	16	4110
Clostridium bartlettii	Bacteria	0.000103037	0.000120588	0.935598	0.0683112	3.94591e-05	3.40585e-05	4.9687e-05	3.56206e-05	1.86563e-05	3.9678e-05	5.23423e-05	4.21018e-05	0.000165473	0.000222552	0.000131544	0.000214773	0.000164456	0.000227233	0	0.000210955	0.000147258	0.000134611	0.000194932	0.000138313	0.000160917	0.000128904	0.000201762	0.000131947	0.000138813	9.98611e-05	5.67537e-05	0.000101264	8.90665e-05	9.93075e-05	0	0.0001057	9	140	1	157	4	159	1	180	32	801	2	821
Clostridium beijerinckii	Bacteria	0.000399225	0.000262934	0.0497001	-0.181371	0.00040336	0.000457357	0.000397496	0.000488251	0.000363797	0.000491858	0.000261712	0.000515747	0.000346459	0.000426766	0.000263089	0.000443149	0.00038373	0.000438882	0.000266596	0.000439356	0.000229068	0.000250596	0.000259909	0.000256368	0.00027011	0.00024991	0.000134508	0.00024854	0.000186863	0.000273135	0.000397276	0.00026357	0.0002839	0.000265073	0.000357462	0.000280652	92	1880	8	2152	78	1971	5	2205	67	1536	4	1694
Clostridium bolteae	Bacteria	0.00179463	0.00229522	0.485648	0.10685	0.0015126	0.00173236	0.00134155	0.00170071	0.00158578	0.00171539	0.00115153	0.0016946	0.00170127	0.00231637	0.00151276	0.00231437	0.00192961	0.00233409	0.00179952	0.0023715	0.00244884	0.00284224	0.00168941	0.00280492	0.00286777	0.00276888	0.00282467	0.00276633	0.00214625	0.00203207	0.00164586	0.00209483	0.00204296	0.00203163	0.00166816	0.00204864	345	7121	27	7496	340	6874	22	7245	329	8337	23	8847
Clostridium botulinum	Bacteria	0.000410852	0.000390704	0.14606	-0.0218378	0.000324442	0.000497984	0.000198748	0.000502318	0.00042443	0.000506831	0.000104685	0.000517853	0.000439538	0.000568744	6.57722e-05	0.000576304	0.00053174	0.000558732	0.000199947	0.000555569	0.000430865	0.000392161	0.000454841	0.000414241	0.000408039	0.000413206	0.000201762	0.000433986	0.000341692	0.000388816	0.000340522	0.000407184	0.000389666	0.000400515	0.000417039	0.000416725	74	2047	4	2214	91	2031	2	2214	85	2047	1	2203
Clostridium butyricum	Bacteria	0.000136838	0.000248513	0.479223	0.259139	1.3153e-05	3.67345e-05	0	3.63012e-05	3.26485e-05	3.74321e-05	0	3.06408e-05	0.000217183	0.000248947	0.000394633	0.000228638	0.000142528	0.000268599	0.000266596	0.000235379	0.000196344	0.000179565	6.49773e-05	0.000183719	0.00015517	0.000172721	0.000134508	0.000160256	0.000282964	0.000338885	0.000624291	0.000325085	0.000239366	0.000352251	0.000238308	0.000327791	3	151	0	160	7	150	0	131	42	896	6	874
Clostridium cellulolyticum	Bacteria	0.000226479	0.000293469	0.572701	0.112535	8.7687e-05	0.000168833	0	0.00015065	7.46251e-05	0.000157464	0.000157027	0.000145251	0.000263723	0.00038759	0.000328861	0.000374087	0.000306984	0.000398932	0.000266596	0.00035535	0.000305423	0.000354907	0.000194932	0.000337168	0.000264363	0.000326336	0.000134508	0.000329628	0.000234913	0.000381153	0.000227015	0.000370039	0.000256066	0.000376509	0.000238308	0.00036424	20	694	0	664	16	631	3	621	51	1395	5	1430
Clostridium difficile	Bacteria	8.01649e-05	0.000326991	0.270394	0.610547	5.69965e-05	0.000101689	0	0.000107996	0.00010261	0.000124275	5.23423e-05	0.000117651	7.75655e-05	0.000116416	0	0.000115104	8.77097e-05	0.00011305	0	0.000109235	0.000414503	0.000389181	0.000519818	0.000393983	0.000350569	0.000403016	0.000538032	0.00039944	0.000192202	0.00022271	0.000340522	0.000223111	0.000178133	0.000213524	0.000238308	0.000214802	13	418	0	476	22	498	1	503	15	419	0	440
Clostridium hiranonis	Bacteria	0.000384146	0.000382291	0.955288	-0.00210239	0.000157837	0.000253006	0.000198748	0.000242537	0.00014925	0.000272755	0.000261712	0.000261499	0.000361972	0.000691828	0.000394633	0.00066237	0.000422103	0.000688498	0.000466542	0.000661047	0.000278153	0.000403586	0	0.000406324	0.000218387	0.000399449	0.000201762	0.000396321	0.00035237	0.000553438	0.00045403	0.00053755	0.000372966	0.0005822	0.000417039	0.000543079	36	1040	4	1069	32	1093	5	1118	70	2490	6	2532
Clostridium hylemonae	Bacteria	0.00038261	0.000668243	0.266366	0.242178	0.000249908	0.000320636	0.000248435	0.0003013	0.000303165	0.000317674	0.000314054	0.000305472	0.000398169	0.000593194	0.000263089	0.000540203	0.00044403	0.000567232	0.000399893	0.000555301	0.000649025	0.000690939	0.000454841	0.00070251	0.00058045	0.000733682	0.00067254	0.000726908	0.00055525	0.000755385	0.000624291	0.000729194	0.000567799	0.000710819	0.000834078	0.000704181	57	1318	5	1328	65	1273	6	1306	77	2135	4	2065
Clostridium kluyveri	Bacteria	0.000483446	0.000642906	0.749589	0.1238	0.000140299	0.000191944	0.000198748	0.000189901	0.000116602	0.00018716	0	0.000180102	0.000630866	0.0010333	0.000328861	0.000950129	0.00067975	0.000982597	0.000999733	0.000925144	0.000447227	0.000618666	0.000389864	0.0005947	0.00042528	0.000620318	0.000269016	0.000600239	0.000720757	0.000898997	0.000624291	0.000863581	0.000640166	0.000886187	0.000834078	0.000853133	32	789	4	837	25	750	0	770	122	3719	5	3632
Clostridium leptum	Bacteria	0.00358976	0.00415137	0.765601	0.0631258	0.0017099	0.00235758	0.00129186	0.00233848	0.00170705	0.00239516	0.00162261	0.00237571	0.00407994	0.00626312	0.00434096	0.00605707	0.00433615	0.0062455	0.00426553	0.00604953	0.00333239	0.00458325	0.00233918	0.00441415	0.00324707	0.00448463	0.00269016	0.00436961	0.00418039	0.00557269	0.00334847	0.00538165	0.00399129	0.00559559	0.00345547	0.0054359	390	9691	26	10307	366	9598	31	10157	789	22542	66	23154
Clostridium methylpentosum	Bacteria	0.000496896	0.000447206	0.528801	-0.0457574	0.000442819	0.00038778	0.0011428	0.000387742	0.00042443	0.000380809	0.000471081	0.000394354	0.000387827	0.000437602	0.000591949	0.000408357	0.000465958	0.000414515	0.000799787	0.000412517	0.000447227	0.000398619	0.000454841	0.000417967	0.000477003	0.000392826	0.000941556	0.000414074	0.000363048	0.000352233	0.000227015	0.00036507	0.000534399	0.000352504	0.000655347	0.000361567	101	1594	23	1709	91	1526	9	1686	75	1575	9	1561
Clostridium nexile	Bacteria	0.000784212	0.00112198	0.0481775	0.155551	0.000811105	0.000883818	0.00049687	0.000834474	0.0007789	0.000880403	0.000628108	0.000849288	0.000698089	0.000953277	0.000591949	0.00090618	0.000751014	0.000923947	0.000666489	0.000893473	0.00113988	0.00134835	0.000844704	0.0013326	0.00112642	0.00132878	0.00100881	0.00134202	0.00109982	0.00120698	0.000681044	0.00123977	0.0010354	0.00122277	0.000774501	0.0012198	185	3633	10	3678	167	3528	12	3631	135	3431	9	3464
Clostridium novyi	Bacteria	3.78105e-06	1.56382e-05	0.00672073	0.616488	0	4.37895e-06	0	3.857e-06	4.66407e-06	3.49366e-06	0	4.67798e-06	1.55131e-05	5.00116e-06	0	6.53999e-06	5.48186e-06	3.39999e-06	0	3.48908e-06	1.6362e-05	1.34115e-05	0	1.81623e-05	5.74703e-06	1.47755e-05	0	1.87125e-05	2.66947e-05	1.82914e-05	5.67537e-05	1.63252e-05	1.11333e-05	1.44034e-05	0	1.94391e-05	0	18	0	17	1	14	0	20	3	18	0	25
Clostridium perfringens	Bacteria	8.58586e-05	0.000212629	0.241123	0.393837	2.19217e-05	0.000100716	9.93739e-05	0.000101643	6.5297e-05	0.000101316	0	0.000104319	9.30786e-05	0.000100023	6.57722e-05	0.000103855	8.77097e-05	9.7183e-05	0.000133298	9.82311e-05	0.00024543	0.000217564	0.000454841	0.000206306	0.000178158	0.000218321	0.00033627	0.000217353	0.000176185	0.000139657	0.000227015	0.000151186	0.0001503	0.000140496	0.000178731	0.00016426	5	414	2	448	14	406	0	446	18	360	1	397
Clostridium phytofermentans	Bacteria	0.00205735	0.0013564	0.0719331	-0.180922	0.00202119	0.00213547	0.00213654	0.00208346	0.00193093	0.00213363	0.00193667	0.0020513	0.00185123	0.00212438	0.00177585	0.00207579	0.00204473	0.00214483	0.00239936	0.00207225	0.00135259	0.00146061	0.0014295	0.001429	0.00139653	0.00148112	0.00127783	0.00142887	0.00127601	0.00128287	0.00141884	0.00125231	0.00133043	0.00130212	0.00131069	0.00127302	461	8778	43	9183	414	8550	37	8770	358	7646	27	7935
Clostridium ramosum	Bacteria	5.59268e-05	0.000295238	0.0283183	0.722546	7.01496e-05	0.000105095	9.93739e-05	9.82401e-05	7.92892e-05	9.93198e-05	5.23423e-05	9.30918e-05	1.55131e-05	3.72309e-05	0	3.34847e-05	3.28911e-05	3.88165e-05	0	3.99903e-05	0.000321785	0.000384462	0.000259909	0.000376286	0.000316087	0.000380088	0.000134508	0.000379528	0.000218897	0.000314167	0.000227015	0.000299769	0.000244933	0.00032117	0.000238308	0.000306894	16	432	2	433	17	398	1	398	3	134	0	128
Clostridium scindens	Bacteria	0.000651819	0.000894983	0.646302	0.137688	0.00057435	0.000732501	0.000298122	0.000701067	0.000499056	0.00074989	0.000366396	0.000714796	0.00059984	0.000821858	0.000657722	0.000762039	0.000608486	0.000830164	0.000733138	0.000779676	0.00100353	0.00112433	0.00155945	0.00110185	0.00124136	0.00108753	0.000807048	0.00111027	0.000619317	0.000699028	0.000794552	0.000647094	0.000662432	0.000676706	0.000536193	0.000649022	131	3011	6	3090	107	3005	7	3056	116	2958	10	2913
Clostridium sp. P4	Bacteria	0.00365201	0.00420367	0.856088	0.0610965	0.0038933	0.0054569	0.00337871	0.00515976	0.00398778	0.00540544	0.00355928	0.00514508	0.00238902	0.00342496	0.00203894	0.00327182	0.00226401	0.00338979	0.00246601	0.00320137	0.00324512	0.00415631	0.00350877	0.00408513	0.00363787	0.00414861	0.00329545	0.00402175	0.00409497	0.00499627	0.00442679	0.00479985	0.00425293	0.00493808	0.00488531	0.00476549	888	22431	68	22742	855	21661	68	21997	462	12327	31	12507
Clostridium spiroforme	Bacteria	0.000777795	0.000803506	0.930912	0.0141239	0.000192911	0.000204837	0.000149061	0.000198976	0.000200555	0.000206376	0	0.000194838	0.00135998	0.00158704	0.00092081	0.0014647	0.00123342	0.00158128	0.00146628	0.00148367	0.000447227	0.000664116	6.49773e-05	0.000636613	0.000511485	0.00066923	0.000403524	0.000644382	0.000848892	0.0012406	0.00113507	0.00118985	0.000901799	0.00127786	0.00101281	0.00120765	44	842	3	877	43	827	0	833	263	5712	14	5599
Clostridium sporogenes	Bacteria	1.49404e-05	1.64362e-05	0.6424	0.0414356	1.75374e-05	1.87322e-05	0	1.79237e-05	1.39922e-05	2.27088e-05	0	1.89458e-05	2.06841e-05	9.1688e-06	0	9.94078e-06	5.48186e-06	7.08331e-06	6.66489e-05	1.01989e-05	1.0908e-05	2.48361e-05	0	2.60793e-05	2.29881e-05	2.16538e-05	0	2.06317e-05	5.33894e-06	1.11231e-05	0	1.25397e-05	2.22666e-05	1.28872e-05	5.9577e-05	1.21494e-05	4	77	0	79	3	91	0	81	4	33	0	38
Clostridium tetani	Bacteria	1.04264e-05	2.71964e-05	0.131324	0.416352	8.7687e-06	3.16257e-06	4.9687e-05	4.99141e-06	0	6.23868e-06	0	6.54917e-06	1.55131e-05	1.27808e-05	0	1.5696e-05	1.64456e-05	1.30333e-05	0	1.39563e-05	5.99939e-05	2.63262e-05	0	2.74764e-05	2.29881e-05	2.75131e-05	0	2.95082e-05	2.66947e-05	2.5954e-05	5.67537e-05	3.33603e-05	3.89666e-05	2.72906e-05	0	3.23175e-05	2	13	1	22	0	25	0	28	3	46	0	60
Clostridium thermocellum	Bacteria	0.000327656	0.000336257	0.809926	0.0112523	0.000219217	0.000350559	0.000298122	0.00033329	0.000335813	0.000339135	0.000104685	0.000326757	0.00035163	0.000399815	0.000263089	0.000393707	0.000317948	0.000410549	0.000399893	0.000398292	0.000299969	0.000376763	0.000324886	0.000372328	0.000327581	0.000367096	0.00033627	0.000381207	0.000325676	0.00033666	0.000283768	0.000336915	0.000328433	0.000346186	0.000297885	0.000338483	50	1441	6	1469	72	1359	2	1397	68	1439	4	1505
Cnidaria	Eukaryota	1.02177e-06	1.45461e-06	0.563354	0.153268	0	2.18947e-06	0	1.58818e-06	4.66407e-06	2.99457e-06	0	3.27459e-06	0	5.55685e-07	0	2.61599e-07	0	2.83332e-07	0	5.36782e-07	0	1.98688e-06	0	1.3971e-06	0	4.07601e-06	0	4.55817e-06	5.33894e-06	9.88724e-07	0	7.09793e-07	0	2.27422e-06	0	1.94391e-06	0	9	0	7	1	12	0	14	0	2	0	1
Coccidia	Eukaryota	5.96467e-08	3.35706e-07	0.427447	0.744444	0	4.8655e-07	0	0	0	0	0	4.67798e-07	0	0	0	0	0	0	0	0	0	2.48361e-07	0	4.65701e-07	0	2.54751e-07	0	0	0	1.48309e-06	0	9.4639e-07	0	7.58073e-07	0	1.21494e-06	0	2	0	0	0	0	0	2	0	0	0	0
Collimonas	Bacteria	1.67744e-08	0	0.5	-1.2498	0	0	0	0	0	0	0	0	0	0	0	0	0	0	0	2.68391e-07	0	0	0	0	0	0	0	0	0	0	0	0	0	0	0	0	0	0	0	0	0	0	0	0	0	0	0	0
Collinsella	Bacteria	0.00242954	0.00262355	0.986202	0.0333656	0.00480963	0.00330075	0.00481964	0.00391917	0.00470605	0.00334344	0.00476315	0.00388694	0.000770484	0.00063876	0.000394633	0.000636995	0.000800351	0.000656198	0.000799787	0.000626693	0.00400323	0.00243716	0.00422352	0.00288362	0.00343672	0.00246624	0.0041025	0.00287285	0.00229575	0.00147419	0.00283768	0.00174088	0.0021376	0.00150326	0.00184689	0.00171477	1097	13568	97	17274	1009	13398	91	16618	149	2299	6	2435
Collinsella aerofaciens	Bacteria	0.0013965	0.00136526	0.882705	-0.00982529	0.00253415	0.00177737	0.00233529	0.00199634	0.00249061	0.00180847	0.00251243	0.00199235	0.000723944	0.000588748	0.000328861	0.000578396	0.000696196	0.000606898	0.000799787	0.000574088	0.00200161	0.00130638	0.0022742	0.00148792	0.0017356	0.00132292	0.00215213	0.00148237	0.00121194	0.000800372	0.00130533	0.000906405	0.0011356	0.00082453	0.00101281	0.000883992	578	7306	47	8799	534	7247	48	8518	140	2119	5	2211
Collinsella intestinalis	Bacteria	2.5209e-05	7.77571e-05	0.144825	0.489174	3.94591e-05	2.72468e-05	4.9687e-05	3.42593e-05	2.79844e-05	2.79493e-05	0.000157027	3.34476e-05	0	1.11137e-06	0	1.8312e-06	0	2.26666e-06	0	1.07356e-06	4.90859e-05	5.09139e-05	6.49773e-05	5.28571e-05	4.02292e-05	5.17144e-05	6.7254e-05	5.08596e-05	0.000154829	7.14353e-05	0.000113507	7.73674e-05	7.23666e-05	6.97427e-05	0.000178731	7.82423e-05	9	112	1	151	6	112	3	143	0	4	0	7
Collinsella stercoris	Bacteria	1.91619e-05	2.17518e-05	0.965734	0.055054	4.82278e-05	2.60304e-05	0	2.88141e-05	2.79844e-05	2.32079e-05	5.23423e-05	2.83018e-05	0	1.44478e-05	0	1.62192e-05	2.19274e-05	1.07666e-05	0	8.32012e-06	3.27239e-05	2.43393e-05	0	2.46822e-05	4.59762e-05	2.08896e-05	6.7254e-05	2.35106e-05	1.60168e-05	1.68083e-05	0	1.91644e-05	2.22666e-05	1.61722e-05	0	1.82241e-05	11	107	0	127	6	93	1	121	0	52	0	62
Comamonadaceae	Bacteria	8.71922e-05	4.6925e-05	0.159809	-0.269069	7.89183e-05	7.17661e-05	4.9687e-05	7.44175e-05	6.06329e-05	7.13705e-05	5.23423e-05	7.13392e-05	8.27365e-05	8.86317e-05	6.57722e-05	9.39142e-05	8.22278e-05	9.2933e-05	0.000266596	9.17897e-05	4.36319e-05	4.14762e-05	0	4.61044e-05	3.44822e-05	5.40071e-05	0.000134508	4.41423e-05	4.27115e-05	4.00433e-05	5.67537e-05	4.87391e-05	7.79332e-05	4.44736e-05	0	4.1794e-05	18	295	1	328	13	286	1	305	16	319	1	359
Comamonas	Bacteria	0	3.02362e-08	0.5	1.49466	0	0	0	0	0	0	0	0	0	0	0	0	0	0	0	0	0	0	0	0	0	0	0	0	0	2.47181e-07	0	2.36598e-07	0	0	0	0	0	0	0	0	0	0	0	0	0	0	0	0
Comamonas testosteroni	Bacteria	0	3.02362e-08	0.5	1.49466	0	0	0	0	0	0	0	0	0	0	0	0	0	0	0	0	0	0	0	0	0	0	0	0	0	2.47181e-07	0	2.36598e-07	0	0	0	0	0	0	0	0	0	0	0	0	0	0	0	0
Coprococcus	Bacteria	0.00118306	0.00334149	0.17185	0.450934	0.00103032	0.00123292	0.000645931	0.00119249	0.00111005	0.00122378	0.000837477	0.00119569	0.00123071	0.00139421	0.00131544	0.00134436	0.00119504	0.00138323	0.00126633	0.00133095	0.00265609	0.00296493	0.00279402	0.00288595	0.00270685	0.0029467	0.00208487	0.00290116	0.0036198	0.00426931	0.00346198	0.00418683	0.00375749	0.00424799	0.00375335	0.00422654	235	5068	13	5256	238	4904	16	5112	238	5018	20	5139
Coprococcus comes	Bacteria	0.00108851	0.00319304	0.181097	0.467372	0.000885639	0.00110447	0.000546557	0.00106884	0.000965463	0.00109027	0.00068045	0.00106541	0.00115831	0.00134476	0.0011839	0.00129387	0.00114023	0.00133903	0.00126633	0.00128264	0.00243793	0.00281442	0.00272904	0.00272016	0.00247697	0.00279945	0.0016141	0.00273442	0.00351302	0.00420059	0.00323496	0.00411136	0.00361276	0.00418026	0.00375335	0.00415583	202	4540	11	4711	207	4369	13	4555	224	4840	18	4946
Coprococcus eutactus	Bacteria	9.45483e-05	0.00014827	0.691436	0.195398	0.000144684	0.000128449	9.93739e-05	0.000123651	0.000144586	0.000133508	0.000157027	0.000130282	7.23944e-05	4.9456e-05	0.000131544	5.04887e-05	5.48186e-05	4.41999e-05	0	4.83104e-05	0.00021816	0.000150258	6.49773e-05	0.000165091	0.000229881	0.000146736	0.000470778	0.000166253	0.000106779	6.87163e-05	0.000227015	7.5238e-05	0.000144733	6.77211e-05	0	6.99807e-05	33	528	2	545	31	535	3	557	14	178	2	193
Coprothermobacter	Bacteria	9.69967e-08	8.07282e-07	0.125376	0.916351	0	0	0	2.26882e-07	0	0	0	2.33899e-07	0	2.77842e-07	0	2.61599e-07	0	2.83332e-07	0	2.68391e-07	0	9.93442e-07	0	6.98552e-07	0	7.64252e-07	0	7.19711e-07	5.33894e-06	1.2359e-06	0	1.18299e-06	0	1.01076e-06	0	9.71954e-07	0	0	0	1	0	0	0	1	0	1	0	1
Coprothermobacter proteolyticus	Bacteria	9.69967e-08	8.07282e-07	0.125376	0.916351	0	0	0	2.26882e-07	0	0	0	2.33899e-07	0	2.77842e-07	0	2.61599e-07	0	2.83332e-07	0	2.68391e-07	0	9.93442e-07	0	6.98552e-07	0	7.64252e-07	0	7.19711e-07	5.33894e-06	1.2359e-06	0	1.18299e-06	0	1.01076e-06	0	9.71954e-07	0	0	0	1	0	0	0	1	0	1	0	1
Coriobacteriaceae	Bacteria	0.00244055	0.00267492	0.994931	0.0398218	0.00483594	0.00331754	0.00481964	0.00394072	0.00472004	0.00336415	0.00476315	0.00391149	0.000791168	0.000646262	0.000394633	0.000644058	0.000805833	0.000661581	0.000799787	0.000632866	0.0041014	0.00250919	0.00422352	0.00296232	0.0034827	0.00253681	0.0041025	0.00295178	0.00235981	0.00152461	0.00289444	0.00178631	0.00220996	0.00154622	0.00184689	0.00176021	1103	13637	97	17369	1012	13481	91	16723	153	2326	6	2462
Coriobacteriales	Bacteria	0.00244055	0.00267492	0.994931	0.0398218	0.00483594	0.00331754	0.00481964	0.00394072	0.00472004	0.00336415	0.00476315	0.00391149	0.000791168	0.000646262	0.000394633	0.000644058	0.000805833	0.000661581	0.000799787	0.000632866	0.0041014	0.00250919	0.00422352	0.00296232	0.0034827	0.00253681	0.0041025	0.00295178	0.00235981	0.00152461	0.00289444	0.00178631	0.00220996	0.00154622	0.00184689	0.00176021	1103	13637	97	17369	1012	13481	91	16723	153	2326	6	2462
Corynebacteriaceae	Bacteria	9.59619e-06	3.56289e-06	0.566568	-0.43022	0	1.21637e-06	0	2.94947e-06	4.66407e-06	1.49728e-06	5.23423e-05	1.40339e-06	0	5.27901e-06	6.57722e-05	4.97039e-06	5.48186e-06	3.39999e-06	0	4.56265e-06	0	5.71229e-06	0	3.95846e-06	5.74703e-06	4.58551e-06	0	4.07836e-06	0	2.96617e-06	0	3.54896e-06	1.67e-05	6.06458e-06	0	3.64483e-06	0	5	0	13	1	6	1	6	0	19	1	19
Corynebacterium	Bacteria	9.59619e-06	3.56289e-06	0.566568	-0.43022	0	1.21637e-06	0	2.94947e-06	4.66407e-06	1.49728e-06	5.23423e-05	1.40339e-06	0	5.27901e-06	6.57722e-05	4.97039e-06	5.48186e-06	3.39999e-06	0	4.56265e-06	0	5.71229e-06	0	3.95846e-06	5.74703e-06	4.58551e-06	0	4.07836e-06	0	2.96617e-06	0	3.54896e-06	1.67e-05	6.06458e-06	0	3.64483e-06	0	5	0	13	1	6	1	6	0	19	1	19
Corynebacterium amycolatum	Bacteria	2.93848e-08	0	0.5	-1.48266	0	2.43275e-07	0	2.26882e-07	0	0	0	0	0	0	0	0	0	0	0	0	0	0	0	0	0	0	0	0	0	0	0	0	0	0	0	0	0	1	0	1	0	0	0	0	0	0	0	0
Corynebacterium diphtheriae	Bacteria	0	1.59219e-08	0.5	1.22845	0	0	0	0	0	0	0	0	0	0	0	0	0	0	0	0	0	0	0	0	0	2.54751e-07	0	0	0	0	0	0	0	0	0	0	0	0	0	0	0	0	0	0	0	0	0	0
Corynebacterium efficiens	Bacteria	5.54547e-06	1.57997e-06	0.851833	-0.545094	0	2.43275e-07	0	9.0753e-07	0	2.49547e-07	0	0	0	4.72332e-06	6.57722e-05	3.92399e-06	5.48186e-06	3.39999e-06	0	4.02586e-06	0	3.22869e-06	0	3.02706e-06	5.74703e-06	3.31176e-06	0	1.19952e-06	0	2.47181e-07	0	4.73195e-07	5.56666e-06	1.26345e-06	0	1.21494e-06	0	1	0	4	0	1	0	0	0	17	1	15
Corynebacterium glutamicum	Bacteria	3.02154e-08	3.00757e-08	0.790361	-0.00194806	0	0	0	0	0	2.49547e-07	0	2.33899e-07	0	0	0	0	0	0	0	0	0	2.48361e-07	0	2.32851e-07	0	0	0	0	0	0	0	0	0	0	0	0	0	0	0	0	0	1	0	1	0	0	0	0
Corynebacterium matruchotii	Bacteria	0	1.47873e-08	0.5	1.19831	0	0	0	0	0	0	0	0	0	0	0	0	0	0	0	0	0	0	0	0	0	0	0	0	0	0	0	2.36598e-07	0	0	0	0	0	0	0	0	0	0	0	0	0	0	0	0
Corynebacterium urealyticum	Bacteria	3.99111e-06	1.92213e-06	0.267934	-0.317194	0	7.29825e-07	0	1.81506e-06	4.66407e-06	9.98189e-07	5.23423e-05	1.1695e-06	0	5.55685e-07	0	1.0464e-06	0	0	0	5.36782e-07	0	2.23525e-06	0	6.98552e-07	0	1.019e-06	0	2.87885e-06	0	2.71899e-06	0	2.83917e-06	1.11333e-05	4.80113e-06	0	2.42989e-06	0	3	0	8	1	4	1	5	0	2	0	4
Coscinodiscophyceae	Eukaryota	0	1.57932e-08	0.5	1.22513	0	0	0	0	0	0	0	0	0	0	0	0	0	0	0	0	0	0	0	0	0	0	0	0	0	0	0	0	0	2.52691e-07	0	0	0	0	0	0	0	0	0	0	0	0	0	0
Coxiella	Eukaryota	1.52047e-08	0	0.5	-1.20964	0	2.43275e-07	0	0	0	0	0	0	0	0	0	0	0	0	0	0	0	0	0	0	0	0	0	0	0	0	0	0	0	0	0	0	0	1	0	0	0	0	0	0	0	0	0	0
Coxiella burnetii	Bacteria	1.52047e-08	0	0.5	-1.20964	0	2.43275e-07	0	0	0	0	0	0	0	0	0	0	0	0	0	0	0	0	0	0	0	0	0	0	0	0	0	0	0	0	0	0	0	1	0	0	0	0	0	0	0	0	0	0
Coxiellaceae	Bacteria	1.52047e-08	0	0.5	-1.20964	0	2.43275e-07	0	0	0	0	0	0	0	0	0	0	0	0	0	0	0	0	0	0	0	0	0	0	0	0	0	0	0	0	0	0	0	1	0	0	0	0	0	0	0	0	0	0
Crenarchaeota	Archaea	1.83827e-06	1.38745e-06	0.653467	-0.122115	0	1.21637e-06	0	1.81506e-06	0	1.49728e-06	0	2.80679e-06	5.17103e-06	3.05627e-06	0	3.92399e-06	5.48186e-06	2.83332e-06	0	1.61035e-06	5.45399e-06	1.2418e-06	0	1.8628e-06	0	1.019e-06	0	3.35865e-06	0	1.48309e-06	0	3.07577e-06	0	2.27422e-06	0	2.42989e-06	0	5	0	8	0	6	0	12	1	11	0	15
Croceibacter	Bacteria	4.45895e-08	1.59219e-08	0.593842	-0.430415	0	4.8655e-07	0	2.26882e-07	0	0	0	0	0	0	0	0	0	0	0	0	0	0	0	0	0	2.54751e-07	0	0	0	0	0	0	0	0	0	0	0	2	0	1	0	0	0	0	0	0	0	0
Croceibacter atlanticus	Bacteria	4.45895e-08	1.59219e-08	0.593842	-0.430415	0	4.8655e-07	0	2.26882e-07	0	0	0	0	0	0	0	0	0	0	0	0	0	0	0	0	0	2.54751e-07	0	0	0	0	0	0	0	0	0	0	0	2	0	1	0	0	0	0	0	0	0	0
Cronobacter	Bacteria	7.91362e-08	1.54488e-08	0.0679336	-0.687694	0	0	0	0	0	0	0	4.67798e-07	0	0	0	2.61599e-07	0	0	0	5.36782e-07	0	0	0	0	0	0	0	0	0	2.47181e-07	0	0	0	0	0	0	0	0	0	0	0	0	0	2	0	0	0	1
Cronobacter sakazakii	Bacteria	7.91362e-08	1.54488e-08	0.0679336	-0.687694	0	0	0	0	0	0	0	4.67798e-07	0	0	0	2.61599e-07	0	0	0	5.36782e-07	0	0	0	0	0	0	0	0	0	2.47181e-07	0	0	0	0	0	0	0	0	0	0	0	0	0	2	0	0	0	1
Cryptosporidiidae	Eukaryota	5.96467e-08	3.35706e-07	0.427447	0.744444	0	4.8655e-07	0	0	0	0	0	4.67798e-07	0	0	0	0	0	0	0	0	0	2.48361e-07	0	4.65701e-07	0	2.54751e-07	0	0	0	1.48309e-06	0	9.4639e-07	0	7.58073e-07	0	1.21494e-06	0	2	0	0	0	0	0	2	0	0	0	0
Cryptosporidium	Eukaryota	5.96467e-08	3.35706e-07	0.427447	0.744444	0	4.8655e-07	0	0	0	0	0	4.67798e-07	0	0	0	0	0	0	0	0	0	2.48361e-07	0	4.65701e-07	0	2.54751e-07	0	0	0	1.48309e-06	0	9.4639e-07	0	7.58073e-07	0	1.21494e-06	0	2	0	0	0	0	0	2	0	0	0	0
Cryptosporidium muris	Eukaryota	5.96467e-08	3.35706e-07	0.427447	0.744444	0	4.8655e-07	0	0	0	0	0	4.67798e-07	0	0	0	0	0	0	0	0	0	2.48361e-07	0	4.65701e-07	0	2.54751e-07	0	0	0	1.48309e-06	0	9.4639e-07	0	7.58073e-07	0	1.21494e-06	0	2	0	0	0	0	0	2	0	0	0	0
Culex	Eukaryota	4.94744e-08	2.99741e-08	0.770786	-0.212072	0	0	0	0	0	0	0	0	0	0	0	5.23199e-07	0	0	0	2.68391e-07	0	0	0	0	0	0	0	0	0	0	0	2.36598e-07	0	0	0	2.42989e-07	0	0	0	0	0	0	0	0	0	0	0	2
Culicidae	Eukaryota	8.18455e-08	7.49701e-08	0.921738	-0.0376264	0	0	0	0	0	2.49547e-07	0	0	0	0	0	5.23199e-07	0	0	0	5.36782e-07	0	0	0	2.32851e-07	0	0	0	2.39904e-07	0	2.47181e-07	0	2.36598e-07	0	0	0	2.42989e-07	0	0	0	0	0	1	0	0	0	0	0	2
Cupriavidus	Bacteria	1.73355e-05	1.46302e-05	0.221244	-0.0736807	1.3153e-05	1.11906e-05	0	1.02097e-05	1.39922e-05	1.17287e-05	0	1.38e-05	1.55131e-05	1.00023e-05	6.57722e-05	1.1772e-05	1.09637e-05	1.16166e-05	6.66489e-05	1.1004e-05	2.727e-05	5.96065e-06	0	8.14977e-06	1.72411e-05	8.91627e-06	0	9.59615e-06	0	6.67389e-06	5.67537e-05	4.49535e-06	2.22666e-05	3.53767e-06	5.9577e-05	3.64483e-06	3	46	0	45	3	47	0	59	3	36	1	45
Cupriavidus metallidurans	Bacteria	8.09583e-06	1.01152e-05	0.154006	0.0967026	8.7687e-06	3.40585e-06	0	3.857e-06	4.66407e-06	4.2423e-06	0	5.61358e-06	5.17103e-06	4.72332e-06	6.57722e-05	5.75519e-06	5.48186e-06	5.09998e-06	0	6.97816e-06	1.0908e-05	7.45082e-07	0	2.56136e-06	5.74703e-06	2.03801e-06	0	3.35865e-06	0	3.46053e-06	5.67537e-05	2.83917e-06	1.11333e-05	1.26345e-06	5.9577e-05	1.45793e-06	2	14	0	17	1	17	0	24	1	17	1	22
Cupriavidus necator	Bacteria	3.95617e-07	3.77656e-07	0.692173	-0.0201263	4.38435e-06	4.8655e-07	0	2.26882e-07	0	9.98189e-07	0	2.33899e-07	0	0	0	0	0	0	0	0	0	0	0	2.32851e-07	0	0	0	0	0	0	0	0	5.56666e-06	0	0	2.42989e-07	1	2	0	1	0	4	0	1	0	0	0	0
Cupriavidus pinatubonensis	Bacteria	0	1.4994e-08	0.5	1.20396	0	0	0	0	0	0	0	0	0	0	0	0	0	0	0	0	0	0	0	0	0	0	0	2.39904e-07	0	0	0	0	0	0	0	0	0	0	0	0	0	0	0	0	0	0	0	0
Cupriavidus taiwanensis	Bacteria	1.46187e-08	1.59219e-08	0.885024	0.0348048	0	0	0	0	0	0	0	2.33899e-07	0	0	0	0	0	0	0	0	0	0	0	0	0	2.54751e-07	0	0	0	0	0	0	0	0	0	0	0	0	0	0	0	0	0	1	0	0	0	0
Cyanobacteria	Bacteria	9.60723e-05	8.5516e-05	0.783447	-0.0505498	6.13809e-05	8.53895e-05	9.93739e-05	8.25852e-05	5.59688e-05	7.41156e-05	0	7.71867e-05	8.27365e-05	0.000131142	0.000131544	0.00013577	7.12641e-05	0.000121266	0.000199947	0.000127486	7.09019e-05	8.8168e-05	0	8.66204e-05	0.000109194	8.10107e-05	6.7254e-05	8.30067e-05	8.54231e-05	0.000109254	0.000113507	0.00010292	9.46332e-05	0.000108657	5.9577e-05	0.00010813	14	351	2	364	12	297	0	330	16	472	2	519
Cyanothece	Bacteria	5.96044e-06	2.53652e-06	0.738036	-0.370941	2.63061e-05	1.5083e-05	0	1.70162e-05	9.32814e-06	1.42242e-05	0	1.28644e-05	0	0	0	2.61599e-07	0	2.83332e-07	0	0	0	7.94754e-06	0	6.75267e-06	0	4.58551e-06	0	8.15673e-06	0	2.47181e-06	0	2.12938e-06	5.56666e-06	1.51615e-06	0	1.45793e-06	6	62	0	75	2	57	0	55	0	0	0	1
Cyanothece sp. ATCC 51142	Bacteria	4.48341e-08	3.17645e-07	0.199621	0.842118	0	0	0	0	0	2.49547e-07	0	4.67798e-07	0	0	0	0	0	0	0	0	0	2.48361e-07	0	1.3971e-06	0	5.09501e-07	0	1.19952e-06	0	2.47181e-07	0	2.36598e-07	0	7.58073e-07	0	4.85977e-07	0	0	0	0	0	1	0	2	0	0	0	0
Cyanothece sp. PCC 7424	Bacteria	0	3.05041e-07	0.5	2.48578	0	0	0	0	0	0	0	0	0	0	0	0	0	0	0	0	0	1.73852e-06	0	6.98552e-07	0	7.64252e-07	0	1.67933e-06	0	0	0	0	0	0	0	0	0	0	0	0	0	0	0	0	0	0	0	0
Cyanothece sp. PCC 7425	Bacteria	4.84877e-07	3.91293e-07	0.552656	-0.0929158	0	4.8655e-07	0	9.0753e-07	4.66407e-06	9.98189e-07	0	7.01697e-07	0	0	0	0	0	0	0	0	0	9.93442e-07	0	2.32851e-06	0	5.09501e-07	0	9.59615e-07	0	4.94362e-07	0	2.36598e-07	0	2.52691e-07	0	4.85977e-07	0	2	0	4	1	4	0	3	0	0	0	0
Cyanothece sp. PCC 8801	Bacteria	5.32642e-06	0	0.496938	-3.72652	2.63061e-05	1.43532e-05	0	1.5428e-05	4.66407e-06	1.27269e-05	0	1.14611e-05	0	0	0	0	0	2.83332e-07	0	0	0	0	0	0	0	0	0	0	0	0	0	0	0	0	0	0	6	59	0	68	1	51	0	49	0	0	0	0
Cyclobacteriaceae	Bacteria	1.94178e-07	1.64746e-07	0.773963	-0.0709891	0	2.43275e-07	0	6.80647e-07	0	2.49547e-07	0	1.40339e-06	0	0	0	2.61599e-07	0	0	0	2.68391e-07	0	2.48361e-07	0	4.65701e-07	0	0	0	7.19711e-07	0	0	0	4.73195e-07	0	0	0	7.28966e-07	0	1	0	3	0	1	0	6	0	0	0	1
Cystobacteraceae	Bacteria	3.09546e-08	6.22866e-08	0.564999	0.296779	0	0	0	2.26882e-07	0	0	0	0	0	0	0	0	0	0	0	2.68391e-07	0	0	0	0	0	5.09501e-07	0	2.39904e-07	0	2.47181e-07	0	0	0	0	0	0	0	0	0	1	0	0	0	0	0	0	0	0
Cytophaga	Bacteria	9.27985e-07	8.70725e-06	0.412754	0.971922	0	2.67602e-06	0	2.72259e-06	0	1.74683e-06	0	3.04069e-06	0	8.33527e-07	0	1.308e-06	0	1.98333e-06	0	5.36782e-07	0	9.93442e-07	6.49773e-05	6.98552e-07	0	0	6.7254e-05	2.39904e-07	0	1.97745e-06	0	1.18299e-06	0	1.26345e-06	0	7.28966e-07	0	11	0	12	0	7	0	13	0	3	0	5
Cytophaga hutchinsonii	Bacteria	9.27985e-07	8.70725e-06	0.412754	0.971922	0	2.67602e-06	0	2.72259e-06	0	1.74683e-06	0	3.04069e-06	0	8.33527e-07	0	1.308e-06	0	1.98333e-06	0	5.36782e-07	0	9.93442e-07	6.49773e-05	6.98552e-07	0	0	6.7254e-05	2.39904e-07	0	1.97745e-06	0	1.18299e-06	0	1.26345e-06	0	7.28966e-07	0	11	0	12	0	7	0	13	0	3	0	5
Dechloromonas	Bacteria	1.74594e-05	7.73302e-06	0.047405	-0.35365	4.38435e-06	8.02807e-06	0	8.84842e-06	9.32814e-06	7.23687e-06	0.000104685	7.48477e-06	1.55131e-05	8.61312e-06	6.57722e-05	8.10958e-06	1.09637e-05	9.91664e-06	0	1.04672e-05	0	6.20901e-06	0	3.72561e-06	1.14941e-05	4.07601e-06	0	5.03798e-06	0	4.69644e-06	0	5.67834e-06	1.11333e-05	5.05382e-06	5.9577e-05	7.04667e-06	1	33	0	39	2	29	2	32	3	31	1	31
Dechloromonas aromatica	Bacteria	1.74594e-05	7.73302e-06	0.047405	-0.35365	4.38435e-06	8.02807e-06	0	8.84842e-06	9.32814e-06	7.23687e-06	0.000104685	7.48477e-06	1.55131e-05	8.61312e-06	6.57722e-05	8.10958e-06	1.09637e-05	9.91664e-06	0	1.04672e-05	0	6.20901e-06	0	3.72561e-06	1.14941e-05	4.07601e-06	0	5.03798e-06	0	4.69644e-06	0	5.67834e-06	1.11333e-05	5.05382e-06	5.9577e-05	7.04667e-06	1	33	0	39	2	29	2	32	3	31	1	31
Dehalococcoides	Bacteria	4.51833e-06	1.49825e-05	0.121659	0.520539	1.3153e-05	1.9462e-06	0	1.58818e-06	4.66407e-06	2.49547e-06	0	1.63729e-06	1.55131e-05	4.44548e-06	0	5.49359e-06	1.09637e-05	3.68332e-06	0	6.70977e-06	3.27239e-05	7.45082e-06	0	1.00126e-05	2.29881e-05	5.85927e-06	0	8.87644e-06	2.66947e-05	8.89851e-06	0	1.32495e-05	1.67e-05	1.16238e-05	5.9577e-05	1.50653e-05	3	8	0	7	1	10	0	7	3	16	0	21
Dehalococcoides ethenogenes	Bacteria	3.20986e-06	1.07605e-05	0.0914347	0.525254	1.3153e-05	1.45965e-06	0	1.13441e-06	4.66407e-06	1.49728e-06	0	1.1695e-06	1.03421e-05	5.55685e-07	0	2.61599e-06	1.09637e-05	8.49997e-07	0	2.9523e-06	2.727e-05	5.96065e-06	0	8.14977e-06	1.72411e-05	3.31176e-06	0	5.75769e-06	2.13558e-05	2.96617e-06	0	5.91494e-06	5.56666e-06	2.7796e-06	5.9577e-05	6.3177e-06	3	6	0	5	1	6	0	5	2	2	0	10
Dehalococcoides sp. BAV1	Bacteria	3.53405e-07	1.51868e-08	0.397159	-1.34034	0	0	0	0	0	2.49547e-07	0	2.33899e-07	5.17103e-06	0	0	0	0	0	0	0	0	0	0	0	0	0	0	0	0	0	0	0	0	0	0	2.42989e-07	0	0	0	0	0	1	0	1	1	0	0	0
Dehalococcoides sp. CBDB1	Bacteria	4.43956e-08	1.1584e-06	0.388024	1.40722	0	0	0	2.26882e-07	0	2.49547e-07	0	2.33899e-07	0	0	0	0	0	0	0	0	0	0	0	2.32851e-07	0	7.64252e-07	0	1.19952e-06	0	1.97745e-06	0	2.60257e-06	5.56666e-06	3.03229e-06	0	3.15885e-06	0	0	0	1	0	1	0	1	0	0	0	0
Dehalococcoidetes	Bacteria	4.51833e-06	1.49984e-05	0.11852	0.521001	1.3153e-05	1.9462e-06	0	1.58818e-06	4.66407e-06	2.49547e-06	0	1.63729e-06	1.55131e-05	4.44548e-06	0	5.49359e-06	1.09637e-05	3.68332e-06	0	6.70977e-06	3.27239e-05	7.45082e-06	0	1.00126e-05	2.29881e-05	6.11402e-06	0	8.87644e-06	2.66947e-05	8.89851e-06	0	1.32495e-05	1.67e-05	1.16238e-05	5.9577e-05	1.50653e-05	3	8	0	7	1	10	0	7	3	16	0	21
Deinococcaceae	Bacteria	1.12634e-06	6.99215e-06	0.0617854	0.792617	0	2.9193e-06	0	2.72259e-06	0	2.49547e-06	0	1.1695e-06	0	1.11137e-06	0	2.3544e-06	0	2.83332e-06	0	2.41552e-06	0	4.47049e-06	0	4.19131e-06	0	4.33076e-06	6.7254e-05	5.51779e-06	5.33894e-06	6.42671e-06	0	4.73195e-06	0	3.53767e-06	0	6.07471e-06	0	12	0	12	0	10	0	5	0	4	0	9
Deinococcales	Bacteria	1.12634e-06	6.99215e-06	0.0617854	0.792617	0	2.9193e-06	0	2.72259e-06	0	2.49547e-06	0	1.1695e-06	0	1.11137e-06	0	2.3544e-06	0	2.83332e-06	0	2.41552e-06	0	4.47049e-06	0	4.19131e-06	0	4.33076e-06	6.7254e-05	5.51779e-06	5.33894e-06	6.42671e-06	0	4.73195e-06	0	3.53767e-06	0	6.07471e-06	0	12	0	12	0	10	0	5	0	4	0	9
Deinococci	Bacteria	2.03032e-06	7.76077e-06	0.309661	0.582182	4.38435e-06	6.08187e-06	0	4.76453e-06	0	4.49185e-06	0	3.50849e-06	0	1.38921e-06	0	2.61599e-06	0	2.83332e-06	0	2.41552e-06	5.45399e-06	5.46393e-06	0	5.12271e-06	0	5.34976e-06	6.7254e-05	6.4774e-06	5.33894e-06	6.92107e-06	0	5.20515e-06	0	4.29574e-06	0	7.28966e-06	1	25	0	21	0	18	0	15	0	5	0	10
Deinococcus	Bacteria	1.98593e-06	7.71501e-06	0.296986	0.589211	4.38435e-06	6.08187e-06	0	4.53765e-06	0	4.2423e-06	0	3.27459e-06	0	1.38921e-06	0	2.61599e-06	0	2.83332e-06	0	2.41552e-06	5.45399e-06	5.46393e-06	0	5.12271e-06	0	5.34976e-06	6.7254e-05	6.4774e-06	5.33894e-06	6.92107e-06	0	4.96855e-06	0	4.04305e-06	0	7.04667e-06	1	25	0	20	0	17	0	14	0	5	0	10
Deinococcus deserti	Bacteria	1.77083e-08	0	0.5	-1.27203	0	0	0	0	0	0	0	0	0	0	0	0	0	2.83332e-07	0	0	0	0	0	0	0	0	0	0	0	0	0	0	0	0	0	0	0	0	0	0	0	0	0	0	0	0	0	0
Deinococcus geothermalis	Bacteria	5.56164e-07	6.26374e-06	0.203046	1.05092	0	1.45965e-06	0	1.58818e-06	0	4.99095e-07	0	4.67798e-07	0	5.55685e-07	0	1.5696e-06	0	1.41666e-06	0	1.34195e-06	0	2.48361e-06	0	2.09566e-06	0	3.31176e-06	6.7254e-05	2.87885e-06	5.33894e-06	4.69644e-06	0	4.25876e-06	0	3.28498e-06	0	4.61678e-06	0	6	0	7	0	2	0	2	0	2	0	6
Deinococcus radiodurans	Bacteria	2.5737e-07	1.3693e-07	0.886577	-0.272583	0	9.731e-07	0	6.80647e-07	0	1.99638e-06	0	4.67798e-07	0	0	0	0	0	0	0	0	0	0	0	0	0	0	0	0	0	9.88724e-07	0	4.73195e-07	0	0	0	7.28966e-07	0	4	0	3	0	8	0	2	0	0	0	0
Deinococcus-Thermus	Bacteria	9.19272e-08	9.00604e-08	0.974921	-0.00881331	0	2.43275e-07	0	2.26882e-07	0	2.49547e-07	0	4.67798e-07	0	0	0	0	0	2.83332e-07	0	0	0	0	0	4.65701e-07	0	0	0	0	0	0	0	2.36598e-07	0	2.52691e-07	0	4.85977e-07	0	1	0	1	0	1	0	2	0	0	0	0
Delftia	Bacteria	7.71739e-06	5.36676e-06	0.00602275	-0.157734	1.3153e-05	9.24445e-06	0	1.24785e-05	9.32814e-06	8.23506e-06	0	1.05255e-05	5.17103e-06	9.44664e-06	0	9.94078e-06	1.09637e-05	1.07666e-05	0	1.42247e-05	1.6362e-05	5.96065e-06	0	5.82126e-06	0	8.15202e-06	0	5.75769e-06	0	6.17952e-06	0	7.57112e-06	1.67e-05	6.31727e-06	0	7.04667e-06	3	38	0	55	2	33	0	45	1	34	0	38
Delftia acidovorans	Bacteria	7.71739e-06	5.36676e-06	0.00602275	-0.157734	1.3153e-05	9.24445e-06	0	1.24785e-05	9.32814e-06	8.23506e-06	0	1.05255e-05	5.17103e-06	9.44664e-06	0	9.94078e-06	1.09637e-05	1.07666e-05	0	1.42247e-05	1.6362e-05	5.96065e-06	0	5.82126e-06	0	8.15202e-06	0	5.75769e-06	0	6.17952e-06	0	7.57112e-06	1.67e-05	6.31727e-06	0	7.04667e-06	3	38	0	55	2	33	0	45	1	34	0	38
Deltaproteobacteria	Bacteria	0.000386452	0.00143859	0.0356087	0.57084	0.000289367	0.000354452	0.000546557	0.000376171	0.000429094	0.000356354	0.000104685	0.000363479	0.000429196	0.000375921	0.000526177	0.00041045	0.000438548	0.000381649	0.000399893	0.000401244	0.00148349	0.00115984	0.00181936	0.00121874	0.00131607	0.00114816	0.00100881	0.00121295	0.00168711	0.00125074	0.00198638	0.0013292	0.00154753	0.00128417	0.00220435	0.00136049	66	1457	11	1658	92	1428	2	1554	83	1353	8	1569
Desulfatibacillum	Bacteria	2.66467e-05	1.85681e-05	0.974132	-0.156869	8.7687e-06	1.77591e-05	0	1.86044e-05	1.86563e-05	2.24593e-05	0	2.24543e-05	3.61972e-05	3.30633e-05	0	2.85143e-05	3.28911e-05	3.05999e-05	0.000133298	2.30816e-05	1.0908e-05	3.47705e-05	6.49773e-05	3.49276e-05	2.29881e-05	3.49008e-05	0	3.21471e-05	0	1.26062e-05	0	1.23031e-05	5.56666e-06	1.61722e-05	0	1.48223e-05	2	73	0	82	4	90	0	96	7	119	0	109
Desulfatibacillum alkenivorans	Bacteria	2.66467e-05	1.85681e-05	0.974132	-0.156869	8.7687e-06	1.77591e-05	0	1.86044e-05	1.86563e-05	2.24593e-05	0	2.24543e-05	3.61972e-05	3.30633e-05	0	2.85143e-05	3.28911e-05	3.05999e-05	0.000133298	2.30816e-05	1.0908e-05	3.47705e-05	6.49773e-05	3.49276e-05	2.29881e-05	3.49008e-05	0	3.21471e-05	0	1.26062e-05	0	1.23031e-05	5.56666e-06	1.61722e-05	0	1.48223e-05	2	73	0	82	4	90	0	96	7	119	0	109
Desulfitobacterium	Bacteria	0.000387257	0.000562433	0.176264	0.162071	0.000346364	0.000351289	0.000546557	0.000344408	0.00025186	0.000344126	0.000157027	0.00035693	0.000336117	0.000493726	0.000591949	0.000474803	0.000274093	0.000504615	0.000333244	0.000489008	0.000610847	0.000560301	0.000649773	0.000537419	0.000436774	0.000589748	0.00033627	0.000563294	0.0005072	0.000660962	0.000510783	0.000634318	0.000590066	0.000658765	0.000536193	0.000616219	79	1444	11	1518	54	1379	3	1526	65	1777	9	1815
Desulfitobacterium hafniense	Bacteria	0.000387257	0.000562433	0.176264	0.162071	0.000346364	0.000351289	0.000546557	0.000344408	0.00025186	0.000344126	0.000157027	0.00035693	0.000336117	0.000493726	0.000591949	0.000474803	0.000274093	0.000504615	0.000333244	0.000489008	0.000610847	0.000560301	0.000649773	0.000537419	0.000436774	0.000589748	0.00033627	0.000563294	0.0005072	0.000660962	0.000510783	0.000634318	0.000590066	0.000658765	0.000536193	0.000616219	79	1444	11	1518	54	1379	3	1526	65	1777	9	1815
Desulfobacteraceae	Bacteria	3.54297e-05	2.2611e-05	0.834525	-0.19504	8.7687e-06	2.23813e-05	0	2.33689e-05	2.79844e-05	2.59529e-05	0	2.68984e-05	3.61972e-05	4.08428e-05	6.57722e-05	3.63623e-05	4.93367e-05	3.93832e-05	0.000133298	3.03282e-05	2.1816e-05	3.87442e-05	6.49773e-05	4.0516e-05	2.87351e-05	3.79578e-05	0	3.88644e-05	1.60168e-05	1.5078e-05	0	1.32495e-05	1.11333e-05	1.74357e-05	0	1.72522e-05	2	92	0	103	6	104	0	115	7	147	1	139
Desulfobacterales	Bacteria	3.59306e-05	3.6182e-05	0.392285	0.00302781	8.7687e-06	2.33544e-05	0	2.40495e-05	2.79844e-05	2.6452e-05	0	2.76001e-05	3.61972e-05	4.25099e-05	6.57722e-05	3.79319e-05	4.93367e-05	4.02332e-05	0.000133298	3.14017e-05	3.27239e-05	4.76852e-05	6.49773e-05	4.82001e-05	4.02292e-05	4.66194e-05	0	4.77409e-05	2.13558e-05	3.08976e-05	0	3.45432e-05	2.78333e-05	3.76509e-05	5.9577e-05	3.88782e-05	2	96	0	106	6	106	0	118	7	153	1	145
Desulfobacterium	Bacteria	7.89229e-06	1.6425e-06	0.348747	-0.681489	0	3.16257e-06	0	1.81506e-06	4.66407e-06	2.99457e-06	0	3.27459e-06	0	7.50175e-06	6.57722e-05	6.53999e-06	1.64456e-05	7.93331e-06	0	6.17299e-06	0	7.45082e-07	0	9.31402e-07	0	1.5285e-06	0	2.15913e-06	1.06779e-05	1.48309e-06	0	7.09793e-07	5.56666e-06	1.26345e-06	0	1.21494e-06	0	13	0	8	1	12	0	14	0	27	1	25
Desulfobacterium autotrophicum	Bacteria	7.89229e-06	1.6425e-06	0.348747	-0.681489	0	3.16257e-06	0	1.81506e-06	4.66407e-06	2.99457e-06	0	3.27459e-06	0	7.50175e-06	6.57722e-05	6.53999e-06	1.64456e-05	7.93331e-06	0	6.17299e-06	0	7.45082e-07	0	9.31402e-07	0	1.5285e-06	0	2.15913e-06	1.06779e-05	1.48309e-06	0	7.09793e-07	5.56666e-06	1.26345e-06	0	1.21494e-06	0	13	0	8	1	12	0	14	0	27	1	25
Desulfobulbaceae	Bacteria	5.00922e-07	1.3571e-05	0.253278	1.43201	0	9.731e-07	0	6.80647e-07	0	4.99095e-07	0	7.01697e-07	0	1.66705e-06	0	1.5696e-06	0	8.49997e-07	0	1.07356e-06	1.0908e-05	8.94098e-06	0	7.68407e-06	1.14941e-05	8.66152e-06	0	8.87644e-06	5.33894e-06	1.58196e-05	0	2.12938e-05	1.67e-05	2.02153e-05	5.9577e-05	2.1626e-05	0	4	0	3	0	2	0	3	0	6	0	6
Desulfococcus	Bacteria	8.25248e-07	2.37107e-06	0.671437	0.458018	0	1.45965e-06	0	2.94947e-06	4.66407e-06	4.99095e-07	0	9.35596e-07	0	2.77842e-07	0	1.0464e-06	0	5.66665e-07	0	8.05173e-07	1.0908e-05	3.22869e-06	0	4.42416e-06	5.74703e-06	1.5285e-06	0	4.55817e-06	5.33894e-06	9.88724e-07	0	0	0	0	0	1.21494e-06	0	6	0	13	1	2	0	4	0	1	0	4
Desulfococcus oleovorans	Bacteria	8.25248e-07	2.37107e-06	0.671437	0.458018	0	1.45965e-06	0	2.94947e-06	4.66407e-06	4.99095e-07	0	9.35596e-07	0	2.77842e-07	0	1.0464e-06	0	5.66665e-07	0	8.05173e-07	1.0908e-05	3.22869e-06	0	4.42416e-06	5.74703e-06	1.5285e-06	0	4.55817e-06	5.33894e-06	9.88724e-07	0	0	0	0	0	1.21494e-06	0	6	0	13	1	2	0	4	0	1	0	4
Desulfohalobiaceae	Bacteria	3.91059e-07	8.5152e-06	0.0213787	1.33689	0	1.70292e-06	0	1.81506e-06	0	9.98189e-07	0	9.35596e-07	0	0	0	0	0	0	0	8.05173e-07	5.45399e-06	5.96065e-06	0	5.82126e-06	1.14941e-05	5.60451e-06	0	6.2375e-06	1.06779e-05	6.17952e-06	5.67537e-05	9.4639e-06	0	5.30651e-06	0	7.28966e-06	0	7	0	8	0	4	0	4	0	0	0	0
Desulfomicrobiaceae	Bacteria	0	1.4994e-08	0.5	1.20396	0	0	0	0	0	0	0	0	0	0	0	0	0	0	0	0	0	0	0	0	0	0	0	2.39904e-07	0	0	0	0	0	0	0	0	0	0	0	0	0	0	0	0	0	0	0	0
Desulfomicrobium	Bacteria	0	1.4994e-08	0.5	1.20396	0	0	0	0	0	0	0	0	0	0	0	0	0	0	0	0	0	0	0	0	0	0	0	2.39904e-07	0	0	0	0	0	0	0	0	0	0	0	0	0	0	0	0	0	0	0	0
Desulfonatronospira	Bacteria	3.91059e-07	8.5152e-06	0.0213787	1.33689	0	1.70292e-06	0	1.81506e-06	0	9.98189e-07	0	9.35596e-07	0	0	0	0	0	0	0	8.05173e-07	5.45399e-06	5.96065e-06	0	5.82126e-06	1.14941e-05	5.60451e-06	0	6.2375e-06	1.06779e-05	6.17952e-06	5.67537e-05	9.4639e-06	0	5.30651e-06	0	7.28966e-06	0	7	0	8	0	4	0	4	0	0	0	0
Desulfonatronospira thiodismutans	Bacteria	3.91059e-07	8.5152e-06	0.0213787	1.33689	0	1.70292e-06	0	1.81506e-06	0	9.98189e-07	0	9.35596e-07	0	0	0	0	0	0	0	8.05173e-07	5.45399e-06	5.96065e-06	0	5.82126e-06	1.14941e-05	5.60451e-06	0	6.2375e-06	1.06779e-05	6.17952e-06	5.67537e-05	9.4639e-06	0	5.30651e-06	0	7.28966e-06	0	7	0	8	0	4	0	4	0	0	0	0
Desulfotalea	Bacteria	5.00922e-07	1.3571e-05	0.253278	1.43201	0	9.731e-07	0	6.80647e-07	0	4.99095e-07	0	7.01697e-07	0	1.66705e-06	0	1.5696e-06	0	8.49997e-07	0	1.07356e-06	1.0908e-05	8.94098e-06	0	7.68407e-06	1.14941e-05	8.66152e-06	0	8.87644e-06	5.33894e-06	1.58196e-05	0	2.12938e-05	1.67e-05	2.02153e-05	5.9577e-05	2.1626e-05	0	4	0	3	0	2	0	3	0	6	0	6
Desulfotalea psychrophila	Bacteria	5.00922e-07	1.3571e-05	0.253278	1.43201	0	9.731e-07	0	6.80647e-07	0	4.99095e-07	0	7.01697e-07	0	1.66705e-06	0	1.5696e-06	0	8.49997e-07	0	1.07356e-06	1.0908e-05	8.94098e-06	0	7.68407e-06	1.14941e-05	8.66152e-06	0	8.87644e-06	5.33894e-06	1.58196e-05	0	2.12938e-05	1.67e-05	2.02153e-05	5.9577e-05	2.1626e-05	0	4	0	3	0	2	0	3	0	6	0	6
Desulfotignum	Bacteria	5.08327e-08	0	0.5	-1.7146	0	0	0	0	0	0	0	0	0	0	0	2.61599e-07	0	2.83332e-07	0	2.68391e-07	0	0	0	0	0	0	0	0	0	0	0	0	0	0	0	0	0	0	0	0	0	0	0	0	0	0	0	1
Desulfotomaculum	Bacteria	4.86019e-05	7.61996e-05	0.201748	0.195296	5.69965e-05	6.13053e-05	0	6.82916e-05	7.46251e-05	6.3385e-05	5.23423e-05	7.83562e-05	7.23944e-05	4.16764e-05	0	5.36279e-05	6.03004e-05	4.30665e-05	0	5.12627e-05	5.99939e-05	7.35147e-05	6.49773e-05	7.26494e-05	0.000109194	8.05012e-05	6.7254e-05	7.79687e-05	9.0762e-05	0.000100108	0	9.86612e-05	6.67999e-05	9.93075e-05	5.9577e-05	9.79244e-05	13	252	0	301	16	254	1	335	14	150	0	205
Desulfotomaculum reducens	Bacteria	4.86019e-05	7.61996e-05	0.201748	0.195296	5.69965e-05	6.13053e-05	0	6.82916e-05	7.46251e-05	6.3385e-05	5.23423e-05	7.83562e-05	7.23944e-05	4.16764e-05	0	5.36279e-05	6.03004e-05	4.30665e-05	0	5.12627e-05	5.99939e-05	7.35147e-05	6.49773e-05	7.26494e-05	0.000109194	8.05012e-05	6.7254e-05	7.79687e-05	9.0762e-05	0.000100108	0	9.86612e-05	6.67999e-05	9.93075e-05	5.9577e-05	9.79244e-05	13	252	0	301	16	254	1	335	14	150	0	205
Desulfovibrio	Bacteria	7.86894e-05	0.000665625	0.0419628	0.927308	4.38435e-05	7.44421e-05	0.000198748	8.25852e-05	7.92892e-05	6.81264e-05	0	6.64273e-05	8.79075e-05	5.55685e-05	0.000131544	6.77543e-05	0.000109637	5.77998e-05	6.66489e-05	6.87081e-05	0.000730835	0.000515845	0.000649773	0.000560704	0.000660908	0.000532174	0.000605286	0.000555377	0.000843553	0.000585572	0.000964813	0.000628166	0.000801599	0.000606205	0.000774501	0.000634686	10	306	4	364	17	273	0	284	17	200	2	259
Desulfovibrio desulfuricans	Bacteria	5.56509e-06	7.02085e-05	0.0430955	1.10085	4.38435e-06	9.97427e-06	0	9.75595e-06	1.39922e-05	1.24774e-05	0	1.28644e-05	1.03421e-05	2.22274e-06	0	3.40079e-06	5.48186e-06	2.26666e-06	0	1.87874e-06	3.27239e-05	5.11623e-05	0	5.9144e-05	5.74703e-05	4.76384e-05	6.7254e-05	4.99e-05	6.94063e-05	6.22896e-05	0.000227015	6.81401e-05	7.79332e-05	6.26673e-05	0.000119154	7.14386e-05	1	41	0	43	3	50	0	55	2	8	0	13
Desulfovibrio piger	Bacteria	2.8332e-05	7.14387e-05	0.0301948	0.401647	0	2.18947e-05	0	2.17807e-05	2.33204e-05	1.84665e-05	0	1.75424e-05	4.65393e-05	2.33388e-05	0.000131544	3.08687e-05	6.57823e-05	2.35166e-05	0	2.87178e-05	0.000103626	7.82336e-05	6.49773e-05	8.17305e-05	9.19524e-05	9.01817e-05	0	7.7249e-05	8.00841e-05	6.10537e-05	0	7.50014e-05	7.79332e-05	6.79738e-05	0.000119154	7.38685e-05	0	90	0	96	5	74	0	75	9	84	2	118
Desulfovibrio salexigens	Bacteria	7.55117e-08	1.88136e-06	0.372918	1.39097	0	2.43275e-07	0	4.53765e-07	0	2.49547e-07	0	0	0	0	0	2.61599e-07	0	0	0	0	5.45399e-06	3.97377e-06	0	2.56136e-06	0	4.33076e-06	0	4.79808e-06	0	4.94362e-07	0	1.18299e-06	5.56666e-06	1.01076e-06	0	7.28966e-07	0	1	0	2	0	1	0	0	0	0	0	1
Desulfovibrio vulgaris	Bacteria	1.26373e-05	1.24848e-05	0.0282919	-0.00527352	1.75374e-05	6.56842e-06	0	1.08904e-05	9.32814e-06	8.23506e-06	0	4.91188e-06	2.06841e-05	7.50175e-06	0	7.84798e-06	2.19274e-05	9.91664e-06	6.66489e-05	1.01989e-05	1.6362e-05	1.19213e-05	0	1.46696e-05	2.29881e-05	1.37565e-05	0	1.60736e-05	2.66947e-05	1.68083e-05	0	1.7035e-05	1.67e-05	1.31399e-05	0	1.36074e-05	4	27	0	48	2	33	0	21	4	27	0	30
Desulfovibrionaceae	Bacteria	8.33827e-05	0.000863832	0.0416399	1.01535	5.26122e-05	8.22269e-05	0.000198748	9.16605e-05	8.39533e-05	7.48642e-05	0	7.43799e-05	9.82496e-05	6.0014e-05	0.000131544	7.42942e-05	0.000109637	6.14831e-05	6.66489e-05	7.38075e-05	0.000910816	0.000645986	0.00071475	0.000707866	0.000844813	0.000668466	0.000739794	0.000707476	0.00104643	0.000738824	0.0014756	0.000787397	0.00100757	0.000767927	0.00125112	0.000806479	12	338	4	404	18	300	0	318	19	216	2	284
Desulfovibrionales	Bacteria	8.4264e-05	0.000889061	0.0425773	1.02328	5.69965e-05	8.46597e-05	0.000198748	9.43831e-05	8.39533e-05	7.63615e-05	0	7.55494e-05	9.82496e-05	6.0014e-05	0.000131544	7.42942e-05	0.000109637	6.17665e-05	6.66489e-05	7.54179e-05	0.000932632	0.000660887	0.000779727	0.000724631	0.000862054	0.00068426	0.000739794	0.00072283	0.00107313	0.000758351	0.0015891	0.000810583	0.0010187	0.000786879	0.00125112	0.000830292	13	348	4	416	18	306	0	323	19	216	2	284
Desulfurococcaceae	Archaea	0	4.41003e-08	0.5	1.65418	0	0	0	0	0	0	0	0	0	0	0	0	0	0	0	0	0	0	0	4.65701e-07	0	0	0	2.39904e-07	0	0	0	0	0	0	0	0	0	0	0	0	0	0	0	0	0	0	0	0
Desulfurococcales	Archaea	0	4.41003e-08	0.5	1.65418	0	0	0	0	0	0	0	0	0	0	0	0	0	0	0	0	0	0	0	4.65701e-07	0	0	0	2.39904e-07	0	0	0	0	0	0	0	0	0	0	0	0	0	0	0	0	0	0	0	0
Desulfurococcus	Archaea	0	4.41003e-08	0.5	1.65418	0	0	0	0	0	0	0	0	0	0	0	0	0	0	0	0	0	0	0	4.65701e-07	0	0	0	2.39904e-07	0	0	0	0	0	0	0	0	0	0	0	0	0	0	0	0	0	0	0	0
Desulfurococcus kamchatkensis	Archaea	0	4.41003e-08	0.5	1.65418	0	0	0	0	0	0	0	0	0	0	0	0	0	0	0	0	0	0	0	4.65701e-07	0	0	0	2.39904e-07	0	0	0	0	0	0	0	0	0	0	0	0	0	0	0	0	0	0	0	0
Desulfuromonadaceae	Bacteria	2.29892e-05	3.21865e-05	0.58081	0.146146	8.7687e-06	2.11649e-05	0	1.42936e-05	9.32814e-06	1.74683e-05	0	1.42678e-05	4.13683e-05	4.02872e-05	0	4.26407e-05	1.09637e-05	4.27832e-05	6.66489e-05	3.78431e-05	1.0908e-05	3.47705e-05	0	3.4229e-05	2.87351e-05	3.41366e-05	0	2.66293e-05	3.20337e-05	4.86946e-05	5.67537e-05	4.1168e-05	2.22666e-05	3.89144e-05	5.9577e-05	4.61678e-05	2	87	0	63	2	70	0	61	8	145	0	163
Desulfuromonadales	Bacteria	4.30621e-05	4.66297e-05	0.894679	0.034566	1.75374e-05	3.55181e-05	0	3.24442e-05	1.39922e-05	3.39384e-05	0	3.27459e-05	6.20524e-05	6.61265e-05	6.57722e-05	7.92646e-05	3.8373e-05	6.45998e-05	6.66489e-05	7.99805e-05	2.1816e-05	5.71229e-05	0	6.05411e-05	4.02292e-05	4.99311e-05	0	4.77409e-05	6.40673e-05	6.37727e-05	5.67537e-05	5.74932e-05	5.56666e-05	5.25597e-05	5.9577e-05	5.88032e-05	4	146	0	143	3	136	0	140	12	238	1	303
Desulfuromonas	Bacteria	2.29892e-05	3.21865e-05	0.58081	0.146146	8.7687e-06	2.11649e-05	0	1.42936e-05	9.32814e-06	1.74683e-05	0	1.42678e-05	4.13683e-05	4.02872e-05	0	4.26407e-05	1.09637e-05	4.27832e-05	6.66489e-05	3.78431e-05	1.0908e-05	3.47705e-05	0	3.4229e-05	2.87351e-05	3.41366e-05	0	2.66293e-05	3.20337e-05	4.86946e-05	5.67537e-05	4.1168e-05	2.22666e-05	3.89144e-05	5.9577e-05	4.61678e-05	2	87	0	63	2	70	0	61	8	145	0	163
Desulfuromonas acetoxidans	Bacteria	2.29892e-05	3.21865e-05	0.58081	0.146146	8.7687e-06	2.11649e-05	0	1.42936e-05	9.32814e-06	1.74683e-05	0	1.42678e-05	4.13683e-05	4.02872e-05	0	4.26407e-05	1.09637e-05	4.27832e-05	6.66489e-05	3.78431e-05	1.0908e-05	3.47705e-05	0	3.4229e-05	2.87351e-05	3.41366e-05	0	2.66293e-05	3.20337e-05	4.86946e-05	5.67537e-05	4.1168e-05	2.22666e-05	3.89144e-05	5.9577e-05	4.61678e-05	2	87	0	63	2	70	0	61	8	145	0	163
Dethiobacter	Bacteria	6.62605e-06	2.68256e-05	0.372036	0.607246	4.38435e-06	3.64912e-06	0	4.31077e-06	4.66407e-06	3.74321e-06	5.23423e-05	3.27459e-06	5.17103e-06	5.27901e-06	0	5.23199e-06	5.48186e-06	3.11666e-06	0	5.36782e-06	1.6362e-05	1.39082e-05	0	1.28068e-05	1.14941e-05	9.93528e-06	0	1.36745e-05	5.87284e-05	4.67172e-05	5.67537e-05	4.14046e-05	5.56666e-05	4.8264e-05	0	4.34949e-05	1	15	0	19	1	15	1	14	1	19	0	20
Dethiobacter alkaliphilus	Bacteria	6.62605e-06	2.68256e-05	0.372036	0.607246	4.38435e-06	3.64912e-06	0	4.31077e-06	4.66407e-06	3.74321e-06	5.23423e-05	3.27459e-06	5.17103e-06	5.27901e-06	0	5.23199e-06	5.48186e-06	3.11666e-06	0	5.36782e-06	1.6362e-05	1.39082e-05	0	1.28068e-05	1.14941e-05	9.93528e-06	0	1.36745e-05	5.87284e-05	4.67172e-05	5.67537e-05	4.14046e-05	5.56666e-05	4.8264e-05	0	4.34949e-05	1	15	0	19	1	15	1	14	1	19	0	20
Dichelobacter	Bacteria	2.99192e-07	0	0.00186277	-2.4774	0	9.731e-07	0	4.53765e-07	0	9.98189e-07	0	2.33899e-07	0	0	0	1.308e-06	0	2.83332e-07	0	5.36782e-07	0	0	0	0	0	0	0	0	0	0	0	0	0	0	0	0	0	4	0	2	0	4	0	1	0	0	0	5
Dichelobacter nodosus	Bacteria	2.99192e-07	0	0.00186277	-2.4774	0	9.731e-07	0	4.53765e-07	0	9.98189e-07	0	2.33899e-07	0	0	0	1.308e-06	0	2.83332e-07	0	5.36782e-07	0	0	0	0	0	0	0	0	0	0	0	0	0	0	0	0	0	4	0	2	0	4	0	1	0	0	0	5
Dictyoglomaceae	Bacteria	5.04659e-06	4.70514e-06	0.144241	-0.0304197	0	1.9462e-06	0	2.04194e-06	0	1.49728e-06	0	3.74239e-06	0	1.38921e-06	0	2.0928e-06	0	8.49997e-07	6.66489e-05	5.36782e-07	1.0908e-05	4.47049e-06	0	3.95846e-06	0	5.09501e-06	0	5.27788e-06	0	6.67389e-06	0	7.57112e-06	1.67e-05	7.58073e-06	0	7.04667e-06	0	8	0	9	0	6	0	16	0	5	0	8
Dictyoglomales	Bacteria	5.04659e-06	4.70514e-06	0.144241	-0.0304197	0	1.9462e-06	0	2.04194e-06	0	1.49728e-06	0	3.74239e-06	0	1.38921e-06	0	2.0928e-06	0	8.49997e-07	6.66489e-05	5.36782e-07	1.0908e-05	4.47049e-06	0	3.95846e-06	0	5.09501e-06	0	5.27788e-06	0	6.67389e-06	0	7.57112e-06	1.67e-05	7.58073e-06	0	7.04667e-06	0	8	0	9	0	6	0	16	0	5	0	8
Dictyoglomi	Bacteria	5.04659e-06	4.70514e-06	0.144241	-0.0304197	0	1.9462e-06	0	2.04194e-06	0	1.49728e-06	0	3.74239e-06	0	1.38921e-06	0	2.0928e-06	0	8.49997e-07	6.66489e-05	5.36782e-07	1.0908e-05	4.47049e-06	0	3.95846e-06	0	5.09501e-06	0	5.27788e-06	0	6.67389e-06	0	7.57112e-06	1.67e-05	7.58073e-06	0	7.04667e-06	0	8	0	9	0	6	0	16	0	5	0	8
Dictyoglomia	Bacteria	5.04659e-06	4.70514e-06	0.144241	-0.0304197	0	1.9462e-06	0	2.04194e-06	0	1.49728e-06	0	3.74239e-06	0	1.38921e-06	0	2.0928e-06	0	8.49997e-07	6.66489e-05	5.36782e-07	1.0908e-05	4.47049e-06	0	3.95846e-06	0	5.09501e-06	0	5.27788e-06	0	6.67389e-06	0	7.57112e-06	1.67e-05	7.58073e-06	0	7.04667e-06	0	8	0	9	0	6	0	16	0	5	0	8
Dictyoglomus	Bacteria	5.04659e-06	4.70514e-06	0.144241	-0.0304197	0	1.9462e-06	0	2.04194e-06	0	1.49728e-06	0	3.74239e-06	0	1.38921e-06	0	2.0928e-06	0	8.49997e-07	6.66489e-05	5.36782e-07	1.0908e-05	4.47049e-06	0	3.95846e-06	0	5.09501e-06	0	5.27788e-06	0	6.67389e-06	0	7.57112e-06	1.67e-05	7.58073e-06	0	7.04667e-06	0	8	0	9	0	6	0	16	0	5	0	8
Dictyoglomus thermophilum	Bacteria	2.92374e-08	8.69594e-07	0.26901	1.45927	0	0	0	0	0	0	0	4.67798e-07	0	0	0	0	0	0	0	0	0	2.48361e-07	0	2.32851e-07	0	7.64252e-07	0	1.19952e-06	0	4.94362e-07	0	9.4639e-07	5.56666e-06	2.27422e-06	0	2.1869e-06	0	0	0	0	0	0	0	2	0	0	0	0
Dictyoglomus turgidum	Bacteria	7.10786e-07	2.90909e-06	0.0909589	0.611556	0	1.70292e-06	0	1.81506e-06	0	1.49728e-06	0	2.57289e-06	0	1.11137e-06	0	1.5696e-06	0	5.66665e-07	0	5.36782e-07	1.0908e-05	3.22869e-06	0	2.79421e-06	0	3.56651e-06	0	3.11875e-06	0	4.69644e-06	0	4.96855e-06	5.56666e-06	4.29574e-06	0	3.40184e-06	0	7	0	8	0	6	0	11	0	4	0	6
Dinoroseobacter	Bacteria	1.40443e-07	1.84205e-07	0.30913	0.11707	0	2.43275e-07	0	6.80647e-07	0	4.99095e-07	0	0	0	5.55685e-07	0	0	0	0	0	2.68391e-07	0	7.45082e-07	0	0	0	2.54751e-07	0	2.39904e-07	0	0	0	4.73195e-07	0	5.05382e-07	0	7.28966e-07	0	1	0	3	0	2	0	0	0	2	0	0
Dinoroseobacter shibae	Bacteria	1.40443e-07	1.84205e-07	0.30913	0.11707	0	2.43275e-07	0	6.80647e-07	0	4.99095e-07	0	0	0	5.55685e-07	0	0	0	0	0	2.68391e-07	0	7.45082e-07	0	0	0	2.54751e-07	0	2.39904e-07	0	0	0	4.73195e-07	0	5.05382e-07	0	7.28966e-07	0	1	0	3	0	2	0	0	0	2	0	0
Diptera	Eukaryota	9.60257e-08	7.49701e-08	0.861986	-0.106244	0	0	0	2.26882e-07	0	2.49547e-07	0	0	0	0	0	5.23199e-07	0	0	0	5.36782e-07	0	0	0	2.32851e-07	0	0	0	2.39904e-07	0	2.47181e-07	0	2.36598e-07	0	0	0	2.42989e-07	0	0	0	1	0	1	0	0	0	0	0	2
Dokdonia	Bacteria	3.09546e-08	0	0.0405316	-1.50453	0	0	0	2.26882e-07	0	0	0	0	0	0	0	0	0	0	0	2.68391e-07	0	0	0	0	0	0	0	0	0	0	0	0	0	0	0	0	0	0	0	1	0	0	0	0	0	0	0	0
Dokdonia donghaensis	Bacteria	3.09546e-08	0	0.0405316	-1.50453	0	0	0	2.26882e-07	0	0	0	0	0	0	0	0	0	0	0	2.68391e-07	0	0	0	0	0	0	0	0	0	0	0	0	0	0	0	0	0	0	0	1	0	0	0	0	0	0	0	0
Dorea	Bacteria	0.00355509	0.00483032	0.193817	0.133125	0.00277968	0.00375543	0.00233529	0.00364827	0.0028824	0.00373622	0.00225072	0.0036114	0.00386276	0.0044477	0.00374901	0.00430383	0.0040182	0.00441715	0.00279925	0.00428406	0.00483224	0.00579773	0.00415854	0.00565943	0.00463785	0.00584016	0.00450602	0.00572266	0.00433522	0.00480643	0.00448354	0.00470829	0.00434756	0.00476878	0.00399166	0.00468895	634	15437	47	16080	618	14972	43	15440	747	16008	57	16452
Dorea formicigenerans	Bacteria	0.00214433	0.00258314	0.607808	0.0808563	0.00167482	0.00222815	0.00158998	0.00217716	0.00163709	0.00220999	0.0013609	0.00213924	0.0024097	0.00277315	0.00190739	0.00263692	0.00238461	0.00274294	0.00179952	0.00263775	0.00278699	0.003295	0.002859	0.00321846	0.00252295	0.00334691	0.00255565	0.00329508	0.00221032	0.00231683	0.00181612	0.0023073	0.00206523	0.00226739	0.00220435	0.00226271	382	9159	32	9596	351	8856	26	9146	466	9981	29	10080
Dorea longicatena	Bacteria	0.00102754	0.00182422	0.00547408	0.249277	0.000819873	0.00119643	0.000645931	0.00115347	0.000988783	0.00120656	0.000628108	0.00115429	0.000946299	0.00118361	0.00124967	0.00117327	0.00106896	0.00115486	0.000733138	0.00113744	0.00164165	0.00203407	0.000974659	0.00197318	0.00172986	0.00203393	0.00141233	0.00196217	0.00172448	0.00204345	0.00227015	0.0019763	0.00183143	0.00204351	0.001549	0.0019874	187	4918	13	5084	212	4835	12	4935	183	4260	19	4485
Drosophila	Eukaryota	1.41802e-08	0	0.5	-1.18128	0	0	0	2.26882e-07	0	0	0	0	0	0	0	0	0	0	0	0	0	0	0	0	0	0	0	0	0	0	0	0	0	0	0	0	0	0	0	1	0	0	0	0	0	0	0	0
Drosophilidae	Eukaryota	1.41802e-08	0	0.5	-1.18128	0	0	0	2.26882e-07	0	0	0	0	0	0	0	0	0	0	0	0	0	0	0	0	0	0	0	0	0	0	0	0	0	0	0	0	0	0	0	1	0	0	0	0	0	0	0	0
Ectothiorhodospiraceae	Bacteria	1.46286e-05	1.15091e-05	0.470937	-0.104155	1.75374e-05	1.80023e-05	0	1.70162e-05	1.86563e-05	2.19602e-05	0	1.77763e-05	5.17103e-06	1.25029e-05	6.57722e-05	1.07256e-05	5.48186e-06	1.21833e-05	0	1.12724e-05	1.0908e-05	9.93442e-06	0	1.00126e-05	1.14941e-05	1.17185e-05	0	1.0076e-05	5.33894e-06	1.21119e-05	0	1.08835e-05	5.56666e-06	1.36453e-05	5.9577e-05	1.28784e-05	4	74	0	75	4	88	0	76	1	45	1	41
Edwardsiidae	Eukaryota	1.02177e-06	1.45461e-06	0.563354	0.153268	0	2.18947e-06	0	1.58818e-06	4.66407e-06	2.99457e-06	0	3.27459e-06	0	5.55685e-07	0	2.61599e-07	0	2.83332e-07	0	5.36782e-07	0	1.98688e-06	0	1.3971e-06	0	4.07601e-06	0	4.55817e-06	5.33894e-06	9.88724e-07	0	7.09793e-07	0	2.27422e-06	0	1.94391e-06	0	9	0	7	1	12	0	14	0	2	0	1
Eikenella	Bacteria	5.17882e-05	2.76781e-05	0.418499	-0.272087	1.3153e-05	2.84632e-05	0	2.92678e-05	2.33204e-05	2.3707e-05	5.23423e-05	2.85357e-05	5.68814e-05	5.75134e-05	0.000131544	5.78135e-05	7.6746e-05	5.75165e-05	0.000133298	5.85092e-05	3.81779e-05	3.05484e-05	0	2.56136e-05	1.72411e-05	2.72583e-05	0	2.54298e-05	5.87284e-05	2.07632e-05	0.000113507	1.96376e-05	2.22666e-05	2.37529e-05	0	1.99251e-05	3	117	0	129	5	95	1	122	11	207	2	221
Eikenella corrodens	Bacteria	5.17882e-05	2.76781e-05	0.418499	-0.272087	1.3153e-05	2.84632e-05	0	2.92678e-05	2.33204e-05	2.3707e-05	5.23423e-05	2.85357e-05	5.68814e-05	5.75134e-05	0.000131544	5.78135e-05	7.6746e-05	5.75165e-05	0.000133298	5.85092e-05	3.81779e-05	3.05484e-05	0	2.56136e-05	1.72411e-05	2.72583e-05	0	2.54298e-05	5.87284e-05	2.07632e-05	0.000113507	1.96376e-05	2.22666e-05	2.37529e-05	0	1.99251e-05	3	117	0	129	5	95	1	122	11	207	2	221
Elusimicrobium	Bacteria	2.6241e-05	4.35375e-05	0.509406	0.219876	2.19217e-05	1.77591e-05	0	2.11001e-05	1.39922e-05	2.02133e-05	0	2.15187e-05	5.17103e-05	3.72309e-05	0	3.92399e-05	3.28911e-05	3.45666e-05	6.66489e-05	4.10638e-05	2.727e-05	3.72541e-05	0	3.21334e-05	5.74703e-06	3.13343e-05	0.000134508	2.85485e-05	2.66947e-05	4.25151e-05	0.000113507	4.35339e-05	2.22666e-05	4.70005e-05	5.9577e-05	4.47099e-05	5	73	0	93	3	81	0	92	10	134	0	150
Elusimicrobium minutum	Bacteria	2.6241e-05	4.35375e-05	0.509406	0.219876	2.19217e-05	1.77591e-05	0	2.11001e-05	1.39922e-05	2.02133e-05	0	2.15187e-05	5.17103e-05	3.72309e-05	0	3.92399e-05	3.28911e-05	3.45666e-05	6.66489e-05	4.10638e-05	2.727e-05	3.72541e-05	0	3.21334e-05	5.74703e-06	3.13343e-05	0.000134508	2.85485e-05	2.66947e-05	4.25151e-05	0.000113507	4.35339e-05	2.22666e-05	4.70005e-05	5.9577e-05	4.47099e-05	5	73	0	93	3	81	0	92	10	134	0	150
Emericella	Eukaryota	4.54201e-08	0	0.5	-1.66671	0	2.43275e-07	0	0	0	2.49547e-07	0	2.33899e-07	0	0	0	0	0	0	0	0	0	0	0	0	0	0	0	0	0	0	0	0	0	0	0	0	0	1	0	0	0	1	0	1	0	0	0	0
Emericella nidulans	Eukaryota	4.54201e-08	0	0.5	-1.66671	0	2.43275e-07	0	0	0	2.49547e-07	0	2.33899e-07	0	0	0	0	0	0	0	0	0	0	0	0	0	0	0	0	0	0	0	0	0	0	0	0	0	1	0	0	0	1	0	1	0	0	0	0
Enterobacter	Bacteria	1.53685e-06	1.00504e-06	0.983955	-0.184301	0	9.731e-07	0	2.26882e-06	4.66407e-06	1.49728e-06	0	3.27459e-06	5.17103e-06	1.38921e-06	0	2.3544e-06	0	8.49997e-07	0	2.14713e-06	0	2.23525e-06	0	1.3971e-06	0	5.09501e-07	0	1.67933e-06	0	1.97745e-06	0	2.83917e-06	0	2.52691e-06	0	2.91586e-06	0	4	0	10	1	6	0	14	1	5	0	9
Enterobacter cancerogenus	Bacteria	1.23583e-06	8.54006e-07	0.737687	-0.160343	0	4.8655e-07	0	1.81506e-06	4.66407e-06	9.98189e-07	0	2.33899e-06	5.17103e-06	1.11137e-06	0	1.8312e-06	0	2.83332e-07	0	1.07356e-06	0	1.73852e-06	0	9.31402e-07	0	2.54751e-07	0	9.59615e-07	0	1.97745e-06	0	2.60257e-06	0	2.52691e-06	0	2.67287e-06	0	2	0	8	1	4	0	10	1	4	0	7
Enterobacter sp. 638	Bacteria	1.06693e-07	9.08607e-08	0.848141	-0.0690594	0	4.8655e-07	0	4.53765e-07	0	2.49547e-07	0	2.33899e-07	0	0	0	0	0	2.83332e-07	0	0	0	4.96721e-07	0	4.65701e-07	0	2.54751e-07	0	0	0	0	0	2.36598e-07	0	0	0	0	0	2	0	2	0	1	0	1	0	0	0	0
Enterobacteriaceae	Bacteria	0.00130913	0.00118788	0.688627	-0.0422108	0.00138107	0.000896225	0.00119249	0.00109607	0.00138523	0.000938797	0.00120387	0.00112295	0.00190294	0.00116749	0.00144699	0.00142022	0.00194058	0.00114976	0.00126633	0.00143509	0.000948994	0.000601778	0.00071475	0.000677595	0.000925271	0.000612421	0.000874302	0.000692362	0.0017138	0.00127916	0.00198638	0.00137463	0.0016032	0.00130869	0.0023235	0.00136924	315	3684	24	4831	297	3762	23	4801	368	4202	22	5429
Enterobacteriales	Bacteria	0.00130913	0.00118788	0.688627	-0.0422108	0.00138107	0.000896225	0.00119249	0.00109607	0.00138523	0.000938797	0.00120387	0.00112295	0.00190294	0.00116749	0.00144699	0.00142022	0.00194058	0.00114976	0.00126633	0.00143509	0.000948994	0.000601778	0.00071475	0.000677595	0.000925271	0.000612421	0.000874302	0.000692362	0.0017138	0.00127916	0.00198638	0.00137463	0.0016032	0.00130869	0.0023235	0.00136924	315	3684	24	4831	297	3762	23	4801	368	4202	22	5429
Enterococcaceae	Bacteria	5.49128e-05	0.000114396	0.150289	0.318735	6.57652e-05	4.06269e-05	4.9687e-05	4.37883e-05	3.26485e-05	4.56672e-05	0.000104685	4.60781e-05	4.65393e-05	4.11207e-05	0.000131544	3.89783e-05	0.000104155	4.24999e-05	0	4.48213e-05	9.81718e-05	0.000133121	0.000389864	0.000127369	0.000160917	0.000123299	0	0.000125949	8.00841e-05	9.51647e-05	5.67537e-05	9.3456e-05	9.46332e-05	0.000101834	5.9577e-05	9.01487e-05	15	167	1	193	7	183	2	197	9	148	2	149
Enterococcus	Bacteria	5.4296e-05	0.000110658	0.14896	0.309212	6.57652e-05	4.01404e-05	4.9687e-05	4.31077e-05	3.26485e-05	4.54176e-05	0.000104685	4.58442e-05	4.65393e-05	4.02872e-05	0.000131544	3.81935e-05	9.86734e-05	4.16499e-05	0	4.45529e-05	9.81718e-05	0.000133121	0.000389864	0.000127136	0.000160917	0.000123299	0	0.000125949	8.00841e-05	9.51647e-05	5.67537e-05	9.3456e-05	9.46332e-05	0.000101834	0	9.01487e-05	15	165	1	190	7	182	2	196	9	145	2	146
Enterococcus faecalis	Bacteria	3.829e-05	5.51781e-05	0.116052	0.158679	5.69965e-05	3.25988e-05	4.9687e-05	3.44861e-05	2.79844e-05	3.51862e-05	5.23423e-05	3.64883e-05	3.10262e-05	2.77842e-05	6.57722e-05	2.85143e-05	7.12641e-05	3.00332e-05	0	3.24753e-05	3.81779e-05	5.86131e-05	0.000194932	5.96097e-05	7.47114e-05	4.76384e-05	0	5.78168e-05	4.27115e-05	4.35038e-05	5.67537e-05	4.56633e-05	6.67999e-05	4.9022e-05	0	4.68968e-05	13	134	1	152	6	141	1	156	6	100	1	109
Enterococcus faecium	Bacteria	1.18031e-05	6.8879e-06	0.569052	-0.233882	0	9.731e-07	0	1.81506e-06	4.66407e-06	7.48642e-07	5.23423e-05	2.33899e-06	1.55131e-05	8.89096e-06	6.57722e-05	4.97039e-06	1.64456e-05	7.93331e-06	0	6.44138e-06	5.45399e-06	2.73197e-06	6.49773e-05	2.32851e-06	5.74703e-06	2.54751e-06	0	2.87885e-06	1.06779e-05	7.41543e-07	0	3.07577e-06	5.56666e-06	2.02153e-06	0	1.45793e-06	0	4	0	8	1	3	1	10	3	32	1	19
Entomoplasmataceae	Bacteria	1.635e-08	0	0.5	-1.2393	0	0	0	0	0	0	0	0	0	0	0	2.61599e-07	0	0	0	0	0	0	0	0	0	0	0	0	0	0	0	0	0	0	0	0	0	0	0	0	0	0	0	0	0	0	0	1
Entomoplasmatales	Bacteria	3.1613e-05	2.27368e-06	0.420441	-1.14296	4.38435e-06	7.05497e-06	4.9687e-05	6.80647e-06	0	5.49004e-06	0	5.14578e-06	1.03421e-05	3.63974e-05	0.000197316	3.63623e-05	2.19274e-05	3.05999e-05	6.66489e-05	2.76443e-05	5.45399e-06	2.23525e-06	0	2.32851e-06	5.74703e-06	3.05701e-06	0	2.39904e-06	0	1.97745e-06	0	1.65618e-06	5.56666e-06	3.28498e-06	0	2.67287e-06	1	29	1	30	0	22	0	22	2	131	3	139
Epsilonproteobacteria	Bacteria	6.29543e-05	0.000117118	0.0673539	0.269595	8.7687e-05	8.14971e-05	0	7.87282e-05	7.46251e-05	7.76092e-05	0	7.92918e-05	5.68814e-05	7.27947e-05	6.57722e-05	6.90623e-05	5.48186e-05	7.39498e-05	6.66489e-05	6.79029e-05	7.09019e-05	0.000141814	0.000129955	0.000128301	0.00015517	0.000128904	6.7254e-05	0.00012355	9.6101e-05	0.000113703	5.67537e-05	0.000113567	8.34999e-05	0.000104614	0.000238308	0.000121494	20	335	0	347	16	311	0	339	11	262	1	264
Erwinia	Bacteria	5.55012e-07	6.47912e-07	0.693187	0.0671017	0	9.731e-07	0	4.53765e-07	0	4.99095e-07	0	9.35596e-07	0	0	0	0	5.48186e-06	0	0	5.36782e-07	5.45399e-06	7.45082e-07	0	4.65701e-07	0	1.019e-06	0	7.19711e-07	0	7.41543e-07	0	4.73195e-07	0	5.05382e-07	0	2.42989e-07	0	4	0	2	0	2	0	4	0	0	0	0
Erwinia tasmaniensis	Bacteria	5.55012e-07	6.47912e-07	0.693187	0.0671017	0	9.731e-07	0	4.53765e-07	0	4.99095e-07	0	9.35596e-07	0	0	0	0	5.48186e-06	0	0	5.36782e-07	5.45399e-06	7.45082e-07	0	4.65701e-07	0	1.019e-06	0	7.19711e-07	0	7.41543e-07	0	4.73195e-07	0	5.05382e-07	0	2.42989e-07	0	4	0	2	0	2	0	4	0	0	0	0
Erysipelothrix	Bacteria	0	1.47873e-08	0.5	1.19831	0	0	0	0	0	0	0	0	0	0	0	0	0	0	0	0	0	0	0	0	0	0	0	0	0	0	0	2.36598e-07	0	0	0	0	0	0	0	0	0	0	0	0	0	0	0	0
Erysipelotrichaceae	Bacteria	0.00235945	0.00291406	0.613495	0.0916883	0.00163536	0.00176277	0.00173904	0.00177422	0.00161843	0.00172612	0.00104685	0.00175378	0.002963	0.00359361	0.00223625	0.00344396	0.00294924	0.00359209	0.00246601	0.00345043	0.0023234	0.00308141	0.00188434	0.0029742	0.00248846	0.00304376	0.00215213	0.00301031	0.00266947	0.00348179	0.00346198	0.003385	0.00291136	0.00354525	0.00274054	0.00347158	373	7246	35	7820	347	6917	20	7498	573	12934	34	13165
Erysipelotrichales	Bacteria	0.00235945	0.00291406	0.613495	0.0916883	0.00163536	0.00176277	0.00173904	0.00177422	0.00161843	0.00172612	0.00104685	0.00175378	0.002963	0.00359361	0.00223625	0.00344396	0.00294924	0.00359209	0.00246601	0.00345043	0.0023234	0.00308141	0.00188434	0.0029742	0.00248846	0.00304376	0.00215213	0.00301031	0.00266947	0.00348179	0.00346198	0.003385	0.00291136	0.00354525	0.00274054	0.00347158	373	7246	35	7820	347	6917	20	7498	573	12934	34	13165
Erysipelotrichi	Bacteria	0.00235945	0.00291406	0.613495	0.0916883	0.00163536	0.00176277	0.00173904	0.00177422	0.00161843	0.00172612	0.00104685	0.00175378	0.002963	0.00359361	0.00223625	0.00344396	0.00294924	0.00359209	0.00246601	0.00345043	0.0023234	0.00308141	0.00188434	0.0029742	0.00248846	0.00304376	0.00215213	0.00301031	0.00266947	0.00348179	0.00346198	0.003385	0.00291136	0.00354525	0.00274054	0.00347158	373	7246	35	7820	347	6917	20	7498	573	12934	34	13165
Erythrobacter	Bacteria	4.65654e-08	3.06596e-07	0.0693012	0.81069	0	0	0	0	0	2.49547e-07	0	2.33899e-07	0	0	0	2.61599e-07	0	0	0	0	0	2.48361e-07	0	4.65701e-07	0	7.64252e-07	0	1.19952e-06	0	4.94362e-07	0	2.36598e-07	0	1.01076e-06	0	4.85977e-07	0	0	0	0	0	1	0	1	0	0	0	1
Erythrobacteraceae	Bacteria	4.65654e-08	3.06596e-07	0.0693012	0.81069	0	0	0	0	0	2.49547e-07	0	2.33899e-07	0	0	0	2.61599e-07	0	0	0	0	0	2.48361e-07	0	4.65701e-07	0	7.64252e-07	0	1.19952e-06	0	4.94362e-07	0	2.36598e-07	0	1.01076e-06	0	4.85977e-07	0	0	0	0	0	1	0	1	0	0	0	1
Escherichia	Bacteria	6.66763e-05	3.81777e-05	0.195051	-0.242158	6.13809e-05	5.571e-05	0	6.05776e-05	4.19766e-05	5.21554e-05	0.000104685	6.45561e-05	7.75655e-05	7.83516e-05	0	8.00494e-05	9.31915e-05	7.90497e-05	0.000133298	8.42748e-05	6.54479e-05	3.3777e-05	0	4.26117e-05	5.17232e-05	3.74483e-05	0	4.36625e-05	3.73726e-05	3.65828e-05	5.67537e-05	4.44803e-05	3.33999e-05	3.08283e-05	5.9577e-05	3.71772e-05	14	229	0	267	9	209	2	276	15	282	0	306
Escherichia albertii	Bacteria	8.95972e-06	7.07584e-06	0.0292839	-0.102503	1.3153e-05	1.31368e-05	0	1.17979e-05	9.32814e-06	1.22278e-05	0	1.07594e-05	2.06841e-05	1.0558e-05	0	8.63278e-06	1.09637e-05	1.21833e-05	0	9.93047e-06	5.45399e-06	3.97377e-06	0	5.12271e-06	5.74703e-06	3.56651e-06	0	4.07836e-06	5.33894e-06	5.43798e-06	5.67537e-05	7.09793e-06	0	5.05382e-06	0	5.58874e-06	3	54	0	52	2	49	0	46	4	38	0	33
Escherichia coli	Bacteria	5.09531e-05	2.59735e-05	0.267125	-0.292632	3.94591e-05	3.64912e-05	0	4.03851e-05	1.86563e-05	3.39384e-05	0.000104685	4.56103e-05	3.61972e-05	6.19589e-05	0	6.35687e-05	7.6746e-05	6.09165e-05	0.000133298	6.33403e-05	4.36319e-05	2.53328e-05	0	2.72435e-05	2.87351e-05	2.92963e-05	0	3.31067e-05	3.20337e-05	2.69427e-05	0	3.09943e-05	3.33999e-05	2.1226e-05	5.9577e-05	2.40559e-05	9	150	0	178	4	136	2	195	7	223	0	243
Escherichia fergusonii	Bacteria	1.04796e-07	2.74265e-07	0.366214	0.415284	0	4.8655e-07	0	2.26882e-07	0	0	0	7.01697e-07	0	0	0	2.61599e-07	0	0	0	0	0	2.48361e-07	0	9.31402e-07	0	7.64252e-07	0	7.19711e-07	0	2.47181e-07	0	0	0	5.05382e-07	0	9.71954e-07	0	2	0	1	0	0	0	3	0	0	0	1
Estrildidae	Eukaryota	0	1.51868e-08	0.5	1.20916	0	0	0	0	0	0	0	0	0	0	0	0	0	0	0	0	0	0	0	0	0	0	0	0	0	0	0	0	0	0	0	2.42989e-07	0	0	0	0	0	0	0	0	0	0	0	0
Eubacteriaceae	Bacteria	0.00419997	0.00392859	0.705375	-0.0290101	0.00318742	0.00361409	0.00223591	0.00353959	0.00341876	0.00355455	0.0030882	0.00356603	0.0049797	0.00597889	0.00342015	0.00587997	0.00494463	0.00593241	0.00399893	0.00586032	0.00358873	0.00381805	0.00337882	0.00373609	0.00327581	0.00377744	0.0033627	0.00368684	0.00410031	0.00457384	0.003916	0.00451286	0.00410819	0.00457396	0.00393208	0.0045157	727	14856	45	15601	733	14244	59	15246	963	21519	52	22477
Eubacterium	Bacteria	0.00396518	0.00353701	0.623518	-0.0496271	0.00306466	0.00343918	0.00213654	0.00335015	0.00333015	0.00337837	0.00293117	0.00339809	0.00461773	0.0055474	0.00322284	0.00546874	0.00460476	0.00551847	0.00399893	0.00543572	0.00327239	0.00345246	0.00298895	0.00336725	0.00298845	0.00339532	0.00302643	0.00331955	0.00370523	0.00411952	0.00363224	0.0040515	0.00367956	0.00412998	0.00339589	0.00406738	699	14137	43	14766	714	13538	56	14528	893	19966	49	20905
Eubacterium biforme	Bacteria	0.000381386	0.000633228	0.200023	0.220195	0.000315673	0.000391673	0.000149061	0.000382524	0.000289172	0.000376567	0	0.000368391	0.00044988	0.000569021	0.000460405	0.000554852	0.000504331	0.000553632	0.000199947	0.00053705	0.000430865	0.000734651	0.000389864	0.00071229	0.000574703	0.000677637	0.000538032	0.000689963	0.000528555	0.000730914	0.000908059	0.00074268	0.000640166	0.000731287	0.000357462	0.000744517	72	1610	3	1686	62	1509	0	1575	87	2048	7	2121
Eubacterium hallii	Bacteria	0.00243978	0.00165767	0.44141	-0.167853	0.00178005	0.00200653	0.000944052	0.0019707	0.00187029	0.00198789	0.00141324	0.00199914	0.0029992	0.00360112	0.00223625	0.00354572	0.00288346	0.00354364	0.0027326	0.00352263	0.00165801	0.00182421	0.00155945	0.00179016	0.00158618	0.00174912	0.00114332	0.00170332	0.00177787	0.00191466	0.00124858	0.00187243	0.00162546	0.00193662	0.00125112	0.00188219	406	8248	19	8686	401	7966	27	8547	580	12961	34	13554
Eubacterium siraeum	Bacteria	0.000475623	0.00060761	0.71463	0.106362	0.000254292	0.000237193	0.000397496	0.000278839	0.000279844	0.000227587	0.000418739	0.00026992	0.000610182	0.000713499	0.000657722	0.000745558	0.000712641	0.000728164	0.000333244	0.000745053	0.000567215	0.000457977	0.000584795	0.000462907	0.000465509	0.000461608	0.000403524	0.0004978	0.00070474	0.000754643	0.000624291	0.000753327	0.000851699	0.000760094	0.00059577	0.000775862	58	975	8	1229	60	912	8	1154	118	2568	10	2850
Eubacterium ventriosum	Bacteria	0.00103269	0.00107213	0.308379	0.0162778	0.00100402	0.00116091	0.000794992	0.00106431	0.00116135	0.00112945	0.00104685	0.00109512	0.00100835	0.00122056	0.000328861	0.001167	0.00100866	0.00123901	0.000933085	0.00116052	0.000905362	0.00102523	0.00071475	0.000979137	0.000810331	0.00105518	0.00141233	0.000995361	0.00103575	0.00112393	0.00153235	0.00111083	0.001002	0.00109921	0.00125112	0.00110122	229	4772	16	4691	249	4526	20	4682	195	4393	5	4461
Eucoccidiorida	Eukaryota	5.96467e-08	3.35706e-07	0.427447	0.744444	0	4.8655e-07	0	0	0	0	0	4.67798e-07	0	0	0	0	0	0	0	0	0	2.48361e-07	0	4.65701e-07	0	2.54751e-07	0	0	0	1.48309e-06	0	9.4639e-07	0	7.58073e-07	0	1.21494e-06	0	2	0	0	0	0	0	2	0	0	0	0
Eukaryota	Eukaryota	3.49292e-05	4.52745e-05	0.231305	0.112663	2.19217e-05	4.93848e-05	9.93739e-05	4.65109e-05	4.66407e-05	4.14249e-05	0	4.14001e-05	4.13683e-05	3.0007e-05	0	3.97631e-05	2.74093e-05	3.79665e-05	0	3.5696e-05	7.09019e-05	5.14106e-05	6.49773e-05	5.77469e-05	5.17232e-05	5.09501e-05	0	5.27788e-05	5.87284e-05	4.647e-05	0	5.22881e-05	5.56666e-05	4.92747e-05	0	6.14761e-05	5	203	2	205	10	166	0	177	8	108	0	152
Eurotiales	Eukaryota	4.54201e-08	1.47873e-08	0.655621	-0.468397	0	2.43275e-07	0	0	0	2.49547e-07	0	2.33899e-07	0	0	0	0	0	0	0	0	0	0	0	0	0	0	0	0	0	0	0	2.36598e-07	0	0	0	0	0	1	0	0	0	1	0	1	0	0	0	0
Eurotiomycetes	Eukaryota	4.54201e-08	1.47873e-08	0.655621	-0.468397	0	2.43275e-07	0	0	0	2.49547e-07	0	2.33899e-07	0	0	0	0	0	0	0	0	0	0	0	0	0	0	0	0	0	0	0	2.36598e-07	0	0	0	0	0	1	0	0	0	1	0	1	0	0	0	0
Euryarchaeota	Archaea	0.000193752	0.00579262	0.0947216	1.47563	0.000192911	0.000194863	0.000447183	0.000179918	0.000195891	0.000201884	0.000261712	0.00018478	0.000165473	0.000142811	6.57722e-05	0.000145972	0.000153492	0.000151016	0.000266596	0.000149762	0.00317968	0.00639926	0.00422352	0.00608345	0.00358615	0.00644545	0.00342995	0.00608228	0.00446336	0.00860882	0.00488082	0.00816593	0.00483186	0.00861903	0.00548108	0.00820135	44	801	9	793	42	809	5	790	32	514	1	558
Exiguobacterium	Bacteria	1.35298e-05	8.14278e-06	0.819179	-0.220497	4.38435e-06	4.37895e-06	0	2.94947e-06	4.66407e-06	3.49366e-06	0	3.27459e-06	1.03421e-05	2.25052e-05	0	1.90968e-05	2.74093e-05	2.71999e-05	6.66489e-05	2.01293e-05	1.0908e-05	6.9541e-06	0	6.75267e-06	1.14941e-05	7.64252e-06	0	7.91682e-06	1.06779e-05	1.01344e-05	0	1.18299e-05	1.67e-05	1.56668e-05	0	1.36074e-05	1	18	0	13	1	14	0	14	2	81	0	73
Exiguobacterium sibiricum	Bacteria	1.35298e-05	8.14278e-06	0.819179	-0.220497	4.38435e-06	4.37895e-06	0	2.94947e-06	4.66407e-06	3.49366e-06	0	3.27459e-06	1.03421e-05	2.25052e-05	0	1.90968e-05	2.74093e-05	2.71999e-05	6.66489e-05	2.01293e-05	1.0908e-05	6.9541e-06	0	6.75267e-06	1.14941e-05	7.64252e-06	0	7.91682e-06	1.06779e-05	1.01344e-05	0	1.18299e-05	1.67e-05	1.56668e-05	0	1.36074e-05	1	18	0	13	1	14	0	14	2	81	0	73
Faecalibacterium	Bacteria	0.0746509	0.0393816	0.0762511	-0.277742	0.0758361	0.0699048	0.0954487	0.0716921	0.0755813	0.0702788	0.0966763	0.0720596	0.0692505	0.060314	0.0899763	0.0630941	0.0677228	0.0610086	0.0921754	0.063395	0.038767	0.0325956	0.0561404	0.0345613	0.0375913	0.0328644	0.0560899	0.034596	0.0382001	0.0306104	0.0508513	0.0330304	0.037124	0.0306145	0.0536789	0.0327903	17297	287349	1921	315988	16205	281625	1847	308080	13392	217080	1368	241186
Faecalibacterium prausnitzii	Bacteria	0.0213844	0.0148439	0.122228	-0.158551	0.0226232	0.0202809	0.0293153	0.0214585	0.022784	0.0203943	0.027375	0.021606	0.0201205	0.0169726	0.0230203	0.0177783	0.0194606	0.0170915	0.0240603	0.0178099	0.0135695	0.0113133	0.0175439	0.0120593	0.0130228	0.0113119	0.0176878	0.0120235	0.0162144	0.0130576	0.0204313	0.0142498	0.0158538	0.0131162	0.0219243	0.0141222	5160	83366	590	94580	4885	81725	523	92373	3891	61087	350	67960
Fervidobacterium	Bacteria	3.84345e-07	1.97204e-06	0.184871	0.709286	0	9.731e-07	0	1.36129e-06	0	1.24774e-06	0	4.67798e-07	0	0	0	1.8312e-06	0	0	0	2.68391e-07	1.6362e-05	2.48361e-06	0	2.09566e-06	0	2.54751e-06	0	1.91923e-06	0	1.2359e-06	0	1.41959e-06	0	2.27422e-06	0	1.21494e-06	0	4	0	6	0	5	0	2	0	0	0	7
Fervidobacterium nodosum	Bacteria	3.84345e-07	1.97204e-06	0.184871	0.709286	0	9.731e-07	0	1.36129e-06	0	1.24774e-06	0	4.67798e-07	0	0	0	1.8312e-06	0	0	0	2.68391e-07	1.6362e-05	2.48361e-06	0	2.09566e-06	0	2.54751e-06	0	1.91923e-06	0	1.2359e-06	0	1.41959e-06	0	2.27422e-06	0	1.21494e-06	0	4	0	6	0	5	0	2	0	0	0	7
Fibrobacter	Bacteria	1.77083e-08	0	0.5	-1.27203	0	0	0	0	0	0	0	0	0	0	0	0	0	2.83332e-07	0	0	0	0	0	0	0	0	0	0	0	0	0	0	0	0	0	0	0	0	0	0	0	0	0	0	0	0	0	0
Fibrobacter succinogenes	Bacteria	1.77083e-08	0	0.5	-1.27203	0	0	0	0	0	0	0	0	0	0	0	0	0	2.83332e-07	0	0	0	0	0	0	0	0	0	0	0	0	0	0	0	0	0	0	0	0	0	0	0	0	0	0	0	0	0	0
Fibrobacteraceae	Bacteria	1.77083e-08	0	0.5	-1.27203	0	0	0	0	0	0	0	0	0	0	0	0	0	2.83332e-07	0	0	0	0	0	0	0	0	0	0	0	0	0	0	0	0	0	0	0	0	0	0	0	0	0	0	0	0	0	0
Fibrobacterales	Bacteria	1.77083e-08	0	0.5	-1.27203	0	0	0	0	0	0	0	0	0	0	0	0	0	2.83332e-07	0	0	0	0	0	0	0	0	0	0	0	0	0	0	0	0	0	0	0	0	0	0	0	0	0	0	0	0	0	0
Fibrobacteres	Bacteria	1.77083e-08	0	0.5	-1.27203	0	0	0	0	0	0	0	0	0	0	0	0	0	2.83332e-07	0	0	0	0	0	0	0	0	0	0	0	0	0	0	0	0	0	0	0	0	0	0	0	0	0	0	0	0	0	0
Fibrobacteres (class)	Bacteria	1.77083e-08	0	0.5	-1.27203	0	0	0	0	0	0	0	0	0	0	0	0	0	2.83332e-07	0	0	0	0	0	0	0	0	0	0	0	0	0	0	0	0	0	0	0	0	0	0	0	0	0	0	0	0	0	0
Finegoldia	Bacteria	7.66918e-05	0.000169405	0.00844841	0.344175	6.13809e-05	8.68491e-05	0	8.73498e-05	9.32814e-05	8.88388e-05	5.23423e-05	7.90579e-05	6.20524e-05	9.22437e-05	6.57722e-05	8.89438e-05	0.000109637	9.60497e-05	6.66489e-05	9.66207e-05	0.00021816	0.000161186	0.000194932	0.000157873	0.000166664	0.000160493	0.000134508	0.000161215	0.000165507	0.000154241	0.000170261	0.000150003	0.000111333	0.000153383	0.000297885	0.00015284	14	357	0	385	20	356	1	338	12	332	1	340
Finegoldia magna	Bacteria	7.66762e-05	0.00016939	0.00847651	0.344223	6.13809e-05	8.68491e-05	0	8.73498e-05	9.32814e-05	8.85893e-05	5.23423e-05	7.90579e-05	6.20524e-05	9.22437e-05	6.57722e-05	8.89438e-05	0.000109637	9.60497e-05	6.66489e-05	9.66207e-05	0.00021816	0.000161186	0.000194932	0.000157873	0.000166664	0.000160493	0.000134508	0.000161215	0.000165507	0.000153994	0.000170261	0.000150003	0.000111333	0.000153383	0.000297885	0.00015284	14	357	0	385	20	355	1	338	12	332	1	340
Firmicutes	Bacteria	0.579986	0.551243	0.781234	-0.0220744	0.505875	0.505976	0.527974	0.505818	0.506509	0.506657	0.530123	0.506527	0.643881	0.644242	0.65634	0.645146	0.644096	0.644637	0.660557	0.645417	0.530657	0.54214	0.551072	0.541381	0.529859	0.541883	0.553635	0.540967	0.552052	0.560336	0.571623	0.560009	0.553916	0.560411	0.570092	0.559855	115382	2079852	10626	2229427	108598	2030305	10128	2165580	124517	2318732	9979	2466158
Flammeovirga	Bacteria	1.46187e-08	1.51868e-08	0.886577	0.0155158	0	0	0	0	0	0	0	2.33899e-07	0	0	0	0	0	0	0	0	0	0	0	0	0	0	0	0	0	0	0	0	0	0	0	2.42989e-07	0	0	0	0	0	0	0	1	0	0	0	0
Flammeovirgaceae	Bacteria	1.46187e-08	1.51868e-08	0.886577	0.0155158	0	0	0	0	0	0	0	2.33899e-07	0	0	0	0	0	0	0	0	0	0	0	0	0	0	0	0	0	0	0	0	0	0	0	2.42989e-07	0	0	0	0	0	0	0	1	0	0	0	0
Flavobacteria	Bacteria	5.0599e-05	0.000181814	0.0291263	0.555479	3.50748e-05	5.78994e-05	0	5.92163e-05	2.33204e-05	5.68968e-05	0	5.91765e-05	5.68814e-05	6.77936e-05	6.57722e-05	7.32478e-05	9.86734e-05	8.07497e-05	0	7.48811e-05	0.000174528	0.000144049	0.000259909	0.000145764	0.00015517	0.000151322	0.000134508	0.000154498	0.000218897	0.000172285	0.000113507	0.000168457	0.000211533	0.000180927	0.000357462	0.000166204	8	238	0	261	5	228	0	253	11	244	1	280
Flavobacteriaceae	Bacteria	4.72696e-05	0.000175816	0.0293529	0.57047	3.06904e-05	5.18176e-05	0	5.28636e-05	1.39922e-05	5.21554e-05	0	5.44985e-05	5.17103e-05	6.61265e-05	6.57722e-05	7.03703e-05	9.31915e-05	7.90497e-05	0	7.40759e-05	0.000169074	0.000141069	0.000194932	0.000142039	0.00015517	0.00014852	0.000134508	0.000151379	0.000218897	0.000170061	0.000113507	0.000166328	0.000205966	0.000179158	0.000357462	0.000164989	7	213	0	233	3	209	0	233	10	238	1	269
Flavobacteriales	Bacteria	5.05055e-05	0.000181648	0.0292641	0.555885	3.50748e-05	5.78994e-05	0	5.89894e-05	2.33204e-05	5.66472e-05	0	5.87087e-05	5.68814e-05	6.77936e-05	6.57722e-05	7.32478e-05	9.86734e-05	8.04664e-05	0	7.46127e-05	0.000174528	0.000144049	0.000259909	0.000145066	0.00015517	0.000150812	0.000134508	0.000154258	0.000218897	0.000171791	0.000113507	0.000167984	0.000211533	0.000180927	0.000357462	0.000165961	8	238	0	260	5	227	0	251	11	244	1	280
Flavobacterium	Bacteria	1.5379e-05	6.54585e-05	0.0240867	0.629016	1.3153e-05	1.97053e-05	0	1.79237e-05	4.66407e-06	1.77179e-05	0	2.05831e-05	5.17103e-06	1.22251e-05	6.57722e-05	1.38648e-05	2.19274e-05	1.67166e-05	0	1.66402e-05	7.63559e-05	5.21557e-05	0.000129955	5.33228e-05	5.17232e-05	5.24786e-05	6.7254e-05	5.85365e-05	5.33894e-05	5.28967e-05	0	5.63102e-05	6.12332e-05	4.97801e-05	0.000178731	5.32145e-05	3	81	0	79	1	71	0	88	1	44	1	53
Flavobacterium johnsoniae	Bacteria	9.59469e-06	6.27489e-05	0.0514424	0.815537	1.3153e-05	1.6786e-05	0	1.63355e-05	4.66407e-06	1.69692e-05	0	1.89458e-05	5.17103e-06	8.89096e-06	0	9.41758e-06	1.64456e-05	1.33166e-05	0	1.34195e-05	7.63559e-05	4.79336e-05	0.000129955	4.82001e-05	4.59762e-05	4.73836e-05	6.7254e-05	5.27788e-05	5.33894e-05	4.9189e-05	0	5.22881e-05	6.12332e-05	4.44736e-05	0.000178731	4.88407e-05	3	69	0	72	1	68	0	81	1	32	0	36
Flavobacterium psychrophilum	Bacteria	5.77016e-06	2.60479e-06	0.281014	-0.345323	0	2.9193e-06	0	1.36129e-06	0	7.48642e-07	0	1.63729e-06	0	3.33411e-06	6.57722e-05	4.44719e-06	5.48186e-06	3.39999e-06	0	3.22069e-06	0	3.97377e-06	0	4.88986e-06	5.74703e-06	5.09501e-06	0	5.51779e-06	0	3.46053e-06	0	3.31237e-06	0	5.30651e-06	0	4.37379e-06	0	12	0	6	0	3	0	7	0	12	1	17
Flexibacteraceae	Bacteria	1.99773e-06	9.61229e-06	0.38529	0.682118	0	4.62222e-06	0	4.31077e-06	0	3.24412e-06	0	4.67798e-06	0	2.77842e-06	0	1.5696e-06	5.48186e-06	3.39999e-06	0	1.87874e-06	0	1.2418e-06	6.49773e-05	2.09566e-06	5.74703e-06	5.09501e-07	6.7254e-05	1.19952e-06	0	2.96617e-06	0	2.83917e-06	0	2.7796e-06	0	2.1869e-06	0	19	0	19	0	13	0	20	0	10	0	6
Francisella	Bacteria	1.10715e-06	9.63811e-06	0.110823	0.93944	0	1.21637e-06	0	1.58818e-06	0	3.24412e-06	0	1.87119e-06	5.17103e-06	1.66705e-06	0	1.5696e-06	0	8.49997e-07	0	5.36782e-07	0	9.18934e-06	0	9.77972e-06	5.74703e-06	1.29923e-05	0	1.4874e-05	2.13558e-05	1.40893e-05	0	1.25397e-05	1.67e-05	1.92045e-05	0	1.77382e-05	0	5	0	7	0	13	0	8	1	6	0	6
Francisella philomiragia	Bacteria	1.94394e-07	7.36415e-06	0.091649	1.57627	0	2.43275e-07	0	2.26882e-07	0	4.99095e-07	0	2.33899e-07	0	5.55685e-07	0	7.84798e-07	0	5.66665e-07	0	0	0	6.9541e-06	0	7.21837e-06	0	1.019e-05	0	1.27149e-05	1.60168e-05	1.13703e-05	0	1.04103e-05	1.67e-05	1.28872e-05	0	1.33644e-05	0	1	0	1	0	2	0	1	0	2	0	3
Francisella tularensis	Bacteria	9.12751e-07	2.16569e-06	0.150219	0.374969	0	9.731e-07	0	1.36129e-06	0	2.74502e-06	0	1.63729e-06	5.17103e-06	1.11137e-06	0	7.84798e-07	0	2.83332e-07	0	5.36782e-07	0	1.98688e-06	0	2.56136e-06	5.74703e-06	2.80226e-06	0	1.91923e-06	5.33894e-06	2.71899e-06	0	2.12938e-06	0	5.5592e-06	0	3.88782e-06	0	4	0	6	0	11	0	7	1	4	0	3
Francisellaceae	Bacteria	1.10715e-06	9.63811e-06	0.110823	0.93944	0	1.21637e-06	0	1.58818e-06	0	3.24412e-06	0	1.87119e-06	5.17103e-06	1.66705e-06	0	1.5696e-06	0	8.49997e-07	0	5.36782e-07	0	9.18934e-06	0	9.77972e-06	5.74703e-06	1.29923e-05	0	1.4874e-05	2.13558e-05	1.40893e-05	0	1.25397e-05	1.67e-05	1.92045e-05	0	1.77382e-05	0	5	0	7	0	13	0	8	1	6	0	6
Frankia	Bacteria	3.50261e-05	1.29997e-05	0.106052	-0.430438	3.06904e-05	4.5979e-05	0	4.69647e-05	2.33204e-05	4.06762e-05	0	4.1634e-05	3.10262e-05	6.61265e-05	0	5.85983e-05	6.03004e-05	6.03498e-05	0	5.47518e-05	5.45399e-06	9.93442e-06	6.49773e-05	8.61547e-06	5.74703e-06	1.1209e-05	0	9.35625e-06	5.33894e-06	6.67389e-06	5.67537e-05	7.33452e-06	0	8.3388e-06	0	8.26161e-06	7	189	0	207	5	163	0	178	6	238	0	224
Frankia sp. EAN1pec	Bacteria	3.50119e-05	1.29688e-05	0.107147	-0.431296	3.06904e-05	4.5979e-05	0	4.67378e-05	2.33204e-05	4.06762e-05	0	4.1634e-05	3.10262e-05	6.61265e-05	0	5.85983e-05	6.03004e-05	6.03498e-05	0	5.47518e-05	5.45399e-06	9.93442e-06	6.49773e-05	8.61547e-06	5.74703e-06	1.09543e-05	0	9.11634e-06	5.33894e-06	6.67389e-06	5.67537e-05	7.33452e-06	0	8.3388e-06	0	8.26161e-06	7	189	0	206	5	163	0	178	6	238	0	224
Frankiaceae	Bacteria	3.50261e-05	1.29997e-05	0.106052	-0.430438	3.06904e-05	4.5979e-05	0	4.69647e-05	2.33204e-05	4.06762e-05	0	4.1634e-05	3.10262e-05	6.61265e-05	0	5.85983e-05	6.03004e-05	6.03498e-05	0	5.47518e-05	5.45399e-06	9.93442e-06	6.49773e-05	8.61547e-06	5.74703e-06	1.1209e-05	0	9.35625e-06	5.33894e-06	6.67389e-06	5.67537e-05	7.33452e-06	0	8.3388e-06	0	8.26161e-06	7	189	0	207	5	163	0	178	6	238	0	224
Funariaceae	Eukaryota	1.03165e-07	7.34253e-07	0.0576472	0.848714	0	4.8655e-07	0	6.80647e-07	0	2.49547e-07	0	2.33899e-07	0	0	0	0	0	0	0	0	0	1.98688e-06	0	1.3971e-06	0	1.78325e-06	0	1.43942e-06	0	1.48309e-06	0	1.65618e-06	0	1.51615e-06	0	4.85977e-07	0	2	0	3	0	1	0	1	0	0	0	0
Funariales	Eukaryota	1.03165e-07	7.34253e-07	0.0576472	0.848714	0	4.8655e-07	0	6.80647e-07	0	2.49547e-07	0	2.33899e-07	0	0	0	0	0	0	0	0	0	1.98688e-06	0	1.3971e-06	0	1.78325e-06	0	1.43942e-06	0	1.48309e-06	0	1.65618e-06	0	1.51615e-06	0	4.85977e-07	0	2	0	3	0	1	0	1	0	0	0	0
Fungi	Eukaryota	2.27554e-05	3.53386e-05	0.0157908	0.191158	8.7687e-06	3.01661e-05	4.9687e-05	2.94947e-05	2.79844e-05	2.69511e-05	0	2.45594e-05	3.10262e-05	2.25052e-05	0	3.08687e-05	2.74093e-05	2.88999e-05	0	2.57655e-05	5.99939e-05	3.9241e-05	6.49773e-05	4.37759e-05	4.59762e-05	3.61746e-05	0	3.88644e-05	3.73726e-05	3.48525e-05	0	3.9985e-05	3.89666e-05	3.66402e-05	0	4.85977e-05	2	124	1	130	6	108	0	105	6	81	0	118
Fusobacteria	Bacteria	0.000143152	0.000147631	0.961396	0.0133816	9.64557e-05	0.000109474	4.9687e-05	0.000114122	0.000158578	0.000113045	5.23423e-05	0.000105722	0.000134447	0.00025117	6.57722e-05	0.000242503	0.000175419	0.000247916	0.000133298	0.000240478	0.000130896	0.000162428	6.49773e-05	0.000161598	9.19524e-05	0.00016355	0.000134508	0.000158336	0.00014949	0.000193543	0.000170261	0.000196849	0.000111333	0.000181432	0.000119154	0.000171793	22	450	1	503	34	453	1	452	26	904	1	927
Fusobacteria (class)	Bacteria	0.000143152	0.000147631	0.961396	0.0133816	9.64557e-05	0.000109474	4.9687e-05	0.000114122	0.000158578	0.000113045	5.23423e-05	0.000105722	0.000134447	0.00025117	6.57722e-05	0.000242503	0.000175419	0.000247916	0.000133298	0.000240478	0.000130896	0.000162428	6.49773e-05	0.000161598	9.19524e-05	0.00016355	0.000134508	0.000158336	0.00014949	0.000193543	0.000170261	0.000196849	0.000111333	0.000181432	0.000119154	0.000171793	22	450	1	503	34	453	1	452	26	904	1	927
Fusobacteriaceae	Bacteria	0.000143152	0.000147631	0.961396	0.0133816	9.64557e-05	0.000109474	4.9687e-05	0.000114122	0.000158578	0.000113045	5.23423e-05	0.000105722	0.000134447	0.00025117	6.57722e-05	0.000242503	0.000175419	0.000247916	0.000133298	0.000240478	0.000130896	0.000162428	6.49773e-05	0.000161598	9.19524e-05	0.00016355	0.000134508	0.000158336	0.00014949	0.000193543	0.000170261	0.000196849	0.000111333	0.000181432	0.000119154	0.000171793	22	450	1	503	34	453	1	452	26	904	1	927
Fusobacteriales	Bacteria	0.000143152	0.000147631	0.961396	0.0133816	9.64557e-05	0.000109474	4.9687e-05	0.000114122	0.000158578	0.000113045	5.23423e-05	0.000105722	0.000134447	0.00025117	6.57722e-05	0.000242503	0.000175419	0.000247916	0.000133298	0.000240478	0.000130896	0.000162428	6.49773e-05	0.000161598	9.19524e-05	0.00016355	0.000134508	0.000158336	0.00014949	0.000193543	0.000170261	0.000196849	0.000111333	0.000181432	0.000119154	0.000171793	22	450	1	503	34	453	1	452	26	904	1	927
Fusobacterium	Bacteria	0.000143152	0.000147631	0.961396	0.0133816	9.64557e-05	0.000109474	4.9687e-05	0.000114122	0.000158578	0.000113045	5.23423e-05	0.000105722	0.000134447	0.00025117	6.57722e-05	0.000242503	0.000175419	0.000247916	0.000133298	0.000240478	0.000130896	0.000162428	6.49773e-05	0.000161598	9.19524e-05	0.00016355	0.000134508	0.000158336	0.00014949	0.000193543	0.000170261	0.000196849	0.000111333	0.000181432	0.000119154	0.000171793	22	450	1	503	34	453	1	452	26	904	1	927
Fusobacterium nucleatum	Bacteria	0.000143152	0.000147631	0.961396	0.0133816	9.64557e-05	0.000109474	4.9687e-05	0.000114122	0.000158578	0.000113045	5.23423e-05	0.000105722	0.000134447	0.00025117	6.57722e-05	0.000242503	0.000175419	0.000247916	0.000133298	0.000240478	0.000130896	0.000162428	6.49773e-05	0.000161598	9.19524e-05	0.00016355	0.000134508	0.000158336	0.00014949	0.000193543	0.000170261	0.000196849	0.000111333	0.000181432	0.000119154	0.000171793	22	450	1	503	34	453	1	452	26	904	1	927
Gammaproteobacteria	Bacteria	0.00202474	0.0021197	0.992629	0.019905	0.00206064	0.00154504	0.00168936	0.0017538	0.00200089	0.00157814	0.00204135	0.001776	0.0028389	0.0019599	0.00210471	0.00222543	0.00283412	0.00195131	0.00179952	0.00223677	0.00176709	0.00147029	0.00188434	0.00152727	0.00176434	0.00147908	0.00181586	0.00156585	0.00257337	0.00221771	0.00317821	0.00231014	0.00246603	0.00228281	0.00327674	0.00233609	470	6351	34	7730	429	6324	39	7593	549	7054	32	8507
Gemmata	Bacteria	0	6.15332e-08	0.5	1.79611	0	0	0	0	0	0	0	0	0	0	0	0	0	0	0	0	0	0	0	0	0	0	0	0	0	7.41543e-07	0	0	0	0	0	2.42989e-07	0	0	0	0	0	0	0	0	0	0	0	0
Gemmata obscuriglobus	Bacteria	0	6.15332e-08	0.5	1.79611	0	0	0	0	0	0	0	0	0	0	0	0	0	0	0	0	0	0	0	0	0	0	0	0	0	7.41543e-07	0	0	0	0	0	2.42989e-07	0	0	0	0	0	0	0	0	0	0	0	0
Gemmatimonadaceae	Bacteria	1.52047e-08	2.73913e-07	0.522752	1.22955	0	2.43275e-07	0	0	0	0	0	0	0	0	0	0	0	0	0	0	0	7.45082e-07	0	1.16425e-06	0	1.27375e-06	0	1.19952e-06	0	0	0	0	0	0	0	0	0	1	0	0	0	0	0	0	0	0	0	0
Gemmatimonadales	Bacteria	1.52047e-08	2.73913e-07	0.522752	1.22955	0	2.43275e-07	0	0	0	0	0	0	0	0	0	0	0	0	0	0	0	7.45082e-07	0	1.16425e-06	0	1.27375e-06	0	1.19952e-06	0	0	0	0	0	0	0	0	0	1	0	0	0	0	0	0	0	0	0	0
Gemmatimonadetes	Bacteria	1.52047e-08	2.73913e-07	0.522752	1.22955	0	2.43275e-07	0	0	0	0	0	0	0	0	0	0	0	0	0	0	0	7.45082e-07	0	1.16425e-06	0	1.27375e-06	0	1.19952e-06	0	0	0	0	0	0	0	0	0	1	0	0	0	0	0	0	0	0	0	0
Gemmatimonadetes (class)	Bacteria	1.52047e-08	2.73913e-07	0.522752	1.22955	0	2.43275e-07	0	0	0	0	0	0	0	0	0	0	0	0	0	0	0	7.45082e-07	0	1.16425e-06	0	1.27375e-06	0	1.19952e-06	0	0	0	0	0	0	0	0	0	1	0	0	0	0	0	0	0	0	0	0
Gemmatimonas	Bacteria	1.52047e-08	2.73913e-07	0.522752	1.22955	0	2.43275e-07	0	0	0	0	0	0	0	0	0	0	0	0	0	0	0	7.45082e-07	0	1.16425e-06	0	1.27375e-06	0	1.19952e-06	0	0	0	0	0	0	0	0	0	1	0	0	0	0	0	0	0	0	0	0
Gemmatimonas aurantiaca	Bacteria	1.52047e-08	2.73913e-07	0.522752	1.22955	0	2.43275e-07	0	0	0	0	0	0	0	0	0	0	0	0	0	0	0	7.45082e-07	0	1.16425e-06	0	1.27375e-06	0	1.19952e-06	0	0	0	0	0	0	0	0	0	1	0	0	0	0	0	0	0	0	0	0
Geobacillus	Bacteria	9.80664e-05	0.000310324	0.25766	0.500292	7.89183e-05	0.000103149	4.9687e-05	0.000105273	0.000121266	0.000113294	0	0.000114844	0.000113763	0.000119472	6.57722e-05	0.000121644	0.00014801	0.000119566	6.66489e-05	0.000127754	0.000452681	0.000459467	0.000129955	0.000460113	0.00036781	0.000462882	0.00033627	0.000429908	0.000208219	0.000239518	0.000227015	0.000256235	0.000256066	0.000246879	0.000178731	0.000253437	18	424	1	464	26	454	0	491	22	430	1	465
Geobacillus kaustophilus	Bacteria	1.01339e-05	1.6388e-05	0.532623	0.208731	1.3153e-05	1.53263e-05	0	1.83775e-05	2.79844e-05	1.79674e-05	0	1.77763e-05	5.17103e-06	6.66822e-06	0	8.37118e-06	1.09637e-05	9.91664e-06	0	1.04672e-05	1.0908e-05	2.60779e-05	0	2.32851e-05	2.29881e-05	2.26728e-05	6.7254e-05	2.01519e-05	5.33894e-06	1.48309e-05	0	1.32495e-05	1.11333e-05	1.31399e-05	0	1.11775e-05	3	63	0	81	6	72	0	76	1	24	0	32
Geobacillus thermodenitrificans	Bacteria	5.10867e-06	1.78767e-05	0.0550278	0.543919	8.7687e-06	5.59532e-06	0	5.67206e-06	0	7.73597e-06	0	7.01697e-06	1.03421e-05	9.44664e-06	0	8.89438e-06	0	1.04833e-05	0	7.78334e-06	2.1816e-05	1.93721e-05	0	1.97923e-05	2.29881e-05	2.16538e-05	0	1.94322e-05	1.60168e-05	2.5954e-05	0	2.41329e-05	4.45333e-05	2.62798e-05	0	2.40559e-05	2	23	0	25	0	31	0	30	2	34	0	34
Geobacter	Bacteria	1.69875e-05	9.71771e-06	0.538938	-0.242548	8.7687e-06	8.7579e-06	0	1.27054e-05	4.66407e-06	1.0481e-05	0	1.19289e-05	1.55131e-05	2.16717e-05	6.57722e-05	2.98223e-05	2.74093e-05	1.69999e-05	0	3.73063e-05	0	1.46533e-05	0	1.5601e-05	5.74703e-06	1.1209e-05	0	1.58336e-05	2.66947e-05	8.89851e-06	0	1.04103e-05	2.78333e-05	9.85494e-06	0	8.74759e-06	2	36	0	56	1	42	0	51	3	78	1	114
Geobacter bemidjiensis	Bacteria	7.59854e-07	1.05211e-06	0.114173	0.141172	0	0	0	1.58818e-06	4.66407e-06	1.99638e-06	0	1.1695e-06	0	2.77842e-07	0	5.23199e-07	0	1.13333e-06	0	8.05173e-07	0	7.45082e-07	0	9.31402e-07	0	1.5285e-06	0	2.15913e-06	0	7.41543e-07	0	1.41959e-06	5.56666e-06	2.52691e-06	0	1.21494e-06	0	0	0	7	1	8	0	5	0	1	0	2
Geobacter lovleyi	Bacteria	2.01917e-06	3.1223e-06	0.859726	0.189226	0	5.59532e-06	0	4.99141e-06	0	4.2423e-06	0	3.04069e-06	5.17103e-06	3.05627e-06	0	2.61599e-06	0	1.98333e-06	0	1.61035e-06	0	3.97377e-06	0	3.72561e-06	0	4.33076e-06	0	3.83846e-06	1.60168e-05	3.70771e-06	0	2.83917e-06	5.56666e-06	3.28498e-06	0	2.67287e-06	0	23	0	22	0	17	0	13	1	11	0	10
Geobacter metallireducens	Bacteria	1.12237e-05	1.7425e-06	0.525031	-0.80875	0	7.29825e-07	0	2.49571e-06	0	7.48642e-07	0	3.27459e-06	1.03421e-05	1.47257e-05	6.57722e-05	2.0928e-05	2.19274e-05	9.91664e-06	0	2.87178e-05	0	5.71229e-06	0	5.58841e-06	0	2.29276e-06	0	4.07836e-06	5.33894e-06	1.48309e-06	0	1.65618e-06	0	7.58073e-07	0	9.71954e-07	0	3	0	11	0	3	0	14	2	53	1	80
Geobacter sp. FRC	Bacteria	1.89124e-06	7.898e-07	0.574379	-0.37891	4.38435e-06	7.29825e-07	0	1.13441e-06	0	1.24774e-06	0	1.87119e-06	0	2.50058e-06	0	4.70879e-06	5.48186e-06	2.83332e-06	0	5.36782e-06	0	1.49016e-06	0	1.3971e-06	0	1.27375e-06	0	2.15913e-06	0	1.2359e-06	0	1.89278e-06	0	7.58073e-07	0	2.42989e-06	1	3	0	5	0	5	0	8	0	9	0	18
Geobacter sulfurreducens	Bacteria	3.78332e-07	8.03435e-07	0.304514	0.326471	4.38435e-06	2.43275e-07	0	6.80647e-07	0	2.49547e-07	0	2.33899e-07	0	0	0	2.61599e-07	0	0	0	0	0	1.98688e-06	0	1.16425e-06	0	5.09501e-07	0	1.67933e-06	0	2.47181e-07	0	7.09793e-07	5.56666e-06	5.05382e-07	0	4.85977e-07	1	1	0	3	0	1	0	1	0	0	0	1
Geobacter uraniireducens	Bacteria	5.12925e-07	1.3352e-06	0.581611	0.414973	0	1.21637e-06	0	1.36129e-06	0	9.98189e-07	0	1.87119e-06	0	1.11137e-06	0	2.61599e-07	0	8.49997e-07	0	5.36782e-07	0	2.48361e-07	0	2.09566e-06	0	1.27375e-06	0	1.43942e-06	5.33894e-06	1.48309e-06	0	1.41959e-06	5.56666e-06	1.76884e-06	0	7.28966e-07	0	5	0	6	0	4	0	8	0	4	0	1
Geobacteraceae	Bacteria	1.69875e-05	9.71771e-06	0.538938	-0.242548	8.7687e-06	8.7579e-06	0	1.27054e-05	4.66407e-06	1.0481e-05	0	1.19289e-05	1.55131e-05	2.16717e-05	6.57722e-05	2.98223e-05	2.74093e-05	1.69999e-05	0	3.73063e-05	0	1.46533e-05	0	1.5601e-05	5.74703e-06	1.1209e-05	0	1.58336e-05	2.66947e-05	8.89851e-06	0	1.04103e-05	2.78333e-05	9.85494e-06	0	8.74759e-06	2	36	0	56	1	42	0	51	3	78	1	114
Gloeobacter	Bacteria	3.58288e-07	1.27827e-06	0.117692	0.551518	0	2.43275e-07	0	4.53765e-07	0	9.98189e-07	0	2.33899e-07	0	8.33527e-07	0	1.0464e-06	0	8.49997e-07	0	1.07356e-06	0	2.23525e-06	0	1.16425e-06	5.74703e-06	2.54751e-06	0	1.91923e-06	0	1.48309e-06	0	1.41959e-06	0	1.26345e-06	0	2.67287e-06	0	1	0	2	0	4	0	1	0	3	0	4
Gloeobacter violaceus	Bacteria	3.58288e-07	1.27827e-06	0.117692	0.551518	0	2.43275e-07	0	4.53765e-07	0	9.98189e-07	0	2.33899e-07	0	8.33527e-07	0	1.0464e-06	0	8.49997e-07	0	1.07356e-06	0	2.23525e-06	0	1.16425e-06	5.74703e-06	2.54751e-06	0	1.91923e-06	0	1.48309e-06	0	1.41959e-06	0	1.26345e-06	0	2.67287e-06	0	1	0	2	0	4	0	1	0	3	0	4
Gloeobacterales	Bacteria	3.73885e-07	1.27827e-06	0.117692	0.533063	0	2.43275e-07	0	4.53765e-07	0	1.24774e-06	0	2.33899e-07	0	8.33527e-07	0	1.0464e-06	0	8.49997e-07	0	1.07356e-06	0	2.23525e-06	0	1.16425e-06	5.74703e-06	2.54751e-06	0	1.91923e-06	0	1.48309e-06	0	1.41959e-06	0	1.26345e-06	0	2.67287e-06	0	1	0	2	0	5	0	1	0	3	0	4
Gloeobacteria	Bacteria	5.29467e-07	1.33883e-06	0.106074	0.402393	0	4.8655e-07	0	9.0753e-07	0	1.49728e-06	0	7.01697e-07	0	8.33527e-07	0	1.5696e-06	0	1.13333e-06	0	1.34195e-06	0	2.23525e-06	0	1.16425e-06	5.74703e-06	2.54751e-06	0	2.39904e-06	0	1.48309e-06	0	1.65618e-06	0	1.51615e-06	0	2.67287e-06	0	2	0	4	0	6	0	3	0	3	0	6
Gluconacetobacter	Bacteria	1.8874e-06	2.27974e-07	0.481834	-0.916308	4.38435e-06	6.56842e-06	0	6.35271e-06	0	5.73959e-06	0	4.67798e-06	0	0	0	0	0	1.13333e-06	0	1.34195e-06	0	0	0	4.65701e-07	0	2.54751e-07	0	7.19711e-07	0	2.47181e-07	0	4.73195e-07	0	7.58073e-07	0	7.28966e-07	1	27	0	28	0	23	0	20	0	0	0	0
Gluconacetobacter diazotrophicus	Bacteria	1.8874e-06	2.27974e-07	0.481834	-0.916308	4.38435e-06	6.56842e-06	0	6.35271e-06	0	5.73959e-06	0	4.67798e-06	0	0	0	0	0	1.13333e-06	0	1.34195e-06	0	0	0	4.65701e-07	0	2.54751e-07	0	7.19711e-07	0	2.47181e-07	0	4.73195e-07	0	7.58073e-07	0	7.28966e-07	1	27	0	28	0	23	0	20	0	0	0	0
Gluconobacter	Bacteria	1.03271e-07	0	0.5	-2.01816	0	0	0	0	0	0	0	0	0	5.55685e-07	0	2.61599e-07	0	5.66665e-07	0	2.68391e-07	0	0	0	0	0	0	0	0	0	0	0	0	0	0	0	0	0	0	0	0	0	0	0	0	0	2	0	1
Gluconobacter oxydans	Bacteria	1.03271e-07	0	0.5	-2.01816	0	0	0	0	0	0	0	0	0	5.55685e-07	0	2.61599e-07	0	5.66665e-07	0	2.68391e-07	0	0	0	0	0	0	0	0	0	0	0	0	0	0	0	0	0	0	0	0	0	0	0	0	0	2	0	1
Gramella	Bacteria	6.495e-06	5.83539e-05	0.138128	0.953432	0	4.13567e-06	0	3.857e-06	0	3.24412e-06	0	3.04069e-06	1.03421e-05	1.22251e-05	0	1.41264e-05	1.64456e-05	2.03999e-05	0	1.61035e-05	5.99939e-05	3.72541e-05	0	2.93392e-05	4.59762e-05	3.89769e-05	6.7254e-05	3.4786e-05	9.6101e-05	5.88291e-05	0.000113507	5.41808e-05	6.12332e-05	6.21619e-05	0.000119154	5.49154e-05	0	17	0	17	0	13	0	13	2	44	0	54
Gramella forsetii	Bacteria	6.495e-06	5.83539e-05	0.138128	0.953432	0	4.13567e-06	0	3.857e-06	0	3.24412e-06	0	3.04069e-06	1.03421e-05	1.22251e-05	0	1.41264e-05	1.64456e-05	2.03999e-05	0	1.61035e-05	5.99939e-05	3.72541e-05	0	2.93392e-05	4.59762e-05	3.89769e-05	6.7254e-05	3.4786e-05	9.6101e-05	5.88291e-05	0.000113507	5.41808e-05	6.12332e-05	6.21619e-05	0.000119154	5.49154e-05	0	17	0	17	0	13	0	13	2	44	0	54
Granulibacter	Bacteria	4.53736e-08	1.4994e-08	0.885024	-0.462314	0	0	0	2.26882e-07	0	4.99095e-07	0	0	0	0	0	0	0	0	0	0	0	0	0	0	0	0	0	2.39904e-07	0	0	0	0	0	0	0	0	0	0	0	1	0	2	0	0	0	0	0	0
Granulibacter bethesdensis	Bacteria	4.53736e-08	1.4994e-08	0.885024	-0.462314	0	0	0	2.26882e-07	0	4.99095e-07	0	0	0	0	0	0	0	0	0	0	0	0	0	0	0	0	0	2.39904e-07	0	0	0	0	0	0	0	0	0	0	0	1	0	2	0	0	0	0	0	0
Haemophilus	Bacteria	8.71492e-06	1.53608e-05	0.211271	0.246129	1.75374e-05	1.41099e-05	0	1.29323e-05	4.66407e-06	1.39746e-05	0	1.28644e-05	0	1.30586e-05	0	1.02024e-05	1.64456e-05	1.07666e-05	0	1.28828e-05	5.45399e-06	1.06795e-05	6.49773e-05	1.07111e-05	1.14941e-05	8.91627e-06	0	1.17553e-05	5.33894e-06	1.06288e-05	0	9.9371e-06	1.67e-05	1.0613e-05	5.9577e-05	8.99057e-06	4	58	0	57	1	56	0	55	0	47	0	39
Haemophilus ducreyi	Bacteria	0	4.68933e-08	0.203982	1.68027	0	0	0	0	0	0	0	0	0	0	0	0	0	0	0	0	0	2.48361e-07	0	0	0	2.54751e-07	0	0	0	2.47181e-07	0	0	0	0	0	0	0	0	0	0	0	0	0	0	0	0	0	0
Haemophilus influenzae	Bacteria	6.93331e-06	1.03112e-05	0.0532404	0.17235	1.75374e-05	9.731e-06	0	9.52906e-06	0	9.4828e-06	0	8.65427e-06	0	1.08359e-05	0	8.10958e-06	1.64456e-05	9.06664e-06	0	1.15408e-05	5.45399e-06	7.20246e-06	6.49773e-05	7.45122e-06	1.14941e-05	6.11402e-06	0	9.11634e-06	5.33894e-06	8.65133e-06	0	7.57112e-06	1.67e-05	8.59149e-06	0	6.3177e-06	4	40	0	42	0	38	0	37	0	39	0	31
Haemophilus parasuis	Bacteria	4.94917e-07	4.86433e-06	0.0789405	0.991703	0	4.8655e-07	0	6.80647e-07	0	1.74683e-06	0	9.35596e-07	0	1.38921e-06	0	1.308e-06	0	5.66665e-07	0	8.05173e-07	0	2.73197e-06	0	3.02706e-06	0	2.29276e-06	0	2.39904e-06	0	1.48309e-06	0	2.12938e-06	0	1.51615e-06	5.9577e-05	2.67287e-06	0	2	0	3	0	7	0	4	0	5	0	5
Haemosporida	Eukaryota	1.67744e-08	0	0.5	-1.2498	0	0	0	0	0	0	0	0	0	0	0	0	0	0	0	2.68391e-07	0	0	0	0	0	0	0	0	0	0	0	0	0	0	0	0	0	0	0	0	0	0	0	0	0	0	0	0
Hahella	Bacteria	1.9333e-06	5.486e-06	0.517691	0.452811	0	2.43275e-06	0	2.72259e-06	0	2.49547e-06	0	2.57289e-06	5.17103e-06	3.05627e-06	0	3.40079e-06	0	4.24999e-06	0	4.83104e-06	0	2.48361e-06	0	3.49276e-06	5.74703e-06	2.03801e-06	0	2.87885e-06	5.33894e-06	1.73027e-06	5.67537e-05	1.65618e-06	0	1.76884e-06	0	3.88782e-06	0	10	0	12	0	10	0	11	1	11	0	13
Hahella chejuensis	Bacteria	1.9333e-06	5.486e-06	0.517691	0.452811	0	2.43275e-06	0	2.72259e-06	0	2.49547e-06	0	2.57289e-06	5.17103e-06	3.05627e-06	0	3.40079e-06	0	4.24999e-06	0	4.83104e-06	0	2.48361e-06	0	3.49276e-06	5.74703e-06	2.03801e-06	0	2.87885e-06	5.33894e-06	1.73027e-06	5.67537e-05	1.65618e-06	0	1.76884e-06	0	3.88782e-06	0	10	0	12	0	10	0	11	1	11	0	13
Hahellaceae	Bacteria	1.9333e-06	5.486e-06	0.517691	0.452811	0	2.43275e-06	0	2.72259e-06	0	2.49547e-06	0	2.57289e-06	5.17103e-06	3.05627e-06	0	3.40079e-06	0	4.24999e-06	0	4.83104e-06	0	2.48361e-06	0	3.49276e-06	5.74703e-06	2.03801e-06	0	2.87885e-06	5.33894e-06	1.73027e-06	5.67537e-05	1.65618e-06	0	1.76884e-06	0	3.88782e-06	0	10	0	12	0	10	0	11	1	11	0	13
Halanaerobiaceae	Bacteria	8.08407e-06	2.76451e-06	0.682015	-0.465909	2.19217e-05	1.33801e-05	0	9.0753e-06	1.39922e-05	7.73597e-06	5.23423e-05	8.18647e-06	0	2.77842e-07	0	1.0464e-06	0	8.49997e-07	0	5.36782e-07	1.0908e-05	3.47705e-06	0	3.72561e-06	0	1.78325e-06	0	2.39904e-07	1.06779e-05	2.47181e-06	0	3.78556e-06	0	3.03229e-06	0	4.1308e-06	5	55	0	40	3	31	1	35	0	1	0	4
Halanaerobiales	Bacteria	8.08407e-06	2.76451e-06	0.682015	-0.465909	2.19217e-05	1.33801e-05	0	9.0753e-06	1.39922e-05	7.73597e-06	5.23423e-05	8.18647e-06	0	2.77842e-07	0	1.0464e-06	0	8.49997e-07	0	5.36782e-07	1.0908e-05	3.47705e-06	0	3.72561e-06	0	1.78325e-06	0	2.39904e-07	1.06779e-05	2.47181e-06	0	3.78556e-06	0	3.03229e-06	0	4.1308e-06	5	55	0	40	3	31	1	35	0	1	0	4
Halobacteria	Archaea	0	1.4994e-08	0.5	1.20396	0	0	0	0	0	0	0	0	0	0	0	0	0	0	0	0	0	0	0	0	0	0	0	2.39904e-07	0	0	0	0	0	0	0	0	0	0	0	0	0	0	0	0	0	0	0	0
Halobacteriaceae	Archaea	0	1.4994e-08	0.5	1.20396	0	0	0	0	0	0	0	0	0	0	0	0	0	0	0	0	0	0	0	0	0	0	0	2.39904e-07	0	0	0	0	0	0	0	0	0	0	0	0	0	0	0	0	0	0	0	0
Halobacteriales	Archaea	0	1.4994e-08	0.5	1.20396	0	0	0	0	0	0	0	0	0	0	0	0	0	0	0	0	0	0	0	0	0	0	0	2.39904e-07	0	0	0	0	0	0	0	0	0	0	0	0	0	0	0	0	0	0	0	0
Halomonadaceae	Bacteria	0	1.51868e-08	0.5	1.20916	0	0	0	0	0	0	0	0	0	0	0	0	0	0	0	0	0	0	0	0	0	0	0	0	0	0	0	0	0	0	0	2.42989e-07	0	0	0	0	0	0	0	0	0	0	0	0
Halorhodospira	Bacteria	8.75685e-08	1.07126e-07	0.951507	0.086651	0	4.8655e-07	0	6.80647e-07	0	0	0	2.33899e-07	0	0	0	0	0	0	0	0	0	2.48361e-07	0	0	0	0	0	4.79808e-07	0	2.47181e-07	0	0	0	2.52691e-07	0	4.85977e-07	0	2	0	3	0	0	0	1	0	0	0	0
Halorhodospira halophila	Bacteria	8.75685e-08	1.07126e-07	0.951507	0.086651	0	4.8655e-07	0	6.80647e-07	0	0	0	2.33899e-07	0	0	0	0	0	0	0	0	0	2.48361e-07	0	0	0	0	0	4.79808e-07	0	2.47181e-07	0	0	0	2.52691e-07	0	4.85977e-07	0	2	0	3	0	0	0	1	0	0	0	0
Halothermothrix	Bacteria	8.08407e-06	2.76451e-06	0.682015	-0.465909	2.19217e-05	1.33801e-05	0	9.0753e-06	1.39922e-05	7.73597e-06	5.23423e-05	8.18647e-06	0	2.77842e-07	0	1.0464e-06	0	8.49997e-07	0	5.36782e-07	1.0908e-05	3.47705e-06	0	3.72561e-06	0	1.78325e-06	0	2.39904e-07	1.06779e-05	2.47181e-06	0	3.78556e-06	0	3.03229e-06	0	4.1308e-06	5	55	0	40	3	31	1	35	0	1	0	4
Halothermothrix orenii	Bacteria	8.08407e-06	2.76451e-06	0.682015	-0.465909	2.19217e-05	1.33801e-05	0	9.0753e-06	1.39922e-05	7.73597e-06	5.23423e-05	8.18647e-06	0	2.77842e-07	0	1.0464e-06	0	8.49997e-07	0	5.36782e-07	1.0908e-05	3.47705e-06	0	3.72561e-06	0	1.78325e-06	0	2.39904e-07	1.06779e-05	2.47181e-06	0	3.78556e-06	0	3.03229e-06	0	4.1308e-06	5	55	0	40	3	31	1	35	0	1	0	4
Halothiobacillaceae	Bacteria	6.89735e-07	1.16478e-06	0.570843	0.227306	4.38435e-06	1.45965e-06	0	2.04194e-06	0	7.48642e-07	0	1.87119e-06	0	0	0	2.61599e-07	0	0	0	2.68391e-07	5.45399e-06	9.93442e-07	0	2.32851e-06	0	1.78325e-06	0	1.43942e-06	0	1.48309e-06	0	9.4639e-07	0	2.02153e-06	0	2.1869e-06	1	6	0	9	0	3	0	8	0	0	0	1
Halothiobacillus	Bacteria	6.89735e-07	1.16478e-06	0.570843	0.227306	4.38435e-06	1.45965e-06	0	2.04194e-06	0	7.48642e-07	0	1.87119e-06	0	0	0	2.61599e-07	0	0	0	2.68391e-07	5.45399e-06	9.93442e-07	0	2.32851e-06	0	1.78325e-06	0	1.43942e-06	0	1.48309e-06	0	9.4639e-07	0	2.02153e-06	0	2.1869e-06	1	6	0	9	0	3	0	8	0	0	0	1
Halothiobacillus neapolitanus	Bacteria	6.89735e-07	1.16478e-06	0.570843	0.227306	4.38435e-06	1.45965e-06	0	2.04194e-06	0	7.48642e-07	0	1.87119e-06	0	0	0	2.61599e-07	0	0	0	2.68391e-07	5.45399e-06	9.93442e-07	0	2.32851e-06	0	1.78325e-06	0	1.43942e-06	0	1.48309e-06	0	9.4639e-07	0	2.02153e-06	0	2.1869e-06	1	6	0	9	0	3	0	8	0	0	0	1
Helicobacter	Bacteria	1.9495e-05	9.35408e-06	0.70643	-0.318898	1.3153e-05	8.02807e-06	0	7.03336e-06	0	1.0481e-05	0	1.00577e-05	2.06841e-05	2.22274e-05	6.57722e-05	2.64215e-05	2.19274e-05	2.09666e-05	6.66489e-05	1.8519e-05	1.0908e-05	1.09279e-05	0	1.25739e-05	2.87351e-05	1.27375e-05	0	1.55937e-05	1.06779e-05	1.18647e-05	0	1.30129e-05	5.56666e-06	7.83342e-06	0	9.23356e-06	3	33	0	31	0	42	0	43	4	80	1	101
Helicobacter acinonychis	Bacteria	9.85979e-08	1.21983e-07	0.92042	0.0915958	0	2.43275e-07	0	2.26882e-07	0	0	0	0	0	5.55685e-07	0	0	0	2.83332e-07	0	2.68391e-07	0	4.96721e-07	0	4.65701e-07	0	5.09501e-07	0	4.79808e-07	0	0	0	0	0	0	0	0	0	1	0	1	0	0	0	0	0	2	0	0
Helicobacter canadensis	Bacteria	1.41802e-08	0	0.5	-1.18128	0	0	0	2.26882e-07	0	0	0	0	0	0	0	0	0	0	0	0	0	0	0	0	0	0	0	0	0	0	0	0	0	0	0	0	0	0	0	1	0	0	0	0	0	0	0	0
Helicobacter cinaedi	Bacteria	2.35205e-07	6.12895e-08	0.537589	-0.578874	0	0	0	2.26882e-07	0	0	0	0	0	1.11137e-06	0	7.84798e-07	0	5.66665e-07	0	1.07356e-06	0	0	0	0	0	2.54751e-07	0	2.39904e-07	0	0	0	0	0	0	0	4.85977e-07	0	0	0	1	0	0	0	0	0	4	0	3
Helicobacter hepaticus	Bacteria	1.9643e-07	5.93756e-07	0.0672333	0.478927	0	4.8655e-07	0	0	0	2.49547e-07	0	2.33899e-07	0	2.77842e-07	0	5.23199e-07	0	5.66665e-07	0	8.05173e-07	0	2.48361e-07	0	1.16425e-06	0	1.5285e-06	0	1.19952e-06	0	1.73027e-06	0	1.65618e-06	0	7.58073e-07	0	1.21494e-06	0	2	0	0	0	1	0	1	0	1	0	2
Helicobacter pullorum	Bacteria	1.63781e-06	1.22549e-06	0.569459	-0.125865	4.38435e-06	1.45965e-06	0	1.81506e-06	0	3.24412e-06	0	3.27459e-06	0	3.33411e-06	0	2.87759e-06	0	3.39999e-06	0	2.41552e-06	0	7.45082e-07	0	1.16425e-06	0	2.54751e-07	0	1.19952e-06	5.33894e-06	3.70771e-06	0	5.20515e-06	0	1.26345e-06	0	7.28966e-07	1	6	0	8	0	13	0	14	0	12	0	11
Helicobacter pylori	Bacteria	1.13936e-05	3.96416e-06	0.805197	-0.458439	4.38435e-06	2.9193e-06	0	2.04194e-06	0	2.99457e-06	0	2.80679e-06	5.17103e-06	6.39038e-06	6.57722e-05	9.67918e-06	5.48186e-06	4.24999e-06	6.66489e-05	3.75747e-06	0	4.47049e-06	0	3.95846e-06	2.29881e-05	4.07601e-06	0	4.79808e-06	5.33894e-06	2.96617e-06	0	2.83917e-06	5.56666e-06	2.7796e-06	0	3.64483e-06	1	12	0	9	0	12	0	12	1	23	1	37
Helicobacteraceae	Bacteria	2.19987e-05	1.0212e-05	0.694476	-0.333264	1.3153e-05	8.02807e-06	0	7.03336e-06	0	1.07305e-05	0	1.05255e-05	3.10262e-05	3.0007e-05	6.57722e-05	3.26999e-05	2.19274e-05	2.94666e-05	6.66489e-05	2.49604e-05	1.0908e-05	1.21697e-05	0	1.35053e-05	2.87351e-05	1.50303e-05	0	1.72731e-05	1.06779e-05	1.33478e-05	0	1.4669e-05	5.56666e-06	9.60225e-06	0	1.19064e-05	3	33	0	31	0	43	0	45	6	108	1	125
Heliobacillus	Bacteria	1.64477e-07	6.21537e-08	0.555555	-0.418338	0	2.43275e-07	0	0	0	0	0	0	0	0	0	1.0464e-06	0	0	0	1.34195e-06	0	2.48361e-07	0	0	0	5.09501e-07	0	0	0	0	0	2.36598e-07	0	0	0	0	0	1	0	0	0	0	0	0	0	0	0	4
Heliobacteriaceae	Bacteria	7.33764e-05	0.000132952	0.341376	0.258135	0.00010084	0.000102175	4.9687e-05	0.000105273	8.86173e-05	0.000112296	0.000157027	0.000109933	3.61972e-05	4.08428e-05	0	4.44719e-05	6.03004e-05	4.84498e-05	6.66489e-05	5.12627e-05	0.000125442	0.0001212	0.000129955	0.000128999	0.000137929	0.000116931	0.000201762	0.00012403	0.00014949	0.000127051	0.000227015	0.000124214	0.000155866	0.000127103	0	0.000130242	23	420	1	464	19	450	3	470	7	147	0	170
Heliobacterium	Bacteria	7.31978e-05	0.00013289	0.342	0.258991	0.00010084	0.000101932	4.9687e-05	0.000105047	8.86173e-05	0.000112296	0.000157027	0.000109933	3.61972e-05	4.08428e-05	0	4.34255e-05	6.03004e-05	4.84498e-05	6.66489e-05	4.99207e-05	0.000125442	0.000120952	0.000129955	0.000128999	0.000137929	0.000116421	0.000201762	0.00012403	0.00014949	0.000127051	0.000227015	0.000123977	0.000155866	0.000127103	0	0.000130242	23	419	1	463	19	450	3	470	7	147	0	166
Heliobacterium modesticaldum	Bacteria	7.31978e-05	0.00013289	0.342	0.258991	0.00010084	0.000101932	4.9687e-05	0.000105047	8.86173e-05	0.000112296	0.000157027	0.000109933	3.61972e-05	4.08428e-05	0	4.34255e-05	6.03004e-05	4.84498e-05	6.66489e-05	4.99207e-05	0.000125442	0.000120952	0.000129955	0.000128999	0.000137929	0.000116421	0.000201762	0.00012403	0.00014949	0.000127051	0.000227015	0.000123977	0.000155866	0.000127103	0	0.000130242	23	419	1	463	19	450	3	470	7	147	0	166
Helotiales	Eukaryota	0	3.52452e-07	0.1872	2.54833	0	0	0	0	0	0	0	0	0	0	0	0	0	0	0	0	0	9.93442e-07	0	6.98552e-07	0	1.019e-06	0	9.59615e-07	0	4.94362e-07	0	4.73195e-07	0	7.58073e-07	0	2.42989e-07	0	0	0	0	0	0	0	0	0	0	0	0
Hemiptera	Eukaryota	1.73652e-08	0	0.5	-1.26399	0	0	0	0	0	0	0	0	0	2.77842e-07	0	0	0	0	0	0	0	0	0	0	0	0	0	0	0	0	0	0	0	0	0	0	0	0	0	0	0	0	0	0	0	1	0	0
Herminiimonas	Bacteria	5.9915e-08	1.83263e-07	0.229735	0.480715	0	2.43275e-07	0	4.53765e-07	0	0	0	0	0	0	0	2.61599e-07	0	0	0	0	0	4.96721e-07	0	4.65701e-07	0	2.54751e-07	0	2.39904e-07	0	2.47181e-07	0	2.36598e-07	0	5.05382e-07	0	4.85977e-07	0	1	0	2	0	0	0	0	0	0	0	1
Herminiimonas arsenicoxydans	Bacteria	5.9915e-08	1.83263e-07	0.229735	0.480715	0	2.43275e-07	0	4.53765e-07	0	0	0	0	0	0	0	2.61599e-07	0	0	0	0	0	4.96721e-07	0	4.65701e-07	0	2.54751e-07	0	2.39904e-07	0	2.47181e-07	0	2.36598e-07	0	5.05382e-07	0	4.85977e-07	0	1	0	2	0	0	0	0	0	0	0	1
Herpetosiphon	Bacteria	3.34946e-07	1.25222e-06	0.487381	0.571757	0	0	0	0	0	0	0	7.01697e-07	0	1.38921e-06	0	1.0464e-06	0	1.41666e-06	0	8.05173e-07	0	2.48361e-07	0	1.16425e-06	5.74703e-06	2.54751e-07	0	1.91923e-06	0	7.41543e-07	0	1.41959e-06	5.56666e-06	1.51615e-06	0	1.45793e-06	0	0	0	0	0	0	0	3	0	5	0	4
Herpetosiphon aurantiacus	Bacteria	3.34946e-07	1.25222e-06	0.487381	0.571757	0	0	0	0	0	0	0	7.01697e-07	0	1.38921e-06	0	1.0464e-06	0	1.41666e-06	0	8.05173e-07	0	2.48361e-07	0	1.16425e-06	5.74703e-06	2.54751e-07	0	1.91923e-06	0	7.41543e-07	0	1.41959e-06	5.56666e-06	1.51615e-06	0	1.45793e-06	0	0	0	0	0	0	0	3	0	5	0	4
Herpetosiphonaceae	Bacteria	3.34946e-07	1.25222e-06	0.487381	0.571757	0	0	0	0	0	0	0	7.01697e-07	0	1.38921e-06	0	1.0464e-06	0	1.41666e-06	0	8.05173e-07	0	2.48361e-07	0	1.16425e-06	5.74703e-06	2.54751e-07	0	1.91923e-06	0	7.41543e-07	0	1.41959e-06	5.56666e-06	1.51615e-06	0	1.45793e-06	0	0	0	0	0	0	0	3	0	5	0	4
Herpetosiphonales	Bacteria	3.34946e-07	1.25222e-06	0.487381	0.571757	0	0	0	0	0	0	0	7.01697e-07	0	1.38921e-06	0	1.0464e-06	0	1.41666e-06	0	8.05173e-07	0	2.48361e-07	0	1.16425e-06	5.74703e-06	2.54751e-07	0	1.91923e-06	0	7.41543e-07	0	1.41959e-06	5.56666e-06	1.51615e-06	0	1.45793e-06	0	0	0	0	0	0	0	3	0	5	0	4
Histophilus	Bacteria	1.8752e-06	7.68696e-05	0.0062528	1.61248	0	7.29825e-07	0	6.80647e-07	0	4.99095e-07	0	1.1695e-06	5.17103e-06	3.05627e-06	0	5.23199e-06	0	5.94998e-06	0	7.51495e-06	0.000103626	8.69262e-05	6.49773e-05	8.45248e-05	3.44822e-05	9.14555e-05	0.000134508	8.78048e-05	6.94063e-05	8.13225e-05	5.67537e-05	7.97334e-05	3.33999e-05	8.41461e-05	5.9577e-05	7.72703e-05	0	3	0	3	0	2	0	5	1	11	0	20
Histophilus somni	Bacteria	1.8752e-06	7.68696e-05	0.0062528	1.61248	0	7.29825e-07	0	6.80647e-07	0	4.99095e-07	0	1.1695e-06	5.17103e-06	3.05627e-06	0	5.23199e-06	0	5.94998e-06	0	7.51495e-06	0.000103626	8.69262e-05	6.49773e-05	8.45248e-05	3.44822e-05	9.14555e-05	0.000134508	8.78048e-05	6.94063e-05	8.13225e-05	5.67537e-05	7.97334e-05	3.33999e-05	8.41461e-05	5.9577e-05	7.72703e-05	0	3	0	3	0	2	0	5	1	11	0	20
Holdemania	Bacteria	0.000542874	0.000664647	0.378789	0.087892	0.000591887	0.000489226	0.000844679	0.000525914	0.000610993	0.000457171	0.000366396	0.000507327	0.00050159	0.000543182	0.000591949	0.000545435	0.000559149	0.000543998	0.000466542	0.000540539	0.000714473	0.00079227	0.000779727	0.000750477	0.000666655	0.000794313	0.000807048	0.000778008	0.000528555	0.000582606	0.000567537	0.000552455	0.000562232	0.00058877	0.00059577	0.000573453	135	2011	17	2318	131	1832	7	2169	97	1955	9	2085
Holdemania filiformis	Bacteria	0.000343164	0.000531034	0.143845	0.18962	0.000276214	0.000339855	0.000298122	0.000322173	0.000293836	0.000317424	0.000157027	0.000302198	0.000305091	0.000447604	0.000460405	0.000422745	0.000285056	0.000444832	0.000399893	0.000418153	0.000534491	0.000602523	0.000649773	0.000553719	0.000517232	0.000620063	0.00067254	0.000577928	0.000437793	0.000511912	0.00045403	0.000476744	0.000450899	0.000520038	0.000417039	0.000499827	63	1397	6	1420	63	1272	3	1292	59	1611	7	1616
Hominidae	Eukaryota	1.0659e-07	0	0.362119	-2.03177	0	2.43275e-07	0	2.26882e-07	0	4.99095e-07	0	4.67798e-07	0	0	0	0	0	0	0	2.68391e-07	0	0	0	0	0	0	0	0	0	0	0	0	0	0	0	0	0	1	0	1	0	2	0	2	0	0	0	0
Homo	Eukaryota	1.0659e-07	0	0.362119	-2.03177	0	2.43275e-07	0	2.26882e-07	0	4.99095e-07	0	4.67798e-07	0	0	0	0	0	0	0	2.68391e-07	0	0	0	0	0	0	0	0	0	0	0	0	0	0	0	0	0	1	0	1	0	2	0	2	0	0	0	0
Hydrogenivirga	Bacteria	4.07399e-07	9.58695e-07	0.0771664	0.371049	0	1.45965e-06	0	9.0753e-07	0	7.48642e-07	0	9.35596e-07	0	8.33527e-07	0	2.61599e-07	0	5.66665e-07	0	8.05173e-07	0	1.98688e-06	0	1.8628e-06	0	1.78325e-06	0	2.87885e-06	0	1.73027e-06	0	2.36598e-06	0	1.51615e-06	0	1.21494e-06	0	6	0	4	0	3	0	4	0	3	0	1
Hydrogenobaculum	Bacteria	0	3.646e-07	0.203982	2.56301	0	0	0	0	0	0	0	0	0	0	0	0	0	0	0	0	0	0	0	0	0	2.54751e-07	0	2.39904e-07	5.33894e-06	0	0	0	0	0	0	0	0	0	0	0	0	0	0	0	0	0	0	0
Hydrogenobaculum sp. Y04AAS1	Bacteria	0	3.646e-07	0.203982	2.56301	0	0	0	0	0	0	0	0	0	0	0	0	0	0	0	0	0	0	0	0	0	2.54751e-07	0	2.39904e-07	5.33894e-06	0	0	0	0	0	0	0	0	0	0	0	0	0	0	0	0	0	0	0
Hydrogenophilaceae	Bacteria	1.49984e-05	8.26781e-06	0.1022	-0.258631	1.3153e-05	1.62994e-05	4.9687e-05	1.52011e-05	4.66407e-06	1.5971e-05	0	1.8478e-05	1.03421e-05	2.22274e-05	0	2.0928e-05	1.64456e-05	1.67166e-05	0	1.98609e-05	0	1.2418e-05	0	1.21082e-05	0	9.17102e-06	0	8.39663e-06	3.20337e-05	1.03816e-05	0	1.04103e-05	1.11333e-05	1.23819e-05	0	1.38503e-05	3	67	1	67	1	64	0	79	2	80	0	80
Hydrogenophilales	Bacteria	1.49984e-05	8.26781e-06	0.1022	-0.258631	1.3153e-05	1.62994e-05	4.9687e-05	1.52011e-05	4.66407e-06	1.5971e-05	0	1.8478e-05	1.03421e-05	2.22274e-05	0	2.0928e-05	1.64456e-05	1.67166e-05	0	1.98609e-05	0	1.2418e-05	0	1.21082e-05	0	9.17102e-06	0	8.39663e-06	3.20337e-05	1.03816e-05	0	1.04103e-05	1.11333e-05	1.23819e-05	0	1.38503e-05	3	67	1	67	1	64	0	79	2	80	0	80
Hydrogenothermaceae	Bacteria	1.03157e-06	1.56396e-06	0.512393	0.180582	0	1.70292e-06	0	1.81506e-06	0	1.99638e-06	0	1.40339e-06	0	2.50058e-06	0	1.5696e-06	0	2.83332e-06	0	2.68391e-06	5.45399e-06	2.48361e-06	0	2.09566e-06	0	1.78325e-06	0	1.43942e-06	0	3.21335e-06	0	2.83917e-06	0	3.28498e-06	0	2.42989e-06	0	7	0	8	0	8	0	6	0	9	0	6
Hyphomonadaceae	Bacteria	9.62263e-07	9.45251e-07	0.784014	-0.00773831	4.38435e-06	1.9462e-06	0	2.94947e-06	0	2.24593e-06	0	3.04069e-06	0	2.77842e-07	0	0	0	2.83332e-07	0	2.68391e-07	0	9.93442e-07	0	1.62995e-06	0	1.78325e-06	0	2.39904e-06	0	1.97745e-06	0	1.65618e-06	0	1.76884e-06	0	2.91586e-06	1	8	0	13	0	9	0	13	0	1	0	0
Hyphomonas	Bacteria	9.62263e-07	9.45251e-07	0.784014	-0.00773831	4.38435e-06	1.9462e-06	0	2.94947e-06	0	2.24593e-06	0	3.04069e-06	0	2.77842e-07	0	0	0	2.83332e-07	0	2.68391e-07	0	9.93442e-07	0	1.62995e-06	0	1.78325e-06	0	2.39904e-06	0	1.97745e-06	0	1.65618e-06	0	1.76884e-06	0	2.91586e-06	1	8	0	13	0	9	0	13	0	1	0	0
Hyphomonas neptunium	Bacteria	9.62263e-07	9.45251e-07	0.784014	-0.00773831	4.38435e-06	1.9462e-06	0	2.94947e-06	0	2.24593e-06	0	3.04069e-06	0	2.77842e-07	0	0	0	2.83332e-07	0	2.68391e-07	0	9.93442e-07	0	1.62995e-06	0	1.78325e-06	0	2.39904e-06	0	1.97745e-06	0	1.65618e-06	0	1.76884e-06	0	2.91586e-06	1	8	0	13	0	9	0	13	0	1	0	0
Idiomarina	Bacteria	1.30888e-07	1.57975e-06	0.455092	1.07866	0	2.43275e-07	0	2.26882e-07	0	2.49547e-07	0	0	0	2.77842e-07	0	2.61599e-07	0	5.66665e-07	0	2.68391e-07	1.0908e-05	1.73852e-06	0	1.8628e-06	0	2.29276e-06	0	1.67933e-06	0	0	0	2.36598e-07	5.56666e-06	5.05382e-07	0	4.85977e-07	0	1	0	1	0	1	0	0	0	1	0	1
Idiomarina baltica	Bacteria	1.30888e-07	1.57975e-06	0.455092	1.07866	0	2.43275e-07	0	2.26882e-07	0	2.49547e-07	0	0	0	2.77842e-07	0	2.61599e-07	0	5.66665e-07	0	2.68391e-07	1.0908e-05	1.73852e-06	0	1.8628e-06	0	2.29276e-06	0	1.67933e-06	0	0	0	2.36598e-07	5.56666e-06	5.05382e-07	0	4.85977e-07	0	1	0	1	0	1	0	0	0	1	0	1
Idiomarinaceae	Bacteria	1.30888e-07	1.57975e-06	0.455092	1.07866	0	2.43275e-07	0	2.26882e-07	0	2.49547e-07	0	0	0	2.77842e-07	0	2.61599e-07	0	5.66665e-07	0	2.68391e-07	1.0908e-05	1.73852e-06	0	1.8628e-06	0	2.29276e-06	0	1.67933e-06	0	0	0	2.36598e-07	5.56666e-06	5.05382e-07	0	4.85977e-07	0	1	0	1	0	1	0	0	0	1	0	1
Insecta	Eukaryota	1.13391e-07	7.49701e-08	0.745215	-0.177749	0	0	0	2.26882e-07	0	2.49547e-07	0	0	0	2.77842e-07	0	5.23199e-07	0	0	0	5.36782e-07	0	0	0	2.32851e-07	0	0	0	2.39904e-07	0	2.47181e-07	0	2.36598e-07	0	0	0	2.42989e-07	0	0	0	1	0	1	0	0	0	1	0	2
Intrasporangiaceae	Bacteria	3.2787e-06	1.79282e-06	0.872578	-0.262055	8.7687e-06	6.56842e-06	0	4.53765e-06	9.32814e-06	8.23506e-06	0	7.95257e-06	5.17103e-06	2.77842e-07	0	7.84798e-07	0	5.66665e-07	0	2.68391e-07	0	5.46393e-06	0	4.65701e-06	5.74703e-06	4.58551e-06	0	3.83846e-06	0	7.41543e-07	0	1.18299e-06	0	1.01076e-06	0	1.45793e-06	2	27	0	20	2	33	0	34	1	1	0	3
Janibacter	Bacteria	3.2787e-06	1.79282e-06	0.872578	-0.262055	8.7687e-06	6.56842e-06	0	4.53765e-06	9.32814e-06	8.23506e-06	0	7.95257e-06	5.17103e-06	2.77842e-07	0	7.84798e-07	0	5.66665e-07	0	2.68391e-07	0	5.46393e-06	0	4.65701e-06	5.74703e-06	4.58551e-06	0	3.83846e-06	0	7.41543e-07	0	1.18299e-06	0	1.01076e-06	0	1.45793e-06	2	27	0	20	2	33	0	34	1	1	0	3
Janthinobacterium	Bacteria	3.90791e-05	3.88031e-05	0.211211	-0.00307902	4.38435e-05	3.21123e-05	4.9687e-05	3.19904e-05	2.79844e-05	3.21916e-05	5.23423e-05	3.04069e-05	4.13683e-05	4.16764e-05	6.57722e-05	4.10711e-05	3.8373e-05	4.75998e-05	0	4.88472e-05	3.81779e-05	2.30975e-05	0.000129955	2.0258e-05	1.72411e-05	1.75778e-05	0.000134508	1.41543e-05	1.60168e-05	1.65611e-05	0.000113507	1.7035e-05	1.67e-05	2.24895e-05	0	2.35699e-05	10	132	1	141	6	129	1	130	8	150	1	157
Janthinobacterium sp. Marseille	Bacteria	3.90791e-05	3.88031e-05	0.211211	-0.00307902	4.38435e-05	3.21123e-05	4.9687e-05	3.19904e-05	2.79844e-05	3.21916e-05	5.23423e-05	3.04069e-05	4.13683e-05	4.16764e-05	6.57722e-05	4.10711e-05	3.8373e-05	4.75998e-05	0	4.88472e-05	3.81779e-05	2.30975e-05	0.000129955	2.0258e-05	1.72411e-05	1.75778e-05	0.000134508	1.41543e-05	1.60168e-05	1.65611e-05	0.000113507	1.7035e-05	1.67e-05	2.24895e-05	0	2.35699e-05	10	132	1	141	6	129	1	130	8	150	1	157
Kineococcus	Bacteria	7.00329e-07	1.16461e-06	0.745616	0.22063	4.38435e-06	7.29825e-07	0	4.53765e-07	0	7.48642e-07	0	2.33899e-07	0	1.11137e-06	0	7.84798e-07	0	1.41666e-06	0	1.34195e-06	0	1.2418e-06	0	6.98552e-07	5.74703e-06	5.09501e-07	0	1.19952e-06	0	7.41543e-07	0	9.4639e-07	5.56666e-06	1.01076e-06	0	9.71954e-07	1	3	0	2	0	3	0	1	0	4	0	3
Kineococcus radiotolerans	Bacteria	7.00329e-07	1.16461e-06	0.745616	0.22063	4.38435e-06	7.29825e-07	0	4.53765e-07	0	7.48642e-07	0	2.33899e-07	0	1.11137e-06	0	7.84798e-07	0	1.41666e-06	0	1.34195e-06	0	1.2418e-06	0	6.98552e-07	5.74703e-06	5.09501e-07	0	1.19952e-06	0	7.41543e-07	0	9.4639e-07	5.56666e-06	1.01076e-06	0	9.71954e-07	1	3	0	2	0	3	0	1	0	4	0	3
Kineosporiaceae	Bacteria	7.00329e-07	1.16461e-06	0.745616	0.22063	4.38435e-06	7.29825e-07	0	4.53765e-07	0	7.48642e-07	0	2.33899e-07	0	1.11137e-06	0	7.84798e-07	0	1.41666e-06	0	1.34195e-06	0	1.2418e-06	0	6.98552e-07	5.74703e-06	5.09501e-07	0	1.19952e-06	0	7.41543e-07	0	9.4639e-07	5.56666e-06	1.01076e-06	0	9.71954e-07	1	3	0	2	0	3	0	1	0	4	0	3
Klebsiella	Bacteria	4.27455e-05	3.24234e-05	0.70697	-0.120029	3.50748e-05	3.4545e-05	4.9687e-05	3.2898e-05	3.73126e-05	4.2423e-05	5.23423e-05	4.02306e-05	5.17103e-05	4.97338e-05	6.57722e-05	4.89191e-05	4.93367e-05	4.58999e-05	0	4.8042e-05	3.27239e-05	1.19213e-05	6.49773e-05	1.32725e-05	1.14941e-05	1.8342e-05	6.7254e-05	1.70332e-05	3.73726e-05	4.86946e-05	0	5.37076e-05	3.89666e-05	5.02855e-05	0	5.27285e-05	8	142	1	145	8	170	1	172	10	179	1	187
Klebsiella pneumoniae	Bacteria	1.51206e-05	2.51839e-05	0.60121	0.221544	8.7687e-06	7.05497e-06	0	9.52906e-06	9.32814e-06	1.49728e-05	5.23423e-05	1.35661e-05	2.58552e-05	2.30609e-05	0	2.2236e-05	1.64456e-05	1.75666e-05	0	2.12029e-05	2.727e-05	7.69918e-06	6.49773e-05	9.31402e-06	5.74703e-06	1.2228e-05	0	1.10356e-05	3.73726e-05	4.57285e-05	0	5.11051e-05	3.33999e-05	4.72532e-05	0	4.98126e-05	2	29	0	42	2	60	1	58	5	83	0	85
Kocuria	Bacteria	5.06701e-08	7.58981e-08	0.413942	0.172676	0	0	0	0	0	2.49547e-07	0	0	0	2.77842e-07	0	0	0	2.83332e-07	0	0	0	2.48361e-07	0	2.32851e-07	0	0	0	0	0	2.47181e-07	0	0	0	0	0	4.85977e-07	0	0	0	0	0	1	0	0	0	1	0	0
Kocuria rhizophila	Bacteria	5.06701e-08	7.58981e-08	0.413942	0.172676	0	0	0	0	0	2.49547e-07	0	0	0	2.77842e-07	0	0	0	2.83332e-07	0	0	0	2.48361e-07	0	2.32851e-07	0	0	0	0	0	2.47181e-07	0	0	0	0	0	4.85977e-07	0	0	0	0	0	1	0	0	0	1	0	0
Korarchaeota	Archaea	0	2.56269e-07	0.5	2.41039	0	0	0	0	0	0	0	0	0	0	0	0	0	0	0	0	0	9.93442e-07	0	1.8628e-06	0	7.64252e-07	0	4.79808e-07	0	0	0	0	0	0	0	0	0	0	0	0	0	0	0	0	0	0	0	0
Kordia	Bacteria	5.86965e-07	2.2626e-05	0.0043429	1.58528	0	1.21637e-06	0	2.04194e-06	0	1.74683e-06	0	1.63729e-06	0	5.55685e-07	0	5.23199e-07	0	1.13333e-06	0	5.36782e-07	1.6362e-05	2.53328e-05	0	3.25991e-05	2.29881e-05	3.03153e-05	0	3.09476e-05	3.73726e-05	2.81786e-05	0	2.41329e-05	5.56666e-05	3.28498e-05	0	2.52708e-05	0	5	0	9	0	7	0	7	0	2	0	2
Kordia algicida	Bacteria	5.86965e-07	2.2626e-05	0.0043429	1.58528	0	1.21637e-06	0	2.04194e-06	0	1.74683e-06	0	1.63729e-06	0	5.55685e-07	0	5.23199e-07	0	1.13333e-06	0	5.36782e-07	1.6362e-05	2.53328e-05	0	3.25991e-05	2.29881e-05	3.03153e-05	0	3.09476e-05	3.73726e-05	2.81786e-05	0	2.41329e-05	5.56666e-05	3.28498e-05	0	2.52708e-05	0	5	0	9	0	7	0	7	0	2	0	2
Labrenzia	Bacteria	2.73361e-06	1.21007e-06	0.417908	-0.353728	4.38435e-06	8.51462e-06	0	7.714e-06	0	7.48642e-06	0	7.95257e-06	0	1.38921e-06	0	1.5696e-06	0	3.11666e-06	0	1.61035e-06	5.45399e-06	2.48361e-07	0	2.32851e-07	0	5.09501e-07	0	0	0	1.97745e-06	0	1.89278e-06	5.56666e-06	2.02153e-06	0	1.45793e-06	1	35	0	34	0	30	0	34	0	5	0	6
Labrenzia aggregata	Bacteria	1.46187e-08	0	0.5	-1.19364	0	0	0	0	0	0	0	2.33899e-07	0	0	0	0	0	0	0	0	0	0	0	0	0	0	0	0	0	0	0	0	0	0	0	0	0	0	0	0	0	0	0	1	0	0	0	0
Labrenzia alexandrii	Bacteria	2.71899e-06	1.21007e-06	0.416873	-0.3514	4.38435e-06	8.51462e-06	0	7.714e-06	0	7.48642e-06	0	7.71867e-06	0	1.38921e-06	0	1.5696e-06	0	3.11666e-06	0	1.61035e-06	5.45399e-06	2.48361e-07	0	2.32851e-07	0	5.09501e-07	0	0	0	1.97745e-06	0	1.89278e-06	5.56666e-06	2.02153e-06	0	1.45793e-06	1	35	0	34	0	30	0	33	0	5	0	6
Lachnospiraceae	Bacteria	0.0165337	0.0332946	0.0510123	0.304003	0.0148279	0.0163787	0.013018	0.0159891	0.0150976	0.0163314	0.0127192	0.0159879	0.0180107	0.0193784	0.0183504	0.0187412	0.0179092	0.0191762	0.0139296	0.0186942	0.0284207	0.0334897	0.0260559	0.0326275	0.0285053	0.0333476	0.0255565	0.0325852	0.0339236	0.0390551	0.0356413	0.0379969	0.0347916	0.0388681	0.0338397	0.0380095	3382	67326	262	70473	3237	65444	243	68354	3483	69746	279	71641
Lactobacillaceae	Bacteria	0.00221174	0.000158639	0.386424	-1.14432	0.000749724	0.000761937	0.000844679	0.0007714	0.000909494	0.000746146	0.000732792	0.000763447	0.00393516	0.00342052	0.00368324	0.00354023	0.00432518	0.00344532	0.00319915	0.0035594	0.000234522	0.000196453	6.49773e-05	0.000197224	0.000201146	0.000188515	0.000134508	0.000192883	0.000165507	0.000132983	5.67537e-05	0.000140066	0.0001837	0.000134179	0.000178731	0.000136074	171	3132	17	3400	195	2990	14	3264	761	12311	56	13533
Lactobacillales	Bacteria	0.00686093	0.00116056	0.181142	-0.771714	0.00559881	0.00506693	0.00367684	0.00528818	0.0062312	0.005097	0.00334991	0.00529641	0.00992838	0.00835444	0.00835306	0.00866417	0.0103497	0.00842319	0.00739803	0.00869855	0.00122715	0.00135555	0.00123457	0.00138756	0.0012586	0.00136979	0.000807048	0.0014032	0.00113719	0.00110984	0.000397276	0.00115507	0.000974165	0.00112953	0.00148943	0.00113306	1277	20828	74	23308	1336	20425	64	22644	1920	30069	127	33120
Lactobacillus	Bacteria	0.00177414	0.000153978	0.384198	-1.06153	0.000635731	0.000644922	0.000794992	0.000654329	0.000769572	0.000646577	0.00068045	0.000650473	0.00299403	0.00278704	0.00269666	0.0028585	0.00337682	0.00279281	0.00253266	0.00287071	0.00021816	0.000189996	6.49773e-05	0.000190239	0.000195399	0.000182147	0.000134508	0.000188324	0.000165507	0.000129276	5.67537e-05	0.00013628	0.000172566	0.000128114	0.000178731	0.000132672	145	2651	16	2884	165	2591	13	2781	579	10031	41	10927
Lactobacillus acidophilus	Bacteria	2.34394e-05	1.99335e-05	0.856953	-0.070361	4.38435e-06	6.8117e-06	0	6.57959e-06	1.86563e-05	7.23687e-06	0	9.82376e-06	3.10262e-05	5.16787e-05	0	4.02863e-05	8.77097e-05	6.09165e-05	0	4.99207e-05	1.6362e-05	4.12279e-05	6.49773e-05	3.91189e-05	4.02292e-05	4.15244e-05	0	3.59856e-05	0	9.1457e-06	0	9.9371e-06	5.56666e-06	7.32803e-06	0	7.53264e-06	1	28	0	29	4	29	0	42	6	186	0	154
Lactobacillus brevis	Bacteria	2.31655e-05	3.44028e-06	0.476118	-0.82814	0	6.08187e-06	0	4.31077e-06	9.32814e-06	5.49004e-06	0	6.31528e-06	7.75655e-05	3.80644e-05	6.57722e-05	4.02863e-05	3.8373e-05	3.85332e-05	0	4.0527e-05	5.45399e-06	3.22869e-06	0	2.56136e-06	0	5.09501e-06	0	2.87885e-06	1.06779e-05	4.69644e-06	0	5.91494e-06	5.56666e-06	5.81189e-06	0	3.15885e-06	0	25	0	19	2	22	0	27	15	137	1	154
Lactobacillus casei	Bacteria	0.000110063	8.72035e-06	0.495513	-1.10106	8.7687e-06	7.54152e-06	0	6.80647e-06	4.66407e-06	9.4828e-06	0	7.48477e-06	0.000196499	0.000201714	0.000328861	0.00019306	0.000142528	0.000198049	0.000266596	0.000188947	1.0908e-05	5.96065e-06	0	6.05411e-06	1.14941e-05	6.87827e-06	0	6.95721e-06	5.33894e-06	6.42671e-06	0	5.44174e-06	5.56666e-06	4.54844e-06	5.9577e-05	4.37379e-06	2	31	0	30	1	38	0	32	38	726	5	738
Lactobacillus delbrueckii	Bacteria	0.00010174	2.66472e-05	0.276363	-0.58183	0.000122762	0.000115556	0.000149061	0.000124105	0.000130594	0.000116539	0.000209369	0.000118821	6.72234e-05	5.80691e-05	6.57722e-05	6.22607e-05	3.28911e-05	6.00665e-05	0.000133298	6.14615e-05	4.36319e-05	3.57639e-05	0	3.46947e-05	4.02292e-05	3.03153e-05	0	3.33466e-05	3.73726e-05	2.10104e-05	0	2.10572e-05	2.22666e-05	2.40056e-05	5.9577e-05	2.30839e-05	28	475	3	547	28	467	4	508	13	209	1	238
Lactobacillus fermentum	Bacteria	0.000473538	3.28896e-06	0.400118	-2.15817	0.000122762	0.000117259	0.000198748	0.000128869	0.000163242	0.000129266	0.000104685	0.000135194	0.000873904	0.000773513	0.000789266	0.000790554	0.000942879	0.000763864	0.000733138	0.000809467	0	4.71885e-06	0	4.65701e-06	1.14941e-05	2.54751e-06	0	3.11875e-06	5.33894e-06	2.96617e-06	0	4.02216e-06	5.56666e-06	4.54844e-06	0	3.64483e-06	28	482	4	568	35	518	2	578	169	2784	12	3022
Lactobacillus gasseri	Bacteria	2.34614e-06	1.08346e-06	0.349754	-0.335325	0	2.67602e-06	0	1.58818e-06	0	3.74321e-06	0	2.33899e-06	1.03421e-05	4.72332e-06	0	4.44719e-06	0	3.11666e-06	0	4.56265e-06	0	1.2418e-06	0	1.16425e-06	0	1.5285e-06	0	1.19952e-06	5.33894e-06	2.47181e-06	0	1.89278e-06	0	1.76884e-06	0	7.28966e-07	0	11	0	7	0	15	0	10	2	17	0	17
Lactobacillus helveticus	Bacteria	7.06007e-06	7.05924e-07	0.287778	-0.999498	0	6.32515e-06	0	5.44518e-06	0	5.98914e-06	0	5.14578e-06	2.06841e-05	1.417e-05	0	1.33416e-05	1.09637e-05	1.58666e-05	0	1.50299e-05	5.45399e-06	1.98688e-06	0	1.16425e-06	0	7.64252e-07	0	1.43942e-06	0	0	0	0	0	0	0	4.85977e-07	0	26	0	24	0	24	0	22	4	51	0	51
Lactobacillus johnsonii	Bacteria	1.03429e-05	4.4553e-06	0.59928	-0.365711	4.38435e-06	3.40585e-06	0	3.17635e-06	0	9.98189e-07	0	2.33899e-06	1.55131e-05	1.80598e-05	6.57722e-05	2.04048e-05	0	1.58666e-05	0	1.55667e-05	0	2.48361e-06	0	2.56136e-06	0	2.80226e-06	0	4.31827e-06	2.13558e-05	7.41543e-06	0	7.57112e-06	1.11333e-05	5.81189e-06	0	5.83172e-06	1	14	0	14	0	4	0	10	3	65	1	78
Lactobacillus paracasei	Bacteria	3.50734e-08	0	0.5	-1.55719	0	0	0	0	0	0	0	0	0	2.77842e-07	0	0	0	2.83332e-07	0	0	0	0	0	0	0	0	0	0	0	0	0	0	0	0	0	0	0	0	0	0	0	0	0	0	0	1	0	0
Lactobacillus plantarum	Bacteria	2.00559e-05	3.79358e-06	0.386855	-0.7231	2.19217e-05	3.77076e-05	0	3.857e-05	2.79844e-05	4.19239e-05	5.23423e-05	4.06984e-05	0	7.50175e-06	0	1.38648e-05	1.64456e-05	8.78331e-06	0	1.31512e-05	0	6.45737e-06	0	6.05411e-06	1.14941e-05	4.84026e-06	0	6.4774e-06	1.06779e-05	3.21335e-06	0	3.07577e-06	0	3.79036e-06	0	4.61678e-06	5	155	0	170	6	168	1	174	0	27	0	53
Lactobacillus reuteri	Bacteria	4.53584e-05	1.72748e-06	0.158352	-1.419	7.45339e-05	5.01146e-05	4.9687e-05	5.08217e-05	4.66407e-05	5.21554e-05	0.000104685	5.02883e-05	2.58552e-05	2.75064e-05	6.57722e-05	3.24383e-05	3.28911e-05	3.20166e-05	0	3.03282e-05	0	4.47049e-06	0	4.88986e-06	5.74703e-06	4.58551e-06	0	3.59856e-06	0	7.41543e-07	0	2.12938e-06	0	5.05382e-07	0	9.71954e-07	17	206	1	224	10	209	2	215	5	99	1	124
Lactobacillus rhamnosus	Bacteria	2.15592e-07	1.98252e-05	0.480656	1.9616	0	0	0	4.53765e-07	0	2.49547e-07	0	0	0	1.11137e-06	0	7.84798e-07	0	8.49997e-07	0	0	5.45399e-05	3.70057e-05	0	3.91189e-05	4.02292e-05	3.61746e-05	6.7254e-05	3.14274e-05	0	1.73027e-06	0	1.18299e-06	5.56666e-06	1.51615e-06	0	1.45793e-06	0	0	0	2	0	1	0	0	0	4	0	3
Lactobacillus sakei	Bacteria	3.39036e-07	1.04717e-06	0.307111	0.488907	0	2.43275e-07	0	0	4.66407e-06	0	0	2.33899e-07	0	0	0	0	0	2.83332e-07	0	0	0	4.96721e-07	0	6.98552e-07	0	2.54751e-07	0	2.39904e-07	0	1.2359e-06	0	2.36598e-07	1.11333e-05	7.58073e-07	0	1.70092e-06	0	1	0	0	1	0	0	1	0	0	0	0
Lactobacillus salivarius	Bacteria	1.47545e-05	8.06655e-06	0.429776	-0.262212	0	6.56842e-06	0	5.89894e-06	9.32814e-06	6.98732e-06	0	7.25087e-06	2.06841e-05	2.30609e-05	0	2.64215e-05	1.64456e-05	2.18166e-05	6.66489e-05	2.49604e-05	1.6362e-05	3.72541e-06	0	6.05411e-06	1.14941e-05	4.33076e-06	0	5.99759e-06	5.33894e-06	2.96617e-06	5.67537e-05	3.31237e-06	5.56666e-06	3.03229e-06	0	4.1308e-06	0	27	0	26	2	28	0	31	4	83	0	101
Lactococcus	Bacteria	4.49621e-05	3.52511e-05	0.870448	-0.105672	1.75374e-05	8.02807e-06	0	4.53765e-06	0	7.23687e-06	0	7.01697e-06	8.27365e-05	7.30726e-05	0.000131544	6.30455e-05	7.6746e-05	5.58165e-05	0.000133298	5.87776e-05	3.27239e-05	2.55811e-05	0	3.07363e-05	2.87351e-05	2.75131e-05	6.7254e-05	3.11875e-05	6.40673e-05	5.31439e-05	0	5.9386e-05	4.45333e-05	4.47263e-05	0	5.44294e-05	4	33	0	20	0	29	0	30	16	263	2	241
Lactococcus lactis	Bacteria	4.49301e-05	3.42327e-05	0.912047	-0.118094	1.75374e-05	7.7848e-06	0	4.53765e-06	0	7.23687e-06	0	7.01697e-06	8.27365e-05	7.30726e-05	0.000131544	6.30455e-05	7.6746e-05	5.58165e-05	0.000133298	5.85092e-05	3.27239e-05	2.23525e-05	0	2.6545e-05	2.87351e-05	2.49656e-05	6.7254e-05	2.85485e-05	6.40673e-05	5.21552e-05	0	5.89128e-05	4.45333e-05	4.37155e-05	0	5.32145e-05	4	32	0	20	0	29	0	30	16	263	2	241
Lawsonia	Bacteria	1.42496e-06	3.04725e-06	0.152875	0.329943	4.38435e-06	4.8655e-07	0	6.80647e-07	0	4.99095e-07	0	2.33899e-07	1.03421e-05	8.33527e-07	0	3.40079e-06	0	1.13333e-06	0	8.05173e-07	0	2.73197e-06	0	3.49276e-06	5.74703e-06	3.56651e-06	0	3.35865e-06	0	2.71899e-06	0	4.25876e-06	1.67e-05	2.7796e-06	0	3.40184e-06	1	2	0	3	0	2	0	1	2	3	0	13
Lawsonia intracellularis	Bacteria	1.42496e-06	3.04725e-06	0.152875	0.329943	4.38435e-06	4.8655e-07	0	6.80647e-07	0	4.99095e-07	0	2.33899e-07	1.03421e-05	8.33527e-07	0	3.40079e-06	0	1.13333e-06	0	8.05173e-07	0	2.73197e-06	0	3.49276e-06	5.74703e-06	3.56651e-06	0	3.35865e-06	0	2.71899e-06	0	4.25876e-06	1.67e-05	2.7796e-06	0	3.40184e-06	1	2	0	3	0	2	0	1	2	3	0	13
Leeuwenhoekiella	Bacteria	1.2961e-06	4.28965e-07	0.172916	-0.479541	0	3.40585e-06	0	3.40324e-06	0	4.2423e-06	0	2.10509e-06	0	1.9449e-06	0	2.87759e-06	0	1.41666e-06	0	1.34195e-06	0	7.45082e-07	0	9.31402e-07	0	1.27375e-06	0	1.19952e-06	0	4.94362e-07	0	2.36598e-07	0	1.01076e-06	0	9.71954e-07	0	14	0	15	0	17	0	9	0	7	0	11
[truncated: 683 more rows]
[truncated: 28 more columns]
