# Supplementary material for: Microbial Metabolism Shifts Towards an Adverse Profile with Supplementary Iron in the TIM-2 In vitro Model of the Human Colon
Source: Front Microbiol. 2016 Jan 6;6:1481. doi: 10.3389/fmicb.2015.01481 (PMC4701948; doi:10.3389/fmicb.2015.01481)
Supplement: Supplementary file 1 [file DataSheet1.zip › Supplementary material/Supplementary Table 4.xls]

## Sheet: level-1 subsystems
level-1 subsystem	Ratio	2Log ratio	P-value	P-value FDR corrected	lowFe_I	LowFe_II	50FeS_II	50FeS_I	lowFe_I	LowFe_II	50FeS_II	50FeS_I
Motility and Chemotaxis	1.31611	0.396277	0.0438954	0.326865	617824	514117	802767	753296	0.00896577	0.00810724	0.0116234	0.0108465
Potassium metabolism	1.12969	0.175928	0.145606	0.427862	421219	422312	485007	514361	0.00611267	0.00665955	0.00702251	0.00740614
Regulation and Cell signaling	1.07568	0.105247	0.0411026	0.326865	3098158	2891958	3398692	3348037	0.04496	0.045604	0.0492103	0.0482075
Cofactors, Vitamins, Prosthetic Groups, Pigments	1.03617	0.0512615	0.046695	0.326865	3058147	2787243	3179041	3159808	0.0443794	0.0439527	0.04603	0.0454972
Phages, Prophages, Transposable elements, Plasmids	1.03523	0.0499508	0.612524	0.714611	465119	386836	459875	461425	0.00674974	0.00610012	0.00665862	0.00664393
Cell Division and Cell Cycle	1.03217	0.0456841	0.0178762	0.326865	1096036	1002868	1132638	1134880	0.0159055	0.0158145	0.0163997	0.0163408
Clustering-based subsystems	1.0318	0.045166	0.518877	0.691836	2001574	1971877	2156739	2140909	0.0290465	0.031095	0.0312278	0.0308264
Phosphorus Metabolism	1.02937	0.0417549	0.5599	0.698136	842056	832057	897587	909005	0.0122198	0.0131209	0.0129963	0.0130885
Protein Metabolism	1.02795	0.0397662	0.183172	0.427862	4067229	3806376	4222520	4252814	0.059023	0.0600237	0.0611387	0.0612351
Dormancy and Sporulation	1.02727	0.0388097	0.366686	0.5704	282830	250605	282435	290753	0.00410439	0.00395185	0.00408943	0.00418647
RNA Metabolism	1.02503	0.0356598	0.22461	0.427862	2870060	2623647	2968294	2925401	0.0416499	0.041373	0.0429785	0.042122
Virulence, Disease and Defense	1.02316	0.0330362	0.229212	0.427862	3791476	3550551	3922665	3943768	0.0550213	0.0559895	0.056797	0.0567852
Amino Acids and Derivatives	1.02202	0.0314272	0.191194	0.427862	5108193	4622075	5168263	5238064	0.0741293	0.0728867	0.0748323	0.0754214
Metabolism of Aromatic Compounds	1.01901	0.0271656	0.573469	0.698136	2299807	2016408	2278492	2321024	0.0333745	0.0317973	0.0329907	0.0334198
Nucleosides and Nucleotides	1.0135	0.0193485	0.182381	0.427862	1716619	1593558	1742645	1769885	0.0249113	0.0251292	0.0252321	0.0254841
Photosynthesis	1.00727	0.0104554	0.826307	0.856911	471397	420525	457455	482447	0.00684084	0.00663137	0.00662358	0.00694662
Miscellaneous	1.00709	0.010194	0.756248	0.814421	1260975	1120282	1252612	1255897	0.0182991	0.017666	0.0181368	0.0180833
Iron acquisition and metabolism	-1.0019	-0.00274128	0.926607	0.926607	2031413	1926918	2043864	2094525	0.0294796	0.0303861	0.0295935	0.0301585
DNA Metabolism	-1.00828	-0.0119018	0.680091	0.761702	2876931	2668985	2914585	2843855	0.0417496	0.0420879	0.0422008	0.0409479
Fatty Acids, Lipids, and Isoprenoids	-1.00857	-0.0123146	0.497663	0.691836	1101328	1015120	1085952	1110820	0.0159823	0.0160077	0.0157237	0.0159944
Respiration	-1.0144	-0.0206312	0.157909	0.427862	3191140	2922392	3130069	3178099	0.0463094	0.0460839	0.0453209	0.0457606
Membrane Transport	-1.01877	-0.0268273	0.499158	0.691836	3574046	3276048	3443227	3595069	0.051866	0.0516608	0.0498552	0.0517644
Stress Response	-1.02032	-0.0290192	0.285301	0.469907	2168294	1987351	2104025	2159202	0.031466	0.031339	0.0304646	0.0310898
Nitrogen Metabolism	-1.03401	-0.0482438	0.222612	0.427862	755428	712995	752229	735072	0.0109627	0.0112434	0.0108917	0.0105841
Secondary Metabolism	-1.04816	-0.0678572	0.0682012	0.381927	1780085	1657254	1709729	1723963	0.0258323	0.0261337	0.0247555	0.0248229
Carbohydrates	-1.04838	-0.0681558	0.15893	0.427862	12849358	11815574	12431099	12195295	0.186468	0.186323	0.179992	0.175597
Cell Wall and Capsule	-1.0609	-0.0852887	0.277072	0.469907	4242275	3850080	3860855	4122237	0.0615633	0.0607129	0.0559021	0.0593549
Sulfur Metabolism	-1.09031	-0.124741	0.148728	0.427862	870167	768521	781257	790693	0.0126277	0.012119	0.011312	0.011385

## Sheet: level-2_subsystems
level-1 subsystem	level-2 subsystem	ratio	2log ratio	P-value	P-value FDR corrected	lowFe_I	LowFe_II	50FeS_II	50FeS_I	lowFe_I	LowFe_II	50FeS_II	50FeS_I
Amino Acids and Derivatives	Tryptophan_synthesis	1.33202	0.413621	0.00490653	0.479268	38724	34610	50306	51889	0.000561957	0.000545774	0.00072839	0.000747135
Amino Acids and Derivatives	HMG_CoA_Synthesis	1.06747	0.0941972	0.0117739	0.479268	93294	85925	99690	100577	0.00135387	0.00135497	0.00144343	0.00144818
Amino Acids and Derivatives	Cysteine_Biosynthesis	1.2812	0.357498	0.0118934	0.479268	98918	94534	131745	127894	0.00143548	0.00149073	0.00190756	0.00184151
Amino Acids and Derivatives	Methionine_Biosynthesis	1.09662	0.133059	0.01923	0.479268	192356	176851	211951	211860	0.00279144	0.00278881	0.00306888	0.00305051
Amino Acids and Derivatives	Aromatic_amino_acid_interconversions_with_aryl_acids	1.69557	0.76177	0.0403045	0.479268	22606	23593	43402	38798	0.000328055	0.000372044	0.000628426	0.000558642
Amino Acids and Derivatives	Lysine_degradation	-1.19227	-0.253711	0.0445132	0.479268	18604	17868	16182	15867	0.000269979	0.000281765	0.000234302	0.000228465
Amino Acids and Derivatives	Ketoisovalerate_oxidoreductase	1.36927	0.453403	0.0494682	0.479268	42568	43730	64669	59292	0.000617741	0.00068959	0.000936355	0.000853729
Amino Acids and Derivatives	Leucine_Degradation_and_HMG-CoA_Metabolism	1.0985	0.135536	0.0554455	0.479268	93359	87364	102162	105732	0.00135481	0.00137767	0.00147922	0.00152241
Amino Acids and Derivatives	Glutamate_dehydrogenases	-1.21543	-0.281467	0.0609064	0.479268	9954	9452	8034	8692	0.000144451	0.000149051	0.000116326	0.000125154
Amino Acids and Derivatives	Serine_Biosynthesis	1.06527	0.091213	0.0637156	0.479268	76187	69719	80442	82244	0.00110561	0.00109942	0.00116474	0.00118421
Amino Acids and Derivatives	Glycine_cleavage_system	1.13139	0.178095	0.0742223	0.479268	61364	54715	68585	68800	0.000890505	0.000862815	0.000993056	0.000990632
Amino Acids and Derivatives	Threonine_degradation	1.09221	0.127248	0.0930976	0.479268	99492	92599	111272	108390	0.00144381	0.00146022	0.00161113	0.00156068
Amino Acids and Derivatives	Glutamine_synthetases	-1.28438	-0.361074	0.105996	0.479268	123405	113980	91833	101680	0.00179084	0.00179738	0.00132967	0.00146406
Amino Acids and Derivatives	Polyamine_Metabolism	1.06289	0.0879971	0.120105	0.479268	135762	124562	146100	143516	0.00197016	0.00196425	0.00211541	0.00206645
Amino Acids and Derivatives	Histidine_Degradation	-1.15015	-0.201825	0.133522	0.479268	139895	128822	118046	126547	0.00203014	0.00203143	0.00170921	0.00182212
Amino Acids and Derivatives	Methionine_Salvage	1.0223	0.0318253	0.137799	0.479268	257035	233701	260012	265022	0.00373005	0.00368529	0.00376476	0.00381598
Amino Acids and Derivatives	Histidine_Biosynthesis	1.00798	0.0114644	0.139891	0.479268	194632	179904	197218	198006	0.00282447	0.00283695	0.00285556	0.00285103
Amino Acids and Derivatives	Bacilysin_biosynthesis	1.18857	0.249222	0.166957	0.479268	45241	47163	56262	59010	0.000656531	0.000743725	0.000814628	0.000849669
Amino Acids and Derivatives	Aromatic_amino_acid_degradation	1.17414	0.231608	0.182954	0.479268	51681	54257	62067	68513	0.000749987	0.000855593	0.00089868	0.0009865
Amino Acids and Derivatives	Branched-Chain_Amino_Acid_Biosynthesis	-1.04012	-0.0567435	0.194909	0.479268	184925	165601	175076	177504	0.0026836	0.0026114	0.00253496	0.00255583
Amino Acids and Derivatives	Urea_decomposition	-1.10347	-0.142046	0.225895	0.504301	259348	227973	240988	220803	0.00376362	0.00359496	0.00348931	0.00317928
Amino Acids and Derivatives	Alanine_biosynthesis	1.04375	0.0617735	0.227049	0.504664	155898	143237	160401	166433	0.00226237	0.00225874	0.00232248	0.00239642
Amino Acids and Derivatives	Proline_Synthesis	-1.05598	-0.0785821	0.261763	0.528719	172852	167587	170296	167536	0.0025084	0.00264272	0.00246575	0.0024123
Amino Acids and Derivatives	Common_Pathway_For_Synthesis_of_Aromatic_Compounds_(DAHP_synthase_to_chorismate)	-1.0802	-0.111303	0.283697	0.546975	59917	51336	53506	54147	0.000869507	0.000809531	0.000774724	0.000779648
Amino Acids and Derivatives	Chorismate_Synthesis	-1.03783	-0.0535727	0.345518	0.585144	71932	63165	69078	67046	0.00104387	0.000996065	0.00100019	0.000965377
Amino Acids and Derivatives	Lysine_Biosynthesis_DAP_Pathway	1.05123	0.0720734	0.351767	0.587047	215093	211043	235116	234429	0.0031214	0.00332799	0.00340429	0.00337548
Amino Acids and Derivatives	Glycine_Biosynthesis	1.14268	0.192425	0.394565	0.619987	27130	31024	36417	33449	0.000393707	0.000489225	0.000527289	0.000481623
Amino Acids and Derivatives	Valine_degradation	1.15582	0.208916	0.394648	0.619987	60421	43871	59035	66553	0.000876821	0.000691813	0.000854779	0.000958278
Amino Acids and Derivatives	L-2-amino-thiazoline-4-carboxylic_acid-Lcysteine_conversion	-1.14293	-0.192741	0.417694	0.644262	23704	17912	19369	18589	0.000343989	0.000282459	0.000280448	0.000267658
Amino Acids and Derivatives	Glutamine,_Glutamate,_Aspartate_and_Asparagine_Biosynthesis	-1.01123	-0.0161075	0.437351	0.65821	346394	313166	337825	344693	0.00502682	0.00493839	0.00489143	0.00496314
Amino Acids and Derivatives	Leucine_Biosynthesis	1.12224	0.166377	0.438075	0.65821	370856	278732	375816	384119	0.00538181	0.0043954	0.00544151	0.00553082
Amino Acids and Derivatives	Cyanophycin_Metabolism	-1.02244	-0.032023	0.448481	0.65976	91404	87378	90930	92256	0.00132644	0.00137789	0.00131659	0.00132837
Amino Acids and Derivatives	Chorismate:_Intermediate_for_synthesis_of_PAPA_antibiotics,_PABA,_anthranilate,_3-hydroxyanthranilate_and_more.	-1.04376	-0.0617929	0.456279	0.662281	96330	82180	87492	91264	0.00139793	0.00129592	0.00126681	0.00131409
Amino Acids and Derivatives	Arginine_and_Ornithine_Degradation	-1.05045	-0.0710033	0.462439	0.663047	144837	145170	144265	145246	0.00210185	0.00228922	0.00208884	0.00209136
Amino Acids and Derivatives	Arginine_Deiminase_Pathway	-1.09773	-0.134529	0.570756	0.73609	25138	28981	26565	25280	0.000364799	0.000457009	0.00038464	0.000364
Amino Acids and Derivatives	Isoleucine_degradation	1.12133	0.165216	0.582045	0.739075	32656	22050	29147	34675	0.000473899	0.000347712	0.000422025	0.000499276
Amino Acids and Derivatives	Phenylalanine_and_Tyrosine_Branches_from_Chorismate	-1.03861	-0.0546589	0.585439	0.739075	111177	93181	99137	106450	0.00161338	0.0014694	0.00143542	0.00153274
Amino Acids and Derivatives	Glycine_and_Serine_Utilization	-1.01291	-0.0185068	0.717004	0.835137	152379	140075	146609	155643	0.0022113	0.00220888	0.00212278	0.00224106
Amino Acids and Derivatives	Threonine_and_Homoserine_Biosynthesis	-1.01165	-0.0167085	0.743554	0.849141	136021	125165	131069	139210	0.00197392	0.00197376	0.00189777	0.00200445
Amino Acids and Derivatives	Methionine_Degradation	1.00463	0.00665755	0.856793	0.918811	239007	228230	248193	243529	0.00346843	0.00359902	0.00359363	0.00350651
Amino Acids and Derivatives	Arginine_Biosynthesis_extended	-1.00802	-0.0115242	0.857436	0.918811	87242	86051	90682	89531	0.00126604	0.00135696	0.001313	0.00128913
Amino Acids and Derivatives	Proline,_4-hydroxyproline_uptake_and_utilization	-1.01041	-0.0149349	0.918468	0.94917	248455	195618	221273	237350	0.00360554	0.00308475	0.00320385	0.00341754
Carbohydrates	Beta-Glucoside_Metabolism	-1.56168	-0.643102	0.0216653	0.479268	155763	141897	96658	102836	0.00226041	0.00223761	0.00139953	0.00148071
Carbohydrates	Malonate_decarboxylase	1.10539	0.144557	0.0259258	0.479268	96382	88974	106372	108123	0.00139868	0.00140305	0.00154018	0.00155683
Carbohydrates	Mannitol_Utilization	-1.24855	-0.320253	0.0347803	0.479268	128915	112813	99065	103400	0.0018708	0.00177898	0.00143438	0.00148883
Carbohydrates	Pentose_phosphate_pathway	-1.07143	-0.0995328	0.0357102	0.479268	167197	156830	159156	157539	0.00242634	0.00247309	0.00230445	0.00226836
Carbohydrates	Lactose_utilization	-1.15248	-0.204737	0.0430023	0.479268	274037	246483	240831	231702	0.00397678	0.00388685	0.00348704	0.00333621
Carbohydrates	Propionate-CoA_to_Succinate_Module	-1.14092	-0.190192	0.0452713	0.479268	42580	37646	37421	36121	0.000617915	0.000593649	0.000541826	0.000520096
Carbohydrates	Fermentations:_Lactate	1.08104	0.112423	0.0483147	0.479268	209607	196769	232278	227761	0.00304179	0.0031029	0.0033632	0.00327947
Carbohydrates	Carboxysome	1.31873	0.399144	0.0501357	0.479268	40612	37274	52571	54945	0.000589355	0.000587783	0.000761186	0.000791138
Carbohydrates	Unknown_sugar_utilization_(cluster_yphABCDEFG)	3.05386	1.61063	0.0676709	0.479268	10666	6012	26662	26125	0.000154783	9.48048e-05	0.000386044	0.000376167
Carbohydrates	Fructooligosaccharides(FOS)_and_Raffinose_Utilization	-1.14669	-0.197474	0.0713864	0.479268	656716	637346	601605	580958	0.00953017	0.0100505	0.00871076	0.00836505
Carbohydrates	D-gluconate_and_ketogluconates_metabolism	-1.11671	-0.159251	0.0744737	0.479268	180983	161580	164009	156882	0.0026264	0.002548	0.00237472	0.0022589
Carbohydrates	L-fucose_utilization_temp	-1.24368	-0.314621	0.0748955	0.479268	56298	48135	42809	44962	0.000816988	0.000759053	0.00061984	0.000647395
Carbohydrates	Erythritol_utilization	-1.19239	-0.253856	0.0796247	0.479268	319288	315628	288969	269189	0.00463346	0.00497722	0.00418404	0.00387598
Carbohydrates	Sucrose_utilization_Shewanella	1.36803	0.452101	0.112295	0.479268	50847	40242	65711	64321	0.000737884	0.000634586	0.000951442	0.00092614
Carbohydrates	Alpha-acetolactate_operon	1.78404	0.835149	0.128698	0.479268	34	21	49	53	4.93403e-07	3.31154e-07	7.09481e-07	7.63132e-07
Carbohydrates	Ribitol,_Xylitol,_Arabitol,_Mannitol_and_Sorbitol_utilization	-1.1363	-0.184339	0.132963	0.479268	646280	610203	598819	559189	0.00937872	0.00962245	0.00867042	0.00805161
Carbohydrates	Glycolate,_glyoxylate_interconversions	1.05079	0.0714803	0.136323	0.479268	129204	115343	132201	136632	0.00187499	0.00181887	0.00191416	0.00196733
Carbohydrates	Entner-Doudoroff_Pathway	-1.09967	-0.137075	0.139825	0.479268	281782	245367	253773	247429	0.00408918	0.00386926	0.00367443	0.00356266
Carbohydrates	Formaldehyde_assimilation:_Ribulose_monophosphate_pathway	1.08064	0.11188	0.1426	0.479268	73437	70221	81293	81341	0.00106571	0.00110733	0.00117706	0.00117121
Carbohydrates	Chitin_and_N-acetylglucosamine_utilization	-1.02329	-0.0332091	0.151433	0.479268	489012	456807	484584	483250	0.00709647	0.00720351	0.00701639	0.00695818
Carbohydrates	Lacto-N-Biose_I_and_Galacto-N-Biose_Metabolic_Pathway	-1.1432	-0.193072	0.151568	0.479268	326377	326583	307034	291856	0.00473634	0.00514997	0.0044456	0.00420235
Carbohydrates	Lactose_and_Galactose_Uptake_and_Utilization	-1.11094	-0.151779	0.163431	0.479268	510886	445520	466537	433540	0.0074139	0.00702552	0.00675508	0.00624242
Carbohydrates	Mannose_Metabolism	-1.08811	-0.121826	0.179883	0.479268	356517	309030	309868	329661	0.00517372	0.00487317	0.00448664	0.0047467
Carbohydrates	Pyruvate:ferredoxin_oxidoreductase	1.17262	0.229732	0.180746	0.479268	37157	37558	48401	43475	0.000539217	0.000592262	0.000700807	0.000625984
Carbohydrates	D-ribose_utilization	-1.1424	-0.192071	0.187542	0.479268	243966	232878	229351	207853	0.0035404	0.00367231	0.00332082	0.00299282
Carbohydrates	Xylose_utilization	-1.09683	-0.133343	0.192154	0.479268	503115	433921	460919	432076	0.00730113	0.00684261	0.00667374	0.00622134
Carbohydrates	Maltose_and_Maltodextrin_Utilization	1.04607	0.0649808	0.19278	0.479268	440491	404515	467743	457477	0.00639234	0.0063789	0.00677254	0.00658708
Carbohydrates	TCA_Cycle	1.12312	0.167514	0.202998	0.483863	150378	142531	178854	165683	0.00218226	0.00224761	0.00258966	0.00238562
Carbohydrates	Dihydroxyacetone_kinases	-1.16739	-0.223281	0.205142	0.483863	26864	26527	22230	25725	0.000389846	0.000418311	0.000321872	0.000370407
Carbohydrates	Glycerol_and_Glycerol-3-phosphate_Uptake_and_Utilization	-1.08524	-0.118017	0.205927	0.483863	386544	379949	376710	363595	0.00560947	0.00599151	0.00545446	0.0052353
Carbohydrates	Fermentations:_Mixed_acid	1.17912	0.237711	0.209101	0.484646	94324	98277	118208	120135	0.00136882	0.00154976	0.00171156	0.00172979
Carbohydrates	CO2_uptake,_carboxysome	1.16574	0.221252	0.210969	0.484646	23709	21115	28711	25942	0.000344062	0.000332968	0.000415712	0.000373532
Carbohydrates	Methylcitrate_cycle	-1.07143	-0.099534	0.229483	0.507856	44565	41173	42904	40863	0.000646721	0.000649268	0.000621215	0.000588375
Carbohydrates	Deoxyribose_and_Deoxynucleoside_Catabolism	-1.10289	-0.141288	0.231747	0.508444	242338	240827	231532	227775	0.00351677	0.00379766	0.0033524	0.00327967
Carbohydrates	Neotrehalosadiamine_(NTD)_Biosynthesis_Operon	1.03678	0.0521104	0.234611	0.508743	19578	18562	20593	20826	0.000284113	0.000292709	0.00029817	0.000299868
Carbohydrates	Inositol_catabolism	1.11271	0.154082	0.2493	0.522195	216029	178004	234849	223026	0.00313498	0.00280699	0.00340042	0.00321129
Carbohydrates	L-rhamnose_utilization	-1.05503	-0.0772819	0.281729	0.546925	258583	235635	251054	239168	0.00375252	0.00371579	0.00363506	0.00344371
Carbohydrates	L-fucose_utilization	-1.16234	-0.217036	0.301962	0.559873	94570	101646	91032	86233	0.00137239	0.00160288	0.00131807	0.00124165
Carbohydrates	Acetyl-CoA_fermentation_to_Butyrate	1.15995	0.214062	0.303369	0.559873	80306	61571	82845	88792	0.00116539	0.000970929	0.00119953	0.00127849
Carbohydrates	D-Galacturonate_and_D-Glucuronate_Utilization	-1.07318	-0.101896	0.305884	0.559873	249342	213283	223091	227482	0.00361841	0.00336331	0.00323018	0.00327545
Carbohydrates	Pyruvate_metabolism_I:_anaplerotic_reactions,_PEP	1.03261	0.0463001	0.308089	0.560062	113541	100645	113758	117591	0.00164769	0.0015871	0.00164712	0.00169316
Carbohydrates	Calvin-Benson_cycle	-1.03468	-0.0491858	0.320067	0.565539	31251	29962	31289	30691	0.00045351	0.000472478	0.000453039	0.000441911
Carbohydrates	Predicted_carbohydrate_hydrolases	1.07066	0.0985051	0.321014	0.565539	68208	67878	76327	76440	0.000989825	0.00107039	0.00110515	0.00110064
Carbohydrates	D-Sorbitol(D-Glucitol)_and_L-Sorbose_Utilization	-1.10468	-0.143625	0.322697	0.565539	185837	190308	176739	180495	0.00269684	0.00300102	0.00255904	0.0025989
Carbohydrates	Methylglyoxal_Metabolism	1.17473	0.232325	0.349461	0.585144	26406	30704	33384	37195	0.0003832	0.000484179	0.000483373	0.00053556
Carbohydrates	Methanogenesis_from_methylated_compounds	1.03448	0.0489114	0.359322	0.591715	151025	132682	155430	151484	0.00219165	0.0020923	0.0022505	0.00218118
Carbohydrates	Ethanolamine_utilization	-1.07793	-0.108263	0.365415	0.595534	29226	29709	28031	29323	0.000424123	0.000468489	0.000405866	0.000422214
Carbohydrates	Glycerol_fermenation_to_1,3-propanediol	1.52007	0.604138	0.439686	0.65821	2960	7140	9161	7209	4.29551e-05	0.000112592	0.000132644	0.0001038
Carbohydrates	L-Arabinose_utilization	-1.10401	-0.142758	0.453276	0.662281	215510	205874	217597	182154	0.00312745	0.00324648	0.00315063	0.00262278
Carbohydrates	D-galactarate,_D-glucarate_and_D-glycerate_catabolism	-1.14998	-0.201612	0.456961	0.662281	105155	76736	80058	84733	0.00152599	0.00121007	0.00115918	0.00122005
Carbohydrates	Glycogen_metabolism	-1.02631	-0.0374622	0.464133	0.663606	348014	310643	326835	344587	0.00505033	0.00489861	0.00473231	0.00496161
Carbohydrates	D-Tagatose_and_Galactitol_Utilization	-1.01789	-0.0255857	0.467545	0.666612	62138	58910	61293	63273	0.000901738	0.000928967	0.000887473	0.00091105
Carbohydrates	Melibiose_Utilization	1.10213	0.1403	0.489847	0.686865	14506	10945	14537	14706	0.000210509	0.000172595	0.000210484	0.000211748
Carbohydrates	Glycolysis_and_Gluconeogenesis	1.00456	0.00656564	0.528611	0.70806	152261	141041	154551	153913	0.00220959	0.00222411	0.00223777	0.00221615
Carbohydrates	Pyruvate_Alanine_Serine_Interconversions	-1.07645	-0.106276	0.530488	0.70871	75311	60921	60988	71165	0.0010929	0.000960679	0.000883057	0.00102469
Carbohydrates	Trehalose_Biosynthesis	1.0241	0.0343519	0.554394	0.732952	176515	172105	185253	188929	0.00256156	0.00271397	0.00268231	0.00272034
Carbohydrates	Acetoin,_butanediol_metabolism	-1.02956	-0.0420289	0.597737	0.742633	87462	86758	90745	86654	0.00126924	0.00136811	0.00131391	0.00124771
Carbohydrates	Serine-glyoxylate_cycle	1.00869	0.0124855	0.604718	0.748393	216326	195260	218853	215549	0.00313929	0.0030791	0.00316882	0.00310363
Carbohydrates	D-allose_utilization	1.03604	0.0510782	0.608319	0.74972	395007	402574	432317	434507	0.00573228	0.00634829	0.0062596	0.00625635
Carbohydrates	Methanogenesis	-1.11603	-0.158371	0.61762	0.757515	28256	35341	28146	31895	0.000410047	0.000557301	0.000407531	0.000459247
Carbohydrates	Photorespiration_(oxidative_C2_cycle)	-1.02272	-0.0324079	0.652418	0.786859	61362	52534	57038	59370	0.000890476	0.000828422	0.000825864	0.000854852
Carbohydrates	Di-Inositol-Phosphate_biosynthesis	-1.08808	-0.121786	0.653424	0.786859	10795	7587	9055	8530	0.000156655	0.000119641	0.000131109	0.000122821
Carbohydrates	N-Acetyl-Galactosamine_and_Galactosamine_Utilization	-1.01577	-0.0225688	0.682561	0.809675	53116	47453	50193	53392	0.000770812	0.000748299	0.000726754	0.000768777
Carbohydrates	D-galactonate_catabolism	-1.09123	-0.125956	0.684009	0.809675	80062	53969	62896	64862	0.00116185	0.000851051	0.000910683	0.00093393
Carbohydrates	Fructose_utilization	-1.02577	-0.0367101	0.691591	0.811898	442921	392542	445376	406425	0.0064276	0.0061901	0.00644869	0.005852
Carbohydrates	Hexose_Phosphate_Uptake_System	-1.01418	-0.0203184	0.693862	0.811898	119515	111263	115566	122707	0.00173438	0.00175453	0.0016733	0.00176682
Carbohydrates	Lactate_utilization	-1.02187	-0.031218	0.742154	0.849141	133558	112505	120975	130651	0.00193817	0.00177412	0.00175162	0.00188121
Carbohydrates	Glycolysis_and_Gluconeogenesis,_including_Archaeal_enzymes	1.01096	0.0157265	0.744041	0.849141	96500	93503	100666	100621	0.00140039	0.00147447	0.00145756	0.00144881
Carbohydrates	One-carbon_metabolism_by_tetrahydropterines	1.03463	0.0491139	0.76148	0.863237	30264	23345	28538	29313	0.000439187	0.000368133	0.000413207	0.00042207
Carbohydrates	L-ascorbate_utilization_(and_related_gene_clusters)	-1.01505	-0.0215505	0.778549	0.876265	278723	246703	280787	260571	0.00404479	0.00389032	0.00406557	0.00375189
Carbohydrates	Propionyl-CoA_to_Succinyl-CoA_Module	-1.02755	-0.039211	0.793399	0.882481	27543	29667	30015	28452	0.0003997	0.000467827	0.000434593	0.000409672
Carbohydrates	Sucrose_utilization	-1.03404	-0.048287	0.82065	0.90032	184716	135447	156223	166400	0.00268057	0.0021359	0.00226198	0.00239595
Carbohydrates	Pyruvate_metabolism_II:_acetyl-CoA,_acetogenesis_from_pyruvate	1.01566	0.0224126	0.859367	0.918945	129848	103928	122837	124996	0.00188434	0.00163887	0.00177858	0.00179978
Carbohydrates	Trehalose_Uptake_and_Utilization	-1.01504	-0.0215302	0.903797	0.94269	95629	85396	83865	102758	0.00138775	0.00134663	0.0012143	0.00147958
Carbohydrates	2-Ketogluconate_Utilization	-1.01571	-0.0224879	0.921767	0.94917	178336	127594	157270	156386	0.00258799	0.00201206	0.00227714	0.00225176
Carbohydrates	Butanol_Biosynthesis	-1.01082	-0.01552	0.964516	0.977965	126276	171306	157205	153427	0.0018325	0.00270137	0.0022762	0.00220915
Cell Division and Cell Cycle	Macromolecular_synthesis_operon	1.11763	0.160446	0.0409136	0.479268	83715	74453	93094	91815	0.00121486	0.00117407	0.00134793	0.00132202
Cell Division and Cell Cycle	MukBEF_Chromosome_Condensation	-1.11496	-0.156993	0.0837142	0.479268	62360	57889	55267	57656	0.000904959	0.000912866	0.000800222	0.000830173
Cell Division and Cell Cycle	Heterocyst_formation_in_cyanobacteria	1.05853	0.0820664	0.116841	0.479268	7848	7022	8083	8385	0.000113889	0.000110732	0.000117035	0.000120733
Cell Division and Cell Cycle	Control_of_cell_elongation_-_division_cycle_in_Bacilli	1.0707	0.0985563	0.164787	0.479268	349685	311581	378027	362575	0.00507458	0.0049134	0.00547353	0.00522062
Cell Division and Cell Cycle	Bacterial_Cytoskeleton	1.02755	0.0392025	0.210582	0.484646	404755	381052	419517	426128	0.00587375	0.00600891	0.00607427	0.0061357
Cell Division and Cell Cycle	Two_cell_division_clusters_relating_to_chromosome_partitioning	-1.02873	-0.040859	0.389088	0.615049	129473	120020	124006	129921	0.00187889	0.00189263	0.00179551	0.0018707
Cell Division and Cell Cycle	YgjD_and_YeaZ	-1.00881	-0.0126607	0.846981	0.915078	58200	50851	54644	58400	0.00084459	0.000801882	0.000791201	0.000840885
Cell Wall and Capsule	Peptidoglycan_Biosynthesis	1.03375	0.0478857	0.0770821	0.479268	293246	270645	302758	307484	0.00425554	0.00426787	0.00438369	0.00442738
Cell Wall and Capsule	Lipid_A_modifications	-1.05262	-0.0739787	0.133833	0.479268	209461	196844	198250	206001	0.00303967	0.00310408	0.0028705	0.00296615
Cell Wall and Capsule	YjeE	1.2241	0.291718	0.142245	0.479268	23061	18634	27140	26140	0.000334658	0.000293844	0.000392965	0.000376383
Cell Wall and Capsule	dTDP-rhamnose_synthesis	-1.25054	-0.322551	0.165682	0.479268	115752	92267	81843	91793	0.00167978	0.00145498	0.00118502	0.0013217
Cell Wall and Capsule	Phosphorylcholine_incorporation_in_LPS	-1.06503	-0.0908923	0.166741	0.479268	28512	26683	26474	27798	0.000413762	0.000420771	0.000383322	0.000400256
Cell Wall and Capsule	Rhamnose_containing_glycans	-1.23884	-0.308987	0.173899	0.479268	204474	163743	143063	167243	0.0029673	0.00258211	0.00207144	0.00240809
Cell Wall and Capsule	Lipopolysaccharide-related_cluster_in_Alphaproteobacteria	-1.19324	-0.254889	0.198902	0.483863	266965	247635	210946	240648	0.00387416	0.00390502	0.00305433	0.00346502
Cell Wall and Capsule	KDO2-Lipid_A_biosynthesis	-1.13388	-0.181273	0.200734	0.483863	305915	284550	259643	285658	0.00443939	0.00448714	0.00375942	0.00411311
Cell Wall and Capsule	Capsular_surface_virulence_antigen_loci	-1.12913	-0.175214	0.201908	0.483863	276076	231976	223771	246404	0.00400637	0.00365809	0.00324002	0.0035479
Cell Wall and Capsule	Xanthan_Exopolysaccharide_Biosynthesis_and_Export	-1.09665	-0.133103	0.235126	0.508743	177300	150478	150360	162021	0.00257295	0.00237293	0.00217709	0.0023329
Cell Wall and Capsule	linker_unit-arabinogalactan_synthesis	-1.22	-0.286884	0.240197	0.511549	77980	60420	55208	63142	0.00113163	0.000952778	0.000799367	0.000909164
Cell Wall and Capsule	Pseudaminic_Acid_Biosynthesis	-1.18118	-0.240232	0.252431	0.525309	178672	142823	130662	153486	0.00259286	0.00225221	0.00189188	0.00221
Cell Wall and Capsule	mycolic_acid_synthesis	-1.09177	-0.126675	0.292356	0.554017	151166	152909	149840	142256	0.0021937	0.00241126	0.00216956	0.0020483
Cell Wall and Capsule	Capsular_heptose_biosynthesis	-1.11191	-0.153043	0.337813	0.580902	154608	125242	127452	135333	0.00224365	0.00197497	0.0018454	0.00194862
Cell Wall and Capsule	Capsular_Polysaccharide_(CPS)_of_Campylobacter	-1.1119	-0.153021	0.348379	0.585144	88040	92626	81784	88795	0.00127762	0.00146064	0.00118417	0.00127853
Cell Wall and Capsule	Sialic_Acid_Metabolism	1.03056	0.0434348	0.474372	0.674456	622179	604755	647209	677969	0.00902897	0.00953654	0.00937106	0.00976189
Cell Wall and Capsule	LOS_core_oligosaccharide_biosynthesis	-1.03776	-0.0534668	0.654504	0.786859	230347	194625	201280	226701	0.00334276	0.00306909	0.00291437	0.0032642
Cell Wall and Capsule	Lipid_A-Ara4N_pathway_(_Polymyxin_resistance_)	1.02296	0.0327436	0.725628	0.83942	385909	392452	413554	421678	0.00560025	0.00618868	0.00598793	0.00607162
Cell Wall and Capsule	Alginate_metabolism	-1.02658	-0.0378435	0.788229	0.879844	149494	119442	130449	143014	0.00216944	0.00188351	0.0018888	0.00205922
Cell Wall and Capsule	UDP-N-acetylmuramate_from_Fructose-6-phosphate_Biosynthesis	-1.01014	-0.0145522	0.794385	0.882481	110907	108295	114559	112870	0.00160947	0.00170773	0.00165872	0.00162518
Cell Wall and Capsule	Polysaccharide_deacetylases	1.02937	0.0417574	0.84625	0.915078	11265	13126	13685	12723	0.000163476	0.000206987	0.000198148	0.000183195
Cell Wall and Capsule	CMP-N-acetylneuraminate_Biosynthesis	-1.00986	-0.0141598	0.853658	0.91863	126018	110334	117297	127471	0.00182875	0.00173989	0.00169837	0.00183542
Cell Wall and Capsule	O-Methyl_Phosphoramidate_Capsule_Modification_in_Campylobacter	-1.00107	-0.00154957	0.95906	0.97571	54928	49576	53628	55609	0.000797107	0.000781777	0.00077649	0.000800699
Clustering-based subsystems	Conenzyme_B12_related_Hypothetical:_Clusters_with_cobST	1.26799	0.342546	0.00788627	0.479268	61013	54572	76986	76339	0.000885412	0.00086056	0.0011147	0.00109918
Clustering-based subsystems	Bacterial_Cell_Division	1.05197	0.0730874	0.0119359	0.479268	479753	444633	508682	509384	0.00696211	0.00701153	0.00736531	0.00733448
Clustering-based subsystems	YeiH	1.27989	0.35602	0.0418646	0.479268	60875	61070	84156	79502	0.000883409	0.000963028	0.00121851	0.00114473
Clustering-based subsystems	CBSS-562.2.peg.5158_SK3_including	1.13177	0.178582	0.0624758	0.479268	107411	103296	125767	124085	0.00155873	0.0016289	0.001821	0.00178667
Clustering-based subsystems	LMPTP_YwlE_cluster	-1.0663	-0.0926091	0.0855505	0.479268	40519	36466	37076	38469	0.000588006	0.000575042	0.000536831	0.000553904
Clustering-based subsystems	PA0057_cluster	1.101	0.138819	0.160016	0.479268	38765	38163	43616	45173	0.000562552	0.000601802	0.000631525	0.000650434
Clustering-based subsystems	LMPTP_YfkJ_cluster	-1.07046	-0.098234	0.167406	0.479268	96000	90750	88811	93924	0.00139314	0.00143106	0.00128591	0.00135239
Clustering-based subsystems	Putative_sulfate_assimilation_cluster	-1.24845	-0.320138	0.190885	0.479268	9529	9040	7123	8460	0.000138283	0.000142554	0.000103135	0.000121813
Clustering-based subsystems	Conserved_gene_cluster_associated_with_Met-tRNA_formyltransferase	-1.05594	-0.078534	0.203793	0.483863	293971	271527	274267	286401	0.00426606	0.00428178	0.00397117	0.00412381
Clustering-based subsystems	Spore_Coat	-1.40993	-0.495627	0.246225	0.519121	319	223	216	184	4.62928e-06	3.51654e-06	3.12751e-06	2.64937e-06
Clustering-based subsystems	Putative_hemin_transporter	1.26065	0.334171	0.261524	0.528719	82496	78863	116111	96938	0.00119717	0.00124361	0.00168119	0.00139578
Clustering-based subsystems	CBSS-262719.3.peg.410	1.04022	0.05689	0.52568	0.707764	29564	29690	32310	32328	0.000429028	0.000468189	0.000467823	0.000465482
Clustering-based subsystems	CBSS-214092.1.peg.3450	1.0298	0.0423606	0.835634	0.908842	13988	15994	17054	15407	0.000202992	0.000252213	0.000246928	0.000221841
Clustering-based subsystems	NusA-TFII_Cluster	-1.02423	-0.0345461	0.877012	0.926139	338716	397128	385490	370293	0.0049154	0.00626241	0.00558158	0.00533175
Clustering-based subsystems	Bacterial_RNA-metabolizing_Zn-dependent_hydrolases	-1.00496	-0.00713143	0.920127	0.94917	132991	120383	126408	137452	0.00192995	0.00189835	0.00183029	0.00197913
Clustering-based subsystems	Cluster-based_Subsystem_Grouping_Hypotheticals_-_perhaps_Proteosome_Related	1.02616	0.0372567	0.929037	0.953387	28068	16936	20372	27576	0.000407319	0.000267068	0.00029497	0.000397059
Clustering-based subsystems	CBSS-261594.1.peg.2640	1.00225	0.00324066	0.982929	0.990237	187596	203143	212294	198994	0.00272237	0.00320341	0.00307385	0.00286526
Cofactors, Vitamins, Prosthetic Groups, Pigments	Plastoquinone_Biosynthesis	-1.43687	-0.52293	0.0278291	0.479268	30677	26191	19573	21798	0.00044518	0.000413013	0.000283401	0.000313863
Cofactors, Vitamins, Prosthetic Groups, Pigments	Menaquinone_and_Phylloquinone_Biosynthesis	1.06127	0.0857918	0.0503999	0.479268	217428	204031	234807	233586	0.00315528	0.00321742	0.00339982	0.00336334
Cofactors, Vitamins, Prosthetic Groups, Pigments	Pyrroloquinoline_Quinone_biosynthesis	1.25331	0.325742	0.0526349	0.479268	95082	83887	117034	117559	0.00137982	0.00132284	0.00169456	0.0016927
Cofactors, Vitamins, Prosthetic Groups, Pigments	Flavodoxin	-1.23587	-0.305526	0.0580503	0.479268	36425	31216	27421	29793	0.000528594	0.000492253	0.000397034	0.000428981
Cofactors, Vitamins, Prosthetic Groups, Pigments	Experimental_tye	1.1349	0.182564	0.0720594	0.479268	166530	153473	192139	188022	0.00241666	0.00242016	0.00278202	0.00270728
Cofactors, Vitamins, Prosthetic Groups, Pigments	Coenzyme_F420_synthesis	1.55656	0.638359	0.0816326	0.479268	14332	10487	20810	19435	0.000207984	0.000165372	0.000301312	0.000279839
Cofactors, Vitamins, Prosthetic Groups, Pigments	Pterin_biosynthesis	1.15394	0.206569	0.088912	0.479268	24434	24141	28771	29994	0.000354583	0.000380686	0.000416581	0.000431875
Cofactors, Vitamins, Prosthetic Groups, Pigments	Biotin_biosynthesis	-1.11881	-0.161965	0.0945822	0.479268	167006	147875	147665	146706	0.00242357	0.00233188	0.00213807	0.00211238
Cofactors, Vitamins, Prosthetic Groups, Pigments	Coenzyme_B_synthesis	1.29003	0.367402	0.100986	0.479268	61343	48851	76320	72027	0.000890201	0.000770344	0.00110505	0.0010371
Cofactors, Vitamins, Prosthetic Groups, Pigments	Coenzyme_PQQ_synthesis	1.50052	0.58546	0.118701	0.479268	50325	47013	81130	71782	0.000730309	0.00074136	0.0011747	0.00103357
Cofactors, Vitamins, Prosthetic Groups, Pigments	Pyridoxin_(Vitamin_B6)_Biosynthesis	1.04631	0.0653108	0.128497	0.479268	134207	124352	142745	140478	0.00194759	0.00196094	0.00206683	0.0020227
Cofactors, Vitamins, Prosthetic Groups, Pigments	Molybdenum_cofactor_biosynthesis	1.17535	0.233085	0.129524	0.479268	106362	102845	133943	123687	0.00154351	0.00162179	0.00193939	0.00178093
Cofactors, Vitamins, Prosthetic Groups, Pigments	Folate_Biosynthesis	-1.06279	-0.0878615	0.133684	0.479268	238201	211796	216878	226049	0.00345674	0.00333987	0.00314022	0.00325482
Cofactors, Vitamins, Prosthetic Groups, Pigments	Heme_and_Siroheme_Biosynthesis	1.18094	0.239931	0.146255	0.479268	99325	93623	123782	114831	0.00144139	0.00147637	0.00179226	0.00165342
Cofactors, Vitamins, Prosthetic Groups, Pigments	Coenzyme_A_Biosynthesis	-1.14273	-0.192482	0.175497	0.479268	53072	48254	48225	44560	0.000770173	0.00076093	0.000698259	0.000641607
Cofactors, Vitamins, Prosthetic Groups, Pigments	p-Aminobenzoyl-Glutamate_Utilization	-1.09446	-0.130217	0.303774	0.559873	27414	27151	24660	27616	0.000397828	0.000428151	0.000357057	0.000397635
Cofactors, Vitamins, Prosthetic Groups, Pigments	Cobalamin_synthesis	1.06227	0.087146	0.31046	0.562364	94622	85941	96873	103871	0.00137314	0.00135523	0.00140264	0.00149561
Cofactors, Vitamins, Prosthetic Groups, Pigments	NAD_regulation	1.1133	0.15484	0.366212	0.595534	57539	62038	71977	67823	0.000834998	0.000978293	0.00104217	0.000976565
Cofactors, Vitamins, Prosthetic Groups, Pigments	Thiamin_biosynthesis	1.03003	0.0426831	0.383578	0.612267	296249	261645	304737	296256	0.00429912	0.00412595	0.00441235	0.00426571
Cofactors, Vitamins, Prosthetic Groups, Pigments	Tocopherol_Biosynthesis	1.17699	0.235098	0.508194	0.700895	14814	19716	20966	21904	0.000214979	0.000310907	0.000303571	0.00031539
Cofactors, Vitamins, Prosthetic Groups, Pigments	Riboflavin,_FMN_and_FAD_metabolism	-1.02177	-0.0310659	0.52662	0.707764	293630	257899	280320	284176	0.00426112	0.00406688	0.00405881	0.00409177
Cofactors, Vitamins, Prosthetic Groups, Pigments	Heme_biosynthesis_orphans	1.04264	0.0602401	0.566042	0.73609	46290	40513	49575	45052	0.000671754	0.00063886	0.000717806	0.000648691
Cofactors, Vitamins, Prosthetic Groups, Pigments	Menaquinone_Biosynthesis_via_Futalosine	1.04687	0.0660825	0.570212	0.73609	42532	44013	47224	47849	0.000617218	0.000694052	0.000683765	0.000688964
Cofactors, Vitamins, Prosthetic Groups, Pigments	NAD_and_NADP_cofactor_biosynthesis_global	-1.04836	-0.0681326	0.571229	0.73609	252272	206673	225628	231541	0.00366093	0.00325908	0.00326691	0.00333389
Cofactors, Vitamins, Prosthetic Groups, Pigments	Chlorophyll_Biosynthesis	1.12425	0.168965	0.587241	0.739075	4045	5184	5406	5530	5.87004e-05	8.17478e-05	7.82745e-05	7.96249e-05
Cofactors, Vitamins, Prosthetic Groups, Pigments	PnuC-like_transporters	-1.0489	-0.0688709	0.772435	0.871772	13051	9667	10196	12381	0.000189394	0.000152441	0.00014763	0.000178271
Cofactors, Vitamins, Prosthetic Groups, Pigments	Ubiquinone_Biosynthesis	-1.0052	-0.00748962	0.864969	0.922502	46225	42800	45115	47611	0.00067081	0.000674924	0.000653229	0.000685538
Cofactors, Vitamins, Prosthetic Groups, Pigments	Coenzyme_B12_biosynthesis	-1.00391	-0.00562807	0.937677	0.958389	354240	352898	369095	369459	0.00514068	0.00556494	0.0053442	0.00531974
Cofactors, Vitamins, Prosthetic Groups, Pigments	Lipoic_acid_metabolism	-1.01165	-0.0167055	0.960375	0.97571	20475	13070	16026	18432	0.00029713	0.000206104	0.000232044	0.000265397
DNA Metabolism	DNA_repair,_bacterial_RecFOR_pathway	1.15871	0.212522	0.0298816	0.479268	63602	57091	72670	73648	0.000922983	0.000900283	0.0010522	0.00106044
DNA Metabolism	DNA_Repair_Base_Excision	-1.14606	-0.196685	0.0310076	0.479268	323464	303379	280556	292244	0.00469406	0.00478406	0.00406222	0.00420794
DNA Metabolism	DNA_repair,_bacterial_MutL-MutS_system	1.36353	0.447348	0.123418	0.479268	47143	51235	69102	71808	0.000684132	0.000807938	0.00100054	0.00103394
DNA Metabolism	DNA_repair,_bacterial_DinG_and_relatives	1.09316	0.1285	0.161328	0.479268	215439	186271	225804	233298	0.00312642	0.00293736	0.00326946	0.00335919
DNA Metabolism	Plasmid_replication	-1.07193	-0.100206	0.167972	0.479268	106130	97063	96908	101506	0.00154014	0.00153061	0.00140315	0.00146156
DNA Metabolism	DNA_repair,_bacterial	-1.09267	-0.127852	0.17123	0.479268	278217	256524	261987	250287	0.00403744	0.00404519	0.00379336	0.00360381
DNA Metabolism	Restriction-Modification_System	-1.25162	-0.323802	0.174545	0.479268	107342	109778	99277	82661	0.00155773	0.00173112	0.00143745	0.00119021
DNA Metabolism	DNA_topoisomerases,_Type_I,_ATP-independent	-1.0883	-0.122073	0.194171	0.479268	76991	75290	70801	75870	0.00111728	0.00118727	0.00102514	0.00109243
DNA Metabolism	DNA_Helicase_of_Unknown_Function	1.08652	0.119711	0.230764	0.508444	88565	87035	99767	100225	0.00128524	0.00137248	0.00144455	0.00144311
DNA Metabolism	DNA-replication	1.08229	0.114091	0.243718	0.516885	544193	468035	568725	576467	0.00789725	0.00738056	0.00823468	0.00830039
DNA Metabolism	DNA_repair,_bacterial_UvrD_and_related_helicases	1.28423	0.360909	0.333318	0.578408	45159	29586	48564	51227	0.000655341	0.000466549	0.000703168	0.000737603
DNA Metabolism	2-phosphoglycolate_salvage	-1.03994	-0.0564988	0.354531	0.589727	29995	28279	30050	28633	0.000435283	0.000445939	0.0004351	0.000412279
DNA Metabolism	ATP-dependent_Nuclease	1.10055	0.138226	0.401917	0.629464	46378	49798	56769	54378	0.000673031	0.000785277	0.000821969	0.000782974
DNA Metabolism	DNA_structural_proteins,_bacterial	-1.10178	-0.139834	0.441259	0.65821	1428	1285	1175	1402	2.07229e-05	2.02635e-05	1.70131e-05	2.0187e-05
DNA Metabolism	CRISPRs	-1.04695	-0.0661962	0.444714	0.65821	23142	22987	22867	23329	0.000335833	0.000362488	0.000331096	0.000335908
DNA Metabolism	YcfH	-1.06654	-0.092944	0.503326	0.696177	617226	629234	648720	577048	0.00895709	0.00992255	0.00939294	0.00830875
DNA Metabolism	DNA_topoisomerases,_Type_II,_ATP-dependent	1.05232	0.0735783	0.519667	0.707673	87157	71659	88060	86472	0.00126481	0.00113001	0.00127504	0.00124509
DNA Metabolism	RuvABC_plus_a_hypothetical	-1.039	-0.0551909	0.532795	0.709928	19212	16265	17855	17826	0.000278802	0.000256487	0.000258526	0.000256672
DNA Metabolism	DNA_replication,_archaeal	1.04754	0.0669996	0.693111	0.811898	43325	33227	41080	42551	0.000628726	0.000523965	0.000594805	0.00061268
DNA Metabolism	DNA_repair_and_recombination_eukaryotic	1.02629	0.0374329	0.707079	0.825467	34866	33290	38412	34854	0.00050597	0.000524959	0.000556175	0.000501853
DNA Metabolism	DNA_repair,_UvrABC_system	-1.01483	-0.0212392	0.890063	0.930272	77957	61674	75436	68121	0.0011313	0.000972553	0.00109225	0.000980855
Dormancy and Sporulation	Spore_germination	1.02685	0.0382308	0.288826	0.552679	260358	232830	261142	268688	0.00377828	0.00367156	0.00378113	0.00386876
Dormancy and Sporulation	Bacillus_biofilm_matrix_protein_component_TasA_and_homologs	1.03233	0.0459022	0.742949	0.849141	22472	17775	21293	22065	0.00032611	0.000280299	0.000308305	0.000317708
Fatty Acids, Lipids, and Isoprenoids	Polyprenyl_Diphosphate_Biosynthesis	1.18176	0.240931	0.0351102	0.479268	45279	43270	53479	56153	0.000657082	0.000682336	0.000774333	0.000808531
Fatty Acids, Lipids, and Isoprenoids	Triacylglycerol_metabolism	-1.124	-0.168637	0.0732723	0.479268	307052	295391	272916	288703	0.00445589	0.0046581	0.0039516	0.00415695
Fatty Acids, Lipids, and Isoprenoids	polyprenyl_synthesis	-1.08332	-0.115465	0.092106	0.479268	42948	38931	40142	38947	0.000623255	0.000613913	0.000581224	0.000560787
Fatty Acids, Lipids, and Isoprenoids	Archaeal_lipids	1.28141	0.357732	0.148192	0.479268	137036	104554	168388	154379	0.00198865	0.00164874	0.00243812	0.00222286
Fatty Acids, Lipids, and Isoprenoids	Fatty_Acid_Biosynthesis_FASII	-1.06585	-0.0919995	0.179504	0.479268	113192	108883	109975	108324	0.00164263	0.001717	0.00159235	0.00155973
Fatty Acids, Lipids, and Isoprenoids	Polyhydroxybutyrate_metabolism	-1.05438	-0.0763933	0.348745	0.585144	123772	111492	112319	121171	0.00179616	0.00175815	0.00162629	0.00174471
Fatty Acids, Lipids, and Isoprenoids	Glycerolipid_and_Glycerophospholipid_Metabolism_in_Bacteria	-1.00613	-0.00881633	0.907954	0.94321	227770	226697	230721	242913	0.00330536	0.00357484	0.00334065	0.00349764
Fatty Acids, Lipids, and Isoprenoids	Carotenoids	-1.01095	-0.0157111	0.939882	0.958717	7980	5854	6863	7396	0.000115805	9.23132e-05	9.93707e-05	0.000106493
Fatty Acids, Lipids, and Isoprenoids	Isoprenoid_Biosynthesis	-1.00125	-0.00180156	0.9844	0.990237	96299	80048	91149	92834	0.00139748	0.0012623	0.00131976	0.00133669
Iron acquisition and metabolism	Transport_of_Iron	1.26978	0.344578	0.00126988	0.479268	88919	80954	112876	112866	0.00129038	0.00127658	0.00163435	0.00162513
Iron acquisition and metabolism	Siderophore_Pyoverdine	1.09181	0.126718	0.0720432	0.479268	580537	553756	658034	639246	0.00842467	0.00873232	0.0095278	0.00920433
Iron acquisition and metabolism	Siderophore_Enterobactin	-1.17709	-0.235226	0.158103	0.479268	134475	111543	103512	114832	0.00195148	0.00175895	0.00149877	0.00165343
Iron acquisition and metabolism	Heme,_hemin_uptake_and_utilization_systems_in_GramPositives	-1.13961	-0.188542	0.179124	0.479268	494321	460698	418969	458598	0.00717351	0.00726486	0.00606633	0.00660323
Iron acquisition and metabolism	Siderophore_Aerobactin	-1.09385	-0.129413	0.548038	0.726436	55691	62706	55549	58236	0.00080818	0.000988827	0.000804305	0.000838524
Iron acquisition and metabolism	Hemin_transport_system	-1.0248	-0.0353422	0.578347	0.739075	142113	135658	137172	146800	0.00206232	0.00213923	0.00198614	0.00211373
Iron acquisition and metabolism	Campylobacter_Iron_Metabolism	1.0126	0.018071	0.735158	0.848515	535357	521603	557752	563947	0.00776902	0.00822529	0.0080758	0.00812012
Membrane Transport	Transport_of_Zinc	1.44182	0.527887	0.0281656	0.479268	43856	43117	64996	66454	0.000636432	0.000679923	0.00094109	0.000956853
Membrane Transport	ABC_transporter_tungstate_(TC_3.A.1.6.2)	1.43689	0.522948	0.0348564	0.479268	18356	18366	28740	26584	0.00026638	0.000289618	0.000416132	0.000382776
Membrane Transport	Transport_of_Nickel_and_Cobalt	-1.1982	-0.260868	0.0656799	0.479268	88433	79668	70911	75896	0.00128333	0.00125631	0.00102673	0.00109281
Membrane Transport	Curli_production	1.08366	0.115909	0.0863455	0.479268	322875	304023	354603	356866	0.00468551	0.00479422	0.00513437	0.00513841
Membrane Transport	ABC_transporter_oligopeptide_(TC_3.A.1.5.1)	-1.367	-0.451012	0.0907521	0.479268	166257	172374	124265	135717	0.0024127	0.00271821	0.00179926	0.00195415
Membrane Transport	Ton_and_Tol_transport_systems	1.13446	0.18201	0.0997585	0.479268	199002	173090	213339	228058	0.00288789	0.0027295	0.00308898	0.00328374
Membrane Transport	Type_4_conjugative_transfer_system,_IncI1_type	-1.13777	-0.186211	0.104458	0.479268	140063	130400	120815	128099	0.00203257	0.00205631	0.0017493	0.00184446
Membrane Transport	Choline_Transport	1.06935	0.0967402	0.105872	0.479268	634466	596981	699325	679715	0.00920728	0.00941395	0.0101257	0.00978703
Membrane Transport	Toxin_co-regulated_pilus	-1.20534	-0.269438	0.108353	0.479268	180477	151653	136627	151311	0.00261906	0.00239145	0.00197825	0.00217869
Membrane Transport	ABC_transporter_dipeptide_(TC_3.A.1.5.2)	-1.37853	-0.463132	0.111434	0.479268	129328	138214	95188	108638	0.00187679	0.00217953	0.00137825	0.00156425
Membrane Transport	ABC_transporter_peptide_(TC_3.A.1.5.5)	-1.56247	-0.643826	0.115997	0.479268	22461	20629	15886	12973	0.000325951	0.000325304	0.000230016	0.000186795
Membrane Transport	Sodium_Hydrogen_Antiporter	2.45483	1.29562	0.137059	0.479268	1969	748	3174	3691	2.85738e-05	1.17954e-05	4.5957e-05	5.31457e-05
Membrane Transport	pVir_Plasmid_of_Campylobacter	-1.2028	-0.266398	0.154911	0.479268	166549	168265	135550	156458	0.00241693	0.00265341	0.00196265	0.0022528
Membrane Transport	Type_IV_pilus	1.10398	0.142713	0.191254	0.479268	276035	271876	314378	319711	0.00400578	0.00428728	0.00455194	0.00460343
Membrane Transport	ABC_transporter_of_unknown_substrate_X	-1.14403	-0.194128	0.236053	0.508743	307344	283489	254460	286263	0.00446013	0.00447041	0.00368438	0.00412182
Membrane Transport	Transport_of_Molybdenum	1.90977	0.933398	0.23688	0.508743	5333	8941	17623	11244	7.73917e-05	0.000140993	0.000255167	0.000161899
Membrane Transport	Transport_of_Manganese	1.13514	0.182873	0.255446	0.526405	21106	18383	24717	22145	0.000306287	0.000289886	0.000357882	0.00031886
Membrane Transport	Widespread_colonization_island	1.16884	0.225075	0.34016	0.582968	143725	107638	150094	156165	0.00208572	0.00169737	0.00217324	0.00224858
Membrane Transport	ABC_transporter_branched-chain_amino_acid_(TC_3.A.1.4.1)	-1.37215	-0.45644	0.345832	0.585144	58909	38124	30212	43317	0.000854879	0.000601187	0.000437445	0.000623709
Membrane Transport	ECF_class_transporters	-1.13331	-0.180537	0.484232	0.680867	127343	93344	98638	104262	0.00184798	0.00147197	0.0014282	0.00150124
Membrane Transport	Na(+)_H(+)_antiporter	-1.01826	-0.0261052	0.499565	0.69475	179310	161271	171323	178652	0.00260212	0.00254312	0.00248062	0.00257236
Membrane Transport	ABC_transporter_alkylphosphonate_(TC_3.A.1.9.1)	-1.03065	-0.043549	0.779858	0.876265	21108	18917	21979	18641	0.000306316	0.000298307	0.000318238	0.000268407
Membrane Transport	Twin-arginine_translocation_system	-1.02	-0.0285732	0.82035	0.90032	8197	8635	8741	8581	0.000118954	0.000136168	0.000126563	0.000123555
Membrane Transport	Type_III_secretion_system_orphans	-1.00793	-0.0113997	0.88416	0.927912	198373	176688	185906	203396	0.00287876	0.00278624	0.00269177	0.00292864
Membrane Transport	ESAT-6_proteins_secretion_system_in_Actinobacteria	1.00272	0.00391404	0.976554	0.986242	113171	91214	101737	112232	0.00164232	0.00143838	0.00147307	0.001616
Metabolism of Aromatic Compounds	Homogentisate_pathway_of_aromatic_compound_degradation	-1.2039	-0.267721	0.0144424	0.479268	40730	36604	33782	33425	0.000591068	0.000577218	0.000489136	0.000481277	Homogentisate Pathway is a Central Catabolic Pathway Involved in the Degradation of L-Phenylalanine, L-Tyrosine, and 3-Hydroxyphenylacetate.
Metabolism of Aromatic Compounds	Naphtalene_and_antracene_degradation	-1.24149	-0.312067	0.0184642	0.479268	30943	29367	25637	25246	0.00044904	0.000463096	0.000371203	0.00036351
Metabolism of Aromatic Compounds	Toluene_degradation	1.11159	0.152624	0.0459938	0.479268	271332	242884	296563	301445	0.00393753	0.0038301	0.00429399	0.00434042
Metabolism of Aromatic Compounds	Aromatic_Amin_Catabolism	1.46318	0.549109	0.0880179	0.479268	5135	5453	8716	7546	7.45184e-05	8.59898e-05	0.000126201	0.000108653
Metabolism of Aromatic Compounds	Benzoate_transport_and_degradation_cluster	1.19576	0.257931	0.10973	0.479268	38778	36883	49010	45751	0.000562741	0.000581617	0.000709625	0.000658756
Metabolism of Aromatic Compounds	N-heterocyclic_aromatic_compound_degradation	-1.26574	-0.339984	0.122292	0.479268	47633	48018	40023	39229	0.000691243	0.000757208	0.000579501	0.000564847
Metabolism of Aromatic Compounds	Cresol_degradation	1.31743	0.397731	0.293677	0.554017	8920	8072	10277	13156	0.000129446	0.000127289	0.000148803	0.00018943
Metabolism of Aromatic Compounds	Central_meta-cleavage_pathway_of_aromatic_compound_degradation	1.13606	0.184036	0.32244	0.565539	140708	111162	147862	150727	0.00204193	0.00175294	0.00214092	0.00217028
Metabolism of Aromatic Compounds	Biphenyl_Degradation	1.06642	0.0927788	0.383719	0.612267	284076	286959	315979	322728	0.00412247	0.00452513	0.00457512	0.00464687
Metabolism of Aromatic Compounds	Salicylate_and_gentisate_catabolism	-1.01347	-0.0193065	0.416796	0.644262	438682	403281	438091	431508	0.00636609	0.00635944	0.0063432	0.00621316
Metabolism of Aromatic Compounds	Salicylate_ester_degradation	2.23771	1.16203	0.456656	0.662281	4	11	27	9	5.80474e-08	1.73462e-07	3.90938e-07	1.29589e-07
Metabolism of Aromatic Compounds	carbazol_degradation_cluster	1.06947	0.0968903	0.459303	0.662281	199871	162609	194043	210765	0.0029005	0.00256422	0.00280959	0.00303475
Metabolism of Aromatic Compounds	Quinate_degradation	-1.03745	-0.0530416	0.578469	0.739075	284049	240321	253824	274399	0.00412208	0.00378968	0.00367517	0.003951
Metabolism of Aromatic Compounds	Benzoate_degradation	-1.03398	-0.048209	0.597389	0.742633	281656	254624	283210	259443	0.00408735	0.00401523	0.00410065	0.00373565
Metabolism of Aromatic Compounds	Catechol_branch_of_beta-ketoadipate_pathway	-1.04217	-0.0595893	0.655458	0.786859	57557	54341	52130	60346	0.000835259	0.000856917	0.0007548	0.000868905
Metabolism of Aromatic Compounds	Acetophenone_carboxylase_1	-1.12682	-0.172263	0.87997	0.927339	1287	335	483	991	1.86768e-05	5.2827e-06	6.99345e-06	1.42691e-05
Metabolism of Aromatic Compounds	Chloroaromatic_degradation_pathway	1.0266	0.0378688	0.88646	0.928411	23506	16300	19693	22844	0.000341116	0.000257039	0.000285139	0.000328924
Metabolism of Aromatic Compounds	Gentisare_degradation	-1.01294	-0.0185421	0.974486	0.986111	54523	25971	39268	42842	0.00079123	0.000409543	0.000568569	0.00061687
Metabolism of Aromatic Compounds	p-Hydroxybenzoate_degradation	-1.00501	-0.00721176	0.989812	0.993325	52546	25423	38259	41926	0.00076254	0.000400902	0.000553959	0.000603681
Metabolism of Aromatic Compounds	Protocatechuate_branch_of_beta-ketoadipate_pathway	-1.00167	-0.00240012	0.991373	0.993325	37871	27790	31615	36698	0.000549578	0.000438228	0.00045776	0.000528404
Miscellaneous	Archease	1.03498	0.0496083	0.160169	0.479268	157242	141212	159990	163201	0.00228187	0.00222681	0.00231653	0.00234989
Miscellaneous	YbbK	-1.05231	-0.0735582	0.206283	0.483863	120008	114906	117620	116249	0.00174154	0.00181198	0.00170304	0.00167384
Miscellaneous	YaaA	1.46404	0.549955	0.301995	0.559873	1286	1926	2460	2512	1.86622e-05	3.03716e-05	3.56188e-05	3.61696e-05
Miscellaneous	ZZ_gjo_need_homes	1.01965	0.0280792	0.567245	0.73609	621780	544763	624857	618974	0.00902318	0.00859051	0.00904743	0.00891244
Miscellaneous	Luciferases	-1.04053	-0.0573127	0.627317	0.764308	84661	69763	74181	80835	0.00122859	0.00110011	0.00107408	0.00116392
Miscellaneous	Muconate_lactonizing_enzyme_family	1.03711	0.0525736	0.719849	0.835474	40099	43165	44031	46665	0.000581911	0.00068068	0.000637533	0.000671916
Miscellaneous	Synechocystis_experimental	-1.00978	-0.0140363	0.866318	0.922502	190244	159859	180597	181656	0.00276079	0.00252086	0.0026149	0.00261561
Miscellaneous	Conserved_gene_cluster_possibly_involved_in_RNA_metabolism	-1.00001	-1.75229e-05	0.999817	0.999817	45655	44688	48876	45805	0.000662539	0.000704697	0.000707685	0.000659534
Motility and Chemotaxis	Flagellum_in_Campylobacter	1.15971	0.21376	0.0355172	0.479268	65901	59113	75378	76306	0.000956346	0.000932168	0.00109141	0.00109871
Motility and Chemotaxis	Flagellar_motility	1.74009	0.799161	0.0529266	0.479268	100908	79419	174973	152368	0.00146436	0.00125238	0.00253347	0.0021939
Motility and Chemotaxis	Flagellum	1.59539	0.673906	0.0538299	0.479268	175466	130306	266041	242284	0.00254634	0.00205483	0.00385206	0.00348858
Motility and Chemotaxis	Bacterial_Chemotaxis	1.14401	0.194094	0.0905935	0.479268	94895	85724	110355	105845	0.0013771	0.0013518	0.00159785	0.00152403
Motility and Chemotaxis	Archaeal_Flagellum	34.0957	5.09152	0.144621	0.479268	25	62	1938	1230	3.62796e-07	9.77694e-07	2.80607e-05	1.77104e-05
Motility and Chemotaxis	Rhamnolipids_in_Pseudomonas	-1.01828	-0.0261372	0.544657	0.723839	180629	159493	174082	175263	0.00262126	0.00251509	0.00252057	0.00252356
Nitrogen metabolism	Ammonia_assimilation	-1.17917	-0.237769	0.0366579	0.479268	301117	266976	254225	249686	0.00436977	0.00421001	0.00368097	0.00359516
Nitrogen metabolism	Nitrate_and_nitrite_ammonification	-1.11566	-0.157895	0.107018	0.479268	137927	124123	119146	126633	0.00200158	0.00195733	0.00172514	0.00182335
Nitrogen metabolism	Nitrogen_fixation	1.26369	0.337647	0.148115	0.479268	127512	119400	171273	155419	0.00185044	0.00188285	0.00247989	0.00223784
Nitrogen metabolism	Cyanate_hydrolysis	2.43471	1.28375	0.158122	0.479268	2170	1777	5786	4245	3.14907e-05	2.8022e-05	8.37766e-05	6.11226e-05
Nitrogen metabolism	Nitric_oxide_synthase	-1.0478	-0.0673695	0.211378	0.484646	66883	63994	65986	64866	0.000970596	0.00100914	0.000955424	0.000933988
Nitrogen Metabolism	Denitrification	-1.09678	-0.133271	0.319082	0.565539	60347	61832	60404	56455	0.000875747	0.000975045	0.000874601	0.00081288
Nitrogen Metabolism	Allantoin_Utilization	1.1219	0.165941	0.582094	0.739075	5570	7059	7581	7348	8.0831e-05	0.000111315	0.000109767	0.000105802
Nitrogen Metabolism	Dissimilatory_nitrite_reductase	1.06594	0.0921238	0.610527	0.750623	43845	48756	50095	53646	0.000636272	0.000768846	0.000725335	0.000772434
Nitrogen Metabolism	Nitrosative_stress	1.11525	0.157365	0.795793	0.882481	10057	19078	17733	16774	0.000145946	0.000300846	0.00025676	0.000241524
Nucleosides and Nucleotides	De_Novo_Purine_Biosynthesis	1.18129	0.240359	0.0171977	0.479268	105917	98191	124839	127597	0.00153705	0.0015484	0.00180757	0.00183723
Nucleosides and Nucleotides	Purine_conversions	1.08952	0.123687	0.145327	0.479268	204190	198774	226410	233722	0.00296318	0.00313452	0.00327823	0.0033653
Nucleosides and Nucleotides	AMP_to_3-phosphoglycerate	-1.57949	-0.659463	0.18837	0.479268	5530	4585	2632	4061	8.02506e-05	7.2302e-05	3.81092e-05	5.84732e-05
Nucleosides and Nucleotides	Purine_nucleotide_synthesis_regulator	-1.03161	-0.0448933	0.212455	0.484931	834886	748557	806311	799538	0.0121157	0.0118042	0.0116747	0.0115123
Nucleosides and Nucleotides	De_Novo_Pyrimidine_Synthesis	1.04251	0.0600672	0.427396	0.651332	192417	190030	204598	213398	0.00279233	0.00299663	0.00296241	0.00307266
Nucleosides and Nucleotides	Nucleoside_triphosphate_pyrophosphohydrolase_MazG	-1.34407	-0.426604	0.51998	0.707673	1052	552	644	591	1.52665e-05	8.70463e-06	9.3246e-06	8.50965e-06
Nucleosides and Nucleotides	Hydantoin_metabolism	1.0613	0.0858331	0.526686	0.707764	29413	29208	30478	34762	0.000426837	0.000460588	0.000441297	0.000500528
Nucleosides and Nucleotides	Adenosyl_nucleosidases	1.04828	0.0680185	0.596755	0.742633	10398	10925	11474	11990	0.000150894	0.000172279	0.000166134	0.000172641
Nucleosides and Nucleotides	Purine_Utilization	1.0756	0.105137	0.627664	0.764308	66458	76982	82776	79488	0.000964429	0.00121395	0.00119853	0.00114453
Nucleosides and Nucleotides	Ribonucleotide_reduction	-1.01656	-0.023698	0.687402	0.810252	75968	66831	71267	75652	0.00110244	0.00105388	0.00103189	0.00108929
Nucleosides and Nucleotides	Pyrimidine_utilization	-1.01036	-0.0148701	0.743223	0.849141	156698	144431	151787	160231	0.00227398	0.00227757	0.00219775	0.00230712
Nucleosides and Nucleotides	Nudix_proteins_(nucleoside_triphosphate_hydrolases)	-1.03989	-0.0564306	0.799013	0.882541	33692	24492	29429	28855	0.000488933	0.000386221	0.000426108	0.000415475
Phages, Prophages, Transposable elements, Plasmids	Integrons	1.69108	0.757944	0.0922079	0.479268	64672	46554	107514	88330	0.000938511	0.000734122	0.00155672	0.00127184
Phages, Prophages, Transposable elements, Plasmids	Listeria_Pathogenicity_Island_LIPI-1_extended	1.20337	0.26708	0.153176	0.479268	84331	79701	107827	98888	0.0012238	0.00125683	0.00156125	0.00142386
Phages, Prophages, Transposable elements, Plasmids	Conjugative_transposon,_Bacteroidales	-1.23467	-0.304122	0.203638	0.483863	172588	135763	120041	140597	0.00250457	0.00214088	0.0017381	0.00202442
Phages, Prophages, Transposable elements, Plasmids	Phage_capsid_proteins	-1.09446	-0.130217	0.303774	0.559873	27414	27151	24660	27616	0.000397828	0.000428151	0.000357057	0.000397635
Phages, Prophages, Transposable elements, Plasmids	Listeria_phi-A118-like_prophages	-1.04599	-0.0648718	0.327787	0.571382	60807	56237	56877	60277	0.000882422	0.000886816	0.000823533	0.000867912
Phages, Prophages, Transposable elements, Plasmids	IbrA_and_IbrB:_co-activators_of_prophage_gene_expression	-1.13943	-0.188315	0.424457	0.649695	40697	30775	31924	33475	0.000590589	0.000485299	0.000462234	0.000481997
Phages, Prophages, Transposable elements, Plasmids	Staphylococcal_phi-Mu50B-like_prophages	-1.13106	-0.177672	0.491756	0.68749	14610	10655	11032	12242	0.000212018	0.000168021	0.000159734	0.000176269
Phosphorus Metabolism	Alkylphosphonate_utilization	-1.86478	-0.899007	0.103976	0.479268	20	21	14	9	2.90237e-07	3.31154e-07	2.02709e-07	1.29589e-07
Phosphorus Metabolism	Phosphate_metabolism	1.03281	0.04657	0.481196	0.680719	474463	464643	505055	511565	0.00688534	0.00732707	0.00731279	0.00736588
Phosphorus Metabolism	High_affinity_phosphate_transporter_and_control_of_PHO_regulon	1.025	0.0356203	0.653214	0.786859	367573	367393	392518	397431	0.00533417	0.00579351	0.00568334	0.0057225
Photosynthesis	Photosystem_I	1.15125	0.203201	0.188031	0.479268	43481	40177	52289	48526	0.00063099	0.000633561	0.000757103	0.000698712
Photosynthesis	Photosystem_II-type_photosynthetic_reaction_center	1.03327	0.0472233	0.658773	0.788977	33993	32849	34148	38234	0.000493301	0.000518004	0.000494436	0.000550521
Photosynthesis	Chlorosome	-1.0146	-0.0209095	0.799315	0.882541	59355	59160	59302	63186	0.000861351	0.000932909	0.000858645	0.000909798
Photosynthesis	Photosystem_I-type_photosynthetic_reaction_center	-1.01087	-0.0155983	0.829543	0.904148	334568	288339	311716	332501	0.0048552	0.00454689	0.0045134	0.00478759
Potassium metabolism	Glutathione-regulated_potassium-efflux_system_and_associated_functions	1.20196	0.265385	0.161031	0.479268	98900	93033	114853	126778	0.00143522	0.00146706	0.00166298	0.00182544
Potassium metabolism	Potassium_homeostasis	1.10844	0.148531	0.25285	0.525309	322319	329279	370154	387583	0.00467745	0.00519248	0.00535953	0.0055807
Protein Metabolism	Trans-translation_by_stalled_ribosomes	1.67106	0.740767	0.00533165	0.479268	36803	31533	60615	58739	0.00053408	0.000497252	0.000877656	0.000845767
Protein Metabolism	Protein_degradation	1.3094	0.388904	0.00818288	0.479268	61866	58233	82436	82255	0.00089779	0.000918291	0.00119361	0.00118437
Protein Metabolism	Ribosomal_protein_S12p_Asp_methylthiotransferase	1.20307	0.266722	0.0164987	0.479268	27514	25622	33021	33915	0.000399279	0.00040404	0.000478117	0.000488333
Protein Metabolism	Ribosome_SSU_eukaryotic_and_archaeal	1.1038	0.142476	0.0233253	0.479268	30110	27381	32809	33604	0.000436952	0.000431778	0.000475048	0.000483855
Protein Metabolism	Universal_GTPases	1.05609	0.0787353	0.0565045	0.479268	319903	300121	345151	340546	0.00464239	0.00473268	0.00499751	0.00490343
Protein Metabolism	Ribosome_activity_modulation	-1.26488	-0.339001	0.069608	0.479268	83924	75105	62734	68815	0.00121789	0.00118435	0.000908338	0.000990848
Protein Metabolism	Proteolysis_in_bacteria,_ATP-dependent	1.11468	0.156636	0.0821804	0.479268	104760	101174	118558	121983	0.00152026	0.00159544	0.00171662	0.0017564
Protein Metabolism	Ribosome_LSU_eukaryotic_and_archaeal	1.08829	0.122068	0.106144	0.479268	46015	42813	49625	51597	0.000667763	0.000675129	0.00071853	0.000742931
Protein Metabolism	Protein_chaperones	1.07348	0.102293	0.130347	0.479268	100905	94972	111992	108207	0.00146432	0.00149764	0.00162155	0.00155804
Protein Metabolism	Ribosome_LSU_mitochondrial	1.16977	0.226229	0.15751	0.479268	192858	172596	232347	214843	0.00279873	0.00272171	0.0033642	0.00309346
Protein Metabolism	Peptidyl-prolyl_cis-trans_isomerase	1.61366	0.690339	0.15905	0.479268	15141	10068	21343	20955	0.000219724	0.000158765	0.000309029	0.000301725
Protein Metabolism	Proteasome_eukaryotic	1.20448	0.268413	0.178962	0.479268	7832	8114	10033	10122	0.000113657	0.000127952	0.00014527	0.000145744
Protein Metabolism	Proteasome_archaeal	-1.31555	-0.395668	0.216845	0.492742	40303	30022	25321	30407	0.000584871	0.000473425	0.000366628	0.000437822
Protein Metabolism	Programmed_frameshift	-1.07443	-0.103567	0.240035	0.511549	15888	14699	14417	15389	0.000230564	0.000231792	0.000208747	0.000221582
Protein Metabolism	Ribosome_SSU_bacterial	1.03743	0.0530189	0.261128	0.528719	50802	48352	53575	54180	0.000737231	0.000762475	0.000775723	0.000780123
Protein Metabolism	Ribosomal_protein_S5p_acylation	1.07753	0.107728	0.312104	0.563337	114281	95888	114794	121830	0.00165843	0.00151208	0.00166212	0.0017542
Protein Metabolism	Ribosome_LSU_bacterial	1.03782	0.0535506	0.321039	0.565539	92726	84582	94030	98569	0.00134563	0.0013338	0.00136148	0.00141927
Protein Metabolism	Ribosome_biogenesis_bacterial	1.0186	0.0265879	0.349477	0.585144	173891	162057	180825	177465	0.00252348	0.00255552	0.0026182	0.00255527
Protein Metabolism	N-linked_Glycosylation_in_Bacteria	-1.04682	-0.0660095	0.36123	0.591715	1055070	940942	962453	1032388	0.015311	0.014838	0.0139355	0.0148651
Protein Metabolism	Glycine_reductase,_sarcosine_reductase_and_betaine_reductase	1.06519	0.0911112	0.361539	0.591715	52658	53025	60192	57861	0.000764165	0.000836165	0.000871532	0.000833125
Protein Metabolism	Protein_secretion_by_ABC-type_exporters	-1.0903	-0.12472	0.38538	0.612995	25755	21606	21197	24195	0.000373753	0.000340711	0.000306915	0.000348377
Protein Metabolism	Proteasome_bacterial	1.06403	0.0895375	0.433575	0.65821	488439	500900	561733	542627	0.00708816	0.00789882	0.00813344	0.00781314
Protein Metabolism	Translation_elongation_factor_G_family	1.04629	0.0652869	0.482789	0.680719	58320	56703	65541	60567	0.000846331	0.000894164	0.000948981	0.000872087
Protein Metabolism	Inteins	1.04555	0.0642594	0.503151	0.696177	79191	66463	79481	79628	0.00114921	0.00104807	0.00115082	0.00114654
Protein Metabolism	Translation_elongation_factors_eukaryotic_and_archaeal	1.01819	0.0260029	0.570425	0.73609	247911	238757	258850	260345	0.00359765	0.00376502	0.00374794	0.00374864
Protein Metabolism	Putative_TldE-TldD_proteolytic_complex	-1.49058	-0.575873	0.587824	0.739075	1032	2418	1313	1154	1.49762e-05	3.81301e-05	1.90112e-05	1.66161e-05
Protein Metabolism	Translation_initiation_factors_eukaryotic_and_archaeal	1.02676	0.0381025	0.592047	0.742246	23109	22859	24996	24483	0.000335354	0.000360469	0.000361922	0.000352524
Protein Metabolism	GroEL_GroES	1.04416	0.0623399	0.680443	0.809675	9808	10450	10489	11724	0.000142332	0.000164789	0.000151872	0.000168811
Protein Metabolism	Signal_peptidase	1.02115	0.0301952	0.681142	0.809675	13322	11627	12826	13816	0.000193327	0.000183349	0.00018571	0.000198933
Protein Metabolism	Ribosome_LSU_chloroplast	-1.03538	-0.0501543	0.720575	0.835474	194982	206587	210819	196323	0.00282955	0.00325772	0.00305249	0.0028268
Protein Metabolism	tRNA_aminoacylation,_Asp_and_Asn	-1.0177	-0.0253193	0.764065	0.864242	125847	126513	131847	128190	0.00182627	0.00199502	0.00190904	0.00184577
Protein Metabolism	Selenocysteine_metabolism	-1.03642	-0.051611	0.827685	0.904059	17412	20656	19728	18921	0.00025268	0.00032573	0.000285646	0.000272438
Protein Metabolism	tRNA_aminoacylation,_Glu_and_Gln	-1.01554	-0.0222511	0.842713	0.914587	54997	56510	59661	55528	0.000798108	0.000891121	0.000863843	0.000799532
Protein Metabolism	Periplasmic_disulfide_interchange	1.03223	0.0457617	0.876079	0.926139	15502	10317	14581	13128	0.000224963	0.000162691	0.000211121	0.000189026
Protein Metabolism	Thermosome,_archaeal	-1.00518	-0.00745496	0.910262	0.943632	88352	76711	83187	88515	0.00128215	0.00120968	0.00120448	0.0012745
Regulation and Cell signaling	Quorum_Sensing:_Autoinducer-2_Synthesis	1.2329	0.302061	0.0108865	0.479268	8967	8372	11042	11343	0.000130128	0.00013202	0.000159879	0.000163325
Regulation and Cell signaling	Autoinducer_2_(AI-2)_transport_and_processing_(lsrACDBFGE_operon)	1.06683	0.093337	0.0239702	0.479268	199221	184518	214922	213670	0.00289107	0.00290971	0.0031119	0.00307658
Regulation and Cell signaling	Regulatory_Intramembrane_Proteolysis_Pathways	1.13804	0.186555	0.0249633	0.479268	365926	325892	415545	408025	0.00531026	0.00513907	0.00601676	0.00587504
Regulation and Cell signaling	Two-component_regulatory_systems_in_Campylobacter	1.10249	0.140767	0.0633252	0.479268	645418	599959	726151	711358	0.00936621	0.00946091	0.0105141	0.0102426
Regulation and Cell signaling	DNA-binding_regulatory_proteins,_strays	1.349	0.431888	0.075856	0.479268	31526	33792	47962	44557	0.000457501	0.000532875	0.000694451	0.000641564
Regulation and Cell signaling	cAMP_signaling_in_bacteria	1.27307	0.348311	0.183142	0.479268	174047	135639	221850	189339	0.00252574	0.00213893	0.00321221	0.00272624
Regulation and Cell signaling	Murein_hydrolase_regulation_and_cell_death	1.0356	0.0504695	0.260133	0.528719	62500	59168	64689	67290	0.000906991	0.000933035	0.000936645	0.00096889
Regulation and Cell signaling	Pseudomonas_quinolone_signal_PQS	1.0506	0.0712094	0.286698	0.550677	106749	93094	108445	111094	0.00154913	0.00146802	0.0015702	0.00159961
Regulation and Cell signaling	Oxygen_and_light_sensor_PpaA-PpsR	-1.17586	-0.233721	0.441344	0.65821	80181	57221	62558	59112	0.00116357	0.000902333	0.000905789	0.000851137
Regulation and Cell signaling	Toxin-antitoxin_replicon_stabilization_systems	1.03551	0.0503416	0.481505	0.680719	168062	144574	168005	170411	0.00243889	0.00227982	0.00243258	0.0024537
Regulation and Cell signaling	Streptococcal_Mga_Regulon	1.03613	0.0512056	0.509491	0.700895	449268	445513	486384	485603	0.00651971	0.00702541	0.00704245	0.00699206
Regulation and Cell signaling	Biofilm_formation_in_Staphylococcus	1.08164	0.113215	0.567918	0.73609	24621	20140	27530	23014	0.000357296	0.000317593	0.000398612	0.000331372
Regulation and Cell signaling	CytR_regulation	1.03206	0.0455217	0.581824	0.739075	369238	369411	395759	403640	0.00535833	0.00582534	0.00573027	0.0058119
Regulation and Cell signaling	Orphan_regulatory_proteins	1.03942	0.0557731	0.588066	0.739075	370570	378560	407472	409388	0.00537766	0.00596961	0.00589987	0.00589466
Regulation and Cell signaling	Stringent_Response,_(p)ppGpp_metabolism	-1.01161	-0.0166504	0.783813	0.878501	41864	36105	40378	40193	0.000607524	0.000569349	0.000584641	0.000578728
Respiration	Formate_dehydrogenase	-1.33422	-0.415992	0.0205991	0.479268	14278	13865	11358	10745	0.0002072	0.000218641	0.000164455	0.000154714
Respiration	Biogenesis_of_cbb3-type_cytochrome_c_oxidases	-1.04914	-0.069207	0.0616468	0.479268	263581	246617	251539	257705	0.00382505	0.00388897	0.00364208	0.00371062
Respiration	trimethylamine_N-oxide_(TMAO)_reductase	-1.19666	-0.259009	0.0699553	0.479268	17644	16221	14449	15176	0.000256047	0.000255793	0.00020921	0.000218515
Respiration	Terminal_cytochrome_C_oxidases	-1.06352	-0.0888436	0.0758772	0.479268	65519	61162	63005	61716	0.000950802	0.000964479	0.000912262	0.000888632
Respiration	Formate_hydrogenase	1.24681	0.318241	0.0791948	0.479268	33167	32556	42698	43196	0.000481315	0.000513384	0.000618233	0.000621967
Respiration	Terminal_cytochrome_O_ubiquinol_oxidase	-2.70239	-1.43423	0.105112	0.479268	37	38	20	9	5.36939e-07	5.99232e-07	2.89584e-07	1.29589e-07
Respiration	Flavocytochrome_C	1.09799	0.134867	0.107186	0.479268	345123	301558	375542	366903	0.00500837	0.00475535	0.00543755	0.00528293
Respiration	Biogenesis_of_cytochrome_c_oxidases	-1.25172	-0.323913	0.113485	0.479268	329	339	265	295	4.7744e-06	5.34578e-06	3.83699e-06	4.24762e-06
Respiration	Methanophenazine_hydrogenase	1.33158	0.41314	0.11764	0.479268	33906	35419	48099	48788	0.000492039	0.000558531	0.000696435	0.000702485
Respiration	Na(+)-translocating_NADH-quinone_oxidoreductase_and_rnf-like_group_of_electron_transport_complexes	-1.0619	-0.0866484	0.169054	0.479268	53124	47352	49303	49678	0.000770928	0.000746706	0.000713868	0.0007153
Respiration	Terminal_cytochrome_oxidases	-1.14755	-0.198558	0.171258	0.479268	407770	370521	338744	371107	0.0059175	0.00584284	0.00490474	0.00534347
Respiration	Anaerobic_respiratory_reductases	1.08584	0.118807	0.175382	0.479268	123058	119621	138676	137472	0.0017858	0.00188633	0.00200792	0.00197942
Respiration	NiFe_hydrogenase_maturation	2.30686	1.20593	0.182355	0.479268	7584	4878	17870	11987	0.000110058	7.69224e-05	0.000258743	0.000172597
Respiration	Terminal_cytochrome_d_ubiquinol_oxidases	-1.20107	-0.264321	0.210103	0.484646	270782	247797	209750	242251	0.00392955	0.00390757	0.00303701	0.00348811
Respiration	Succinate_dehydrogenase	1.29977	0.378262	0.246812	0.519121	20071	19955	29987	24544	0.000291267	0.000314676	0.000434188	0.000353402
Respiration	Tetrathionate_respiration	-1.14279	-0.192559	0.293879	0.554017	232668	185962	182667	199724	0.00337644	0.00293248	0.00264487	0.00287577
Respiration	V-Type_ATP_synthase	1.05216	0.073352	0.323324	0.565539	227628	222478	245949	250422	0.0033033	0.00350831	0.00356114	0.00360576
Respiration	Soluble_cytochromes_and_functionally_related_electron_carriers	1.02027	0.028953	0.380461	0.610897	190207	170051	189848	194691	0.00276026	0.00268158	0.00274885	0.0028033
Respiration	Ubiquinone_Menaquinone-cytochrome_c_reductase_complexes	-1.11691	-0.159513	0.38725	0.614051	57614	45514	46765	49591	0.000836086	0.000717722	0.00067712	0.000714047
Respiration	Carbon_monoxide_dehydrogenase_maturation_factors	1.25191	0.324125	0.411391	0.640361	15221	20964	25239	22568	0.000220885	0.000330587	0.00036544	0.00032495
Respiration	Coenzyme_F420_hydrogenase	1.49252	0.577747	0.459133	0.662281	2098	4979	6003	5258	3.04459e-05	7.85151e-05	8.69186e-05	7.57085e-05
Respiration	Respiratory_dehydrogenases_1	1.05891	0.0825785	0.461388	0.663047	210953	195033	235467	214532	0.00306132	0.00307553	0.00340937	0.00308899
Respiration	Biogenesis_of_c-type_cytochromes	-1.02578	-0.0367179	0.521376	0.707681	142952	124658	138186	134589	0.0020745	0.00196576	0.00200082	0.00193791
Respiration	CO_Dehydrogenase	-1.04082	-0.057724	0.526999	0.707764	94005	94024	97244	92175	0.00136419	0.00148269	0.00140801	0.0013272
Respiration	H2:CoM-S-S-HTP_oxidoreductase	-1.20681	-0.271193	0.55953	0.73609	20924	29367	20989	23019	0.000303646	0.000463096	0.000303904	0.000331444
Respiration	Membrane-bound_Ni,_Fe-hydrogenase	-1.05576	-0.078287	0.598191	0.742633	22936	19079	19257	22322	0.000332844	0.000300862	0.000278826	0.000321408
Respiration	Hydrogenases	1.04954	0.0697635	0.675829	0.807504	38445	41774	46466	41958	0.000557908	0.000658745	0.00067279	0.000604142
Respiration	Respiratory_Complex_I	1.02848	0.0405106	0.68768	0.810252	70883	58638	70432	68697	0.00102864	0.000924678	0.0010198	0.000989149
Respiration	F0F1-type_ATP_synthase	1.06183	0.0865562	0.75325	0.857728	66348	44995	61157	61830	0.000962832	0.000709538	0.000885504	0.000890273
Respiration	Na+_translocating_decarboxylases_and_related_biotin-dependent_enzymes	1.01482	0.021219	0.868783	0.923195	37833	40126	41280	41781	0.000549027	0.000632757	0.000597701	0.000601593
Respiration	Energy-conserving_hydrogenase_(ferredoxin)	1.00979	0.014061	0.908001	0.94321	74388	60182	68469	73411	0.00107951	0.000949025	0.000991376	0.00105702
Respiration	Carbon_monoxide_induced_hydrogenase	1.02624	0.037362	0.935125	0.957703	30064	46669	43346	39959	0.000436284	0.000735935	0.000627615	0.000575359
RNA Metabolism	Group_II_intron-associated_genes	1.89467	0.921944	0.0919539	0.479268	18188	18650	39722	33486	0.000263942	0.000294097	0.000575143	0.000482156
RNA Metabolism	Transcription_factors_bacterial	1.12046	0.164094	0.0967009	0.479268	91531	79470	101352	98963	0.00132828	0.00125318	0.0014675	0.00142494
RNA Metabolism	Ribonuclease_P_archaeal_and_eukaryal	2001.9	10.9672	0.126419	0.479268	0	0	166	111	0	0	2.40355e-06	1.59826e-06
RNA Metabolism	Transcription_initiation,_bacterial_sigma_factors	1.15404	0.206692	0.136918	0.479268	144636	143063	174533	173534	0.00209894	0.002256	0.0025271	0.00249867
RNA Metabolism	RNA_polymerase_archaeal	1.14844	0.19967	0.157371	0.479268	66840	64096	81805	75719	0.000969972	0.00101075	0.00118447	0.00109026
RNA Metabolism	RNA_polymerase_bacterial	1.14594	0.196535	0.159069	0.479268	66845	64140	81655	75588	0.000970045	0.00101144	0.0011823	0.00108837
RNA Metabolism	RNA_polymerase_II	-1.13258	-0.179611	0.160322	0.479268	8914	7767	8037	7361	0.000129359	0.00012248	0.000116369	0.000105989
RNA Metabolism	RNA_polymerase_I	1.15125	0.203201	0.188031	0.479268	43481	40177	52289	48526	0.00063099	0.000633561	0.000757103	0.000698712
RNA Metabolism	ATP-dependent_RNA_helicases,_bacterial	1.52957	0.613125	0.217971	0.493098	13445	7864	14703	19115	0.000195112	0.000124009	0.000212888	0.000275232
RNA Metabolism	RNA_processing_and_degradation,_bacterial	-1.03551	-0.0503397	0.254725	0.526405	791308	736136	782869	761492	0.0114833	0.0116083	0.0113353	0.0109645
RNA Metabolism	Ribosome_biogenesis_archaeal	-1.02828	-0.0402304	0.257203	0.527888	83301	76718	80241	82667	0.00120885	0.00120979	0.00116183	0.0011903
RNA Metabolism	tRNA_nucleotidyltransferase	1.1263	0.171585	0.28071	0.546925	29378	23994	31296	31474	0.000426329	0.000378368	0.000453141	0.000453185
RNA Metabolism	RNA_polymerase_archaeal_initiation_factors	1.03536	0.0501365	0.281225	0.546925	140472	133203	150633	146148	0.00203851	0.00210051	0.00218104	0.00210434
RNA Metabolism	RNA_polymerase_III	-1.14605	-0.196673	0.37269	0.60222	70963	54923	58196	56370	0.0010298	0.000866095	0.000842631	0.000811656
RNA Metabolism	tRNA_splicing	105.115	6.71583	0.376717	0.606801	8	0	714	144	1.16095e-07	0	1.03381e-05	2.07342e-06
RNA Metabolism	Ribonuclease_H	1.10584	0.145144	0.412894	0.640741	57513	47738	65205	56346	0.00083462	0.000752793	0.000944116	0.00081131
RNA Metabolism	Polyadenylation_bacterial	1.11523	0.157338	0.435554	0.65821	26832	20404	27005	27924	0.000389382	0.000321756	0.000391011	0.00040207
RNA Metabolism	Spliceosome	1.03505	0.049707	0.444827	0.65821	222828	192978	222317	227647	0.00323365	0.00304312	0.00321897	0.00327783
RNA Metabolism	RNA_polymerase_II_initiation_factors	14.993	3.90622	0.444841	0.65821	25	11	60	500	3.62796e-07	1.73462e-07	8.68752e-07	7.19936e-06
RNA Metabolism	tRNA_processing	1.01381	0.0197938	0.563618	0.73609	173106	153993	171564	175334	0.00251209	0.00242836	0.00248411	0.00252459
RNA Metabolism	Queuosine-Archaeosine_Biosynthesis	-1.03733	-0.0528709	0.569503	0.73609	247271	207880	226113	232344	0.00358836	0.00327811	0.00327393	0.00334546
RNA Metabolism	Exosome	1.01279	0.0183366	0.584788	0.739075	546093	519791	566172	564636	0.00792482	0.00819672	0.00819771	0.00813004
RNA Metabolism	Wyeosine-MimG_Biosynthesis	1.02151	0.0306994	0.822493	0.90032	16669	17737	19031	17867	0.000241898	0.000279699	0.000275554	0.000257262
RNA Metabolism	Transcription_factors_cyanobacterial_RpoD-like_sigma_factors	1.07803	0.108398	0.848559	0.915078	7	8	11	6	1.01583e-07	1.26154e-07	1.59271e-07	8.63923e-08
RNA Metabolism	RNA_3'-terminal_phosphate_cyclase	1.02739	0.0389823	0.875137	0.926139	5782	7017	7055	6788	8.39075e-05	0.000110653	0.000102151	9.77385e-05
RNA Metabolism	Rrf2_family_transcriptional_regulators	-1.02	-0.0285705	0.923063	0.94917	4624	5889	5550	5311	6.71028e-05	9.28651e-05	8.03595e-05	7.64716e-05
Secondary Metabolism	Auxin_biosynthesis	1.4676	0.553454	0.00206762	0.479268	16771	15310	24702	24574	0.000243378	0.000241427	0.000357665	0.000353834
Secondary Metabolism	Phytosterol_biosynthesis	-1.19768	-0.260244	0.0101814	0.479268	64263	57707	52456	54097	0.000932575	0.000909996	0.000759521	0.000778928
Secondary Metabolism	Phenylpropanoids_general_biosynthesis	-1.30496	-0.384007	0.0123557	0.479268	81516	77786	62194	65697	0.00118295	0.00122663	0.000900519	0.000945953
Secondary Metabolism	Phenazine_biosynthesis	1.12982	0.176092	0.0186044	0.479268	10608	10023	12054	12360	0.000153942	0.000158055	0.000174532	0.000177968
Secondary Metabolism	Tannin_biosynthesis	-1.14424	-0.194395	0.0349199	0.479268	385909	347569	340822	329851	0.00560025	0.0054809	0.00493483	0.00474943
Secondary Metabolism	Auxin_degradation	-1.1279	-0.173635	0.0573048	0.479268	41101	36913	35271	37101	0.000596452	0.000582091	0.000510696	0.000534207
Secondary Metabolism	Octadecanoids	-1.32644	-0.407562	0.062615	0.479268	73508	69587	53625	59383	0.00106674	0.00109734	0.000776447	0.000855039
Secondary Metabolism	Flavanone_biosynthesis	1.2395	0.309762	0.0800366	0.479268	26637	23049	32160	32225	0.000386552	0.000363466	0.000465651	0.000463999
Secondary Metabolism	Steroid_sulfates	-1.29123	-0.368743	0.12895	0.479268	6295	5157	4743	4518	9.13521e-05	8.13221e-05	6.86748e-05	6.50534e-05
Secondary Metabolism	Biflavanoid_biosynthesis	-1.30427	-0.38324	0.205433	0.483863	39918	30195	25881	30175	0.000579284	0.000476153	0.000374736	0.000434481
Secondary Metabolism	Apigenin_derivatives	-1.0828	-0.114771	0.221597	0.499083	104790	102048	99463	100733	0.0015207	0.00160922	0.00144014	0.00145043
Secondary Metabolism	Phenylpropionate_Degradation	1.02774	0.0394756	0.266154	0.533357	368914	348997	389621	383147	0.00535363	0.00550342	0.0056414	0.00551683
Secondary Metabolism	Cannabinoid_biosynthesis	-1.02	-0.0285675	0.279061	0.546925	165754	155792	163459	166684	0.0024054	0.00245672	0.00236675	0.00240004
Secondary Metabolism	Alkaloid_biosynthesis_from_L-lysine	-1.12805	-0.173836	0.344673	0.585144	27869	23762	21845	26002	0.000404431	0.000374709	0.000316298	0.000374396
Secondary Metabolism	Caffeic_acid_derivatives	1.14065	0.189862	0.368566	0.597453	13135	14731	17283	16123	0.000190613	0.000232297	0.000250244	0.000232151
Secondary Metabolism	Cinnamic_Acid_Degradation	1.04984	0.070164	0.605772	0.748393	119451	95554	117882	117713	0.00173346	0.00150682	0.00170684	0.00169492
Secondary Metabolism	Quinolinic_acid_and_its_derivatives	1.03904	0.0552555	0.63803	0.775077	233646	243074	256268	263580	0.00339064	0.0038331	0.00371055	0.00379522
Stress Response	Dimethylarginine_metabolism	-1.12115	-0.164976	0.0624637	0.479268	64616	59567	57108	58847	0.000937698	0.000939327	0.000826878	0.000847322
Stress Response	Rubrerythrin	-1.10127	-0.139173	0.0716543	0.479268	185642	167489	163990	171551	0.00269401	0.00264118	0.00237444	0.00247012
Stress Response	Glutathione:_Biosynthesis_and_gamma-glutamyl_cycle	-1.11721	-0.159903	0.0792478	0.479268	23460	20689	20354	20977	0.000340448	0.00032625	0.00029471	0.000302042
Stress Response	Ectoine_biosynthesis_and_regulation	-1.26841	-0.343022	0.143394	0.479268	15798	16042	11977	14360	0.000229258	0.00025297	0.000173417	0.000206766
Stress Response	Glutathione:_Non-redox_reactions	-1.13581	-0.183721	0.150319	0.479268	47544	47412	42436	45231	0.000689952	0.000747652	0.000614439	0.000651269
Stress Response	D-tyrosyl-tRNA(Tyr)_deacylase	-1.18202	-0.241253	0.154636	0.479268	2712	2370	2376	2119	3.93561e-05	3.73731e-05	3.44026e-05	3.05109e-05
Stress Response	Acid_resistance_mechanisms	1.10171	0.139739	0.166701	0.479268	17290	16498	20070	18922	0.00025091	0.000260161	0.000290597	0.000272453
Stress Response	Glutathione_analogs:_mycothiol	-1.23698	-0.306824	0.180203	0.479268	138438	110737	96667	113631	0.00200899	0.00174624	0.00139966	0.00163614
Stress Response	Glutaredoxins	1.04121	0.0582585	0.189228	0.479268	278658	264229	296823	295243	0.00404384	0.00416669	0.00429776	0.00425112
Stress Response	Bacterial_hemoglobins	-1.05664	-0.0794781	0.19267	0.479268	197145	182865	184173	192378	0.00286094	0.00288364	0.00266668	0.00277
Stress Response	Universal_stress_protein_family	1.06614	0.0923906	0.194554	0.479268	60172	57767	67303	64426	0.000873207	0.000910943	0.000974493	0.000927652
Stress Response	SigmaB_stress_responce_regulation	1.30671	0.385937	0.236542	0.508743	10648	9653	15114	12639	0.000154522	0.000152221	0.000218839	0.000181985
Stress Response	Heat_shock_dnaK_gene_cluster_extended	1.02973	0.0422652	0.273566	0.543466	262918	235390	267339	269488	0.00381543	0.00371193	0.00387085	0.00388028
Stress Response	Betaine_biosynthesis_from_glycine	-1.21996	-0.286837	0.282596	0.546925	18693	20955	15868	18298	0.00027127	0.000330445	0.000229756	0.000263468
Stress Response	Oxidative_stress	1.11889	0.162073	0.314067	0.564878	77250	81799	95513	91303	0.00112104	0.00128991	0.00138295	0.00131465
Stress Response	Glutathione-dependent_pathway_of_formaldehyde_detoxification	-1.46873	-0.554567	0.334733	0.578408	16279	10287	9212	9578	0.000236238	0.000162218	0.000133382	0.000137911
Stress Response	Glutathionylspermidine_and_Trypanothione	1.0299	0.0425008	0.404359	0.631345	446308	429796	468764	476658	0.00647676	0.00677756	0.00678732	0.00686327
Stress Response	Choline_and_Betaine_Uptake_and_Betaine_Biosynthesis	-1.0955	-0.131586	0.425046	0.649695	85136	68881	68415	78389	0.00123548	0.0010862	0.000990594	0.0011287
Stress Response	Flavohaemoglobin	-1.05713	-0.0801543	0.447636	0.65976	163667	137404	148759	148798	0.00237511	0.00216676	0.00215391	0.0021425
Stress Response	Redox-dependent_regulation_of_nucleus_processes	1.09684	0.133353	0.45452	0.662281	26317	20419	25320	28159	0.000381908	0.000321992	0.000366613	0.000405454
Stress Response	Glutathione:_Redox_cycle	-1.28328	-0.359837	0.512714	0.703427	11003	6281	6230	7737	0.000159674	9.90467e-05	9.02054e-05	0.000111403
Stress Response	Hfl_operon	-1.01843	-0.0263507	0.883326	0.927912	18600	20821	20214	20470	0.00026992	0.000328332	0.000292682	0.000294742
sulfur metabolism	Utilization_of_glutathione_as_a_sulphur_source	-1.46951	-0.555332	0.0541495	0.479268	97358	93781	63197	73115	0.00141285	0.00147886	0.000915042	0.00105276
sulfur metabolism	Sulfate_reduction-associated_complexes	2.01362	1.00979	0.0677701	0.479268	3058	4014	8259	6753	4.43772e-05	6.32978e-05	0.000119584	9.72346e-05
sulfur metabolism	Alkanesulfonate_assimilation	-1.16254	-0.217276	0.0875765	0.479268	111976	96382	90773	96595	0.00162498	0.00151987	0.00131432	0.00139084
Sulfur Metabolism	Taurine_Utilization	-1.21996	-0.286837	0.282596	0.546925	18693	20955	15868	18298	0.00027127	0.000330445	0.000229756	0.000263468
Sulfur Metabolism	Alkanesulfonates_Utilization	-1.21473	-0.280636	0.292312	0.554017	18717	21023	16005	18389	0.000271618	0.000331517	0.000231739	0.000264778
Sulfur Metabolism	Thioredoxin-disulfide_reductase	1.05247	0.0737853	0.296847	0.557546	126313	123198	140168	135039	0.00183304	0.00194274	0.00202952	0.00194439
Sulfur Metabolism	Sulfur_oxidation	1.13281	0.179906	0.306885	0.559873	44517	43800	48739	56154	0.000646024	0.000690693	0.000705701	0.000808546
Sulfur Metabolism	Galactosylceramide_and_Sulfatide_metabolism	-1.08438	-0.116864	0.419398	0.644935	449535	365368	398248	386350	0.00652359	0.00576158	0.00576631	0.00556295
Virulence, Disease and Defense	Adhesion_of_Campylobacter	-1.15456	-0.20734	0.00472603	0.479268	91128	84871	79195	80418	0.00132244	0.00133835	0.00114668	0.00115792
Virulence, Disease and Defense	Multidrug_Resistance_Efflux_Pumps	-1.0168	-0.0240335	0.0229718	0.479268	651470	599097	642589	644843	0.00945404	0.00944731	0.00930417	0.00928492
Virulence, Disease and Defense	Copper_homeostasis:_copper_tolerance	1.13413	0.181583	0.0613148	0.479268	102443	89757	115145	112793	0.00148664	0.0014154	0.00166721	0.00162408
Virulence, Disease and Defense	Cytolysin_and_Lipase_operon_in_Vibrio	1.08779	0.121396	0.10162	0.479268	78595	72808	87221	85196	0.00114056	0.00114813	0.00126289	0.00122671
Virulence, Disease and Defense	Methicillin_resistance_in_Staphylococci	1.11411	0.155898	0.136836	0.479268	50657	45965	57589	55055	0.000735127	0.000724834	0.000833842	0.000792722
Virulence, Disease and Defense	Streptolysin_S_Biosynthesis_and_Transport	1.03003	0.042689	0.142616	0.479268	348281	325229	362657	363758	0.0050542	0.00512862	0.00525098	0.00523765
Virulence, Disease and Defense	Multidrug_Resistance,_2-protein_version_Found_in_Gram-positive_bacteria	1.41741	0.503262	0.156214	0.479268	17095	18961	29500	24190	0.00024808	0.000299001	0.000427136	0.000348305
Virulence, Disease and Defense	Resistance_to_fluoroquinolones	1.18724	0.247617	0.162433	0.479268	137300	125957	169845	157271	0.00199248	0.00198625	0.00245922	0.0022645
Virulence, Disease and Defense	Listeria_surface_proteins:_Internalin-like_proteins	-1.29025	-0.367654	0.163661	0.479268	7258	7374	6543	5349	0.000105327	0.000116282	9.47374e-05	7.70188e-05
Virulence, Disease and Defense	Prophage-encoded_Exotoxins	1.07031	0.098032	0.17408	0.479268	38330	36780	42147	42078	0.000556239	0.000579993	0.000610255	0.000605869
Virulence, Disease and Defense	Streptococcus_pyogenes_recombinatorial_zone	1.19968	0.262654	0.223128	0.500318	144672	158104	202066	179458	0.00209946	0.00249318	0.00292575	0.00258397
Virulence, Disease and Defense	Type_4_secretion_and_conjugative_transfer	-1.11304	-0.154504	0.264355	0.531845	258402	245984	223667	251104	0.00374989	0.00387898	0.00323852	0.00361558
Virulence, Disease and Defense	MLST	1.09372	0.12924	0.271258	0.541452	42845	39505	45182	49114	0.00062176	0.000622964	0.000654199	0.000707179
Virulence, Disease and Defense	Arsenic_resistance	-1.20251	-0.266047	0.274402	0.543466	11301	8742	9026	8357	0.000163998	0.000137855	0.000130689	0.00012033
Virulence, Disease and Defense	Beta-lactamase	1.12125	0.165103	0.305789	0.559873	48249	38525	48972	52586	0.000700182	0.000607511	0.000709075	0.000757171
Virulence, Disease and Defense	Resistance_to_Vancomycin	-1.07912	-0.10986	0.317129	0.565539	40982	41204	38598	41279	0.000594725	0.000649756	0.000558868	0.000594365
Virulence, Disease and Defense	Bacteriocin-like_peptides_Blp	1.0983	0.135275	0.335227	0.578408	14847	12087	15101	15788	0.000215457	0.000190603	0.00021865	0.000227327
Virulence, Disease and Defense	Aminoglycoside_adenylyltransferases	1.00698	0.0100321	0.359867	0.591715	48499	44961	48906	49626	0.00070381	0.000709002	0.000708119	0.000714551
Virulence, Disease and Defense	Mercuric_reductase	-1.27687	-0.35261	0.360305	0.591715	2839	2050	1638	2352	4.11992e-05	3.2327e-05	2.37169e-05	3.38658e-05
Virulence, Disease and Defense	Cobalt-zinc-cadmium_resistance	1.0194	0.0277164	0.492994	0.68749	501609	479324	515878	531726	0.00727928	0.00755858	0.0074695	0.00765618
Virulence, Disease and Defense	Copper_homeostasis	1.03694	0.0523351	0.516125	0.706203	413466	411281	446448	450234	0.00600016	0.0064856	0.00646421	0.00648279
Virulence, Disease and Defense	Multidrug_efflux_pump_in_Campylobacter_jejuni_(CmeABC_operon)	-1.03085	-0.0438322	0.624082	0.7636	313008	263336	295023	289126	0.00454233	0.00415261	0.0042717	0.00416305
Virulence, Disease and Defense	Mercury_resistance_operon	1.02055	0.02934	0.758537	0.86182	342505	349410	366182	374590	0.00497038	0.00550994	0.00530202	0.00539362
Virulence, Disease and Defense	Multidrug_Resistance,_Tripartite_Systems_Found_in_Gram_Negative_Bacteria	1.10468	0.143624	0.7853	0.878501	61732	30701	51096	54491	0.000895846	0.000484132	0.000739829	0.000784601
Virulence, Disease and Defense	Listeria_surface_proteins:_LPXTG_motif	1.02494	0.035539	0.821587	0.90032	23963	18538	22451	22986	0.000347748	0.00029233	0.000325072	0.000330969
