# Supplementary material for: Microbial Metabolism Shifts Towards an Adverse Profile with Supplementary Iron in the TIM-2 In vitro Model of the Human Colon
Source: Front Microbiol. 2016 Jan 6;6:1481. doi: 10.3389/fmicb.2015.01481 (PMC4701948; doi:10.3389/fmicb.2015.01481)
Supplement: Supplementary file 1 [file DataSheet1.zip › Supplementary material/Supplementary Table 5.xlsx]

## Sheet: results
KEGG ID	KEGG ortholog name	Pathways for this ortholog	lowFe	50FeS	log_ratio	2log ratio	ratio	P-value	P-value FDR corrected
K10901	BLM, RECQL3, SGS1 bloom syndrome protein [EC: 3.6.4.12]	map03440	0	6.07322e-06	3.78349	12.5684825445256	6074.22	0.0885537	0.489213
K00584	mtrH tetrahydromethanopterin S-methyltransferase subunit H [EC: 2.1.1.86]	map00680	0	4.64846e-06	3.6674	12.1828466477856	4649.46	0.0555385	0.471743
K02658	pilH twitching motility two-component system response regulator PilH	map02020	0	4.41665e-06	3.64519	12.1090623082004	4417.65	0.0285846	0.460608
K08979	K08979 putative membrane protein		0	3.78035e-06	3.57765	11.8846852699001	3781.35	0.0745044	0.483928
K02930	RP-L4e, RPL4 large subunit ribosomal protein L4e		0	3.07464e-06	3.48793	11.5866690401996	3075.64	0.0914571	0.494197
K03124	TFIIB, GTF2B, SUA7, tfb transcription initiation factor TFIIB		0	3.03333e-06	3.48206	11.5671612693768	3034.33	0.00601015	0.419856
K00320	mer coenzyme F420-dependent N5,N10-methenyltetrahydromethanopterin reductase [EC: 1.5.99.11]	map00680	0	2.83156e-06	3.45218	11.4678929124943	2832.56	0.0381534	0.460608
K00202	E1.2.99.5C, fwdC, fmdC formylmethanofuran dehydrogenase subunit C [EC: 1.2.99.5]	map00680	0	2.6958e-06	3.43085	11.3970322597625	2696.8	0.144037	0.520035
K05614	SLC1A3, EAAT1 solute carrier family 1 (glial high affinity glutamate transporter), member 3		1.07824e-08	3.10606e-05	3.42099	11.3642802511798	2636.27	0.0144322	0.433231
K06944	K06944		0	2.61593e-06	3.41779	11.3536572611574	2616.93	0.0458629	0.462989
K04801	rfcS replication factor C small subunit		0	2.59163e-06	3.41374	11.3402005216747	2592.63	0.0778347	0.483928
K05617	SLC1A6, EAAT4 solute carrier family 1 (high affinity aspartate/glutamate transporter), member 6		1.13578e-08	3.10362e-05	3.39994	11.2943613599261	2511.55	0.0156697	0.44059
K03237	EIF2S1 translation initiation factor 2 subunit 1		0	2.45791e-06	3.39074	11.263805481552	2458.91	0.0980348	0.494469
K07055	TRM12, TYW2 tRNA wybutosine-synthesizing protein 2 [EC:2.1.1.-]		0	2.26081e-06	3.35446	11.1432599377278	2261.81	0.0603955	0.47394
K00319	mtd methylenetetrahydromethanopterin dehydrogenase [EC: 1.5.99.9]	map00680	0	2.00417e-06	3.30215	10.9695101861982	2005.17	0.145315	0.520035
K09011	cimA D-citramalate synthase [EC: 2.3.1.182]	map00290	0	1.93765e-06	3.2875	10.9208359450337	1938.65	0.102239	0.495936
K02987	RP-S4e, RPS4 small subunit ribosomal protein S4e		0	1.9284e-06	3.28542	10.9139373704098	1929.4	0.123043	0.502217
K02323	DPB2 DNA polymerase II small subunit [EC: 2.7.7.7]	map00230 map00240	0	1.89679e-06	3.27825	10.890107886686	1897.79	0.178713	0.540561
K04802	PCNA proliferating cell nuclear antigen	map03030 map03410 map03420 map03430 map04110	0	1.85252e-06	3.268	10.8560532997814	1853.52	0.122331	0.502217
K09733	K09733 hypothetical protein		0	1.78634e-06	3.25221	10.8035955074106	1787.34	0.0674664	0.477745
K03539	RPP1, RPP30 ribonuclease P/MRP protein subunit RPP1 [EC: 3.1.26.5]		0	1.77675e-06	3.24987	10.7958348693577	1777.75	0.109533	0.499957
K00555	TRMT1, trm1 tRNA (guanine26-N2/guanine27-N2)-dimethyltransferase [EC: 2.1.1.216]		0	1.77635e-06	3.24977	10.7955106862812	1777.35	0.125263	0.503924
K07388	K07388 hydrogenase expression/formation protein		0	1.75948e-06	3.24563	10.7817546964872	1760.48	0.0217162	0.448659
K07123	K07123		0	1.74155e-06	3.24119	10.7669835520125	1742.55	0.102252	0.495936
K03167	top6B DNA topoisomerase VI subunit B [EC: 5.99.1.3]		0	1.72262e-06	3.23644	10.7512290928365	1723.62	0.0526078	0.466384
K06863	purP 5-formaminoimidazole-4-carboxamide-1-(beta)-D-ribofuranosyl 5'-monophosphate synthetase [EC:6.3.4.-]	map00230	0	1.71881e-06	3.23548	10.7480335801704	1719.81	0.0973733	0.494286
K06034	K06034, comD sulfopyruvate decarboxylase subunit alpha [EC: 4.1.1.79]	map00680	0	1.70256e-06	3.23136	10.7343401677144	1703.56	0.0378119	0.460608
K03051	rpoF DNA-directed RNA polymerase subunit F [EC: 2.7.7.6]	map00230 map00240 map03020	0	1.69109e-06	3.22842	10.7245899060427	1692.09	0.0264889	0.460608
K00855	PRK, prkB phosphoribulokinase [EC: 2.7.1.19]	map00710	0	1.59274e-06	3.20242	10.6382008122411	1593.74	0.278483	0.612636
K09722	K09722, pps 4-phosphopantoate---beta-alanine ligase [EC: 6.3.2.36]	map00770	0	1.4853e-06	3.17211	10.5375096945976	1486.3	0.159443	0.528255
K04483	radA DNA repair protein RadA		0	1.4389e-06	3.15833	10.4917570606609	1439.9	0.0383737	0.460608
K05979	E3.1.3.71, comB 2-phosphosulfolactate phosphatase [EC: 3.1.3.71]	map00680	0	1.41159e-06	3.15002	10.4641266179408	1412.59	0.12028	0.502217
K08097	E4.4.1.19, comA phosphosulfolactate synthase [EC: 4.4.1.19]	map00680	0	1.39411e-06	3.14461	10.4461634069448	1395.11	0.0900846	0.491204
K08060	CIITA class II, major histocompatibility complex, transactivator	map04612 map05340	0	1.21664e-06	3.08552	10.2498672360877	1217.64	0.0350714	0.460608
K05715	2PGK 2-phosphoglycerate kinase [EC:2.7.2.-]		0	1.18559e-06	3.0743	10.2126111377711	1186.59	0.227572	0.578263
K08793	STK32, YANK serine/threonine kinase 32 [EC: 2.7.11.1]		7.32134e-09	9.84318e-06	3.07299	10.2082394584608	1183	0.0155128	0.44059
K03682	-		0	1.16091e-06	3.06517	10.1822882713057	1161.91	0.072283	0.483517
K09738	K09738 hypothetical protein		0	1.15612e-06	3.06338	10.1763282812848	1157.12	0.196268	0.554875
K00577	E2.1.1.86A, mtrA tetrahydromethanopterin S-methyltransferase subunit A [EC: 2.1.1.86]	map00680	0	1.09059e-06	3.03806	10.0922091637986	1091.59	0.0771864	0.483928
K07728	K07728 putative transcriptional regulator		0	1.07462e-06	3.03166	10.0709588480606	1075.62	0.0461164	0.462989
K01479	E3.5.3.8, hutG formiminoglutamase [EC: 3.5.3.8]	map00340	0	1.07378e-06	3.03132	10.0698251780862	1074.78	0.157169	0.527883
K03421	mcrC methyl-coenzyme M reductase subunit C	map00680	0	1.04176e-06	3.01818	10.0261865050198	1042.76	0.059322	0.47394
K03579	hrpB ATP-dependent helicase HrpB [EC: 3.6.4.13]		4.22635e-08	4.48328e-05	3.01548	10.0172221078304	1036.3	0.0259763	0.460608
K04484	radB DNA repair protein RadB		0	1.02653e-06	3.0118	10.0049716973538	1027.53	0.103463	0.495936
K07254	atrm56 tRNA (cytidine56-2'-O)-methyltransferase [EC: 2.1.1.206]		0	1.02426e-06	3.01083	10.0017724643191	1025.26	0.00188359	0.419856
K09003	K09003 hypothetical protein		0	9.98074e-07	2.9996	9.96444785739392	999.074	0.0306637	0.460608
K06914	K06914		0	9.62443e-07	2.98383	9.91205583364134	963.443	0.0301786	0.460608
K09142	K09142 hypothetical protein		0	9.59453e-07	2.98248	9.90757150985888	960.453	0.0190195	0.448659
K03433	psmB, prcB proteasome beta subunit [EC: 3.4.25.1]	map03050	0	9.46983e-07	2.9768	9.88871759862475	947.983	0.126191	0.503924
K02589	nifHD1, nifI1 nitrogen regulatory protein PII 1		0	9.32013e-07	2.96989	9.86575263625795	933.013	0.175729	0.537104
K07730	K07730 putative transcriptional regulator		0	9.27271e-07	2.96767	9.8584029377849	928.271	0.0318503	0.460608
K07558	K07558, cca tRNA nucleotidyltransferase (CCA-adding enzyme) [EC: 2.7.7.72]		0	9.07354e-07	2.95826	9.8271105991836	908.354	0.102729	0.495936
K06862	ehbQ energy-converting hydrogenase B subunit Q	map00680	0	8.9899e-07	2.95424	9.81376546349206	899.99	0.0383737	0.460608
K06587	ITGA11 integrin alpha 11	map04510 map04810	0	8.80462e-07	2.9452	9.78375495814283	881.462	0.213228	0.566256
K09946	K09946 hypothetical protein		0	8.76152e-07	2.94308	9.77668373030137	877.152	0.5	0.691429
K05782	benE benzoate membrane transport protein		0	8.71955e-07	2.94099	9.76976369600993	872.955	0.5	0.691429
K03265	ETF1, ERF1 peptide chain release factor subunit 1		3.88148e-09	4.15518e-06	2.93014	9.73372503752647	851.419	0.0772319	0.483928
K03919	alkB alkylated DNA repair protein [EC:1.14.11.-]		0	8.47105e-07	2.92845	9.72809841404059	848.105	0.5	0.691429
K08851	TP53RK, PRPK, BUD32 TP53 regulating kinase [EC: 2.7.11.1]		0	8.35198e-07	2.92231	9.70770080822888	836.198	0.165087	0.532106
K00201	E1.2.99.5B, fwdB, fmdB formylmethanofuran dehydrogenase subunit B [EC: 1.2.99.5]	map00680	3.30611e-09	3.59694e-06	2.92197	9.70656994091488	835.543	0.129193	0.506267
K09723	K09723 hypothetical protein		0	8.32941e-07	2.92114	9.70380169875734	833.941	0.0748491	0.483928
K03047	rpoD DNA-directed RNA polymerase subunit D [EC: 2.7.7.6]	map00230 map00240 map03020	0	8.26276e-07	2.91765	9.69222517651461	827.276	0.145453	0.520035
K02866	RP-L10e, RPL10 large subunit ribosomal protein L10e		0	7.96797e-07	2.90189	9.63987753126471	797.797	0.018649	0.448659
K07178	RIOK1 RIO kinase 1 [EC: 2.7.11.1]		0	7.71022e-07	2.88763	9.59249776176281	772.022	0.014471	0.433231
K03678	RRP45, EXOSC9 exosome complex component RRP45		0	7.55983e-07	2.87909	9.56411712126534	756.983	0.00950832	0.419856
K07585	K07585 hypothetical protein		0	7.48174e-07	2.87458	9.54915675299974	749.174	0.0727328	0.483547
K11473	glcF glycolate oxidase iron-sulfur subunit	map00630	0	7.47637e-07	2.87427	9.54812266420354	748.637	0.0099409	0.419856
K03133	TAF9B, TAF9 transcription initiation factor TFIID subunit 9B		0	7.41497e-07	2.87069	9.53624137933046	742.497	0.12126	0.502217
K05601	E1.7.99.1, hcp hydroxylamine reductase [EC: 1.7.99.1]	map00910	0	7.23308e-07	2.85992	9.50046044557632	724.308	0.0811512	0.484666
K10896	FANCM fanconi anemia group M protein		3.30611e-09	3.11271e-06	2.85919	9.49803277402588	723.091	0.050274	0.466136
K07466	RFA1, RPA1, rpa replication factor A1	map03030 map03420 map03430 map03440	3.43986e-09	3.2082e-06	2.85903	9.49748319935904	722.815	0.126134	0.503924
K09141	K09141 hypothetical protein		0	7.18805e-07	2.85721	9.49146232855115	719.805	0.0442734	0.460608
K06928	K06928 nucleoside-triphosphatase THEP1 [EC: 3.6.1.15]	map00230 map00730	3.30611e-09	3.02773e-06	2.84718	9.4581125369801	703.357	0.315295	0.647413
K01499	mch methenyltetrahydromethanopterin cyclohydrolase [EC: 3.5.4.27]	map00680	0	6.95439e-07	2.84288	9.44385302043768	696.439	0.200923	0.556742
K07463	K07463 archaea-specific RecJ-like exonuclease		9.91832e-09	7.45608e-06	2.83441	9.41571535910714	682.987	0.073491	0.483928
K03045	rpoB2 DNA-directed RNA polymerase subunit B" [EC: 2.7.7.6]	map00230 map00240 map03020	3.43986e-09	2.93339e-06	2.82015	9.36832850520021	660.918	0.0459777	0.462989
K09119	K09119 hypothetical protein		0	6.37816e-07	2.80538	9.31925618111519	638.816	0.049036	0.465727
K02877	RP-L15e, RPL15 large subunit ribosomal protein L15e		0	6.25506e-07	2.79693	9.29118415024265	626.506	0.00545164	0.419856
K07151	STT3 dolichyl-diphosphooligosaccharide--protein glycosyltransferase [EC: 2.4.99.18]	map00510 map00513	6.87972e-09	4.8669e-06	2.79083	9.27093808829476	617.775	0.0605085	0.47394
K07803	zraP zinc resistance-associated protein	map02020	0	5.59242e-07	2.74838	9.12990719852863	560.242	0.220326	0.574968
K00809	E2.5.1.46, dys1 deoxyhypusine synthase [EC: 2.5.1.46]		0	5.54143e-07	2.74441	9.11671671935	555.143	0.126969	0.504941
K03057	tfs transcription elongation factor		0	5.49253e-07	2.74056	9.10395054262235	550.253	0.122331	0.502217
K06296	gerKB spore germination protein KB		0	5.46171e-07	2.73812	9.09584749307952	547.171	0.223707	0.577642
K11261	E1.2.99.5E, fmdE formylmethanofuran dehydrogenase subunit E [EC: 1.2.99.5]	map00680	0	5.40825e-07	2.73386	9.08168220744022	541.825	0.0980348	0.494469
K08096	gch3 GTP cyclohydrolase IIa [EC: 3.5.4.29]	map00740	3.43986e-09	2.32978e-06	2.72013	9.03607955729854	524.966	0.121788	0.502217
K07582	-		0	5.1818e-07	2.71532	9.02009036483693	519.18	0.00950832	0.419856
K07572	K07572 putative nucleotide binding protein		0	5.14934e-07	2.71259	9.01104284521971	515.934	0.0771864	0.483928
K05996	cpt carboxypeptidase T [EC: 3.4.17.18]		3.43986e-09	2.24277e-06	2.70361	8.98119120252099	505.368	0.272083	0.608556
K03725	K03725 archaea-specific helicase [EC:3.6.1.-]		6.87972e-09	3.92087e-06	2.69698	8.95918210448705	497.717	0.0440942	0.460608
K03795	cbiX sirohydrochlorin cobaltochelatase [EC: 4.99.1.3]	map00860	3.43986e-09	2.20692e-06	2.69661	8.95795867650914	497.295	0.0910965	0.493354
K03239	EIF2B1 translation initiation factor eIF-2B subunit alpha		3.30611e-09	2.13171e-06	2.69485	8.95208974479554	495.276	0.0106705	0.419856
K07094	pcrB putative glycerol-1-phosphate prenyltransferase [EC:2.5.1.-]		0	4.81535e-07	2.68353	8.91448968989498	482.535	0.0612916	0.47394
K03242	EIF2S3 translation initiation factor 2 subunit 3		3.88148e-09	2.30872e-06	2.67501	8.88618816855972	473.161	0.0194606	0.448659
K00830	AGXT alanine-glyoxylate transaminase / serine-glyoxylate transaminase / serine-pyruvate transaminase [EC: 2.6.1.51]	map00260 map00630 map00680	0	4.66339e-07	2.66963	8.86832467459845	467.339	0.115819	0.499957
K09495	CCT3, TRIC5 T-complex protein 1 subunit gamma		6.87972e-09	3.67948e-06	2.66939	8.86753442521989	467.083	0.07749	0.483928
K05931	CARM1, PRMT4 histone-arginine methyltransferase CARM1 [EC: 2.1.1.125]		0	4.42181e-07	2.64658	8.79175358676897	443.181	0.0408265	0.460608
K11434	PRMT1 protein arginine N-methyltransferase 1 [EC:2.1.1.-]		0	4.42181e-07	2.64658	8.79175358676897	443.181	0.0408265	0.460608
K11435	PRMT2 protein arginine N-methyltransferase 2 [EC:2.1.1.-]		0	4.42181e-07	2.64658	8.79175358676897	443.181	0.0408265	0.460608
K11438	PRMT7 protein arginine N-methyltransferase 7 [EC:2.1.1.-]		0	4.42181e-07	2.64658	8.79175358676897	443.181	0.0408265	0.460608
K03263	EIF5A translation initiation factor 5A		0	4.35302e-07	2.63979	8.76918440958827	436.302	0.105675	0.497409
K04800	rfcL replication factor C large subunit		3.30611e-09	1.87696e-06	2.6396	8.7685641797603	436.115	0.103763	0.495936
K01263	E3.4.11.14 cytosol alanyl aminopeptidase [EC: 3.4.11.14]		3.30611e-09	1.86696e-06	2.63728	8.76086723157851	433.794	0.14718	0.520035
K06936	K06936		6.87972e-09	3.41493e-06	2.637	8.75991899134619	433.509	0.0723669	0.483517
K09720	K09720 hypothetical protein		3.30611e-09	1.85017e-06	2.63336	8.74784137216166	429.895	0.0459699	0.462989
K06932	K06932		1.01858e-08	4.59231e-06	2.61346	8.68171729454557	410.636	0.0569264	0.47394
K03234	EEF2 elongation factor 2		1.01858e-08	4.56019e-06	2.61041	8.67159250248025	407.765	0.132771	0.513129
K00399	mcrA methyl-coenzyme M reductase alpha subunit [EC: 2.8.4.1]	map00680	6.87972e-09	3.19889e-06	2.60862	8.66565973622862	406.091	0.0982712	0.49495
K06176	truD, PUS7 tRNA pseudouridine13 synthase [EC: 5.4.99.27]		3.43986e-09	1.76596e-06	2.59986	8.63653903769003	397.976	0.121987	0.502217
K02319	DPA, polB1 DNA polymerase I [EC: 2.7.7.7]	map00230 map00240	1.04937e-08	4.53288e-06	2.59601	8.62375926929123	394.467	0.115877	0.499957
K06982	pok pantoate kinase [EC: 2.7.1.169]	map00770	0	3.92633e-07	2.59509	8.62070901332824	393.633	0.123714	0.503367
K07991	flaK-A, flaK archaeal preflagellin peptidase FlaK [EC: 3.4.23.52]		0	3.90939e-07	2.59322	8.61448551236883	391.939	0.139272	0.518701
K07244	K07244 mgtE-like transporter		7.04427e-09	3.15144e-06	2.59316	8.6142901952744	391.886	0.159472	0.528255
K01114	plcC phospholipase C [EC: 3.1.4.3]	map00562 map00564 map00565	1.37902e-08	5.65313e-06	2.58239	8.57851677668721	382.288	0.439172	0.691429
K01290	CPAN carboxypeptidase A, invertebrate [EC:3.4.17.-]		0	3.78032e-07	2.57868	8.5661740625323	379.032	0.0105988	0.419856
K07575	K07575 PUA domain protein		0	3.74649e-07	2.57478	8.55323986608845	375.649	0.0418144	0.460608
K00402	mcrG methyl-coenzyme M reductase gamma subunit [EC: 2.8.4.1]	map00680	3.43986e-09	1.62008e-06	2.56243	8.51222423781293	365.119	0.16106	0.528526
K10725	cdc6A archaeal cell division control protein 6		1.04841e-08	4.18792e-06	2.562	8.51079153355837	364.757	0.0424769	0.460608
K02885	RP-L19e, RPL19 large subunit ribosomal protein L19e		0	3.62809e-07	2.56087	8.50703934362991	363.809	0.271069	0.607982
K00400	K00400 methyl coenzyme M reductase system, component A2	map00680	1.75284e-08	6.6585e-06	2.5556	8.48953213436704	359.421	0.0802956	0.484666
K00442	frhD coenzyme F420 hydrogenase delta subunit	map00680	0	3.54281e-07	2.55057	8.47281649954009	355.281	0.101184	0.495936
K08679	E5.1.3.6 UDP-glucuronate 4-epimerase [EC: 5.1.3.6]	map00500 map00520	0	3.54277e-07	2.55057	8.47280082449987	355.277	0.118625	0.502217
K05841	E2.4.1.173 sterol 3beta-glucosyltransferase [EC: 2.4.1.173]		3.43986e-09	1.57452e-06	2.55005	8.4710989490556	354.858	0.166735	0.532695
K03044	rpoB1 DNA-directed RNA polymerase subunit B' [EC: 2.7.7.6]	map00230 map00240 map03020	1.04937e-08	3.89772e-06	2.53046	8.40601431733376	339.205	0.103511	0.495936
K01824	EBP cholestenol delta-isomerase [EC: 5.3.3.5]	map00100	0	3.31034e-07	2.52118	8.37518744397933	332.034	0.0424479	0.460608
K04109	hbaD, hcrB 4-hydroxybenzoyl-CoA reductase subunit beta [EC: 1.3.7.9]	map00362 map00627	7.18758e-09	2.66682e-06	2.513	8.34800817429989	325.837	0.313434	0.646398
K07103	K07103		0	3.23805e-07	2.51162	8.34343114548628	324.805	0.0750827	0.483928
K07561	dph2 diphthamide synthase subunit DPH2		3.30611e-09	1.37443e-06	2.50435	8.31928371786024	319.414	0.121173	0.502217
K07144	K07144		3.30611e-09	1.36424e-06	2.50112	8.3085564444046	317.048	0.000961283	0.419856
K03537	POP5 ribonuclease P/MRP protein subunit POP5 [EC: 3.1.26.5]		0	3.09919e-07	2.49265	8.28039413908201	310.919	0.204702	0.560604
K09730	K09730 hypothetical protein		0	3.08641e-07	2.49086	8.27445443387192	309.641	0.0410167	0.460608
K06874	K06874 zinc finger protein		0	3.08487e-07	2.49064	8.2737329064553	309.487	0.0410167	0.460608
K00204	E1.2.99.5H, fwdH formylmethanofuran dehydrogenase subunit H [EC: 1.2.99.5]	map00680	3.30611e-09	1.31947e-06	2.48664	8.2604554196412	306.651	0.0839486	0.484666
K03626	EGD2, NACA nascent polypeptide-associated complex subunit alpha		0	3.04844e-07	2.4855	8.25665186340859	305.844	0.0447495	0.460608
K04798	pfdB, PFDN6 prefoldin beta subunit		0	3.04112e-07	2.48446	8.25319559010942	305.112	0.0995871	0.495936
K01641	E2.3.3.10 hydroxymethylglutaryl-CoA synthase [EC: 2.3.3.10]	map00072 map00280 map00650 map00900	7.18758e-09	2.45829e-06	2.47765	8.23059120767064	300.369	0.128921	0.506026
K00578	E2.1.1.86B, mtrB tetrahydromethanopterin S-methyltransferase subunit B [EC: 2.1.1.86]	map00680	0	2.9792e-07	2.47556	8.22361772787838	298.92	0.00420692	0.419856
K04480	mtaB methanol---5-hydroxybenzimidazolylcobamide Co-methyltransferase [EC: 2.1.1.90]	map00680	9.91832e-09	3.25166e-06	2.47408	8.21872688161496	297.909	0.0164739	0.446019
K07168	K07168 CBS domain-containing membrane protein		6.74597e-09	2.30622e-06	2.47401	8.21849574490919	297.861	0.0267666	0.460608
K06822	PLXND plexin D		0	2.938e-07	2.46953	8.20359201705966	294.8	0.264542	0.604595
K09154	K09154 hypothetical protein		0	2.93663e-07	2.46933	8.20292208548948	294.663	0.00759263	0.419856
K07060	K07060 UPF0271 protein		0	2.92839e-07	2.46811	8.19888362439296	293.839	0.0827291	0.484666
K00672	E2.3.1.101, ftr formylmethanofuran--tetrahydromethanopterin N-formyltransferase [EC: 2.3.1.101]	map00680	6.61221e-09	2.22658e-06	2.46632	8.19294533033649	292.632	0.0345457	0.460608
K03042	rpoA2 DNA-directed RNA polymerase subunit A" [EC: 2.7.7.6]	map00230 map00240 map03020	1.12028e-08	3.54769e-06	2.46361	8.18392759318796	290.809	0.0851959	0.484783
K02966	RP-S19e, RPS19 small subunit ribosomal protein S19e		0	2.89035e-07	2.46245	8.18008168408116	290.035	0.0927719	0.494249
K06988	K06988		0	2.87752e-07	2.46052	8.17368553509483	288.752	0.0905173	0.491875
K03422	mcrD methyl-coenzyme M reductase subunit D	map00680	0	2.85742e-07	2.45749	8.16361154539475	286.742	0.216567	0.570723
K03243	EIF5B translation initiation factor 5B		1.15011e-08	3.54935e-06	2.45332	8.1497600424379	284.003	0.0751395	0.483928
K08971	K08971 putative membrane protein		3.73816e-09	1.33916e-06	2.45155	8.1438591061923	282.843	0.0952303	0.494249
K09739	K09739 hypothetical protein		0	2.79495e-07	2.44793	8.13183323989693	280.495	0.146532	0.520035
K07562	NMD3 nonsense-mediated mRNA decay protein 3		0	2.77085e-07	2.44418	8.11938003938776	278.085	0.0895606	0.491106
K10705	GAPDHS glyceraldehyde-3-phosphate dehydrogenase, spermatogenic [EC: 1.2.1.12]	map00010	0	2.71909e-07	2.43602	8.09227456545873	272.909	0.288722	0.623516
K07559	kptA putative RNA 2'-phosphotransferase [EC:2.7.1.-]		2.36778e-08	6.67679e-06	2.43233	8.0800149834473	270.599	0.398176	0.691429
K09735	K09735 hypothetical protein		0	2.6932e-07	2.43188	8.07852456285194	270.32	0.0291989	0.460608
K07108	K07108		0	2.63619e-07	2.42262	8.04777524195448	264.619	0.0479103	0.464643
K00401	mcrB methyl-coenzyme M reductase beta subunit [EC: 2.8.4.1]	map00680	6.87972e-09	2.06712e-06	2.41906	8.03595886005739	262.461	0.110195	0.499957
K07142	K07142		3.43986e-09	1.15695e-06	2.41632	8.02683727968944	260.807	0.0280681	0.460608
K06931	K06931		0	2.59673e-07	2.4161	8.02609463199784	260.673	0.303928	0.638315
K03834	tyrP tyrosine-specific transport protein		7.18758e-09	2.09131e-06	2.40747	7.99744455258718	255.547	0.277653	0.612247
K03552	hjr holliday junction resolvase, archaea type		0	2.53766e-07	2.40614	7.99302623928025	254.766	0.221494	0.575527
K07732	rfk riboflavin kinase, archaea type [EC: 2.7.1.161]	map00740	0	2.53348e-07	2.40543	7.99065768473452	254.348	0.163878	0.532106
K03238	EIF2S2 translation initiation factor 2 subunit 2		0	2.50764e-07	2.40099	7.97592801733316	251.764	0.115819	0.499957
K07564	-		0	2.49733e-07	2.39921	7.97000884095225	250.733	0.0950565	0.494249
K11474	glcC GntR family transcriptional regulator, glc operon transcriptional activator		6.87972e-09	1.95632e-06	2.39515	7.95652110722688	248.4	0.234213	0.582428
K09727	K09727 hypothetical protein		0	2.45679e-07	2.39213	7.9464882738702	246.679	0.0648348	0.47394
K07499	K07499 putative transposase		3.88148e-09	1.18263e-06	2.38466	7.92168308662803	242.473	0.0153064	0.44059
K07134	K07134		3.43986e-09	1.05098e-06	2.37464	7.88837668077845	236.94	0.129871	0.508097
K06943	NOG1 nucleolar GTP-binding protein		3.43986e-09	1.03993e-06	2.37005	7.87314684085883	234.452	0.109566	0.499957
K00581	mtrE tetrahydromethanopterin S-methyltransferase subunit E [EC: 2.1.1.86]	map00680	6.61221e-09	1.78299e-06	2.36988	7.87257538304105	234.359	0.0955744	0.494249
K07068	K07068		0	2.31196e-07	2.36586	7.85920041400252	232.196	0.152154	0.525347
K03540	RPR2, RPP21 ribonuclease P protein subunit RPR2 [EC: 3.1.26.5]		0	2.29593e-07	2.36285	7.84920274893083	230.593	0.0472594	0.462989
K00440	frhA coenzyme F420 hydrogenase alpha subunit [EC: 1.12.98.1]	map00680	6.87972e-09	1.79617e-06	2.35808	7.83336913834075	228.076	0.0287748	0.460608
K10594	HERC1 E3 ubiquitin-protein ligase HERC1 [EC: 6.3.2.19]	map04120	3.43986e-09	9.9818e-07	2.35227	7.81408566320385	225.047	0.169353	0.53317
K03041	rpoA1 DNA-directed RNA polymerase subunit A' [EC: 2.7.7.6]	map00230 map00240 map03020	2.42436e-08	5.6761e-06	2.35198	7.81309384233509	224.893	0.075244	0.483928
K01592	E4.1.1.25 tyrosine decarboxylase [EC: 4.1.1.25]	map00350 map00950	1.71993e-08	4.03652e-06	2.34606	7.79344316458484	221.85	0.0979038	0.494469
K03236	EIF1A translation initiation factor 1A		0	2.1991e-07	2.34422	7.78731758598838	220.91	0.196268	0.554875
K00443	frhG coenzyme F420 hydrogenase gamma subunit [EC: 1.12.98.1]	map00680	3.43986e-09	9.57612e-07	2.33427	7.7542884478349	215.91	0.00552963	0.419856
K08674	FAP fibroblast activation protein, alpha [EC:3.4.21.-]		0	2.14835e-07	2.33412	7.75378540298353	215.835	0.0927719	0.494249
K10461	KLHL24_35 kelch-like protein 24/35		0	2.10407e-07	2.32512	7.72387968217961	211.407	0.176617	0.538792
K10544	xylH D-xylose transport system permease protein	map02010	1.36257e-08	3.06765e-06	2.32183	7.71295480797281	209.812	0.479381	0.691429
K08710	atzC N-isopropylammelide isopropylaminohydrolase [EC: 3.5.99.4]	map00791	3.88148e-09	1.02178e-06	2.32123	7.71096276343536	209.523	0.530105	0.710739
K02929	RP-L44e, RPL44 large subunit ribosomal protein L44e		0	2.06306e-07	2.31661	7.69561732510359	207.306	0.274822	0.610249
K04768	acuC acetoin utilization protein AcuC		1.33582e-08	2.9528e-06	2.31328	7.68455434235676	205.722	0.0691916	0.479879
K10169	TLR6 toll-like receptor 6		0	1.99666e-07	2.30247	7.64865330036342	200.666	0.256107	0.600873
K10171	TLR10 toll-like receptor 10		0	1.99666e-07	2.30247	7.64865330036342	200.666	0.256107	0.600873
K01757	E4.3.3.2 strictosidine synthase [EC: 4.3.3.2]	map00901	0	1.99069e-07	2.30118	7.64435312123317	200.069	0.0688519	0.479879
K03354	APC7 anaphase-promoting complex subunit 7	map04110 map04111 map04120 map04914	3.43986e-09	8.8056e-07	2.29788	7.63340068138757	198.556	0.118229	0.502217
K07159	K07159		3.30611e-09	8.49072e-07	2.29537	7.62505683325665	197.411	0.130364	0.508377
K05869	CAMK4 calcium/calmodulin-dependent protein kinase IV [EC: 2.7.11.17]	map04020 map04720 map05034	0	1.9413e-07	2.29033	7.60829522855746	195.13	0.146532	0.520035
K00070	HSD3B 3beta-hydroxy-delta5-steroid dehydrogenase / steroid delta-isomerase [EC: 5.3.3.1]	map00140	3.73816e-09	9.22107e-07	2.28964	7.60602723473923	194.824	0.141617	0.520035
K09541	CRYAA crystallin, alpha A		2.67404e-08	5.38736e-06	2.28834	7.60171496312589	194.242	0.475735	0.691429
K02172	blaR1 bla regulator protein blaR1	map00312	6.87972e-09	1.50927e-06	2.28254	7.58244658444568	191.665	0.434749	0.691429
K00958	E2.7.7.4C, met3 sulfate adenylyltransferase [EC: 2.7.7.4]	map00230 map00450 map00920	3.43986e-09	8.47084e-07	2.28107	7.57754890776911	191.016	0.121686	0.502217
K01931	NEUR protein neuralized [EC: 6.3.2.19]		1.07612e-08	2.21568e-06	2.27525	7.5582209061528	188.474	0.0939778	0.494249
K08226	pucC MFS transporter, BCD family, chlorophyll transporter		3.88148e-09	9.18195e-07	2.27486	7.55690942796382	188.303	0.257522	0.600873
K02995	RP-S8e, RPS8 small subunit ribosomal protein S8e		0	1.85189e-07	2.26995	7.540624077976	186.189	0.325039	0.651701
K03120	TBP, tbp transcription initiation factor TFIID TATA-box-binding protein		7.04427e-09	1.49551e-06	2.26959	7.53942591307993	186.034	0.105034	0.496336
K08735	MSH2 DNA mismatch repair protein MSH2	map03430	2.48189e-08	4.76119e-06	2.26587	7.52705034679985	184.445	0.457925	0.691429
K06913	K06913		6.87972e-09	1.44893e-06	2.26484	7.52362119538647	184.008	0.109401	0.499957
K06981	ipk isopentenyl phosphate kinase [EC: 2.7.4.26]		3.88148e-09	8.93237e-07	2.2629	7.51719551988825	183.19	0.11459	0.499957
K07583	PUS10 tRNA pseudouridine synthase 10 [EC:5.4.99.-]		6.87972e-09	1.44246e-06	2.26289	7.51717276830015	183.187	0.0673969	0.477745
K00200	E1.2.99.5A, fwdA, fmdA formylmethanofuran dehydrogenase subunit A [EC: 1.2.99.5]	map00680	1.12145e-08	2.22201e-06	2.26007	7.50778157124144	181.998	0.132925	0.513129
K07765	MBTPS2 S2P endopeptidase [EC: 3.4.24.85]		6.87972e-09	1.4068e-06	2.25203	7.48108188271757	178.661	0.112221	0.499957
K10827	E3.6.3.31 polyamine-transporting ATPase [EC: 3.6.3.31]		4.02083e-08	7.35994e-06	2.25195	7.48081111673519	178.628	0.453972	0.691429
K09482	gatD glutamyl-tRNA(Gln) amidotransferase subunit D [EC: 6.3.5.7]	map00970	1.00521e-08	1.96128e-06	2.24932	7.4720721515197	177.549	0.0741827	0.483928
K06875	PDCD5, TFAR19 programmed cell death protein 5		0	1.75803e-07	2.24749	7.46599675892027	176.803	0.0408265	0.460608
K00203	E1.2.99.5D, fwdD, fmdD formylmethanofuran dehydrogenase subunit D [EC: 1.2.99.5]	map00680	3.30611e-09	7.48991e-07	2.24097	7.44434573368005	174.169	0.209918	0.564492
K07604	KRT1 type I keratin, acidic		0	1.70446e-07	2.23413	7.42161360025352	171.446	0.5	0.691429
K02288	cpcE phycocyanobilin lyase alpha subunit [EC:4.-.-.-]	map00196	0	1.68457e-07	2.22906	7.40477513074521	169.457	0.0423329	0.460608
K10595	HERC2 E3 ubiquitin-protein ligase HERC2 [EC: 6.3.2.19]	map04120	2.71484e-08	4.64447e-06	2.21758	7.36662676713175	165.035	0.115965	0.499957
K02883	RP-L18e, RPL18 large subunit ribosomal protein L18e		0	1.62475e-07	2.21345	7.35292437984859	163.475	0.134787	0.513613
K01093	appA 4-phytase / acid phosphatase [EC: 3.1.3.2]	map00562 map00627 map00740	3.73816e-09	7.72255e-07	2.21271	7.35047310079146	163.197	0.0629515	0.47394
K07041	K07041		1.46427e-08	2.54944e-06	2.2123	7.34911313543742	163.044	0.114228	0.499957
K03435	fruR1, fruR LacI family transcriptional regulator, fructose operon transcriptional repressor		0	1.61952e-07	2.21206	7.34830392621116	162.952	0.5	0.691429
K09724	K09724 hypothetical protein		6.87972e-09	1.27351e-06	2.20883	7.33758477374728	161.746	0.0998572	0.495936
K07135	K07135		3.30611e-09	6.95009e-07	2.20853	7.33657885534392	161.633	0.131953	0.512501
K06927	K06927		3.20469e-08	5.26718e-06	2.20253	7.31664616507166	159.415	0.155771	0.527883
K10747	LIG1 DNA ligase 1 [EC: 6.5.1.1]	map03030 map03410 map03420 map03430	1.43752e-08	2.44011e-06	2.20077	7.31079189823694	158.77	0.0572915	0.47394
K03049	rpoE1 DNA-directed RNA polymerase subunit E' [EC: 2.7.7.6]	map00230 map00240 map03020	3.43986e-09	6.99748e-07	2.19819	7.30223756751301	157.831	0.00296459	0.419856
K03166	top6A DNA topoisomerase VI subunit A [EC: 5.99.1.3]		1.00521e-08	1.72509e-06	2.19362	7.28704252301641	156.177	0.104282	0.496191
K06984	K06984		7.47632e-09	1.30691e-06	2.18837	7.26961337356658	154.302	0.0474815	0.463281
K04081	ibpB molecular chaperone IbpB		0	1.52737e-07	2.18678	7.26431876234745	153.737	0.370194	0.684936
K06151	E1.1.99.3A gluconate 2-dehydrogenase alpha chain [EC: 1.1.99.3]	map00030	0	1.51195e-07	2.1824	7.24977520428363	152.195	0.5	0.691429
K00187	vorB 2-oxoisovalerate ferredoxin oxidoreductase, beta subunit [EC: 1.2.7.7]	map00280	1.00521e-08	1.67236e-06	2.18015	7.24228601272201	151.407	0.0509783	0.466381
K01001	ALG7 UDP-N-acetylglucosamine--dolichyl-phosphate N-acetylglucosaminephosphotransferase [EC: 2.7.8.15]	map00510	3.73816e-09	7.16228e-07	2.18005	7.24196097364052	151.373	0.00398112	0.419856
K07186	smp membrane protein		0	1.49825e-07	2.17847	7.2367289760273	150.825	0.5	0.691429
K02910	RP-L31e, RPL31 large subunit ribosomal protein L31e		0	1.46448e-07	2.16864	7.20405757191324	147.448	0.301443	0.635311
K09688	ABC-2.CPSE.P capsular polysaccharide transport system permease protein	map02010	0	1.44312e-07	2.1623	7.18301142679654	145.312	0.0105988	0.419856
K02590	nifHD2, nifI2 nitrogen regulatory protein PII 2		0	1.41965e-07	2.15523	7.15951718651364	142.965	0.100462	0.495936
K09979	K09979 hypothetical protein		0	1.41391e-07	2.15348	7.15371057076298	142.391	0.115819	0.499957
K03716	splB spore photoproduct lyase [EC: 4.1.99.14]		2.8225e-07	4.02475e-05	2.15258	7.15071570011608	142.095	0.352819	0.673024
K06208	aroH chorismate mutase [EC: 5.4.99.5]	map00400	0	1.3794e-07	2.14283	7.11832229922789	138.94	0.213228	0.566256
K02507	hofQ protein transport protein HofQ		0	1.37388e-07	2.1411	7.11257188683628	138.388	0.5	0.691429
K09717	K09717 hypothetical protein		6.87972e-09	1.06373e-06	2.13073	7.07812008337681	135.122	0.0588796	0.47394
K10017	hisP histidine transport system ATP-binding protein [EC: 3.6.3.21]	map02010	0	1.33345e-07	2.12822	7.06980141126539	134.345	0.5	0.691429
K07225	hmuS putative hemin transport protein		0	1.3319e-07	2.12772	7.06813787873245	134.19	0.5	0.691429
K10195	togA oligogalacturonide transport system ATP-binding protein	map02010	0	1.3319e-07	2.12772	7.06813787873245	134.19	0.5	0.691429
K02869	RP-L12, rpl12 large subunit ribosomal protein L12		0	1.3294e-07	2.12691	7.06543883199264	133.94	0.146532	0.520035
K02875	RP-L14e, RPL14 large subunit ribosomal protein L14e		0	1.32853e-07	2.12663	7.06451030593873	133.853	0.196268	0.554875
K09909	K09909 hypothetical protein		0	1.31905e-07	2.12354	7.0542541687366	132.905	0.5	0.691429
K00150	gap2 glyceraldehyde-3-phosphate dehydrogenase (NAD(P)) [EC: 1.2.1.59]	map00010 map00710	7.04427e-09	1.0588e-06	2.11974	7.04161769676358	131.746	0.0179348	0.448659
K06961	KRR1 ribosomal RNA assembly protein		3.30611e-09	5.63918e-07	2.1179	7.035515034526	131.19	0.0832108	0.484666
K00828	-		0	1.30123e-07	2.11768	7.03477677824272	131.123	0.0310944	0.460608
K09126	K09126 hypothetical protein		3.73816e-09	6.18245e-07	2.11625	7.03003871956005	130.693	0.0177515	0.448659
K10857	exoX exodeoxyribonuclease X [EC:3.1.11.-]	map03430	0	1.29148e-07	2.11444	7.02400893915679	130.148	0.5	0.691429
K02962	RP-S17e, RPS17 small subunit ribosomal protein S17e		0	1.28781e-07	2.11321	7.01993387824793	129.781	0.5	0.691429
K05716	CPGS cyclic 2,3-diphosphoglycerate synthetase [EC:4.6.1.-]		9.91832e-09	1.41131e-06	2.11178	7.01516492956484	129.353	0.0795907	0.484666
K07013	K07013		1.3924e-08	1.91555e-06	2.10864	7.00473634425664	128.421	0.0751023	0.483928
K08276	eco ecotin		0	1.2663e-07	2.10595	6.99582836878523	127.63	0.5	0.691429
K02908	RP-L30e, RPL30 large subunit ribosomal protein L30e		0	1.26253e-07	2.10467	6.99155924677457	127.253	0.0528604	0.466384
K03627	MBF1 putative transcription factor		3.30611e-09	5.39715e-07	2.09888	6.9723401468838	125.569	0.176376	0.538741
K00720	UGCG ceramide glucosyltransferase [EC: 2.4.1.80]	map00600	3.73816e-09	5.86433e-07	2.09335	6.95395475466113	123.979	0.0542544	0.468354
K06865	K06865 ATPase		1.4356e-08	1.88465e-06	2.08918	6.94011394472818	122.796	0.155654	0.527883
K06205	mioC MioC protein		0	1.20753e-07	2.08548	6.92781837946126	121.753	0.5	0.691429
K07401	K07401 selenoprotein W-related protein		0	1.20753e-07	2.08548	6.92781837946126	121.753	0.5	0.691429
K07072	K07072		1.07824e-08	1.43083e-06	2.08466	6.92507616510224	121.522	0.14556	0.520035
K01120	PDE 3',5'-cyclic-nucleotide phosphodiesterase [EC: 3.1.4.17]	map00230	2.39856e-08	3.03481e-06	2.08458	6.92483888382186	121.502	0.0250075	0.460608
K06240	LAMA3_5 laminin, alpha 3/5	map04510 map05222	3.43986e-09	5.29419e-07	2.07725	6.90047349354111	119.467	0.279467	0.613403
K04799	FEN1, RAD2 flap endonuclease-1 [EC:3.-.-.-]	map03030 map03410 map03450	6.87972e-09	9.39333e-07	2.07677	6.8988831793558	119.336	0.00652511	0.419856
K00580	mtrD tetrahydromethanopterin S-methyltransferase subunit D [EC: 2.1.1.86]	map00680	3.30611e-09	5.1177e-07	2.07584	6.89578517346822	119.08	0.00367969	0.419856
K01288	KEX1 carboxypeptidase D [EC: 3.4.16.6]		0	1.16711e-07	2.07082	6.8791047790575	117.711	0.5	0.691429
K09908	K09908 hypothetical protein		0	1.16711e-07	2.07082	6.8791047790575	117.711	0.5	0.691429
K00586	DPH5 diphthine synthase [EC: 2.1.1.98]		6.61221e-09	8.87659e-07	2.06722	6.86717054715833	116.741	0.00438578	0.419856
K08190	SLC16A14 MFS transporter, MCP family, solute carrier family 16 (monocarboxylic acid transporters), member 14		3.43986e-09	5.01258e-07	2.05356	6.82176845896184	113.125	0.166567	0.532695
K06317	bofA inhibitor of the pro-sigma K processing machinery		1.33582e-08	1.61273e-06	2.05073	6.81237993814722	112.391	0.247511	0.594157
K00579	mtrC tetrahydromethanopterin S-methyltransferase subunit C [EC: 2.1.1.86]	map00680	3.43986e-09	4.9e-07	2.04371	6.78906399861512	110.589	0.000627952	0.419856
K02889	RP-L21e, RPL21 large subunit ribosomal protein L21e		0	1.09388e-07	2.04292	6.78644102629088	110.388	0.08702	0.488854
K11180	dsrA sulfite reductase, dissimilatory-type alpha subunit [EC: 1.8.99.3]	map00633	3.73816e-09	5.21525e-07	2.0425	6.78502888582149	110.28	0.00151045	0.419856
K07081	K07081		1.36257e-08	1.60544e-06	2.04075	6.77921965888299	109.837	0.144888	0.520035
K07350	fimH minor fimbrial subunit		6.87972e-09	8.5919e-07	2.03808	6.77036578925113	109.165	0.279347	0.613403
K03264	EIF6 translation initiation factor 6		6.87972e-09	8.54833e-07	2.03588	6.76303990559507	108.612	0.000248813	0.29982
K10431	MAP4 microtubule-associated protein 4		0	1.07585e-07	2.03577	6.76267693270378	108.585	0.225794	0.578005
K03622	ssh10b archaea-specific DNA-binding protein		0	1.03882e-07	2.0207	6.71262311480504	104.882	0.256633	0.600873
K03983	SERPINF2, AAP alpha-2-antiplasmin	map04610	1.71059e-08	1.89419e-06	2.01983	6.7097368367091	104.672	0.182542	0.54692
K09490	HSPA5, BIP heat shock 70kDa protein 5	map03060	3.43986e-09	4.58018e-07	2.01446	6.69189082944522	103.386	0.024608	0.460608
K02984	RP-S3Ae, RPS3A small subunit ribosomal protein S3Ae		3.73816e-09	4.82567e-07	2.00885	6.67324432878372	102.058	0.173561	0.534992
K10713	fae formaldehyde-activating enzyme [EC:4.3.-.-]	map00680	6.87972e-09	7.74604e-07	1.99313	6.62103202328564	98.4304	0.139032	0.51868
K08255	E1.8.1.14, cdr CoA-disulfide reductase [EC: 1.8.1.14]		0	9.65289e-08	1.98913	6.60775802513002	97.5289	0.126566	0.503924
K03874	HECT other hect domain ubiquitin protein ligase E3 [EC: 6.3.2.19]		0	9.6521e-08	1.9891	6.60764139260945	97.521	0.196805	0.554875
K10697	rpaA two-component system, OmpR family, response regulator RpaA	map02020	4.78732e-08	4.73457e-06	1.9863	6.59835241356563	96.8951	0.492299	0.691429
K02490	spo0F two-component system, response regulator, stage 0 sporulation protein F	map02020	3.43986e-09	4.21263e-07	1.97821	6.57148133894918	95.1071	0.146319	0.520035
K10977	aksA methanogen homocitrate synthase [EC: 2.3.3.-]	map00300 map00620	1.12028e-08	1.15508e-06	1.97653	6.56588822117306	94.7391	0.00511017	0.419856
K00189	vorG 2-oxoisovalerate ferredoxin oxidoreductase, gamma subunit [EC: 1.2.7.7]	map00280	1.6798e-08	1.66819e-06	1.97213	6.55128736606642	93.7851	0.050662	0.466381
K01655	E2.3.3.14 homocitrate synthase [EC: 2.3.3.14]	map00300 map00620	0	9.19739e-08	1.96836	6.53875435980683	92.9739	0.0472594	0.462989
K08286	E2.7.11.- protein-serine/threonine kinase [EC:2.7.11.-]		1.05057e-07	9.85642e-06	1.96822	6.53829661259775	92.9444	0.0137639	0.433231
K09140	TSR3 pre-rRNA-processing protein TSR3		3.43986e-09	4.04579e-07	1.96071	6.51332562308722	91.3495	0.114665	0.499957
K07744	K07744 hypothetical protein		1.03196e-08	1.02899e-06	1.959	6.50766280824725	90.9917	0.00117607	0.419856
K06311	yndE spore germination protein		3.09824e-07	2.8011e-05	1.95483	6.49380319704653	90.1217	0.0329643	0.460608
K08261	E1.1.99.21 D-sorbitol dehydrogenase (acceptor) [EC: 1.1.99.21]	map00051	1.1657e-07	1.01421e-05	1.93587	6.43083440312434	86.2728	0.285705	0.619697
K10615	HERC4 E3 ubiquitin-protein ligase HERC4 [EC: 6.3.2.19]	map04120	3.16148e-08	2.6547e-06	1.91076	6.34742270322502	81.4263	0.120669	0.502217
K09713	K09713 hypothetical protein		0	7.95253e-08	1.90593	6.33137088301207	80.5253	0.0895606	0.491106
K07051	K07051		6.74597e-09	6.21124e-07	1.9048	6.32761363993107	80.3159	0.00863425	0.419856
K01170	E3.1.27.9 tRNA-intron endonuclease, archaea type [EC: 3.1.27.9]		3.30611e-09	3.34682e-07	1.89184	6.28456566433488	77.9548	0.0326439	0.460608
K03802	cphA cyanophycin synthetase [EC:6.-.-.-]		1.10595e-08	9.26427e-07	1.88595	6.2649925793051	76.9043	0.31055	0.644153
K07569	gar1 RNA-binding protein		0	7.51504e-08	1.88167	6.25078048291768	76.1504	0.196268	0.554875
K03538	POP4, RPP29 ribonuclease P protein subunit POP4 [EC: 3.1.26.5]		0	7.50665e-08	1.88119	6.24918891896877	76.0665	0.129539	0.507214
K07333	flaJ-A, flaJ archaeal flagellar protein FlaJ		1.00521e-08	8.21241e-07	1.87156	6.21717243962738	74.397	0.00632585	0.419856
K07446	trm-G10 tRNA (guanine10-N2)-dimethyltransferase [EC: 2.1.1.213]		1.39335e-08	1.09748e-06	1.86663	6.20081381324068	73.5582	0.135649	0.513613
K11181	dsrB sulfite reductase, dissimilatory-type beta subunit [EC: 1.8.99.3]	map00633	6.61221e-09	5.58044e-07	1.86593	6.1985013326583	73.4404	0.0447063	0.460608
K10876	RAD54L2 RAD54-like protein 2 [EC: 3.6.4.12]		0	7.19265e-08	1.86289	6.18837199216864	72.9265	0.461561	0.691429
K00619	argA amino-acid N-acetyltransferase [EC: 2.3.1.1]	map00330	1.42223e-08	1.10099e-06	1.8597	6.17777633513966	72.3929	0.0670799	0.477745
K11494	RCBTB RCC1 and BTB domain-containing protein		2.70668e-07	1.94752e-05	1.85547	6.16372728579712	71.6914	0.219757	0.574968
K03279	waaJ, rfaJ UDP-glucose:(galactosyl)LPS alpha-1,2-glucosyltransferase [EC: 2.4.1.58]	map00540	4.37819e-08	3.15149e-06	1.84755	6.13743030965775	70.3964	0.00590843	0.419856
K02594	nifV homocitrate synthase NifV [EC: 2.3.3.14]	map00300 map00620	0	6.70476e-08	1.83281	6.08847189504138	68.0476	0.146532	0.520035
K07721	K07721 ArsR family transcriptional regulator		6.87972e-09	5.33797e-07	1.83168	6.08470356364754	67.8701	0.123257	0.502621
K10455	KLHL18 kelch-like protein 18		0	6.65652e-08	1.82972	6.07820770871141	67.5652	0.146532	0.520035
K02753	PTS-Asc-EIIC, ascF PTS system, arbutin-, cellobiose-, and salicin-specific IIC component	map00010 map02060	1.36565e-08	9.85957e-07	1.82827	6.07337685744462	67.3393	0.44487	0.691429
K03056	rpoL DNA-directed RNA polymerase subunit L [EC: 2.7.7.6]	map00230 map00240 map03020	0	6.5958e-08	1.8258	6.06518541124362	66.958	0.220326	0.574968
K09004	K09004 hypothetical protein		3.30611e-09	2.83639e-07	1.82021	6.04660807889935	66.1014	0.0879081	0.489213
K07688	fimZ two-component system, NarL family, response regulator, fimbrial Z protein, FimZ	map02020	1.93925e-07	1.26422e-05	1.81199	6.01930079385948	64.862	0.00943913	0.419856
K07557	tgtA2 archaeosine synthase [EC: 2.6.1.97]		1.94074e-08	1.31469e-06	1.80937	6.01058635409587	64.4714	0.0605251	0.47394
K04455	HSPB1 heat shock protein beta-1	map04010 map04370	0	6.25708e-08	1.80326	5.99029162781199	63.5708	0.196268	0.554875
K02660	pilJ twitching motility protein PilJ	map02020	4.2123e-08	2.72002e-06	1.80002	5.97954840505704	63.0991	0.484048	0.691429
K00573	E2.1.1.77, pcm protein-L-isoaspartate(D-aspartate) O-methyltransferase [EC: 2.1.1.77]		3.21923e-08	2.08166e-06	1.79758	5.97143181017446	62.7451	0.0152042	0.44059
K08737	MSH6 DNA mismatch repair protein MSH6	map03430	3.17081e-07	1.97415e-05	1.79286	5.95576243216385	62.0673	0.313169	0.646398
K06685	MOB1, Mats MOB kinase activator 1	map04111	3.43986e-09	2.73335e-07	1.79091	5.94927872554035	61.789	0.267239	0.606446
K06595	hemAT heam-based aerotactic trancducer		1.77959e-08	1.15443e-06	1.78868	5.94186343499828	61.4723	0.259561	0.601809
K10011	arnA, pmrI UDP-4-amino-4-deoxy-L-arabinose formyltransferase / UDP-glucuronic acid dehydrogenase (UDP-4-keto-hexauronic acid decarboxylating) [EC: 1.1.1.305]	map00520	2.30951e-07	1.40309e-05	1.78172	5.91875239321165	60.4954	0.194887	0.554875
K01769	E4.6.1.2 guanylate cyclase, other [EC: 4.6.1.2]	map00230	0	5.92121e-08	1.77968	5.91198122841585	60.2121	0.100462	0.495936
K05912	E1.12.-.-		1.36358e-07	8.13495e-06	1.77255	5.88830024550513	59.2318	0.0726177	0.483547
K07573	CSL4, EXOSC1 exosome complex component CSL4		1.3924e-08	8.73543e-07	1.7679	5.87282366855266	58.5998	0.0929165	0.494249
K00976	FPGT fucose-1-phosphate guanylyltransferase [EC: 2.7.7.30]	map00051 map00520	9.44051e-07	5.45195e-05	1.7611	5.85026324332358	57.6906	0.165021	0.532106
K05935	-		0	5.48478e-08	1.74701	5.80342936118628	55.8478	0.241531	0.589334
K02917	RP-L35Ae, RPL35A large subunit ribosomal protein L35Ae		6.61221e-09	4.19112e-07	1.74185	5.78631602046042	55.1893	0.0802306	0.484666
K09740	K09740 hypothetical protein		0	5.40621e-08	1.74085	5.78298887470227	55.0621	0.059322	0.47394
K03432	psmA, prcA proteasome alpha subunit [EC: 3.4.25.1]	map03050	1.13578e-08	6.75696e-07	1.73845	5.77501498390752	54.7587	0.108361	0.499957
K08221	yitG MFS transporter, ACDE family, multidrug resistance protein		2.35532e-07	1.28797e-05	1.73605	5.76702951335325	54.4564	0.000579976	0.419856
K02322	DPB1 DNA polymerase II large subunit [EC: 2.7.7.7]	map00230 map00240	8.71179e-08	4.79427e-06	1.73575	5.76603250146956	54.4188	0.0869057	0.488781
K06892	K06892		0	5.30164e-08	1.73253	5.75532540709463	54.0164	0.5	0.691429
K10139	SERPINB5 serpin B5		1.36257e-08	7.56345e-07	1.71418	5.69437334912691	51.7818	0.0155633	0.44059
K05285	PIGN phosphatidylinositol glycan, class N [EC:2.7.-.-]	map00563	0	4.99896e-08	1.70748	5.67213049825045	50.9896	0.213228	0.566256
K06883	K06883		3.75529e-07	1.8967e-05	1.70222	5.65465908285041	50.3758	0.104883	0.496336
K03355	APC8, CDC23 anaphase-promoting complex subunit 8	map04110 map04111 map04120 map04914	1.06532e-07	5.37201e-06	1.69868	5.64289717489987	49.9668	0.483965	0.691429
K10715	rpfC two-component system, sensor histidine kinase RpfC [EC: 2.7.13.3]	map02020	8.01999e-07	3.97799e-05	1.69496	5.63053378709937	49.5404	0.191257	0.553669
K10068	SFTPD, SFTP4 surfactant, pulmonary-associated protein D		3.30611e-09	2.11674e-07	1.69363	5.62611347380752	49.3889	0.197098	0.554875
K09139	K09139 hypothetical protein		1.12145e-08	5.90758e-07	1.68527	5.59834201743665	48.4472	0.0371444	0.460608
K07161	K07161		2.63083e-08	1.31485e-06	1.68291	5.59050794294593	48.1849	0.186216	0.549976
K09741	K09741 hypothetical protein		0	4.64533e-08	1.67627	5.56843584170061	47.4533	0.365214	0.68177
K05801	djlA DnaJ like chaperone protein		4.08597e-07	1.91384e-05	1.66957	5.54620048925077	46.7275	0.0691643	0.479879
K03791	K03791 putative chitinase		1.52362e-07	7.13541e-06	1.66776	5.54018552471975	46.5331	0.392659	0.691429
K10445	KLHL7 kelch-like protein 7		0	4.54662e-08	1.66714	5.53811061923056	46.4662	0.160292	0.528526
K03277	waaU, rfaK heptosyltransferase IV [EC:2.4.-.-]	map00540	0	4.53959e-08	1.66648	5.53592673478916	46.3959	0.5	0.691429
K07002	K07002		0	4.50863e-08	1.66357	5.52626608184189	46.0863	0.5	0.691429
K00799	GST, gst glutathione S-transferase [EC: 2.5.1.18]	map00480 map00980 map00982	3.88148e-09	2.21577e-07	1.65893	5.51084556507759	45.5963	0.454449	0.691429
K03330	gatE glutamyl-tRNA(Gln) amidotransferase subunit E [EC: 6.3.5.7]	map00970	8.25394e-08	3.78069e-06	1.6558	5.5004326507418	45.2684	0.0693343	0.479879
K04797	pfdA, PFDN5 prefoldin alpha subunit		7.32134e-09	3.73958e-07	1.65379	5.49377037927261	45.0598	0.0980731	0.494469
K01602	rbcS ribulose-bisphosphate carboxylase small chain [EC: 4.1.1.39]	map00630 map00710	9.91832e-09	4.89605e-07	1.65258	5.48973806632271	44.9341	0.426473	0.691429
K03776	aer aerotaxis receptor	map02020 map02030	1.82615e-06	8.06205e-05	1.64468	5.46349765122029	44.1242	0.22484	0.578005
K00900	E2.7.1.105, PFK 6-phosphofructo-2-kinase [EC: 2.7.1.105]	map00051	2.77142e-08	1.2456e-06	1.63763	5.44009416132909	43.4142	0.203657	0.559331
K00803	E2.5.1.26, AGPS alkyldihydroxyacetonephosphate synthase [EC: 2.5.1.26]	map00565	2.09683e-08	9.50946e-07	1.63682	5.43738808322793	43.3328	0.433281	0.691429
K01444	E3.5.1.26 N4-(beta-N-acetylglucosaminyl)-L-asparaginase [EC: 3.5.1.26]	map00511	0	4.19363e-08	1.63282	5.42412574231396	42.9363	0.234473	0.582428
K06880	K06880 uncharacterized protein		0	4.17635e-08	1.63107	5.41830876668	42.7635	0.234473	0.582428
K09721	K09721 hypothetical protein		0	4.17514e-08	1.63095	5.41789852537461	42.7514	0.115819	0.499957
K07581	K07581 hypothetical protein		3.43986e-09	1.87693e-07	1.62839	5.40937988130178	42.4997	0.0150488	0.44059
K00583	mtrG tetrahydromethanopterin S-methyltransferase subunit G [EC: 2.1.1.86]	map00680	0	4.14058e-08	1.62743	5.40619039285885	42.4058	0.115819	0.499957
K10761	THG1 tRNA(His) guanylyltransferase [EC: 2.7.7.79]		3.86686e-08	1.65105e-06	1.61958	5.38011851940333	41.6464	0.060417	0.47394
K07790	pagO putative membrane protein PagO	map02020	7.04427e-09	3.28285e-07	1.61209	5.35523168759854	40.9341	0.157134	0.527883
K02912	RP-L32e, RPL32 large subunit ribosomal protein L32e		3.43986e-09	1.75927e-07	1.60043	5.31649904195465	39.8498	0.0653355	0.47394
K04883	KCNAB2 potassium voltage-gated channel Shaker-related subfamily A, beta member 2		3.43986e-09	1.72846e-07	1.5928	5.29115463393223	39.1558	0.0083915	0.419856
K07563	-		0	3.72566e-08	1.58271	5.25763690033171	38.2566	0.196268	0.554875
K10562	rhaT rhamnose transport system ATP-binding protein [EC: 3.6.3.17]	map02010	3.30611e-09	1.63726e-07	1.58268	5.25754413898202	38.2541	0.375884	0.687562
K06631	PLK1 polo-like kinase 1 [EC: 2.7.11.21]	map04110 map04914	1.59434e-07	6.13373e-06	1.5825	5.25695246465953	38.2385	0.455927	0.691429
K07198	PRKAA, AMPK 5'-AMP-activated protein kinase, catalytic alpha subunit [EC: 2.7.11.11]	map04140 map04150 map04910 map04920	1.59434e-07	6.13373e-06	1.5825	5.25695246465953	38.2385	0.455927	0.691429
K09472	puuC, aldH gamma-glutamyl-gamma-aminobutyraldehyde dehydrogenase [EC:1.2.1.-]	map00330	2.18419e-08	8.71955e-07	1.58226	5.25615154791715	38.2172	0.245781	0.592702
K03232	EEF1B elongation factor 1-beta		0	3.70659e-08	1.58054	5.25042658080174	38.0659	0.196268	0.554875
K08736	MSH3 DNA mismatch repair protein MSH3	map03430	1.03196e-08	4.28658e-07	1.57929	5.2462964880081	37.9571	0.00550171	0.419856
K05928	E2.1.1.95 tocopherol O-methyltransferase [EC: 2.1.1.95]	map00130	6.87972e-09	2.97986e-07	1.57914	5.24579101125918	37.9438	0.00695261	0.419856
K03302	-		1.291e-06	4.81539e-05	1.57138	5.22000521008873	37.2716	0.127841	0.505043
K09476	ompF outer membrane pore protein F	map02020	3.73816e-09	1.74389e-07	1.56839	5.21008841805601	37.0163	0.519875	0.703679
K07158	K07158		7.17802e-09	3.00082e-07	1.56604	5.20225977457797	36.816	0.120258	0.502217
K03417	E4.1.3.30, prpB methylisocitrate lyase [EC: 4.1.3.30]	map00640	2.54347e-08	9.70872e-07	1.56544	5.20026383164786	36.7651	0.42039	0.691429
K05945	E2.4.1.58		1.03834e-06	3.79013e-05	1.56191	5.18854855072669	36.4677	0.100036	0.495936
K07694	vraR two-component system, NarL family, vancomycin resistance associated response regulator VraR	map02020	5.1824e-08	1.91727e-06	1.56008	5.18246359990589	36.3142	0.144941	0.520035
K02991	RP-S6e, RPS6 small subunit ribosomal protein S6e	map04150 map04910	3.73816e-09	1.64242e-07	1.54251	5.12410757750168	34.8747	0.0483343	0.465346
K07242	K07242 putative multicomponent Na+:H+ antiporter subunit B		0	3.38213e-08	1.54184	5.12189697658417	34.8213	0.0105988	0.419856
K03803	rseC sigma-E factor negative regulatory protein RseC		1.03522e-07	3.6274e-06	1.54051	5.11745731893167	34.7143	0.0894529	0.491106
K03105	SRP19 signal recognition particle subunit SRP19	map03060	0	3.35116e-08	1.53797	5.10901072143534	34.5116	0.0105988	0.419856
K03913	SERPINA5, PCI protein C inhibitor	map04610	8.54039e-08	2.97901e-06	1.53768	5.10807637207826	34.4893	0.253681	0.600561
K07637	phoQ two-component system, OmpR family, sensor histidine kinase PhoQ [EC: 2.7.13.3]	map02020	0	3.34112e-08	1.5367	5.10480779911467	34.4112	0.406649	0.691429
K10218	ligK, galC 4-hydroxy-4-methyl-2-oxoglutarate aldolase [EC: 4.1.3.17]	map00362 map00660	0	3.33389e-08	1.53579	5.10177019034283	34.3389	0.0105988	0.419856
K08475	pgtB two-component system, NtrC family, phosphoglycerate transport system sensor histidine kinase PgtB [EC: 2.7.13.3]	map02020	0	3.32564e-08	1.53474	5.09830228288954	34.2564	0.406649	0.691429
K02915	RP-L34e, RPL34 large subunit ribosomal protein L34e		0	3.31782e-08	1.53375	5.09500644610014	34.1782	0.146532	0.520035
K01894	gluQ glutamyl-Q tRNA(Asp) synthetase [EC:6.1.1.-]		0	3.26493e-08	1.52698	5.07250421562272	33.6493	0.5	0.691429
K03619	hyaE hydrogenase-1 operon protein HyaE		1.10334e-07	3.74113e-06	1.52649	5.07088960033526	33.6117	0.667581	0.795633
K00373	narJ nitrate reductase 1, delta subunit	map00910 map02020	3.88148e-09	1.61119e-07	1.52128	5.05359398441261	33.2111	0.308557	0.641597
K06918	K06918		3.30611e-09	1.3921e-07	1.51269	5.02506244633478	32.5608	0.378622	0.690748
K06174	ABCE1 ATP-binding cassette, sub-family E, member 1		1.01051e-07	3.2799e-06	1.50717	5.00672411694216	32.1495	0.0934747	0.494249
K00737	MGAT3 beta-1,4-mannosyl-glycoprotein beta-1,4-N-acetylglucosaminyltransferase [EC: 2.4.1.144]	map00510	2.7675e-07	8.91901e-06	1.50671	5.00518749150342	32.1153	0.17429	0.536449
K00446	dmpB catechol 2,3-dioxygenase [EC: 1.13.11.2]	map00361 map00362 map00622 map00643	3.43986e-09	1.39067e-07	1.49897	4.97946267646991	31.5477	0.554828	0.721801
K08264	hdrD heterodisulfide reductase subunit D [EC: 1.8.98.1]	map00680	1.06179e-08	3.62779e-07	1.49571	4.96864189060711	31.312	0.0813005	0.484666
K00875	E2.7.1.47 D-ribulokinase [EC: 2.7.1.47]	map00040	3.88148e-09	1.5135e-07	1.49429	4.96392489243107	31.2097	0.537957	0.715494
K00932	E2.7.2.15, tdcD, pduW propionate kinase [EC: 2.7.2.15]	map00640	3.88148e-09	1.5135e-07	1.49429	4.96392489243107	31.2097	0.537957	0.715494
K08131	COL9A collagen, type IX, alpha		3.73816e-09	1.46448e-07	1.49303	4.95973082089975	31.1192	0.323337	0.651379
K02205	rocE, rocC arginine/ornithine permease		2.71176e-08	8.71955e-07	1.49201	4.95636055549446	31.0465	0.551173	0.719569
K07751	pepB PepB aminopeptidase [EC: 3.4.11.23]	map00480	2.65971e-08	8.55332e-07	1.49178	4.95558390968713	31.0298	0.960639	0.973633
K01971	E6.5.1.1, lig DNA ligase (ATP) [EC: 6.5.1.1]	map03410 map03420 map03430 map03450	4.96304e-07	1.54182e-05	1.49144	4.95445396571554	31.0055	0.0426363	0.460608
K03231	EEF1A elongation factor 1-alpha		8.52701e-08	2.66601e-06	1.49016	4.9502180229177	30.9146	0.127519	0.505043
K04525	SERPINA3, AACT serpin peptidase inhibitor, clade A, member 3		1.33433e-07	4.13367e-06	1.48794	4.94281611817371	30.7564	0.137727	0.518161
K10429	MAP1 microtubule-associated protein 1		0	2.96885e-08	1.48698	4.93962562959578	30.6885	0.5	0.691429
K00007	dalD D-arabinitol 4-dehydrogenase [EC: 1.1.1.11]	map00040 map00051	0	2.93809e-08	1.4826	4.92509450511273	30.3809	0.5	0.691429
K09940	K09940 hypothetical protein		0	2.93265e-08	1.48182	4.92250766352771	30.3265	0.0801119	0.484666
K02420	fliQ flagellar biosynthetic protein FliQ	map02040	1.2646e-07	3.83342e-06	1.47833	4.91089500705463	30.0834	0.2303	0.579962
K02560	msbB lipid A biosynthesis (KDO)2-(lauroyl)-lipid iva acyltransferase [EC:2.3.1.-]	map00540	0	2.90713e-08	1.47815	4.91031517826885	30.0713	0.5	0.691429
K06229	SUFU suppressor of fused	map04340 map05217	3.68868e-07	1.1088e-05	1.47685	4.90597932247053	29.9811	0.144637	0.520035
K08326	ypdF aminopeptidase [EC:3.4.11.-]		7.18758e-09	2.43248e-07	1.47468	4.898766730114	29.8315	0.0781854	0.483928
K02752	PTS-Asc-EIIB, ascF PTS system, arbutin-, cellobiose-, and salicin-specific IIB component [EC: 2.7.1.69]	map00010 map02060	3.23452e-08	9.90124e-07	1.4731	4.89351614759835	29.7232	0.671553	0.797852
K07300	chaA, CAX Ca2+:H+ antiporter		3.43986e-09	1.30952e-07	1.47305	4.89335883056298	29.7199	0.225127	0.578005
K03197	virB2, lvhB2 type IV secretion system protein VirB2	map03070	3.30611e-09	1.26785e-07	1.4724	4.89119345760591	29.6754	0.661677	0.790725
K10866	RAD50 DNA repair protein RAD50 [EC:3.6.-.-]	map03440 map03450	1.578e-07	4.71114e-06	1.47237	4.89110532672996	29.6735	0.215269	0.569483
K01596	E4.1.1.32, pckA, PEPCK phosphoenolpyruvate carboxykinase (GTP) [EC: 4.1.1.32]	map00010 map00020 map00620 map03320 map04910 map04920	1.45764e-07	4.33807e-06	1.47078	4.88581912383254	29.565	0.288785	0.623516
K00376	nosZ nitrous-oxide reductase [EC: 1.7.2.4]	map00910	0	2.85466e-08	1.47051	4.88492102468498	29.5466	0.250363	0.597069
K04020	eutD phosphotransacetylase	map00620	0	2.8452e-08	1.46912	4.88029441021797	29.452	0.5	0.691429
K09802	K09802 hypothetical protein		3.30611e-09	1.24614e-07	1.46495	4.86646608681291	29.1711	0.884718	0.93985
K07337	K07337 hypothetical protein		3.88148e-09	1.38758e-07	1.45682	4.83946768104707	28.6302	0.562744	0.726997
K03462	NAMPT nicotinamide phosphoribosyltransferase [EC: 2.4.2.12]	map00760	1.21053e-07	3.42635e-06	1.44841	4.81151622626505	28.0809	0.186973	0.550399
K06976	K06976		4.59305e-08	1.31337e-06	1.44726	4.80769943710654	28.0067	0.108357	0.499957
K00641	metX homoserine O-acetyltransferase [EC: 2.3.1.31]	map00920	1.10418e-07	3.11006e-06	1.44595	4.80335069330685	27.9224	0.105397	0.497409
K10960	chlP, bchP geranylgeranyl reductase [EC: 1.3.1.83]	map00860 map00900	1.26054e-07	3.54658e-06	1.44595	4.80332615894071	27.9219	0.0275621	0.460608
K02857	RHBDL1_2_3 rhomboid-related protein 1/2/3 [EC: 3.4.21.105]		1.00521e-08	3.04985e-07	1.44226	4.79107216634407	27.6858	0.0703533	0.481263
K05299	E1.2.1.43A, fdhA formate dehydrogenase alpha subunit [EC: 1.2.1.43]	map00680 map00720	9.08419e-08	2.5234e-06	1.43912	4.78064317687571	27.4863	0.389143	0.691429
K10678	nfsA nitroreductase [EC:1.-.-.-]	map00633	6.16679e-07	1.69448e-05	1.4383	4.77792578524592	27.4346	2.6594e-05	0.0640915
K00205	E1.2.99.5F, fwdF, fmdF formylmethanofuran dehydrogenase subunit F [EC: 1.2.99.5]	map00680	3.30723e-07	9.05768e-06	1.43629	4.77125072693586	27.308	0.0943122	0.494249
K05606	MCEE, epi methylmalonyl-CoA/ethylmalonyl-CoA epimerase [EC: 5.1.99.1]	map00280 map00630 map00640 map00720	1.93358e-07	5.30116e-06	1.43585	4.76978994516256	27.2803	0.0731342	0.483928
K04565	SOD1 superoxide dismutase, Cu-Zn family [EC: 1.15.1.1]		1.03504e-08	3.05613e-07	1.43158	4.7556080514027	27.0135	0.0411816	0.460608
K07641	creC two-component system, OmpR family, sensor histidine kinase CreC [EC: 2.7.13.3]	map02020	2.18201e-06	5.88722e-05	1.43086	4.75321886140744	26.9688	0.0321828	0.460608
K02201	E2.7.7.3B pantetheine-phosphate adenylyltransferase [EC: 2.7.7.3]	map00770	7.61963e-09	2.30051e-07	1.42822	4.74444285376549	26.8052	0.0543174	0.468354
K09650	PARL, PSARL, PCP1 rhomboid-like protein [EC: 3.4.21.105]		0	2.57242e-08	1.4269	4.74007488278431	26.7242	0.378349	0.690512
K06858	ABC.VB12.S1, btuF vitamin B12 transport system substrate-binding protein	map02010	3.88148e-09	1.29303e-07	1.4264	4.73840695962892	26.6933	0.580575	0.737384
K11440	gbsB choline dehydrogenase [EC: 1.1.1.1]	map00260	0	2.55213e-08	1.4236	4.72908066338852	26.5213	0.5	0.691429
K01909	mbtM long-chain-fatty-acid--[acyl-carrier-protein] ligase [EC: 6.2.1.20]	map00071	1.4659e-07	3.88792e-06	1.42077	4.71970067153818	26.3494	0.352679	0.673024
K01032	pcaJ 3-oxoadipate CoA-transferase, beta subunit [EC: 2.8.3.6]	map00362	3.73816e-09	1.20908e-07	1.41042	4.68532498152204	25.729	0.690379	0.811023
K01568	E4.1.1.1, pdc pyruvate decarboxylase [EC: 4.1.1.1]	map00010	0	2.46891e-08	1.40975	4.68308388436628	25.6891	0.370194	0.684936
K11209	yghU GST-like protein		1.06274e-08	2.80553e-07	1.38408	4.59779899484882	24.2145	0.119662	0.502217
K09461	E1.14.13.40 anthraniloyl-CoA monooxygenase [EC: 1.14.13.40]	map00627	6.74597e-09	1.8561e-07	1.38186	4.59043305893113	24.0912	0.1492	0.522259
K03607	proQ ProP effector		1.03504e-08	2.72103e-07	1.38132	4.58863383483424	24.0612	0.592397	0.746562
K09726	K09726 hypothetical protein		4.08289e-08	9.92761e-07	1.37581	4.5703270335329	23.7578	0.122669	0.502217
K00551	PEMT phosphatidylethanolamine N-methyltransferase [EC: 2.1.1.17]	map00564	8.50457e-08	2.0417e-06	1.37548	4.56923396757807	23.7398	0.156683	0.527883
K11076	potG putrescine transport system ATP-binding protein	map02010	6.30077e-08	1.50124e-06	1.37051	4.55272666393822	23.4697	0.162599	0.531431
K04112	badD benzoyl-CoA reductase subunit [EC: 1.3.7.8]	map00362	1.31034e-07	3.03572e-06	1.36172	4.52353613695656	22.9996	0.42538	0.691429
K09989	K09989 hypothetical protein		4.12027e-07	9.49682e-06	1.36165	4.52328805932935	22.9956	0.192803	0.554875
K00729	ALG5 dolichyl-phosphate beta-glucosyltransferase [EC: 2.4.1.117]	map00510	3.30971e-07	7.60343e-06	1.35997	4.51771153732677	22.9069	0.0447517	0.460608
K06320	cgeB spore maturation protein CgeB		1.06658e-06	2.42327e-05	1.35602	4.50459999169449	22.6997	0.488445	0.691429
K05571	mnhG, mrpG multicomponent Na+:H+ antiporter subunit G		1.3734e-07	3.13062e-06	1.35482	4.50061389003508	22.637	0.019545	0.448659
K03721	tyrR transcriptional regulator of aroF, aroG, tyrA and aromatic amino acid transport		4.26834e-07	9.56003e-06	1.34923	4.48204208544262	22.3475	0.0456959	0.462989
K07777	degS two-component system, NarL family, sensor histidine kinase DegS [EC: 2.7.13.3]	map02020	1.26475e-06	2.8233e-05	1.34842	4.47936785894549	22.3061	0.103817	0.495936
K05774	phnN ribose 1,5-bisphosphokinase [EC: 2.7.4.23]	map00030	0	2.12416e-08	1.34717	4.47518862498384	22.2416	0.135387	0.513613
K02402	flhC flagellar transcriptional activator FlhC	map02020 map02040	0	2.12294e-08	1.34693	4.47439975792295	22.2294	0.348958	0.669981
K09023	rutD aminoacrylate hydrolase [EC:3.5.1.-]	map00240	0	2.10989e-08	1.34437	4.46590507822092	22.0989	0.115819	0.499957
K09671	CHST6 carbohydrate 6-sulfotransferase 6 [EC:2.8.2.-]	map00533	0	2.10086e-08	1.34259	4.45999607854105	22.0086	0.5	0.691429
K03353	APC6, CDC16 anaphase-promoting complex subunit 6	map04110 map04111 map04120 map04914	0	2.09621e-08	1.34167	4.45694196593282	21.9621	0.115819	0.499957
K01386	E3.4.23.-		0	2.0932e-08	1.34108	4.45496272046134	21.932	0.135387	0.513613
K00039	rbtD ribitol 2-dehydrogenase [EC: 1.1.1.56]	map00040	0	2.08316e-08	1.33908	4.44834356040305	21.8316	0.5	0.691429
K08178	JEN MFS transporter, SHS family, lactate transporter		0	2.08316e-08	1.33908	4.44834356040305	21.8316	0.5	0.691429
K04100	ligA protocatechuate 4,5-dioxygenase, alpha chain [EC: 1.13.11.8]	map00362 map00624 map00627	0	2.08194e-08	1.33884	4.44753987288641	21.8194	0.338979	0.664709
K04101	ligB protocatechuate 4,5-dioxygenase, beta chain [EC: 1.13.11.8]	map00362 map00624 map00627	0	2.08194e-08	1.33884	4.44753987288641	21.8194	0.338979	0.664709
K02611	paaC ring-1,2-phenylacetyl-CoA epoxidase subunit PaaC [EC: 1.14.13.149]	map00360	0	2.08015e-08	1.33849	4.44635247531606	21.8015	0.338979	0.664709
K10835	E3.6.3.44 xenobiotic-transporting ATPase [EC: 3.6.3.44]		0	2.07713e-08	1.33789	4.44435863850451	21.7713	0.115819	0.499957
K11082	phnV 2-aminoethylphosphonate transport system permease protein	map02010	0	2.06466e-08	1.33539	4.43607078812393	21.6466	0.338979	0.664709
K02418	fliOZ, fliO flagellar protein FliO/FliZ	map02040	2.73964e-07	5.93368e-06	1.33412	4.43185582858493	21.5835	0.0198614	0.448659
K07170	K07170 GAF domain-containing protein		8.14422e-07	1.75817e-05	1.3337	4.43046747397451	21.5627	0.0687433	0.479879
K11083	phnU 2-aminoethylphosphonate transport system permease protein	map02010	0	2.05219e-08	1.33288	4.42773505130254	21.5219	0.5	0.691429
K01484	astB succinylarginine dihydrolase [EC: 3.5.3.23]	map00330	0	2.04918e-08	1.33227	4.42571529992658	21.4918	0.338979	0.664709
K08323	rspA starvation sensing protein RspA		0	2.04617e-08	1.33166	4.42369271696441	21.4617	0.115819	0.499957
K01068	E3.1.2.2 palmitoyl-CoA hydrolase [EC: 3.1.2.2]	map00062 map01040	5.02844e-08	1.08205e-06	1.32466	4.40043686677703	21.1185	0.0268528	0.460608
K00632	E2.3.1.16, fadA acetyl-CoA acyltransferase [EC: 2.3.1.16]	map00071 map00280 map00281 map00362 map00592 map00642	1.90243e-07	4.02655e-06	1.32346	4.39642296023766	21.0598	0.00774293	0.419856
K07129	K07129		5.73382e-08	1.21907e-06	1.32043	4.38637678822562	20.9137	0.197566	0.555162
K00132	E1.2.1.10 acetaldehyde dehydrogenase (acetylating) [EC: 1.2.1.10]	map00362 map00620 map00621 map00622 map00650	6.61221e-09	1.55094e-07	1.31188	4.35795880347162	20.5058	0.289841	0.623675
K02585	nifB nitrogen fixation protein NifB		1.21289e-07	2.50259e-06	1.31117	4.35562561582306	20.4726	0.0313197	0.460608
K06563	CD209 CD209 antigen		2.17151e-07	4.32537e-06	1.29737	4.30975741377872	19.832	0.241869	0.589334
K06068	NPKC novel protein kinase C [EC: 2.7.11.13]	map04530	1.34919e-08	2.80565e-07	1.28845	4.28014477586342	19.4291	0.314455	0.647057
K01630	garL 2-dehydro-3-deoxyglucarate aldolase [EC: 4.1.2.20]	map00053	2.93444e-07	5.63462e-06	1.28194	4.2585074680049	19.1398	0.126426	0.503924
K00684	aat leucyl/phenylalanyl-tRNA--protein transferase [EC: 2.3.2.6]		4.18579e-07	7.98889e-06	1.27973	4.25115969501256	19.0426	0.0666717	0.476364
K00186	vorA 2-oxoisovalerate ferredoxin oxidoreductase, alpha subunit [EC: 1.2.7.7]	map00280	1.1217e-07	2.14707e-06	1.27832	4.24647844501723	18.9809	0.0068542	0.419856
K04795	flpA fibrillarin-like pre-rRNA processing protein		7.61963e-09	1.62491e-07	1.27801	4.24544269938217	18.9673	0.0257422	0.460608
K02450	gspA general secretion pathway protein A		3.57758e-07	6.80271e-06	1.27794	4.24523706381952	18.9646	0.424711	0.691429
K07645	qseC two-component system, OmpR family, sensor histidine kinase QseC [EC: 2.7.13.3]	map02020	4.72458e-08	9.13545e-07	1.27775	4.24457908483333	18.956	0.533129	0.712703
K01553	E3.6.4.1 myosin ATPase [EC: 3.6.4.1]	map00230	2.02379e-08	4.00032e-07	1.27607	4.2390055927406	18.8829	0.485237	0.691429
K11201	PTS-Fru2-EIIA PTS system, fructose-specific IIA-like component [EC: 2.7.1.69]		7.17802e-09	1.53135e-07	1.27525	4.23629576115312	18.8474	0.480681	0.691429
K10012	arnC, pmrF undecaprenyl-phosphate 4-deoxy-4-formamido-L-arabinose transferase [EC: 2.7.8.30]	map00520	6.87972e-09	1.47122e-07	1.27411	4.23249907937118	18.7979	0.464353	0.691429
K10561	rhaQ rhamnose transport system permease protein	map02010	1.00521e-08	2.04391e-07	1.26914	4.21598656023966	18.584	0.502745	0.693938
K09823	zur Fur family transcriptional regulator, zinc uptake regulator		6.87972e-09	1.45399e-07	1.26903	4.21561505981114	18.5792	0.0217888	0.448659
K06917	selU tRNA 2-selenouridine synthase [EC:2.9.1.-]		7.04427e-09	1.47544e-07	1.26637	4.20678990672793	18.4659	0.101679	0.495936
K05373	ybtX, irp8 MFS transporter, putative signal transducer		7.76295e-09	1.58274e-07	1.2595	4.18395355645473	18.1759	0.113329	0.499957
K01850	E5.4.99.5 chorismate mutase [EC: 5.4.99.5]	map00400	1.1391e-06	2.04575e-05	1.25393	4.16546994273111	17.9445	0.00118243	0.419856
K02815	PTS-Sor-EIID, sorM PTS system, sorbose-specific IID component	map00051 map02060	0	1.69196e-08	1.25333	4.1634674276167	17.9196	0.0105988	0.419856
K09927	K09927 hypothetical protein		7.76295e-09	1.55987e-07	1.25321	4.16308498571675	17.9149	0.362988	0.679476
K00552	GNMT glycine N-methyltransferase [EC: 2.1.1.20]	map00260	0	1.68414e-08	1.25143	4.15716029411787	17.8414	0.5	0.691429
K02182	caiC crotonobetaine/carnitine-CoA ligase [EC:6.2.1.-]		0	1.68414e-08	1.25143	4.15716029411787	17.8414	0.5	0.691429
K01621	E4.1.2.9 phosphoketolase [EC: 4.1.2.9]	map00030 map00680 map00710	2.98515e-06	5.32197e-05	1.25097	4.15562797728158	17.8225	0.2791	0.613403
K03493	bglG1 transcriptional antiterminator		0	1.67648e-08	1.24956	4.15094877683282	17.7648	0.0105988	0.419856
K06289	gerAB spore germination protein AB		5.24519e-07	9.32704e-06	1.2492	4.14976031266827	17.7502	0.486398	0.691429
K03331	DCXR L-xylulose reductase [EC: 1.1.1.10]	map00040	3.21806e-08	5.87463e-07	1.24883	4.14853860486819	17.7351	0.34598	0.668085
K06137	pqqC pyrroloquinoline-quinone synthase [EC: 1.3.3.11]		0	1.66343e-08	1.24636	4.14031132470744	17.6343	0.5	0.691429
K09834	VTE1, SXD1 tocopherol cyclase	map00130	0	1.66343e-08	1.24636	4.14031132470744	17.6343	0.5	0.691429
K03050	rpoE2 DNA-directed RNA polymerase subunit E" [EC: 2.7.7.6]	map00230 map00240 map03020	0	1.65741e-08	1.24487	4.13537629594484	17.5741	0.0105988	0.419856
K08196	mucK MFS transporter, AAHS family, cis,cis-muconate transporter		1.78807e-06	3.13432e-05	1.24353	4.13091479225912	17.5198	0.201101	0.556742
K00301	E1.5.3.1 sarcosine oxidase [EC: 1.5.3.1]	map00260	8.60482e-07	1.50838e-05	1.24329	4.13012810963737	17.5103	0.308186	0.641597
K00449	pcaH protocatechuate 3,4-dioxygenase, beta subunit [EC: 1.13.11.3]	map00362 map00624	0	1.64795e-08	1.24253	4.12758922533176	17.4795	0.5	0.691429
K07395	K07395 putative proteasome-type protease		0	1.64795e-08	1.24253	4.12758922533176	17.4795	0.5	0.691429
K03974	pspF psp operon transcriptional activator		0	1.63246e-08	1.23866	4.11475393998215	17.3246	0.5	0.691429
K05304	NANS, SAS sialic acid synthase [EC: 2.5.1.57]	map00520	2.35888e-07	4.09361e-06	1.23767	4.11144483982331	17.285	0.0825322	0.484666
K01799	E5.2.1.1 maleate isomerase [EC: 5.2.1.1]	map00650 map00760	2.38423e-08	4.26879e-07	1.23613	4.10633278386925	17.2238	0.159162	0.528255
K03381	catA catechol 1,2-dioxygenase [EC: 1.13.11.1]	map00361 map00362 map00364 map00623	0	1.61698e-08	1.23477	4.10180343658013	17.1698	0.5	0.691429
K07303	E1.3.99.16B isoquinoline 1-oxidoreductase, beta subunit [EC: 1.3.99.16]		0	1.61698e-08	1.23477	4.10180343658013	17.1698	0.5	0.691429
K04409	PAK1 p21-activated kinase 1 [EC: 2.7.11.1]	map04010 map04011 map04012 map04360 map04510 map04650 map04660 map04810 map05120 map05211	3.43986e-09	7.49418e-08	1.23311	4.09630668207964	17.1045	0.199032	0.556125
K10979	ku DNA end-binding protein Ku	map03450	7.18758e-09	1.37233e-07	1.22746	4.07752099129283	16.8833	0.242598	0.589334
K00782	ykgG hypothetical protein		2.86911e-06	4.82444e-05	1.22556	4.07121194216685	16.8096	0.00220649	0.419856
K07369	MALT1 mucosa-associated lymphoid tissue lymphoma translocation protein 1 [EC:3.4.22.-]	map04660 map04662	3.30611e-09	7.02441e-08	1.21866	4.04831529541089	16.5449	0.172779	0.534185
K00683	E2.3.2.5 glutaminyl-peptide cyclotransferase [EC: 2.3.2.5]		1.8728e-06	3.09666e-05	1.21818	4.04671665571394	16.5266	0.00278751	0.419856
K09999	artQ arginine transport system permease protein	map02010	7.17802e-09	1.3319e-07	1.21507	4.03638594604144	16.4087	0.632165	0.770621
K01087	otsB trehalose 6-phosphate phosphatase [EC: 3.1.3.12]	map00500	7.18758e-09	1.30828e-07	1.20685	4.00907234080998	16.1009	0.746877	0.853251
K01482	E3.5.3.18 dimethylargininase [EC: 3.5.3.18]		9.36746e-08	1.51926e-06	1.20569	4.00520015740557	16.0578	0.189321	0.55171
K11062	K11062, entD probable enterotoxin D		1.60785e-06	2.54315e-05	1.19887	3.98257163980081	15.8079	0.142416	0.520035
K00231	PPOX, hemY oxygen-dependent protoporphyrinogen oxidase [EC: 1.3.3.4]	map00860	3.30611e-09	6.65351e-08	1.19544	3.97118075758028	15.6836	0.0386158	0.460608
K09542	CRYAB crystallin, alpha B		1.99704e-08	3.27453e-07	1.19487	3.96926190565359	15.6627	0.389801	0.691429
K10556	lsrC AI-2 transport system permease protein	map02010	1.18073e-07	1.86164e-06	1.19432	3.96743248811124	15.6429	0.0432282	0.460608
K04061	flhB2 flagellar biosynthesis protein		3.19867e-07	4.99457e-06	1.19226	3.96060124006633	15.569	0.0651289	0.47394
K02765	PTS-Dgl-EIIC, gamP PTS system, D-glucosamine-specific IIC component	map00520 map02060	3.47874e-07	5.40613e-06	1.1903	3.95408717447887	15.4988	0.240715	0.589334
K01118	acpD, azoR FMN-dependent NADH-azoreductase [EC:1.7.-.-]		1.02302e-07	1.5459e-06	1.17535	3.904442270067	14.9746	0.187233	0.550399
K09136	ycaO ribosomal protein S12 methylthiotransferase		2.51974e-07	3.75917e-06	1.17213	3.89373432317003	14.8638	0.0554388	0.471743
K07739	ELP3, KAT9 elongator complex protein 3 [EC: 2.3.1.48]		2.17757e-07	3.2491e-06	1.17193	3.89308345205345	14.8571	0.0359383	0.460608
K09974	K09974 hypothetical protein		4.51577e-07	6.61307e-06	1.16478	3.86930191120028	14.6142	0.303625	0.638315
K01796	E5.1.99.4, AMACR, mcr alpha-methylacyl-CoA racemase [EC: 5.1.99.4]	map00120	1.03209e-07	1.50096e-06	1.15875	3.84929186635239	14.4129	0.0626077	0.47394
K08651	E3.4.21.66 thermitase [EC: 3.4.21.66]		1.09257e-08	1.69949e-07	1.15638	3.84141876500865	14.3345	0.349495	0.670404
K07310	ynfF Tat-targeted selenate reductase subunit YnfF [EC: 1.97.1.9]	map00450	1.01858e-08	1.57219e-07	1.15059	3.82218218164171	14.1446	0.283651	0.617977
K02043	phnF GntR family transcriptional regulator, phosphonate transport system regulatory protein		3.93682e-08	5.69761e-07	1.15041	3.82159491939022	14.1389	0.128221	0.505043
K07128	K07128		0	1.30198e-08	1.14674	3.80939561983728	14.0198	0.5	0.691429
K07703	dcuR two-component system, CitB family, response regulator DcuR	map02020	1.41396e-07	1.98129e-06	1.14367	3.79918852509278	13.921	0.0202485	0.448659
K10559	rhaS1 rhamnose transport system substrate-binding protein	map02010	0	1.2847e-08	1.14136	3.79150629177987	13.847	0.5	0.691429
K03053	rpoH DNA-directed RNA polymerase subunit H [EC: 2.7.7.6]	map00230 map00240 map03020	0	1.27345e-08	1.13781	3.77973172053661	13.7345	0.196268	0.554875
K02080	agaI galactosamine-6-phosphate isomerase [EC:5.3.1.-]	map00052	2.36778e-08	3.3668e-07	1.1362	3.77437315850469	13.6836	0.121829	0.502217
K07454	K07454 putative restriction endonuclease		5.05024e-07	6.91897e-06	1.13593	3.77348634693114	13.6752	0.0192436	0.448659
K03603	fadR GntR family transcriptional regulator, negative regulator for fad regulon and positive regulator of fabA		1.15011e-08	1.69864e-07	1.1357	3.77271677335831	13.6679	0.296738	0.631367
K02349	POLQ DNA polymerase theta [EC: 2.7.7.7]		1.36257e-08	1.97905e-07	1.13353	3.76550534114352	13.5997	0.2989	0.633036
K00363	nirD nitrite reductase (NAD(P)H) small subunit [EC: 1.7.1.4]	map00910	0	1.25918e-08	1.13328	3.76466786584482	13.5918	0.5	0.691429
K04033	eutR AraC family transcriptional regulator, ethanolamine operon transcriptional activator		0	1.25797e-08	1.13289	3.76337674327968	13.5797	0.196268	0.554875
K05374	irp4, ybtT yersiniabactin synthetase, thioesterase component		0	1.25797e-08	1.13289	3.76337674327968	13.5797	0.196268	0.554875
K06165	phnH alpha-D-ribose 1-methylphosphonate 5-triphosphate synthase subunit PhnH [EC: 2.7.8.37]	map00440	0	1.25797e-08	1.13289	3.76337674327968	13.5797	0.196268	0.554875
K11153	RDH12 retinol dehydrogenase 12 [EC:1.1.1.-]	map00830	0	1.25797e-08	1.13289	3.76337674327968	13.5797	0.196268	0.554875
K11260	E1.2.99.5G, fwdG formylmethanofuran dehydrogenase subunit G [EC: 1.2.99.5]	map00680	0	1.25797e-08	1.13289	3.76337674327968	13.5797	0.196268	0.554875
K10614	HERC3 E3 ubiquitin-protein ligase HERC3 [EC: 6.3.2.19]	map04120	2.46116e-07	3.35066e-06	1.13236	3.76161316001113	13.5631	0.0997973	0.495936
K00523	ascD, ddhD, rfbI CDP-4-dehydro-6-deoxyglucose reductase [EC: 1.17.1.1]	map00520	0	1.25617e-08	1.13231	3.76146839220078	13.5617	0.196268	0.554875
K04774	sohB serine protease SohB [EC:3.4.21.-]		0	1.25617e-08	1.13231	3.76146839220078	13.5617	0.196268	0.554875
K08324	yneI aldehyde dehydrogenase family protein [EC:1.2.1.-]		0	1.25617e-08	1.13231	3.76146839220078	13.5617	0.196268	0.554875
K05812	yfiP conserved hypothetical protein		0	1.25496e-08	1.13193	3.76017440184195	13.5496	0.213228	0.566256
K03670	mdoG periplasmic glucans biosynthesis protein		1.42011e-08	2.04716e-07	1.13139	3.75840871269556	13.533	0.343857	0.667477
K09794	K09794 hypothetical protein		0	1.25316e-08	1.13135	3.7582618072908	13.5316	0.213228	0.566256
K09975	K09975 hypothetical protein		6.83903e-08	9.35925e-07	1.13041	3.75512901576918	13.5023	0.283379	0.617769
K07810	cusF Cu(I)/Ag(I) efflux system periplasmic protein CusF	map02020	0	1.2437e-08	1.1283	3.74814023690595	13.437	0.5	0.691429
K10237	thuF, sugA trehalose/maltose transport system permease protein	map02010	0	1.24249e-08	1.12791	3.74683423135371	13.4249	0.196268	0.554875
K06152	E1.1.99.3G gluconate 2-dehydrogenase gamma chain [EC: 1.1.99.3]	map00030	0	1.24069e-08	1.12733	3.74490385770227	13.4069	0.196268	0.554875
K02385	flbD flagellar protein FlbD		1.07904e-07	1.45732e-06	1.12681	3.74318665871258	13.391	0.17046	0.533757
K01174	E3.1.31.1, nuc micrococcal nuclease [EC: 3.1.31.1]		5.63117e-08	7.6112e-07	1.12378	3.73311749996358	13.2978	0.00150276	0.419856
K01169	rna ribonuclease I (enterobacter ribonuclease) [EC: 3.1.27.6]		0	1.22822e-08	1.12327	3.73142106974147	13.2822	0.5	0.691429
K02352	drp35 drp35	map00312	0	1.22822e-08	1.12327	3.73142106974147	13.2822	0.5	0.691429
K02979	RP-S28e, RPS28 small subunit ribosomal protein S28e		0	1.22822e-08	1.12327	3.73142106974147	13.2822	0.5	0.691429
K07349	fimG minor fimbrial subunit		0	1.22822e-08	1.12327	3.73142106974147	13.2822	0.5	0.691429
K08319	ygbJ putative dehydrogenase [EC:1.1.-.-]		0	1.22822e-08	1.12327	3.73142106974147	13.2822	0.5	0.691429
K09912	K09912 hypothetical protein		0	1.21274e-08	1.11818	3.71450587278571	13.1274	0.5	0.691429
K02810	PTS-Scr-EIIC, scrA PTS system, sucrose-specific IIC component	map00500 map02060	1.1252e-06	1.46939e-05	1.11555	3.70578323164249	13.0482	0.00873876	0.419856
K01761	E4.4.1.11 methionine-gamma-lyase [EC: 4.4.1.11]	map00450	3.19551e-07	4.16699e-06	1.11403	3.70072883527557	13.0026	0.134155	0.513195
K05804	rob right origin-binding protein		4.84652e-07	6.3001e-06	1.11309	3.69760834296073	12.9745	0.408317	0.691429
K02817	PTS-Tre-EIIA, treP PTS system, trehalose-specific IIA component [EC: 2.7.1.69]	map00500 map02060	6.22562e-08	8.16773e-07	1.11153	3.69242178359307	12.928	0.124964	0.503924
K04566	lysK lysyl-tRNA synthetase, class I [EC: 6.1.1.6]	map00970	1.95364e-07	2.5248e-06	1.10934	3.68514022697933	12.8629	0.0205306	0.448659
K02430	fucR DeoR family transcriptional regulator, L-fucose operon activator		3.30611e-09	5.4283e-08	1.10851	3.68237946493279	12.8383	0.0083915	0.419856
K02419	fliP flagellar biosynthetic protein FliP	map02040	1.71075e-06	2.19105e-05	1.10723	3.6781439169437	12.8006	0.00888065	0.419856
K01034	atoD acetate CoA-transferase alpha subunit [EC: 2.8.3.8]	map00627 map00640 map00650 map02020	1.74474e-07	2.2372e-06	1.10569	3.67300721897942	12.7551	0.323218	0.651379
K02504	hofB protein transport protein HofB		1.00521e-08	1.39222e-07	1.10337	3.66532610754611	12.6874	0.705928	0.823867
K06998	K06998		1.79914e-07	2.25139e-06	1.09517	3.63808551144843	12.4501	0.37282	0.686966
K10686	UBE1C, UBA3 ubiquitin-activating enzyme E1 C [EC: 6.3.2.19]	map04120	1.45089e-08	1.91783e-07	1.09449	3.63580951753257	12.4305	0.107164	0.499957
K06558	MSR1 macrophage scavenger receptor 1		1.04841e-08	1.41495e-07	1.0937	3.63319448464304	12.408	0.0631234	0.47394
K09729	K09729 hypothetical protein		4.94012e-08	6.18637e-07	1.0897	3.61989508999295	12.2941	0.116512	0.501035
K02656	pilF type IV pilus assembly protein PilF		7.32134e-09	1.00756e-07	1.08737	3.61215881521505	12.2284	0.210322	0.564492
K01691	WIF1 WNT inhibitory factor 1		1.07824e-08	1.41698e-07	1.08318	3.59825192250929	12.111	0.356142	0.676095
K01614	-		1.09167e-07	1.32632e-06	1.08092	3.59074582420442	12.0482	0.226437	0.578005
K09020	rutB ureidoacrylate peracid hydrolase [EC: 3.5.1.110]	map00240	1.85983e-07	2.21483e-06	1.07374	3.56687278894717	11.8505	0.0848669	0.484666
K03067	-		1.64495e-06	1.94897e-05	1.07341	3.56579852498177	11.8417	0.27599	0.611056
K10781	FATB fatty acyl-ACP thioesterase B [EC: 3.1.2.-]	map00061	1.07356e-07	1.26747e-06	1.06843	3.54924084163412	11.7065	0.400663	0.691429
K01264	E3.4.11.15, APE3 aminopeptidase Y [EC: 3.4.11.15]		3.73816e-09	5.44256e-08	1.0681	3.54815480417411	11.6977	0.0191337	0.448659
K05914	E1.13.12.7		3.73816e-09	5.42185e-08	1.06647	3.54275258878192	11.654	0.324046	0.651379
K01548	kdpC K+-transporting ATPase ATPase C chain [EC: 3.6.3.12]	map02020	1.59263e-06	1.84655e-05	1.064	3.53452525110139	11.5877	0.00201998	0.419856
K06891	clpS ATP-dependent Clp protease adaptor protein ClpS		1.80141e-07	2.08398e-06	1.06109	3.52485441393786	11.5103	0.0470745	0.462989
K08223	fsr MFS transporter, FSR family, fosmidomycin resistance protein		4.60348e-06	5.25455e-05	1.05736	3.51248259645863	11.412	0.0089418	0.419856
K01505	E3.5.99.7 1-aminocyclopropane-1-carboxylate deaminase [EC: 3.5.99.7]	map00640	4.06096e-08	4.66252e-07	1.05036	3.489214976603	11.2294	0.292582	0.627055
K01750	E4.3.1.12, ocd ornithine cyclodeaminase [EC: 4.3.1.12]	map00330	3.01965e-06	3.38427e-05	1.04938	3.48595823135072	11.2041	0.207477	0.562537
K02575	narK, narU, nasA MFS transporter, NNP family, nitrate/nitrite transporter		1.57936e-06	1.76846e-05	1.04886	3.4842457343749	11.1908	0.49663	0.691429
K02421	fliR flagellar biosynthetic protein FliR	map02040	1.86653e-06	2.0828e-05	1.0474	3.47939115699387	11.1532	0.110056	0.499957
K08078	E4.2.1.107 3a,7a,12a-trihydroxy-5b-cholest-24-enoyl-CoA hydratase [EC: 4.2.1.107]		1.39505e-07	1.55365e-06	1.04394	3.46788946316411	11.0647	0.327876	0.656297
K07707	agrA two-component system, AgrA family, response regulator AgrA	map02020	2.42375e-06	2.66106e-05	1.0404	3.45614325639039	10.975	0.242948	0.589632
K00056	-		2.601e-08	2.94958e-07	1.03971	3.45382706832142	10.9574	0.387737	0.691429
K07345	fimA major type 1 subunit fimbrin (pilin)		4.61276e-07	5.05449e-06	1.03886	3.45102424819826	10.9361	0.0508429	0.466381
K02775	PTS-Gat-EIIC, gatC PTS system, galactitol-specific IIC component	map00052 map02060	4.97864e-06	5.35956e-05	1.03194	3.4280276129936	10.7631	0.00214272	0.419856
K02417	fliNY, fliN flagellar motor switch protein FliN/FliY	map02030 map02040	3.30206e-06	3.53797e-05	1.02985	3.42108703545045	10.7115	0.0515354	0.466384
K11031	slo thiol-activated cytolysin		2.54024e-07	2.70607e-06	1.02592	3.40802831590682	10.615	0.0889625	0.490056
K06666	TUP1 glucose repression regulatory protein TUP1	map04111	6.61221e-09	7.92452e-08	1.02291	3.39802794635905	10.5416	0.0155633	0.44059
K07346	fimC fimbrial chaperone protein		2.97468e-07	3.1253e-06	1.02013	3.38880657475947	10.4745	0.0955803	0.494249
K07806	arnB, pmrH UDP-4-amino-4-deoxy-L-arabinose-oxoglutarate aminotransferase [EC: 2.6.1.87]	map00520 map02020	6.89872e-06	7.19943e-05	1.01847	3.3832932475057	10.4345	0.25168	0.598129
K03602	xseB exodeoxyribonuclease VII small subunit [EC: 3.1.11.6]	map03430	8.32745e-06	8.67974e-05	1.01795	3.38154801397389	10.4219	0.00285777	0.419856
K00340	nuoK NADH-quinone oxidoreductase subunit K [EC: 1.6.5.3]	map00190 map00910	5.0443e-07	5.26606e-06	1.01791	3.38141594846001	10.421	0.0658521	0.47394
K04654	hypD hydrogenase expression/formation protein HypD		3.32673e-06	3.46732e-05	1.01786	3.3812514060991	10.4198	0.271743	0.608271
K00185	E1.2.7.-MC molybdopterin oxidoreductase, membrane subunit [EC:1.2.7.-]		2.26416e-07	2.36632e-06	1.01744	3.37985235963166	10.4097	0.0431565	0.460608
K04754	vacJ lipoprotein		7.04427e-09	8.26869e-08	1.01717	3.37896969029101	10.4033	0.192171	0.554875
K00022	HADH 3-hydroxyacyl-CoA dehydrogenase [EC: 1.1.1.35]	map00062 map00071 map00280 map00281 map00310 map00380 map00650 map00930	4.81118e-07	4.99198e-06	1.01521	3.37244298548693	10.3563	0.112515	0.499957
K01197	hya hyaluronoglucosaminidase [EC: 3.2.1.35]	map00531	7.55895e-06	7.82914e-05	1.0152	3.37242397859554	10.3562	0.0116195	0.42982
K05570	mnhF, mrpF multicomponent Na+:H+ antiporter subunit F		5.98949e-08	6.27687e-07	1.01385	3.36794979682396	10.3241	0.125126	0.503924
K03415	cheV two-component system, chemotaxis family, response regulator CheV	map02020 map02030	2.2137e-06	2.27425e-05	1.01154	3.36026564903619	10.2693	0.0331363	0.460608
K09967	K09967 hypothetical protein		6.43969e-08	6.68743e-07	1.01035	3.35631286708209	10.2412	0.0535523	0.467192
K00895	E2.7.1.90, pfk pyrophosphate--fructose-6-phosphate 1-phosphotransferase [EC: 2.7.1.90]	map00051	6.16971e-06	6.29284e-05	1.00852	3.35022633547495	10.1981	0.0709913	0.481263
K10709	frlC protein FrlC		1.38686e-06	1.41523e-05	1.00851	3.35020778535632	10.198	0.370104	0.684936
K05568	mnhD, mrpD multicomponent Na+:H+ antiporter subunit D		2.89274e-06	2.92564e-05	1.00478	3.33779411513791	10.1106	0.159343	0.528255
K03781	katE, CAT, catB, srpA catalase [EC: 1.11.1.6]	map00380 map00630	3.31044e-06	3.33351e-05	1.0029	3.33155503664792	10.067	0.0237941	0.460608
K06192	pqiB paraquat-inducible protein B		3.15957e-08	3.24403e-07	0.999261	3.3194739835973	9.983	0.486235	0.691429
K00155	E1.2.1.-	map00281 map00626 map00903	1.32909e-07	1.32993e-06	0.997343	3.3131013539474	9.939	0.226419	0.578005
K00591	COQ3 hexaprenyldihydroxybenzoate methyltransferase [EC: 2.1.1.114]	map00130	2.05458e-08	2.12114e-07	0.995251	3.30615153839999	9.89124	0.430931	0.691429
K02398	flgM negative regulator of flagellin synthesis FlgM	map02040	3.16329e-07	3.13147e-06	0.994378	3.30325109315484	9.87138	0.109183	0.499957
K05656	ABCB9, TAPL ATP-binding cassette, subfamily B (MDR/TAP), member 9	map02010	6.74597e-09	7.5326e-08	0.993597	3.30065641284272	9.85364	0.403204	0.691429
K01196	AGL glycogen debranching enzyme [EC: 3.2.1.33]	map00500	2.07221e-06	2.0397e-05	0.992943	3.29848575431182	9.83882	0.505331	0.69516
K07063	K07063		1.94409e-07	1.89839e-06	0.987671	3.28097214275097	9.72011	0.379092	0.690822
K08346	narY nitrate reductase 2, beta subunit [EC: 1.7.99.4]	map00910	1.45089e-08	1.49445e-07	0.986798	3.27807046249791	9.70058	0.138909	0.518623
K03661	ATPeVPF, ATP6F V-type H+-transporting ATPase 21kDa proteolipid subunit [EC: 3.6.3.14]	map00190 map05110 map05120	0	8.67988e-09	0.98587	3.27498887129739	9.67988	0.5	0.691429
K04421	MAP3K3, MEKK3 mitogen-activated protein kinase kinase kinase 3 [EC: 2.7.11.25]	map04010 map04912	0	8.67988e-09	0.98587	3.27498887129739	9.67988	0.5	0.691429
K04879	KCNA6 potassium voltage-gated channel Shaker-related subfamily A member 6		0	8.67988e-09	0.98587	3.27498887129739	9.67988	0.5	0.691429
K06322	cgeD spore maturation protein CgeD		0	8.67988e-09	0.98587	3.27498887129739	9.67988	0.5	0.691429
K07234	K07234 uncharacterized protein involved in response to NO		0	8.67988e-09	0.98587	3.27498887129739	9.67988	0.5	0.691429
K02822	PTS-Ula-EIIB, ulaB, sgaB PTS system, ascorbate-specific IIB component [EC: 2.7.1.69]	map00053 map02060	3.88148e-09	4.61859e-08	0.985261	3.272966899628	9.66632	0.172151	0.533757
K01663	HIS7 glutamine amidotransferase / cyclase [EC: 4.1.3.-]	map00340	2.48906e-06	2.40562e-05	0.985035	3.27221544881223	9.66129	0.387715	0.691429
K07533	prsA foldase protein PrsA [EC: 5.2.1.8]		4.02445e-06	3.87254e-05	0.983193	3.26609715601569	9.6204	0.00279269	0.419856
K10451	KLHL14 kelch-like protein 14		3.1997e-08	3.13735e-07	0.979471	3.25373139743732	9.53829	0.257862	0.600873
K01741	E4.2.99.18 DNA-(apurinic or apyrimidinic site) lyase [EC: 4.2.99.18]		0	8.53722e-09	0.979422	3.25356817225427	9.53722	0.0105988	0.419856
K02344	DPO3P, holD DNA polymerase III subunit psi [EC: 2.7.7.7]	map00230 map00240 map03030 map03430 map03440	0	8.53722e-09	0.979422	3.25356817225427	9.53722	0.0105988	0.419856
K04016	nrfE cytochrome c-type biogenesis protein NrfE		0	8.53722e-09	0.979422	3.25356817225427	9.53722	0.0105988	0.419856
K07804	pagC putatice virulence related protein PagC	map02020	0	8.53722e-09	0.979422	3.25356817225427	9.53722	0.0105988	0.419856
K03982	SERPINE1, PAI1 plasminogen activator inhibitor-1	map04610	2.44925e-06	2.3322e-05	0.978574	3.2507523327099	9.51862	0.0212203	0.448659
K01475	-		0	8.50711e-09	0.978048	3.24900633445097	9.50711	0.5	0.691429
K01522	FHIT bis(5'-adenosyl)-triphosphatase [EC: 3.6.1.29]	map00230 map05222 map05223	0	8.50711e-09	0.978048	3.24900633445097	9.50711	0.5	0.691429
K05910	E1.11.1.1 NADH peroxidase [EC: 1.11.1.1]		0	8.50711e-09	0.978048	3.24900633445097	9.50711	0.5	0.691429
K01794	DSE chondroitin-glucuronate 5-epimerase [EC: 5.1.3.19]	map00532	2.07706e-06	1.97436e-05	0.977791	3.24815031842155	9.50147	0.0887537	0.489465
K06979	K06979		2.59073e-07	2.4635e-06	0.976634	3.24430784234383	9.47619	0.476772	0.691429
K10219	ligC 2-hydroxy-4-carboxymuconate semialdehyde hemiacetal dehydrogenase [EC: 1.1.1.312]	map00350 map00362 map00627	1.72301e-08	1.70669e-07	0.973903	3.23523624078635	9.4168	0.17865	0.540561
K10407	KLC kinesin light chain		1.1405e-06	1.07461e-05	0.973816	3.23494724456621	9.41491	0.0863196	0.486899
K00448	pcaG protocatechuate 3,4-dioxygenase, alpha subunit [EC: 1.13.11.3]	map00362 map00624	0	8.39455e-09	0.972876	3.23182462559504	9.39455	0.5	0.691429
K01013	E2.8.1.-		0	8.39455e-09	0.972876	3.23182462559504	9.39455	0.5	0.691429
K02442	glpM membrane protein GlpM		0	8.39455e-09	0.972876	3.23182462559504	9.39455	0.5	0.691429
K02458	gspI general secretion pathway protein I	map03070	0	8.39455e-09	0.972876	3.23182462559504	9.39455	0.5	0.691429
K04056	yscO type III secretion protein SctO	map03070	0	8.39455e-09	0.972876	3.23182462559504	9.39455	0.5	0.691429
K05324	KCNQN potassium voltage-gated channel KQT-like subfamily, invertebrate		0	8.39455e-09	0.972876	3.23182462559504	9.39455	0.5	0.691429
K09987	K09987 hypothetical protein		0	8.39455e-09	0.972876	3.23182462559504	9.39455	0.5	0.691429
K05942	E2.3.-.-		6.74597e-09	7.16771e-08	0.972322	3.22998357923665	9.38257	0.395591	0.691429
K01189	GLA alpha-galactosidase [EC: 3.2.1.22]	map00052 map00561 map00600 map00603	0	8.3824e-09	0.972314	3.22995628463999	9.3824	0.0105988	0.419856
K01743	E4.2.-.-		0	8.3824e-09	0.972314	3.22995628463999	9.3824	0.0105988	0.419856
K01974	rtcA, RTCD1 RNA 3'-terminal phosphate cyclase [EC: 6.5.1.4]		0	8.3824e-09	0.972314	3.22995628463999	9.3824	0.0105988	0.419856
K02463	gspN general secretion pathway protein N		0	8.3824e-09	0.972314	3.22995628463999	9.3824	0.0105988	0.419856
K02583	NGFR nerve growth factor receptor (TNFR superfamily member 16)		0	8.3824e-09	0.972314	3.22995628463999	9.3824	0.0105988	0.419856
K07501	K07501 hypothetical protein		0	8.3824e-09	0.972314	3.22995628463999	9.3824	0.0105988	0.419856
K10934	tcpE toxin co-regulated pilus biosynthesis protein E	map05110 map05111	0	8.3824e-09	0.972314	3.22995628463999	9.3824	0.0105988	0.419856
K01899	LSC1 succinyl-CoA synthetase alpha subunit [EC: 6.2.1.5]	map00020 map00640	0	8.36444e-09	0.971482	3.2271934021235	9.36444	0.0105988	0.419856
K07285	slp outer membrane lipoprotein		0	8.36444e-09	0.971482	3.2271934021235	9.36444	0.0105988	0.419856
K09694	nodJ lipooligosaccharide transport system permease protein	map02010	7.18758e-09	7.52873e-08	0.969297	3.21993388468812	9.31744	0.215425	0.569583
K01569	oxdD oxalate decarboxylase [EC: 4.1.1.2]	map00630	2.6802e-07	2.49832e-06	0.968038	3.21575193870338	9.29047	0.332184	0.658629
K02459	gspJ general secretion pathway protein J	map03070	0	8.23973e-09	0.965659	3.20785118112384	9.23973	0.5	0.691429
K02465	gspS general secretion pathway protein S	map03070	0	8.23973e-09	0.965659	3.20785118112384	9.23973	0.5	0.691429
K02509	hpaH 2-oxo-hept-3-ene-1,7-dioate hydratase [EC:4.2.1.-]	map00350	0	8.23973e-09	0.965659	3.20785118112384	9.23973	0.5	0.691429
K05849	SLC8A, NCX solute carrier family 8 (sodium/calcium exchanger)	map04020	0	8.23973e-09	0.965659	3.20785118112384	9.23973	0.5	0.691429
K06544	SELPLG selectin P ligand		0	8.23973e-09	0.965659	3.20785118112384	9.23973	0.5	0.691429
K07348	fimF minor fimbrial subunit		0	8.23973e-09	0.965659	3.20785118112384	9.23973	0.5	0.691429
K09897	K09897 hypothetical protein		0	8.23973e-09	0.965659	3.20785118112384	9.23973	0.5	0.691429
K09928	K09928 hypothetical protein		0	8.23973e-09	0.965659	3.20785118112384	9.23973	0.5	0.691429
K00582	mtrF tetrahydromethanopterin S-methyltransferase subunit F [EC: 2.1.1.86]	map00680	0	8.20962e-09	0.964242	3.20314223028647	9.20962	0.0105988	0.419856
K00843	E2.6.-.-		0	8.20962e-09	0.964242	3.20314223028647	9.20962	0.0105988	0.419856
K03987	C1QB complement C1q subcomponent subunit B	map04610	0	8.20962e-09	0.964242	3.20314223028647	9.20962	0.0105988	0.419856
K08654	PCSK5 proprotein convertase subtilisin/kexin type 5 [EC:3.4.21.-]		1.07446e-07	9.92878e-07	0.962121	3.19609619206851	9.16475	0.288738	0.623516
K02389	flgD flagellar basal-body rod modification protein FlgD	map02040	1.29662e-06	1.18887e-05	0.962026	3.19578138940243	9.16275	0.0383754	0.460608
K01103	PFKFB 6-phosphofructo-2-kinase / fructose-2,6-bisphosphatase [EC: 3.1.3.46]	map00051	3.47585e-08	3.26471e-07	0.961793	3.19500792713477	9.15784	0.346117	0.668085
K02047	cysW sulfate transport system permease protein	map02010	3.49542e-06	3.17967e-05	0.958772	3.18497122028575	9.09435	0.133269	0.513129
K00421	E1.10.2.-		0	8.08491e-09	0.958321	3.18347262565908	9.08491	0.5	0.691429
K02679	ppdA prepilin peptidase dependent protein A		0	8.08491e-09	0.958321	3.18347262565908	9.08491	0.5	0.691429
K04025	eutK ethanolamine utilization protein EutK		0	8.08491e-09	0.958321	3.18347262565908	9.08491	0.5	0.691429
K04775	ydgD protease YdgD [EC:3.4.21.-]		0	8.08491e-09	0.958321	3.18347262565908	9.08491	0.5	0.691429
K05708	hcaA1, hcaE 3-phenylpropionate/cinnamic acid dioxygenase subunit alpha [EC: 1.14.12.19]	map00360	0	8.08491e-09	0.958321	3.18347262565908	9.08491	0.5	0.691429
K06000	E3.4.22.2 papain [EC: 3.4.22.2]		0	8.08491e-09	0.958321	3.18347262565908	9.08491	0.5	0.691429
K07125	K07125		0	8.08491e-09	0.958321	3.18347262565908	9.08491	0.5	0.691429
K10444	KLHL6 kelch-like protein 6		0	8.08491e-09	0.958321	3.18347262565908	9.08491	0.5	0.691429
K10462	KLHL25_37, ENC1, ENC2 kelch-like protein 25/37 (ectoderm-neural cortex protein)		0	8.08491e-09	0.958321	3.18347262565908	9.08491	0.5	0.691429
K01798	E5.1.-.-		3.73816e-09	4.1651e-08	0.954319	3.17017986019476	9.00159	0.45566	0.691429
K03185	ubiH 2-octaprenyl-6-methoxyphenol hydroxylase [EC:1.14.13.-]	map00130	3.30611e-09	3.77332e-08	0.953999	3.16911578848105	8.99495	0.337207	0.663674
K03410	cheC chemotaxis protein CheC	map02030	2.16103e-06	1.93882e-05	0.952698	3.16479464126743	8.96805	0.0282717	0.460608
K03973	pspC phage shock protein C		3.53016e-07	3.1719e-06	0.952434	3.16391820862143	8.96261	0.0431949	0.460608
K10111	malK maltose/maltodextrin transport system ATP-binding protein [EC: 3.6.3.19]	map02010	3.28898e-08	3.01889e-07	0.951215	3.15986755588289	8.93748	0.234068	0.582428
K00315	DMGDH dimethylglycine dehydrogenase [EC: 1.5.8.4]	map00260	1.6798e-08	1.57983e-07	0.950978	3.15907890959533	8.93259	0.426416	0.691429
K09005	K09005 hypothetical protein		3.51693e-08	3.21854e-07	0.950666	3.15804301586313	8.92618	0.113308	0.499957
K11003	hlyD, cyaD hemolysin D	map03070	3.83259e-06	3.40197e-05	0.948138	3.14964469784241	8.87437	0.0263872	0.460608
K01131	STS steryl-sulfatase [EC: 3.1.6.2]	map00140	3.3565e-06	2.97386e-05	0.94732	3.1469280991113	8.85768	0.31784	0.648566
K02674	pilY1 type IV pilus assembly protein PilY1		3.029e-08	2.7232e-07	0.941266	3.1268184826706	8.73507	0.407609	0.691429
K03337	iolB 5-deoxy-glucuronate isomerase [EC:5.3.1.-]	map00562	3.19312e-07	2.79048e-06	0.940261	3.12347826409207	8.71486	0.158892	0.528255
K01029	E2.8.3.5B, scoB 3-oxoacid CoA-transferase subunit B [EC: 2.8.3.5]	map00072 map00280 map00650	1.65339e-07	1.44707e-06	0.939797	3.12193656722709	8.70556	0.322745	0.651379
K07066	K07066		6.39409e-08	5.63902e-07	0.939455	3.12080237298023	8.69872	0.158222	0.527883
K10538	araH L-arabinose transport system permease protein	map02010	1.06628e-06	9.25317e-06	0.938059	3.1161650472682	8.6708	0.538221	0.715648
K03408	cheW purine-binding chemotaxis protein CheW	map02020 map02030	1.28224e-06	1.10381e-05	0.934626	3.10476107029027	8.60253	0.0445028	0.460608
K03478	ydjC hypothetical protein		2.90397e-06	2.49868e-05	0.934587	3.10463187883122	8.60176	0.0516662	0.466384
K10536	E3.5.3.12 agmatine deiminase [EC: 3.5.3.12]	map00330	7.03102e-06	6.04071e-05	0.934015	3.1027297941724	8.59043	0.0972692	0.494286
K07184	ygiM SH3 domain protein		1.49526e-08	1.3515e-07	0.931184	3.09332669480296	8.53462	0.944808	0.968231
K03186	ubiX 3-octaprenyl-4-hydroxybenzoate carboxy-lyase UbiX [EC:4.1.1.-]	map00130	5.11061e-07	4.36703e-06	0.930964	3.09259679978116	8.5303	0.0218228	0.448659
K05992	E3.2.1.133		2.15436e-08	1.90736e-07	0.92968	3.08832948850712	8.50511	0.35901	0.677802
K05681	ABCG2 ATP-binding cassette, subfamily G (WHITE), member 2	map02010	2.48418e-07	2.11829e-06	0.929263	3.08694588220269	8.49695	0.496401	0.691429
K06939	K06939		7.31097e-08	6.26244e-07	0.927561	3.08129213980649	8.46372	0.214284	0.568435
K00889	E2.7.1.68, PIP5K 1-phosphatidylinositol-4-phosphate 5-kinase [EC: 2.7.1.68]	map00562 map04070 map04810	2.64895e-06	2.23727e-05	0.926501	3.07776820628222	8.44307	0.0185159	0.448659
K03184	ubiF 2-octaprenyl-3-methyl-6-methoxy-1,4-benzoquinol hydroxylase [EC:1.14.13.-]	map00130	1.81038e-08	1.59981e-07	0.925657	3.07496558239703	8.42669	0.368807	0.683999
K07338	K07338 hypothetical protein		3.76498e-06	3.14096e-05	0.921198	3.06015417442804	8.34062	0.00394435	0.419856
K02395	flgJ flagellar protein FlgJ		4.12543e-07	3.4427e-06	0.920504	3.05784827821697	8.3273	0.313079	0.646398
K05566	mnhB, mrpB multicomponent Na+:H+ antiporter subunit B		6.55134e-07	5.42678e-06	0.91763	3.048299503834	8.27236	0.120195	0.502217
K00827	AGXT2 alanine-glyoxylate transaminase / (R)-3-amino-2-methylpropionate-pyruvate transaminase [EC: 2.6.1.40]	map00260	6.74597e-09	6.26596e-08	0.914788	3.03886002762002	8.21841	0.0752422	0.483928
K02587	nifE nitrogenase molybdenum-cofactor synthesis protein NifE		1.07748e-05	8.79411e-05	0.911749	3.02876375820022	8.1611	0.255864	0.600873
K00897	E2.7.1.95 aminoglycoside 3'-phosphotransferase [EC: 2.7.1.95]		3.52001e-08	2.93665e-07	0.910619	3.02501016266656	8.13989	0.168095	0.532695
K00863	E2.7.1.29, DAK1, DAK2 dihydroxyacetone kinase [EC: 2.7.1.29]	map00561 map00680	7.02269e-07	5.7129e-06	0.909811	3.0223265684212	8.12477	0.473804	0.691429
K06965	PELO, DOM34, pelA protein pelota		1.07605e-07	8.81369e-07	0.909799	3.02228771077762	8.12455	0.0845077	0.484666
K11004	hlyB, cyaB ATP-binding cassette, subfamily B, bacterial HlyB/CyaB	map02010 map03070	1.7072e-06	1.38388e-05	0.908591	3.01827361329864	8.10197	0.0414084	0.460608
K07290	yhjG hypothetical protein		3.16265e-08	2.62779e-07	0.907669	3.01521170228688	8.0848	0.837073	0.911177
K01728	E4.2.2.2, pel pectate lyase [EC: 4.2.2.2]	map00040	2.71697e-05	0.000219284	0.906909	3.01268506301275	8.07065	0.00760871	0.419856
K01932	E6.3.2.-		1.20363e-06	9.71754e-06	0.906747	3.01214735820778	8.06764	0.261763	0.603299
K02919	RP-L36, rpmJ large subunit ribosomal protein L36		2.45951e-07	1.98426e-06	0.905206	3.00703014343214	8.03908	0.376753	0.688382
K09770	K09770 hypothetical protein		6.19748e-07	4.98763e-06	0.905066	3.00656502883888	8.03649	0.278172	0.612636
K01040	gctB glutaconate CoA-transferase, subunit B [EC: 2.8.3.12]	map00643 map00650	4.05157e-07	3.25607e-06	0.904134	3.00346711500019	8.01925	0.193084	0.554875
K09728	K09728 hypothetical protein		3.30611e-09	3.33331e-08	0.901628	2.99514291269866	7.97311	0.121967	0.502217
K07789	mdtC RND superfamily, multidrug transport protein MdtC	map02020	2.95325e-07	2.35239e-06	0.899925	2.98948715275707	7.94192	0.0617406	0.47394
K03773	fklB FKBP-type peptidyl-prolyl cis-trans isomerase FklB [EC: 5.2.1.8]		4.16944e-06	3.30395e-05	0.898865	2.98596370080369	7.92254	0.0160786	0.443452
K02061	-		2.38519e-08	1.95613e-07	0.898254	2.98393544884771	7.91141	0.141189	0.520035
K07097	K07097		4.16265e-08	3.35214e-07	0.896936	2.97955744559898	7.88744	0.438158	0.691429
K02045	cysA sulfate transport system ATP-binding protein [EC: 3.6.3.25]	map02010	5.63697e-06	4.42471e-05	0.894772	2.97236841695864	7.84824	0.0778188	0.483928
K04835	E4.3.1.2 methylaspartate ammonia-lyase [EC: 4.3.1.2]	map00660	1.76813e-08	1.45597e-07	0.89472	2.97219441017596	7.84729	0.643486	0.780474
K07116	pvdQ, quiP acyl-homoserine-lactone acylase [EC: 3.5.1.97]		3.96378e-08	3.15742e-07	0.891775	2.96241393875231	7.79427	0.496652	0.691429
K03098	blc outer membrane lipoprotein Blc		2.42744e-08	1.94237e-07	0.887882	2.94948155091866	7.72471	0.0740296	0.483928
K08320	nudG CTP pyrophosphohydrolase [EC:3.6.1.-]		3.43986e-09	3.32728e-08	0.887581	2.94847917543445	7.71935	0.1492	0.522259
K02387	flgB flagellar basal-body rod protein FlgB	map02040	5.18335e-07	3.99925e-06	0.88664	2.94535352445598	7.70264	0.0813393	0.484666
K02584	nifA Nif-specific regulatory protein	map02020	6.41173e-06	4.9363e-05	0.886368	2.94444923047231	7.69782	0.0130421	0.433231
K02396	flgK flagellar hook-associated protein 1 FlgK	map02040	1.37067e-05	0.000105418	0.885956	2.94308320801667	7.69053	0.0413693	0.460608
K01180	E3.2.1.6 endo-1,3(4)-beta-glucanase [EC: 3.2.1.6]		3.43986e-09	3.3118e-08	0.885614	2.94194733146757	7.68448	0.1492	0.522259
K02400	flhA flagellar biosynthesis protein FlhA	map02040	8.42574e-06	6.45528e-05	0.884262	2.9374552203634	7.66059	0.0530246	0.466384
K04653	hypC hydrogenase expression/formation protein HypC		2.10947e-07	1.61724e-06	0.882816	2.93265123705821	7.63512	0.200203	0.556273
K09695	nodI lipooligosaccharide transport system ATP-binding protein	map02010	5.88471e-08	4.52405e-07	0.879444	2.92144859495132	7.57606	0.289603	0.623675
K03769	ppiC peptidyl-prolyl cis-trans isomerase C [EC: 5.2.1.8]		2.38721e-06	1.80868e-05	0.879312	2.92101145480653	7.57377	0.304906	0.639255
K03079	ulaE, sgaU L-ribulose-5-phosphate 3-epimerase [EC: 5.1.3.22]	map00053	1.48754e-06	1.12401e-05	0.878045	2.91680388451553	7.55171	0.0197272	0.448659
K02667	pilR two-component system, NtrC family, response regulator PilR	map02020	4.65113e-06	3.5121e-05	0.877928	2.91641273376393	7.54967	0.0122464	0.430858
K07690	evgA, bvgA two-component system, NarL family, response regulator EvgA	map02020	1.73622e-06	1.2999e-05	0.874088	2.9036587792111	7.48322	0.0654943	0.47394
K07507	mgtC putative Mg2+ transporter-C (MgtC) family protein		4.55253e-06	3.40699e-05	0.874035	2.90348128616577	7.4823	0.00410087	0.419856
K08068	synX N-acetylglucosamine-6-phosphate 2-epimerase and phosphatase [EC:5.1.3.-]		6.38216e-08	4.83342e-07	0.873432	2.90147896768408	7.47192	0.450608	0.691429
K10212	K10212, crtO glycosyl-4,4'-diaponeurosporenoate acyltransferase [EC:2.3.1.-]	map00906	5.13837e-07	3.84265e-06	0.873074	2.90028991962063	7.46576	0.161986	0.530416
K10706	SETX, ALS4 senataxin [EC:3.6.4.-]		5.58454e-07	4.16931e-06	0.872404	2.89806353737557	7.45425	0.464117	0.691429
K08257	E3.2.1.101 mannan endo-1,6-alpha-mannosidase [EC: 3.2.1.101]		1.38214e-06	1.03005e-05	0.872036	2.89684069686581	7.44794	0.0592485	0.47394
K00823	puuE 4-aminobutyrate aminotransferase [EC: 2.6.1.19]	map00410 map00640 map00650	8.14073e-07	6.06713e-06	0.871858	2.8962490519672	7.44488	0.410309	0.691429
K09789	bioG biotin synthesis protein BioG	map00780	7.04427e-09	5.88723e-08	0.87174	2.89585695542464	7.44286	0.209942	0.564492
K03182	ubiD 3-octaprenyl-4-hydroxybenzoate carboxy-lyase UbiD [EC:4.1.1.-]	map00130	1.36748e-06	1.01192e-05	0.868948	2.88658131813343	7.39516	0.0604874	0.47394
K03481	glvR RpiR family transcriptional regulator, glv operon transcriptional regulator		4.52373e-06	3.32798e-05	0.866602	2.87878787330949	7.35532	0.0143241	0.433231
K05895	E1.3.1.54, cobK, cbiJ precorrin-6X reductase [EC: 1.3.1.54]	map00860	2.40831e-06	1.772e-05	0.866596	2.87877042471455	7.35523	0.0989734	0.495936
K03409	cheX chemotaxis protein CheX	map02030	1.24624e-07	9.20096e-07	0.865233	2.87424271030643	7.33218	0.137068	0.516619
K01504	E3.5.99.6 glucosamine-6-phosphate isomerase [EC: 3.5.99.6]		2.82992e-08	2.12537e-07	0.862618	2.86555349856927	7.28815	0.139281	0.518701
K09000	K09000 hypothetical protein		3.01562e-08	2.26049e-07	0.862575	2.86541163487304	7.28744	0.0432112	0.460608
K10286	-		1.34919e-08	1.04488e-07	0.862075	2.86375094455589	7.27905	0.0846622	0.484666
K09766	K09766 hypothetical protein		2.71604e-06	1.97446e-05	0.861375	2.86142539452409	7.26733	0.060158	0.47394
K02009	cbiN cobalt/nickel transport protein	map02010	3.34623e-08	2.49334e-07	0.861176	2.86076483239289	7.264	0.1952	0.554875
K08194	dgoT MFS transporter, ACS family, D-galactonate transporter		1.32094e-05	9.55681e-05	0.8594	2.85486552339012	7.23436	0.00904121	0.419856
K00303	soxB sarcosine oxidase, subunit beta [EC: 1.5.3.1]	map00260	2.37978e-06	1.7199e-05	0.858811	2.85290788292548	7.22455	0.332822	0.65893
K01976	E6.-.-.-		8.11257e-08	5.91995e-07	0.858572	2.8521147655247	7.22058	0.394875	0.691429
K10121	ABC.MSM1.P putative sugar transport system permease protein		3.67651e-06	2.65413e-05	0.858385	2.8514945423468	7.21748	0.244412	0.590806
K02303	cobA uroporphyrin-III C-methyltransferase [EC: 2.1.1.107]	map00860	1.00908e-07	7.34167e-07	0.858177	2.85080280513675	7.21402	0.11872	0.502217
K00389	yidH putative membrane protein		1.70656e-08	1.29291e-07	0.858062	2.85041972808721	7.2121	0.99288	0.996601
K05554	actVII aromatase [EC:4.2.1.-]	map01056	3.35961e-08	2.47411e-07	0.856144	2.84404800962073	7.18032	0.152981	0.525874
K06395	spoIIIAF stage III sporulation protein AF		4.51971e-07	3.23735e-06	0.854254	2.83777176322221	7.14915	0.298952	0.633036
K01119	cpdB 2',3'-cyclic-nucleotide 2'-phosphodiesterase [EC: 3.1.4.16]	map00230 map00240	8.13547e-06	5.81588e-05	0.854187	2.83754906958687	7.14805	0.00523379	0.419856
K05772	tupA, vupA tungstate transport system substrate-binding protein	map02010	1.17457e-07	8.44815e-07	0.853713	2.83597302656498	7.14024	0.10013	0.495936
K00023	E1.1.1.36, phbB acetoacetyl-CoA reductase [EC: 1.1.1.36]	map00630 map00650	4.96878e-08	3.60707e-07	0.853453	2.83511110942264	7.13598	0.261787	0.603299
K01546	kdpA K+-transporting ATPase ATPase A chain [EC: 3.6.3.12]	map02020	9.91467e-06	7.07387e-05	0.853341	2.83473680905218	7.13413	0.00713734	0.419856
K00249	ACADM, acd acyl-CoA dehydrogenase [EC: 1.3.8.7]	map00071 map00280 map00410 map00640 map03320	6.74597e-09	5.40637e-08	0.851789	2.82958299137395	7.10869	0.333789	0.6591
K02392	flgG flagellar basal-body rod protein FlgG	map02040	5.88712e-06	4.18127e-05	0.851342	2.82809554860278	7.10136	0.0175277	0.448659
K11089	TROVE2, SSA2 60 kDa SS-A/Ro ribonucleoprotein		9.12582e-07	6.47987e-06	0.850886	2.82658131355331	7.09391	0.133533	0.513129
K02409	fliF flagellar M-ring protein FliF	map02040	6.16748e-06	4.35969e-05	0.849288	2.82127268818168	7.06786	0.0946603	0.494249
K02301	cyoE protoheme IX farnesyltransferase [EC:2.5.1.-]	map00190 map00860	1.86887e-08	1.36896e-07	0.845334	2.80814034367928	7.00381	0.905047	0.947855
K00090	E1.1.1.215 gluconate 2-dehydrogenase [EC: 1.1.1.215]	map00030	3.56868e-07	2.496e-06	0.843695	2.80269391733496	6.97742	0.329947	0.658127
K01665	pabB para-aminobenzoate synthetase component I [EC: 2.6.1.85]	map00790	4.57734e-06	3.17776e-05	0.841426	2.79515740079802	6.94107	0.0606136	0.47394
K05845	opuC osmoprotectant transport system substrate-binding protein	map02010	9.41618e-07	6.53514e-06	0.840986	2.79369495192813	6.93403	0.0344674	0.460608
K06260	GP5 platelet glycoprotein V		1.82415e-07	1.26789e-06	0.839989	2.79038465310192	6.91814	0.290685	0.624239
K10026	queE 7-carboxy-7-deazaguanine synthase [EC: 4.3.99.3]	map00790	2.04596e-06	1.4136e-05	0.839248	2.78792075124538	6.90634	0.009769	0.419856
K06968	rlmM 23S rRNA (cytidine2498-2'-O)-methyltransferase [EC: 2.1.1.186]		1.42318e-08	1.03946e-07	0.838215	2.78449099285907	6.88994	0.13311	0.513129
K07683	nreB two-component system, NarL family, sensor histidine kinase NreB [EC: 2.7.13.3]	map02020	2.13886e-08	1.53117e-07	0.837822	2.7831844376354	6.8837	0.844173	0.914926
K01036	E2.8.3.9 butyrate-acetoacetate CoA-transferase [EC: 2.8.3.9]		1.12486e-07	7.78705e-07	0.836989	2.78041746097846	6.87051	0.318582	0.648566
K09749	K09749 hypothetical protein		6.62048e-06	4.5389e-05	0.836005	2.77714937545847	6.85497	0.0610367	0.47394
K05836	hutC GntR family transcriptional regulator, histidine utilization repressor		2.01221e-07	1.36283e-06	0.828935	2.75366110201845	6.74426	0.269946	0.607982
K03610	minC septum site-determining protein MinC		3.84573e-06	2.59141e-05	0.828461	2.75208719833724	6.73691	0.0996683	0.495936
K04656	hypF hydrogenase maturation protein HypF		1.16536e-05	7.8134e-05	0.826348	2.74506865141541	6.70422	0.206966	0.562332
K03885	ndh NADH dehydrogenase [EC: 1.6.99.3]	map00190	4.9624e-06	3.31369e-05	0.824545	2.73908031410428	6.67645	0.0316897	0.460608
K09510	DNAJB4 DnaJ homolog subfamily B member 4		1.16444e-08	8.31572e-08	0.823192	2.73458498622258	6.65567	0.0721434	0.483517
K00094	E1.1.1.251, gatD galactitol-1-phosphate 5-dehydrogenase [EC: 1.1.1.251]	map00052	4.73095e-07	3.1543e-06	0.823175	2.73452860490856	6.65541	0.252231	0.598304
K02410	fliG flagellar motor switch protein FliG	map02030 map02040	3.32316e-06	2.20934e-05	0.8226	2.73261798580003	6.64661	0.178852	0.540561
K02411	fliH flagellar assembly protein FliH	map02040	3.07573e-06	2.03959e-05	0.821476	2.72888316993371	6.62942	0.0345308	0.460608
K09477	citT citrate:succinate antiporter	map02020	2.9018e-07	1.92422e-06	0.820317	2.72503553616128	6.61177	0.347001	0.668875
K00965	galT, GALT UDPglucose--hexose-1-phosphate uridylyltransferase [EC: 2.7.7.12]	map00052 map00520	4.8121e-07	3.18462e-06	0.819958	2.72384301233054	6.6063	0.0786763	0.484666
K07767	E3.6.4.3 microtubule-severing ATPase [EC: 3.6.4.3]		8.14336e-08	5.41242e-07	0.818089	2.71763265924927	6.57793	0.076295	0.483928
K00096	araM, egsA glycerol-1-phosphate dehydrogenase [NAD(P)+] [EC: 1.1.1.261]		4.83435e-06	3.18019e-05	0.818039	2.71746774125154	6.57717	0.058979	0.47394
K07037	K07037		5.24536e-06	3.44009e-05	0.816724	2.71309791234899	6.55728	0.0157175	0.44059
K04091	ssuD alkanesulfonate monooxygenase [EC: 1.14.14.5]		7.32134e-09	5.34809e-08	0.816051	2.71086200357879	6.54713	0.545579	0.718394
K11075	potH putrescine transport system permease protein	map02010	3.61863e-08	2.42237e-07	0.815647	2.70952057079407	6.54104	0.478281	0.691429
K08590	mtnU carbon-nitrogen hydrolase family protein		5.61053e-06	3.65251e-05	0.813522	2.70246103875634	6.50911	0.232006	0.58122
K01293	E3.4.17.4 Gly-Xaa carboxypeptidase [EC: 3.4.17.4]		1.06042e-05	6.89626e-05	0.813099	2.70105703155105	6.50278	0.128327	0.505043
K00125	E1.2.1.2B2 formate dehydrogenase, beta subunit [EC: 1.2.1.2]	map00630 map00680	8.57763e-07	5.55002e-06	0.810499	2.69241935584598	6.46396	0.0873694	0.489213
K08974	K08974 putative membrane protein		3.54024e-06	2.2867e-05	0.810073	2.69100471380936	6.45763	0.138036	0.518174
K03726	helS helicase [EC:3.6.4.-]		3.00998e-07	1.94705e-06	0.809596	2.68941926173067	6.45054	0.0540821	0.468
K01303	APEH acylaminoacyl-peptidase [EC: 3.4.19.1]		1.52656e-05	9.8457e-05	0.809509	2.68913133759357	6.44925	0.0973055	0.494286
K05818	mhpR IclR family transcriptional regulator, mhp operon transcriptional activator		2.79145e-07	1.8035e-06	0.808975	2.68735656062924	6.44132	0.183041	0.547586
K05569	mnhE, mrpE multicomponent Na+:H+ antiporter subunit E		3.3966e-07	2.19061e-06	0.808442	2.68558630205604	6.43342	0.0491218	0.465727
K01547	kdpB K+-transporting ATPase ATPase B chain [EC: 3.6.3.12]	map02020	1.07526e-05	6.85698e-05	0.804585	2.67277463837754	6.37654	0.0028107	0.419856
K00860	cysC adenylylsulfate kinase [EC: 2.7.1.25]	map00230 map00920	1.62072e-06	1.03316e-05	0.804234	2.671605873503	6.37138	0.304844	0.639255
K06211	nadR HipB family transcriptional regulator, involved in the regulation of NAD biosynthesis		3.76325e-08	2.44483e-07	0.803069	2.66773671572461	6.35432	0.158136	0.527883
K02388	flgC flagellar basal-body rod protein FlgC	map02040	8.18058e-07	5.19967e-06	0.802744	2.66665915852505	6.34957	0.3328	0.65893
K02081	agaR DeoR family transcriptional regulator, aga operon transcriptional repressor		1.01035e-06	6.41779e-06	0.802553	2.66602486459881	6.34678	0.341914	0.667477
K02406	fliC flagellin	map02020 map02040	1.04586e-05	6.63431e-05	0.802286	2.66513761509277	6.34288	0.053694	0.467192
K06204	dksA DnaK suppressor protein		9.86242e-07	6.2324e-06	0.800301	2.6585430749961	6.31395	0.0259629	0.460608
K04067	priC primosomal replication protein N''	map03440	3.73816e-09	2.89165e-08	0.800301	2.65854159716664	6.31394	0.543677	0.718174
K07813	agrB accessory gene regulator B	map02020	7.48097e-06	4.7163e-05	0.799595	2.65619663170917	6.30369	0.0334094	0.460608
K09569	FKBP2 FK506-binding protein 2 [EC: 5.2.1.8]		2.36778e-08	1.54208e-07	0.798607	2.65291519669847	6.28937	0.761774	0.862724
K10213	rihB ribosylpyrimidine nucleosidase [EC: 3.2.2.8]	map00230 map00240	1.77417e-07	1.11809e-06	0.79743	2.64900576425905	6.27235	0.288861	0.623516
K00946	thiL thiamine-monophosphate kinase [EC: 2.7.4.16]	map00730	6.29781e-06	3.92943e-05	0.795083	2.64120694330642	6.23853	0.000703774	0.419856
K01218	E3.2.1.78 mannan endo-1,4-beta-mannosidase [EC: 3.2.1.78]	map00051	8.47476e-06	5.28713e-05	0.79505	2.64109752412398	6.23806	0.0210022	0.448659
K03775	slyD FKBP-type peptidyl-prolyl cis-trans isomerase SlyD [EC: 5.2.1.8]		3.11139e-06	1.93849e-05	0.794391	2.63891124673658	6.22861	0.00314179	0.419856
K03214	yfiF, trmG RNA methyltransferase, TrmH family [EC:2.1.1.-]		2.12549e-08	1.37203e-07	0.793091	2.63459240359892	6.21	0.857097	0.922557
K04073	mhpF acetaldehyde dehydrogenase [EC: 1.2.1.10]	map00362 map00620 map00621 map00622 map00650	3.73816e-09	2.82972e-08	0.791216	2.62836383257329	6.18324	0.543677	0.718174
K02401	flhB flagellar biosynthetic protein FlhB	map02040	5.97965e-06	3.69581e-05	0.790974	2.62755733421502	6.17979	0.115141	0.499957
K02416	fliM flagellar motor switch protein FliM	map02030 map02040	4.16209e-06	2.56125e-05	0.789052	2.62117412666136	6.15251	0.0529638	0.466384
K03303	TC.LCTP lactate transporter, LctP family		6.40286e-06	3.93693e-05	0.788727	2.62009319583481	6.1479	0.0554522	0.471743
K01224	E3.2.1.89 arabinogalactan endo-1,4-beta-galactosidase [EC: 3.2.1.89]		3.54846e-05	0.000217408	0.787224	2.61510164335016	6.12666	0.354317	0.674134
K08344	scsB suppressor for copper-sensitivity B		3.4871e-08	2.17039e-07	0.783791	2.60369721157971	6.07842	0.451215	0.691429
K01844	E5.4.3.3 beta-lysine 5,6-aminomutase [EC: 5.4.3.3]	map00310	1.40139e-06	8.5004e-06	0.782621	2.59981101067941	6.06207	0.473511	0.691429
K08311	nudH putative (di)nucleoside polyphosphate hydrolase [EC:3.6.1.-]		6.74597e-09	4.58361e-08	0.781505	2.59610298968103	6.04651	0.394962	0.691429
K01062	PAFAH platelet-activating factor acetylhydrolase [EC: 3.1.1.47]	map00565	1.93923e-06	1.17285e-05	0.781428	2.59584754965467	6.04544	0.0490775	0.465727
K03367	dltA D-alanine--poly(phosphoribitol) ligase subunit 1 [EC: 6.1.1.13]	map00473	1.7221e-06	1.04107e-05	0.781213	2.59513483749507	6.04246	0.506618	0.695499
K01240	URH1 uridine nucleosidase [EC: 3.2.2.3]	map00240 map00760	2.04024e-08	1.28232e-07	0.780906	2.59411459964975	6.03818	0.391413	0.691429
K09155	K09155 hypothetical protein		8.33317e-06	5.02983e-05	0.7807	2.59342910907586	6.03532	0.16864	0.532695
K07046	K07046		2.02379e-08	1.26785e-07	0.779369	2.589007730741	6.01685	0.661781	0.790725
K05776	modF molybdate transport system ATP-binding protein	map02010	6.04049e-06	3.63321e-05	0.779159	2.58830876109447	6.01393	0.0394068	0.460608
K00043	E1.1.1.61 4-hydroxybutyrate dehydrogenase [EC: 1.1.1.61]	map00650	1.86566e-07	1.12478e-06	0.7783	2.5854555402531	6.00205	0.216129	0.570488
K02756	PTS-Bgl-EIIB, bglF PTS system, beta-glucosides-specific IIB component [EC: 2.7.1.69]	map02060	9.32962e-06	5.59734e-05	0.778079	2.58472156705433	5.999	0.247525	0.594157
K11179	tusE, dsrC tRNA 2-thiouridine synthesizing protein E [EC:2.8.1.-]		1.03504e-08	6.70519e-08	0.77783	2.58389485571187	5.99556	0.271829	0.608271
K09519	DNAJB13 DnaJ homolog subfamily B member 13		1.16444e-08	7.46501e-08	0.77691	2.58084011367542	5.98288	0.185859	0.549766
K03680	EIF2B4 translation initiation factor eIF-2B subunit delta		2.64488e-08	1.63042e-07	0.776432	2.57925012988437	5.97629	0.719639	0.834214
K07140	K07140		3.43986e-09	2.5469e-08	0.775368	2.57571600034589	5.96167	0.187064	0.550399
K06899	ndpA nucleoid-associated protein		3.30611e-09	2.45644e-08	0.773551	2.56967916841285	5.93677	0.545109	0.718394
K01011	TST, MPST, sseA thiosulfate/3-mercaptopyruvate sulfurtransferase [EC: 2.8.1.2]		3.30611e-09	2.45343e-08	0.773039	2.56797898551699	5.92978	0.407417	0.691429
K03406	mcp methyl-accepting chemotaxis protein	map02020 map02030	0.000111459	0.000655655	0.769557	2.55641169865708	5.88243	0.0772588	0.483928
K08773	RALBP1 RalA-binding protein 1		6.05869e-07	3.56423e-06	0.768993	2.55453983170404	5.8748	0.0264398	0.460608
K01797	E5.1.99.-		5.31916e-07	3.1244e-06	0.768247	2.55206236759049	5.86472	0.259548	0.601809
K05567	mnhC, mrpC multicomponent Na+:H+ antiporter subunit C		1.59274e-07	9.37424e-07	0.767535	2.54969657939617	5.85511	0.0229482	0.457068
K03321	TC.SULP sulfate permease, SulP family		2.80931e-05	0.000164336	0.76712	2.5483172714757	5.84952	0.0383852	0.460608
K07400	nfuA Fe/S biogenesis protein NfuA		8.22478e-08	4.8555e-07	0.766755	2.54710338837998	5.8446	0.222195	0.576105
K02195	ccmC heme exporter protein C	map02010	8.40943e-06	4.89568e-05	0.765004	2.54128858148721	5.82109	0.0434506	0.460608
K08643	zmpB zinc metalloprotease ZmpB [EC:3.4.24.-]		2.22835e-08	1.34492e-07	0.764863	2.54082050151046	5.8192	0.155581	0.527883
K02408	fliE flagellar hook-basal body complex protein FliE	map02040	3.65705e-07	2.13258e-06	0.764792	2.54058263723944	5.81824	0.35441	0.674134
K03817	rimL ribosomal-protein-serine acetyltransferase [EC:2.3.1.-]		3.43986e-09	2.48138e-08	0.764482	2.53955571265364	5.8141	0.187064	0.550399
K10708	frlB fructoselysine 6-phosphate deglycase [EC:3.5.-.-]		4.37819e-08	2.57716e-07	0.76172	2.53038052258359	5.77724	0.429494	0.691429
K10796	prdE D-proline reductase (dithiol) PrdE [EC: 1.21.4.1]	map00330	4.68311e-07	2.69436e-06	0.759157	2.52186425913335	5.74324	0.0674589	0.477745
K07034	K07034		2.9297e-08	1.73001e-07	0.759153	2.52185006318835	5.74318	0.185179	0.549156
K10783	E1.3.1.44 trans-2-enoyl-CoA reductase (NAD+) [EC: 1.3.1.44]	map00650	6.92942e-07	3.98127e-06	0.758808	2.52070415199845	5.73862	0.00407717	0.419856
K03590	ftsA cell division protein FtsA		1.63728e-05	9.36634e-05	0.757426	2.5161157329498	5.7204	0.0458626	0.462989
K11392	rsmF 16S rRNA (cytosine1407-C5)-methyltransferase [EC: 2.1.1.178]		1.10442e-07	6.35604e-07	0.756821	2.51410537431285	5.71243	0.0994046	0.495936
K05311	cggR central glycolytic genes regulator		2.2313e-07	1.27602e-06	0.755699	2.51037613316372	5.69769	0.0600553	0.47394
K02046	cysU sulfate transport system permease protein	map02010	5.56493e-06	3.16546e-05	0.754912	2.50776399144716	5.68738	0.058797	0.47394
K01039	gctA glutaconate CoA-transferase, subunit A [EC: 2.8.3.12]	map00643 map00650	5.55682e-07	3.16379e-06	0.754737	2.50718287204002	5.68509	0.201243	0.556742
K04875	KCNA2 potassium voltage-gated channel Shaker-related subfamily A member 2		2.16933e-07	1.23083e-06	0.752226	2.49884142359932	5.65231	0.849446	0.917429
K00856	E2.7.1.20, ADK adenosine kinase [EC: 2.7.1.20]	map00230	2.60045e-06	1.46981e-05	0.752075	2.49833827934201	5.65034	0.00443278	0.419856
K03646	tolA colicin import membrane protein		1.40885e-08	8.37162e-08	0.74932	2.48918630867099	5.61461	0.00148142	0.419856
K06792	AGC1, CSPG1 aggrecan 1		3.73816e-09	2.55213e-08	0.747985	2.48475391237503	5.59739	0.549666	0.719552
K03064	PSMC6, RPT4 26S proteasome regulatory subunit T4	map03050	2.75592e-08	1.58469e-07	0.746931	2.48124951699656	5.58381	0.829464	0.905964
K01720	E4.2.1.79, prpD 2-methylcitrate dehydratase [EC: 4.2.1.79]	map00640	1.61165e-06	9.00035e-06	0.746766	2.48070458431096	5.5817	0.0448185	0.460608
K07584	K07584 hypothetical protein		1.82613e-06	1.01667e-05	0.745454	2.47634344501804	5.56485	0.0433163	0.460608
K00907	MYLK myosin-light-chain kinase [EC: 2.7.11.18]	map04020 map04510 map04810	2.52259e-07	1.40342e-06	0.743932	2.47128838177402	5.54539	0.476679	0.691429
K02623	pcaQ LysR family transcriptional regulator, pca operon transcriptional activator		1.16039e-05	6.42479e-05	0.743223	2.46893373931672	5.53634	0.228617	0.578404
K03200	virB5, lvhB5 type IV secretion system protein VirB5	map03070	2.81898e-07	1.5625e-06	0.742466	2.46641984921343	5.52671	0.0687872	0.479879
K04691	hhoB, degS serine protease DegS [EC:3.4.21.-]		3.73816e-09	2.51292e-08	0.741517	2.46326623026591	5.51464	0.108926	0.499957
K01488	E3.5.4.4, ADA, add adenosine deaminase [EC: 3.5.4.4]	map00230 map05340	9.02868e-06	4.97797e-05	0.741389	2.46283937601873	5.51301	0.137683	0.518161
K01719	hemD, UROS uroporphyrinogen-III synthase [EC: 4.2.1.75]	map00860	5.20735e-06	2.86938e-05	0.741103	2.46189197135991	5.50939	0.017628	0.448659
K03656	rep ATP-dependent DNA helicase Rep [EC: 3.6.4.12]		6.3149e-07	3.46e-06	0.738147	2.45207162864526	5.47201	0.367508	0.683534
K03066	PSMC5, RPT6 26S proteasome regulatory subunit T6	map03050	8.45656e-08	4.66545e-07	0.737525	2.45000365320674	5.46417	0.102885	0.495936
K03203	virB8, lvhB8 type IV secretion system protein VirB8	map03070	1.00526e-07	5.53286e-07	0.737158	2.44878738260886	5.45957	0.120942	0.502217
K03399	cbiE cobalt-precorrin-6Y C5-methyltransferase [EC:2.1.1.-]	map00860	3.25886e-07	1.77183e-06	0.734271	2.4391950468423	5.42339	0.023604	0.460608
K02445	glpT MFS transporter, OPA family, glycerol-3-phosphate transporter		1.24982e-05	6.7755e-05	0.734065	2.43851216721537	5.42082	0.053698	0.467192
K01157	E3.1.21.-		8.98669e-06	4.85896e-05	0.732904	2.43465584365767	5.40635	0.0216888	0.448659
K00587	ICMT, STE14 protein-S-isoprenylcysteine O-methyltransferase [EC: 2.1.1.100]	map00900	6.9599e-07	3.76426e-06	0.732568	2.43353894091221	5.40217	0.16494	0.532106
K06140	rnk regulator of nucleoside diphosphate kinase		7.47632e-09	4.47466e-08	0.732151	2.43215319898722	5.39698	0.488276	0.691429
K08172	shiA MFS transporter, MHS family, shikimate and dehydroshikimate transport protein		3.73816e-09	2.45644e-08	0.732026	2.43173631229408	5.39542	0.551471	0.719569
K08321	lsrF putative autoinducer-2 (AI-2) aldolase [EC:4.1.2.-]		1.50025e-07	8.13619e-07	0.731906	2.43133970839097	5.39394	0.116156	0.500331
K02439	glpE thiosulfate sulfurtransferase [EC: 2.8.1.1]		7.80313e-07	4.20835e-06	0.73139	2.42962462046201	5.38753	0.0492307	0.465727
K03582	recB exodeoxyribonuclease V beta subunit [EC: 3.1.11.5]	map03440	1.58758e-05	8.53908e-05	0.730653	2.42717806430513	5.3784	0.0341725	0.460608
K05880	dhaR transcriptional activator for dhaKLM operon		1.51789e-07	8.19535e-07	0.730006	2.42502870582358	5.3704	0.0881074	0.489213
K00450	E1.13.11.4 gentisate 1,2-dioxygenase [EC: 1.13.11.4]	map00350	0	4.33994e-09	0.727536	2.41682326756924	5.33994	0.5	0.691429
K00801	FDFT1 farnesyl-diphosphate farnesyltransferase [EC: 2.5.1.21]		0	4.33994e-09	0.727536	2.41682326756924	5.33994	0.5	0.691429
K01143	E3.1.11.3 exodeoxyribonuclease (lambda-induced) [EC: 3.1.11.3]		0	4.33994e-09	0.727536	2.41682326756924	5.33994	0.5	0.691429
K01732	E4.2.2.10		0	4.33994e-09	0.727536	2.41682326756924	5.33994	0.5	0.691429
K02145	ATPeVA, ATP6A1 V-type H+-transporting ATPase subunit A [EC: 3.6.3.14]	map00190 map05110 map05120	0	4.33994e-09	0.727536	2.41682326756924	5.33994	0.5	0.691429
K02250	comK competence protein ComK		0	4.33994e-09	0.727536	2.41682326756924	5.33994	0.5	0.691429
K02944	RP-LX, rplX large subunit ribosomal protein LX		0	4.33994e-09	0.727536	2.41682326756924	5.33994	0.5	0.691429
K03061	PSMC2, RPT1 26S proteasome regulatory subunit T1	map03050	0	4.33994e-09	0.727536	2.41682326756924	5.33994	0.5	0.691429
K03881	ND4 NADH-ubiquinone oxidoreductase chain 4 [EC: 1.6.5.3]	map00190 map05012	0	4.33994e-09	0.727536	2.41682326756924	5.33994	0.5	0.691429
K04796	RUXX small nuclear ribonucleoprotein		0	4.33994e-09	0.727536	2.41682326756924	5.33994	0.5	0.691429
K05692	ACTB_G1 actin beta/gamma 1	map04510 map04530 map04810 map05110	0	4.33994e-09	0.727536	2.41682326756924	5.33994	0.5	0.691429
K07769	nblS two-component system, OmpR family, sensor histidine kinase NblS [EC: 2.7.13.3]	map02020	0	4.33994e-09	0.727536	2.41682326756924	5.33994	0.5	0.691429
K08135	COL15A collagen, type XV, alpha		0	4.33994e-09	0.727536	2.41682326756924	5.33994	0.5	0.691429
K08292	E2.7.11.20 elongation factor 2 kinase [EC: 2.7.11.20]		0	4.33994e-09	0.727536	2.41682326756924	5.33994	0.5	0.691429
K09835	crtISO, crtH prolycopene isomerase [EC: 5.2.1.13]	map00906	0	4.33994e-09	0.727536	2.41682326756924	5.33994	0.5	0.691429
K10355	ACTF actin, other eukaryote		0	4.33994e-09	0.727536	2.41682326756924	5.33994	0.5	0.691429
K11253	H3 histone H3	map05034	0	4.33994e-09	0.727536	2.41682326756924	5.33994	0.5	0.691429
K03112	damX DamX protein		3.88148e-09	2.50167e-08	0.726701	2.41404793112109	5.32968	0.412574	0.691429
K09895	K09895 hypothetical protein		3.88148e-09	2.50167e-08	0.726701	2.41404793112109	5.32968	0.412574	0.691429
K08077	E3.6.1.45 UDP-sugar diphosphatase [EC: 3.6.1.45]		7.04427e-09	4.17878e-08	0.725834	2.41116817627077	5.31905	0.487152	0.691429
K06714	rocR arginine utilization regulatory protein		1.81285e-06	9.62776e-06	0.724969	2.40829501032534	5.30847	0.253014	0.599277
K00483	hpaB 4-hydroxyphenylacetate 3-monooxygenase [EC: 1.14.14.9]	map00350	2.45034e-07	1.30281e-06	0.724218	2.40580014097179	5.29929	0.252151	0.598304
K08784	HTRA1, PRSS11 HtrA serine peptidase 1 [EC:3.4.21.-]		1.8588e-07	9.86907e-07	0.723153	2.40226333219496	5.28632	0.133849	0.513129
K02481	K02481 two-component system, NtrC family, response regulator		1.6001e-05	8.45746e-05	0.723071	2.40199131388903	5.28532	0.0220369	0.448659
K04716	SGPP1 sphingosine-1-phosphate phosphatase 1 [EC:3.1.3.-]	map00600	2.02379e-08	1.11064e-07	0.722355	2.39961149802265	5.27661	0.478272	0.691429
K06159	yojI putative ATP-binding cassette transporter	map02010	3.88148e-09	2.47192e-08	0.721706	2.39745667530756	5.26874	0.551471	0.719569
K02621	parC topoisomerase IV subunit A [EC:5.99.1.-]		2.14612e-05	0.000112385	0.719037	2.38858800715708	5.23645	0.0226711	0.453423
K01813	rhaA L-rhamnose isomerase [EC: 5.3.1.14]	map00051	8.6871e-06	4.5348e-05	0.717643	2.38395848069921	5.21967	0.0633438	0.47394
K02412	fliI flagellum-specific ATP synthase [EC: 3.6.3.14]	map02040	4.66674e-06	2.43272e-05	0.717003	2.38183220577872	5.21198	0.0684686	0.479879
K02452	gspC general secretion pathway protein C	map03070	3.88148e-09	2.44096e-08	0.716446	2.37998223455055	5.2053	0.551471	0.719569
K07639	rstB two-component system, OmpR family, sensor histidine kinase RstB [EC: 2.7.13.3]	map02020	9.8831e-08	5.18386e-07	0.716225	2.37924669273299	5.20265	0.026448	0.460608
K00148	fdhA glutathione-independent formaldehyde dehydrogenase [EC: 1.2.1.46]	map00625 map00680	0	4.19728e-09	0.715776	2.37775591030773	5.19728	0.5	0.691429
K00365	E1.7.3.3 urate oxidase [EC: 1.7.3.3]	map00230 map00232	0	4.19728e-09	0.715776	2.37775591030773	5.19728	0.5	0.691429
K00909	GRK1_7 rhodopsin kinase [EC: 2.7.11.14]		0	4.19728e-09	0.715776	2.37775591030773	5.19728	0.5	0.691429
K01031	pcaI 3-oxoadipate CoA-transferase, alpha subunit [EC: 2.8.3.6]	map00362	0	4.19728e-09	0.715776	2.37775591030773	5.19728	0.5	0.691429
K01230	MAN1 mannosyl-oligosaccharide alpha-1,2-mannosidase [EC: 3.2.1.113]	map00510 map00513	0	4.19728e-09	0.715776	2.37775591030773	5.19728	0.5	0.691429
K01406	E3.4.24.40 serralysin [EC: 3.4.24.40]		0	4.19728e-09	0.715776	2.37775591030773	5.19728	0.5	0.691429
K01432	AFMID arylformamidase [EC: 3.5.1.9]	map00380 map00630	0	4.19728e-09	0.715776	2.37775591030773	5.19728	0.5	0.691429
K01477	alc, ALLC allantoicase [EC: 3.5.3.4]	map00230	0	4.19728e-09	0.715776	2.37775591030773	5.19728	0.5	0.691429
K01994	gerE LuxR family transcriptional regulator, transcriptional regulator of spore coat protein		0	4.19728e-09	0.715776	2.37775591030773	5.19728	0.5	0.691429
K02345	DPO3T, holE DNA polymerase III subunit theta [EC: 2.7.7.7]	map00230 map00240 map03030 map03430 map03440	0	4.19728e-09	0.715776	2.37775591030773	5.19728	0.5	0.691429
K02506	hofD, hopD leader peptidase HopD [EC: 3.4.23.43]		0	4.19728e-09	0.715776	2.37775591030773	5.19728	0.5	0.691429
K02924	RP-L39e, RPL39 large subunit ribosomal protein L39e		0	4.19728e-09	0.715776	2.37775591030773	5.19728	0.5	0.691429
K03181	ubiC chorismate--pyruvate lyase [EC: 4.1.3.40]	map00130	0	4.19728e-09	0.715776	2.37775591030773	5.19728	0.5	0.691429
K04064	osmE osmotically inducible lipoprotein OsmE		0	4.19728e-09	0.715776	2.37775591030773	5.19728	0.5	0.691429
K04618	E1.1.3.9 galactose oxidase [EC: 1.1.3.9]	map00052	0	4.19728e-09	0.715776	2.37775591030773	5.19728	0.5	0.691429
K05550	benB-xylY benzoate/toluate 1,2-dioxygenase subunit beta [EC: 1.14.12.-]	map00362 map00364 map00622	0	4.19728e-09	0.715776	2.37775591030773	5.19728	0.5	0.691429
K05649	ABCA6 ATP-binding cassette, subfamily A (ABC1), member 6	map02010	0	4.19728e-09	0.715776	2.37775591030773	5.19728	0.5	0.691429
K05783	benD-xylL dihydroxycyclohexadiene carboxylate dehydrogenase [EC: 1.3.1.-]	map00362 map00364 map00622	0	4.19728e-09	0.715776	2.37775591030773	5.19728	0.5	0.691429
K05969	-		0	4.19728e-09	0.715776	2.37775591030773	5.19728	0.5	0.691429
K06073	ABC.VB12.P, btuC vitamin B12 transport system permease protein	map02010	0	4.19728e-09	0.715776	2.37775591030773	5.19728	0.5	0.691429
K07127	uraH, pucM, hiuH 5-hydroxyisourate hydrolase [EC: 3.5.2.17]	map00230	0	4.19728e-09	0.715776	2.37775591030773	5.19728	0.5	0.691429
K07136	K07136		0	4.19728e-09	0.715776	2.37775591030773	5.19728	0.5	0.691429
K07752	CPD carboxypeptidase D [EC: 3.4.17.22]		0	4.19728e-09	0.715776	2.37775591030773	5.19728	0.5	0.691429
K07782	sdiA LuxR family transcriptional regulator	map02020	0	4.19728e-09	0.715776	2.37775591030773	5.19728	0.5	0.691429
K08669	HTRA2, PRSS25 HtrA serine peptidase 2 [EC: 3.4.21.108]	map05012	0	4.19728e-09	0.715776	2.37775591030773	5.19728	0.5	0.691429
K08955	YME1 ATP-dependent metalloprotease [EC:3.4.24.-]		0	4.19728e-09	0.715776	2.37775591030773	5.19728	0.5	0.691429
K09512	DNAJB6 DnaJ homolog subfamily B member 6		0	4.19728e-09	0.715776	2.37775591030773	5.19728	0.5	0.691429
K09933	K09933 hypothetical protein		0	4.19728e-09	0.715776	2.37775591030773	5.19728	0.5	0.691429
K10021	occP, nocP octopine/nopaline transport system ATP-binding protein [EC:3.6.3.-]	map02010	0	4.19728e-09	0.715776	2.37775591030773	5.19728	0.5	0.691429
K11081	phnS 2-aminoethylphosphonate transport system substrate-binding protein	map02010	0	4.19728e-09	0.715776	2.37775591030773	5.19728	0.5	0.691429
K11356	cikA two-component system, sensor histidine kinase and response regulator [EC: 2.7.13.3]	map02020	0	4.19728e-09	0.715776	2.37775591030773	5.19728	0.5	0.691429
K01234	E3.2.1.135, nplT neopullulanase [EC: 3.2.1.135]		4.88236e-05	0.000252857	0.714238	2.37264656532348	5.1789	0.074483	0.483928
K00727	GCNT1 beta-1,3-galactosyl-O-glycosyl-glycoprotein beta-1,6-N-acetylglucosaminyltransferase [EC: 2.4.1.102]	map00512	0	4.16717e-09	0.713253	2.36937366822241	5.16717	0.5	0.691429
K01140	-		0	4.16717e-09	0.713253	2.36937366822241	5.16717	0.5	0.691429
K01415	E3.4.24.71, ECE1, ECE2 endothelin-converting enzyme [EC: 3.4.24.71]		0	4.16717e-09	0.713253	2.36937366822241	5.16717	0.5	0.691429
K02261	COX2 cytochrome c oxidase subunit 2	map00190 map05010 map05012	0	4.16717e-09	0.713253	2.36937366822241	5.16717	0.5	0.691429
K03815	xapA xanthosine phosphorylase [EC:2.4.2.-]	map00230	0	4.16717e-09	0.713253	2.36937366822241	5.16717	0.5	0.691429
K03926	cutA periplasmic divalent cation tolerance protein		0	4.16717e-09	0.713253	2.36937366822241	5.16717	0.5	0.691429
K03935	NDUFS2 NADH dehydrogenase (ubiquinone) Fe-S protein 2 [EC: 1.6.99.3]	map00190 map05010 map05012	0	4.16717e-09	0.713253	2.36937366822241	5.16717	0.5	0.691429
K03941	NDUFS8 NADH dehydrogenase (ubiquinone) Fe-S protein 8 [EC: 1.6.99.3]	map00190 map05010 map05012	0	4.16717e-09	0.713253	2.36937366822241	5.16717	0.5	0.691429
K05	-		0	4.16717e-09	0.713253	2.36937366822241	5.16717	0.5	0.691429
K05662	ABCB7 ATP-binding cassette, subfamily B (MDR/TAP), member 7	map02010	0	4.16717e-09	0.713253	2.36937366822241	5.16717	0.5	0.691429
K05709	hcaA2, hcaF 3-phenylpropionate/cinnamic acid dioxygenase subunit beta [EC: 1.14.12.19]	map00360	0	4.16717e-09	0.713253	2.36937366822241	5.16717	0.5	0.691429
K05797	E1.17.99.1 4-cresol dehydrogenase (hydroxylating) [EC: 1.17.99.1]	map00623	0	4.16717e-09	0.713253	2.36937366822241	5.16717	0.5	0.691429
K05897	E1.3.3.-		0	4.16717e-09	0.713253	2.36937366822241	5.16717	0.5	0.691429
K06127	COQ5 ubiquinone biosynthesis methyltransferase [EC: 2.1.1.201]	map00130	0	4.16717e-09	0.713253	2.36937366822241	5.16717	0.5	0.691429
K06468	FCER2, CD23 Fc receptor, IgE, low affinity II		0	4.16717e-09	0.713253	2.36937366822241	5.16717	0.5	0.691429
K06560	MRC mannose receptor, C type		0	4.16717e-09	0.713253	2.36937366822241	5.16717	0.5	0.691429
K06866	grcA autonomous glycyl radical cofactor		0	4.16717e-09	0.713253	2.36937366822241	5.16717	0.5	0.691429
K08485	PTS-HPR.PTSO, ptsO, npr phosphocarrier protein NPr	map02060	0	4.16717e-09	0.713253	2.36937366822241	5.16717	0.5	0.691429
K08785	HTRA3 HtrA serine peptidase 3 [EC:3.4.21.-]		0	4.16717e-09	0.713253	2.36937366822241	5.16717	0.5	0.691429
K09473	puuD gamma-glutamyl-gamma-aminobutyrate hydrolase [EC: 3.5.1.94]	map00330	0	4.16717e-09	0.713253	2.36937366822241	5.16717	0.5	0.691429
K09764	K09764 hypothetical protein		0	4.16717e-09	0.713253	2.36937366822241	5.16717	0.5	0.691429
K10984	PTS-Gam-EIIB, agaB PTS system, galactosamine-specific IIB component [EC: 2.7.1.69]	map00052 map02060	0	4.16717e-09	0.713253	2.36937366822241	5.16717	0.5	0.691429
K01431	E3.5.1.6 beta-ureidopropionase [EC: 3.5.1.6]	map00240 map00410 map00770 map00983	8.72394e-06	4.50729e-05	0.713162	2.369074059832	5.16609	0.1155	0.499957
K00385	arsC anaerobic sulfite reductase subunit C [EC:1.8.1.-]		7.21179e-06	3.72324e-05	0.71283	2.36796973179235	5.16214	0.155829	0.527883
K01964	K01964 acetyl-CoA/propionyl-CoA carboxylase [EC: 6.4.1.3]	map00061 map00280 map00640 map00720	1.10404e-07	5.72549e-07	0.711671	2.364120594639	5.14839	0.329963	0.658127
K01172	RNASE6_7_8 ribonuclease 6/7/8 [EC:3.1.27.-]		6.31181e-07	3.25192e-06	0.711432	2.36332499850454	5.14555	0.243777	0.59023
K02422	fliS flagellar protein FliS	map02040	1.96943e-06	1.01356e-05	0.711332	2.36299286522793	5.14436	0.0737922	0.483928
K01615	E4.1.1.70 glutaconyl-CoA decarboxylase [EC: 4.1.1.70]	map00362 map00650	4.94679e-06	2.53857e-05	0.710195	2.3592156248051	5.13091	0.120148	0.502217
K10448	KLHL10 kelch-like protein 10		6.57933e-08	3.38775e-07	0.706459	2.34680591376377	5.08697	0.282738	0.617349
K09151	-		9.91832e-09	5.43897e-08	0.705274	2.34286796236255	5.0731	0.0939177	0.494249
K00066	algD GDP-mannose 6-dehydrogenase [EC: 1.1.1.132]	map00051 map00520 map02020	1.82706e-07	9.30094e-07	0.704871	2.34152934134241	5.0684	0.289803	0.623675
K00276	E1.4.3.21, AOC2, AOC3, tynA primary-amine oxidase [EC: 1.4.3.21]	map00260 map00350 map00360 map00410 map00950 map00960	0	4.04246e-09	0.702642	2.33412666717688	5.04246	0.5	0.691429
K00298	E1.5.1.24 N5-(carboxyethyl)ornithine synthase [EC: 1.5.1.24]		0	4.04246e-09	0.702642	2.33412666717688	5.04246	0.5	0.691429
K00309	E1.5.3.-		0	4.04246e-09	0.702642	2.33412666717688	5.04246	0.5	0.691429
K00465	-		0	4.04246e-09	0.702642	2.33412666717688	5.04246	0.5	0.691429
K00470	E1.14.1.-		0	4.04246e-09	0.702642	2.33412666717688	5.04246	0.5	0.691429
K00499	E1.14.15.7 choline monooxygenase [EC: 1.14.15.7]	map00260	0	4.04246e-09	0.702642	2.33412666717688	5.04246	0.5	0.691429
K00902	E2.7.1.108 dolichol kinase [EC: 2.7.1.108]	map00510	0	4.04246e-09	0.702642	2.33412666717688	5.04246	0.5	0.691429
K01573	E4.1.1.3G, oadG oxaloacetate decarboxylase, gamma subunit [EC: 4.1.1.3]	map00330 map00620	0	4.04246e-09	0.702642	2.33412666717688	5.04246	0.5	0.691429
K02554	mhpD 2-keto-4-pentenoate hydratase [EC: 4.2.1.80]	map00360 map00362 map00621 map00622	0	4.04246e-09	0.702642	2.33412666717688	5.04246	0.5	0.691429
K02978	RP-S27e, RPS27 small subunit ribosomal protein S27e		0	4.04246e-09	0.702642	2.33412666717688	5.04246	0.5	0.691429
K04107	hbaB, hcrC 4-hydroxybenzoyl-CoA reductase subunit gamma [EC: 1.3.7.9]	map00362 map00627	0	4.04246e-09	0.702642	2.33412666717688	5.04246	0.5	0.691429
K05717	FN1 fibronectin 1	map04510 map04810 map05222	0	4.04246e-09	0.702642	2.33412666717688	5.04246	0.5	0.691429
K06125	COQ2 4-hydroxybenzoate hexaprenyltransferase [EC:2.5.1.-]	map00130	0	4.04246e-09	0.702642	2.33412666717688	5.04246	0.5	0.691429
K06210	NMNAT nicotinamide mononucleotide adenylyltransferase [EC: 2.7.7.18]	map00760	0	4.04246e-09	0.702642	2.33412666717688	5.04246	0.5	0.691429
K06503	TFRC, CD71 transferrin receptor		0	4.04246e-09	0.702642	2.33412666717688	5.04246	0.5	0.691429
K06929	K06929		0	4.04246e-09	0.702642	2.33412666717688	5.04246	0.5	0.691429
K07232	chaC cation transport protein ChaC		0	4.04246e-09	0.702642	2.33412666717688	5.04246	0.5	0.691429
K07312	ynfH Tat-targeted selenate reductase subunit YnfH		0	4.04246e-09	0.702642	2.33412666717688	5.04246	0.5	0.691429
K08476	pgtA two-component system, NtrC family, phosphoglycerate transport system response regulator PgtA	map02020	0	4.04246e-09	0.702642	2.33412666717688	5.04246	0.5	0.691429
K08567	hybD hydrogenase 2 maturation protease [EC:3.4.24.-]		0	4.04246e-09	0.702642	2.33412666717688	5.04246	0.5	0.691429
K08848	RIPK4 receptor-interacting serine/threonine-protein kinase 4 [EC: 2.7.11.1]		0	4.04246e-09	0.702642	2.33412666717688	5.04246	0.5	0.691429
K08988	K08988 putative membrane protein		0	4.04246e-09	0.702642	2.33412666717688	5.04246	0.5	0.691429
K09932	K09932 hypothetical protein		0	4.04246e-09	0.702642	2.33412666717688	5.04246	0.5	0.691429
K09945	K09945 hypothetical protein		0	4.04246e-09	0.702642	2.33412666717688	5.04246	0.5	0.691429
K10084	EDEM1 ER degradation enhancer, mannosidase alpha-like 1		0	4.04246e-09	0.702642	2.33412666717688	5.04246	0.5	0.691429
K10085	EDEM2 ER degradation enhancer, mannosidase alpha-like 2		0	4.04246e-09	0.702642	2.33412666717688	5.04246	0.5	0.691429
K10836	E3.6.3.51 mitochondrial protein-transporting ATPase [EC: 3.6.3.51]		0	4.04246e-09	0.702642	2.33412666717688	5.04246	0.5	0.691429
K10975	allP allantoin permease		0	4.04246e-09	0.702642	2.33412666717688	5.04246	0.5	0.691429
K11233	SSK1 osomolarity two-component system, response regulator SSK1	map02020 map04011	0	4.04246e-09	0.702642	2.33412666717688	5.04246	0.5	0.691429
K11312	K11312 cupin 2 domain-containing protein		0	4.04246e-09	0.702642	2.33412666717688	5.04246	0.5	0.691429
K08743	ENPP6 ectonucleotide pyrophosphatase/phosphodiesterase family member 6 [EC:3.1.4.-]	map00565	1.84021e-08	9.6473e-08	0.701036	2.3287923290882	5.02385	0.276563	0.611857
K02936	RP-L7Ae, RPL7A large subunit ribosomal protein L7Ae		8.02665e-08	4.06186e-07	0.699881	2.32495429614736	5.0105	0.102405	0.495936
K00681	ggt gamma-glutamyltranspeptidase [EC: 2.3.2.2]	map00430 map00460 map00480 map00590	2.02635e-06	1.01408e-05	0.699187	2.32264875655836	5.0025	0.19796	0.555162
K10794	prdB D-proline reductase (dithiol) PrdB [EC: 1.21.4.1]	map00330	5.01223e-07	2.50803e-06	0.698609	2.32072776124193	4.99584	0.0844628	0.484666
K09972	aapP, bztD general L-amino acid transport system ATP-binding protein [EC:3.6.3.-]	map02010	6.13364e-08	3.09283e-07	0.697016	2.31543594734814	4.97755	0.199648	0.556145
K01390	E3.4.24.13 IgA-specific metalloendopeptidase [EC: 3.4.24.13]		2.83108e-08	1.44846e-07	0.696867	2.31494206918937	4.97585	0.185092	0.549156
K05881	dhaM PTS hybrid protein		9.91832e-09	5.33139e-08	0.696755	2.31457012753244	4.97456	0.507302	0.695783
K01076	E3.1.2.-	map00903 map01040	3.54386e-06	1.76218e-05	0.696475	2.3136392658405	4.97136	0.351528	0.672349
K00956	cysN sulfate adenylyltransferase subunit 1 [EC: 2.7.7.4]	map00230 map00450 map00920	1.40965e-05	7.00517e-05	0.696283	2.31300345226888	4.96917	0.216476	0.570723
K02022	ABC.MR.TX HlyD family secretion protein		7.64748e-06	3.78408e-05	0.694397	2.3067360998407	4.94762	0.0218341	0.448659
K11022	rtxA1, rtxA structural toxin protein (hemagglutinin/hemolysin) RtxA		8.33408e-08	4.15057e-07	0.693115	2.30247845067776	4.93305	0.227413	0.578263
K00839	E2.6.1.-B aminotransferase [EC:2.6.1.-]		2.74243e-06	1.35299e-05	0.693032	2.30220334553758	4.9321	0.128382	0.505043
K03195	virB10, lvhB10 type IV secretion system protein VirB10	map03070	5.17058e-07	2.55353e-06	0.692933	2.30187378558468	4.93098	0.141218	0.520035
K03632	mukB chromosome partition protein MukB		4.38059e-08	2.19858e-07	0.692778	2.30135784031395	4.92921	0.547629	0.719128
K06859	pgi1 glucose-6-phosphate isomerase, archaeal [EC: 5.3.1.9]	map00010 map00030 map00500 map00520	3.11064e-07	1.53571e-06	0.69235	2.29993546407637	4.92436	0.226057	0.578005
K09680	coaW type II pantothenate kinase [EC: 2.7.1.33]	map00770	4.84934e-06	2.38248e-05	0.691276	2.29637005034041	4.9122	0.0818345	0.484666
K09968	K09968 hypothetical protein		1.72301e-08	8.83896e-08	0.690498	2.29378430542572	4.90341	0.0650508	0.47394
K00394	aprA adenylylsulfate reductase, subunit A [EC: 1.8.99.2]	map00920	1.37919e-05	6.75817e-05	0.690181	2.29273320815733	4.89984	0.170747	0.533757
K02407	fliD flagellar hook-associated protein 2	map02040	1.47684e-05	7.21953e-05	0.689153	2.28931598628311	4.88824	0.221211	0.575344
K03180	-		3.43986e-09	2.06767e-08	0.688625	2.28756111230459	4.8823	0.554828	0.721801
K05368	fre, ubiB aquacobalamin reductase / NAD(P)H-flavin reductase [EC: 1.5.1.41]	map00740 map00860	3.43986e-09	2.06767e-08	0.688625	2.28756111230459	4.8823	0.554828	0.721801
K10558	lsrA, ego AI-2 transport system ATP-binding protein	map02010	1.67608e-07	8.21234e-07	0.688117	2.28587576998972	4.8766	0.125572	0.503924
K09925	K09925 hypothetical protein		1.27467e-06	6.19944e-06	0.686682	2.28110941710154	4.86052	0.439386	0.691429
K01585	E4.1.1.19S, speA arginine decarboxylase [EC: 4.1.1.19]	map00330	1.20064e-05	5.8313e-05	0.686325	2.27992249591066	4.85652	0.0730643	0.483928
K08298	caiB crotonobetainyl-CoA:carnitine CoA-transferase [EC:2.8.3.-]		1.8504e-07	8.97529e-07	0.683926	2.27195317257961	4.82977	0.448721	0.691429
K02615	paaJ acetyl-CoA acetyltransferase [EC:2.3.1.-]	map00360	3.43986e-09	2.03671e-08	0.682376	2.26680434828033	4.81256	0.554828	0.721801
K10113	ABC.MAL1.S maltooligosaccharide transport system substrate-binding protein	map02010	5.57523e-06	2.66832e-05	0.679914	2.25862416024285	4.78535	0.42271	0.691429
K10917	K10917, aphA PadR family transcriptional regulator, regulatory protein AphA	map05111	3.44069e-07	1.64934e-06	0.679666	2.25780305225372	4.78263	0.241332	0.589334
K03196	virB11, lvhB11 type IV secretion system protein VirB11	map03070 map05120	7.33868e-08	3.54431e-07	0.679259	2.25645000413434	4.77814	0.10841	0.499957
K05943	-		6.49079e-08	3.13747e-07	0.679024	2.25567012881636	4.77556	0.268456	0.607776
K00395	aprB adenylylsulfate reductase, subunit B [EC: 1.8.99.2]	map00920	1.5486e-06	7.38549e-06	0.678218	2.25299306174662	4.76671	0.157616	0.527883
K06445	fadE acyl-CoA dehydrogenase [EC:1.3.99.-]	map00071	2.24196e-07	1.06933e-06	0.676956	2.248799504785	4.75287	0.421206	0.691429
K03809	wrbA Trp repressor binding protein		8.78621e-08	4.21246e-07	0.676849	2.24844253894258	4.7517	0.574511	0.734206
K09158	K09158 hypothetical protein		3.01249e-07	1.42982e-06	0.67522	2.24303129516502	4.73391	0.220041	0.574968
K00612	E2.1.3.- carbamoyltransferase [EC:2.1.3.-]		3.87642e-08	1.87195e-07	0.675115	2.24268427041704	4.73277	0.328611	0.65695
K07459	ybjD putative ATP-dependent endonuclease of the OLD family		1.23969e-05	5.86185e-05	0.674692	2.24127892464277	4.72816	0.330648	0.658127
K06893	K06893		7.18758e-09	3.76788e-08	0.674317	2.24003373901894	4.72408	0.0970309	0.494286
K07449	K07449 similar to archaeal holliday junction resolvase and Mrr protein		1.86945e-06	8.83112e-06	0.674118	2.23937114841573	4.72191	0.242181	0.589334
K09824	virK hypothetical protein		1.36559e-07	6.47235e-07	0.673243	2.23646504698452	4.71241	0.0776805	0.483928
K09797	K09797 hypothetical protein		1.22082e-06	5.7426e-06	0.672176	2.23291909930808	4.70084	0.0545179	0.469243
K06239	-		5.79336e-07	2.7165e-06	0.670489	2.22731776839131	4.68263	0.0242261	0.460608
K03154	thiS sulfur carrier protein		1.01376e-06	4.73805e-06	0.669328	2.22345973257408	4.67012	0.358308	0.677762
K02404	flhF flagellar biosynthesis protein FlhF		4.72678e-06	2.20591e-05	0.66895	2.2222032684019	4.66605	0.0979475	0.494469
K11041	eta exfoliative toxin A/B		7.53679e-07	3.51537e-06	0.668333	2.22015301567588	4.65943	0.159572	0.528255
K03608	minE cell division topological specificity factor		6.86412e-07	3.19622e-06	0.667556	2.21757138315585	4.6511	0.17496	0.537104
K01216	E3.2.1.73 licheninase [EC: 3.2.1.73]		3.83172e-06	1.77684e-05	0.666165	2.21295155341487	4.63623	0.0356103	0.460608
K02573	napG ferredoxin-type protein NapG	map00910	5.46777e-07	2.52842e-06	0.664418	2.20714813279285	4.61762	0.243807	0.59023
K02443	glpP glycerol uptake operon antiterminator		2.20363e-06	1.01773e-05	0.66434	2.20688874123154	4.61679	0.386485	0.691429
K01361	E3.4.21.96 lactocepin [EC: 3.4.21.96]		5.26205e-06	2.42905e-05	0.664217	2.20648097552014	4.61548	0.361875	0.679325
K02436	gatR DeoR family transcriptional regulator, galactitol utilization operon repressor		3.73816e-09	2.08358e-08	0.66356	2.20429922995836	4.60851	0.560492	0.725644
K01737	queD, ptpS, PTS 6-pyruvoyltetrahydropterin/6-carboxytetrahydropterin synthase [EC: 4.1.2.50]	map00790	7.52914e-07	3.46176e-06	0.662101	2.1994523172053	4.59305	0.0186354	0.448659
K00556	trmH tRNA (guanosine-2'-O-)-methyltransferase [EC: 2.1.1.34]		2.75592e-08	1.29606e-07	0.660217	2.19319357822805	4.57317	0.104273	0.496191
K02397	flgL flagellar hook-associated protein 3 FlgL	map02040	1.03389e-05	4.71456e-05	0.658935	2.18893458801678	4.55969	0.072368	0.483517
K03289	nupG MFS transporter, NHS family, nucleoside permease		6.95854e-06	3.17302e-05	0.658906	2.18883841490973	4.55938	0.00545783	0.419856
K04019	eutA ethanolamine utilization protein EutA	map00564	3.10687e-07	1.4173e-06	0.65805	2.18599475153459	4.5504	0.330642	0.658127
K02348	elaA ElaA protein		3.563e-08	1.65655e-07	0.657982	2.18576725283912	4.54969	0.463432	0.691429
K02688	prpR transcriptional regulator, propionate catabolism operon regulatory protein		5.99866e-06	2.7288e-05	0.65786	2.1853650443971	4.54842	0.0279335	0.460608
K09474	phoN acid phosphatase (class A) [EC: 3.1.3.2]	map00627 map00740 map02020	1.4927e-07	6.80468e-07	0.656572	2.18108467893971	4.53494	0.0191129	0.448659
K03090	SIG3.3.2, sigB RNA polymerase sigma-B factor		1.25607e-06	5.69456e-06	0.656179	2.17977812196216	4.53084	0.44021	0.691429
K03188	ureF urease accessory protein		6.05239e-07	2.74499e-06	0.656055	2.17936748675597	4.52955	0.00672777	0.419856
K02846	solA N-methyl-L-tryptophan oxidase [EC:1.5.3.-]		3.73816e-09	2.03671e-08	0.654136	2.17299258887565	4.50958	0.562744	0.726997
K07648	arcB two-component system, OmpR family, aerobic respiration control sensor histidine kinase ArcB [EC: 2.7.13.3]	map02020	1.0536e-06	4.75398e-06	0.654059	2.17273807992117	4.50878	0.0463538	0.462989
K07018	K07018		6.61221e-09	3.33087e-08	0.653894	2.17218882886067	4.50707	0.147271	0.520035
K02453	gspD general secretion pathway protein D	map03070	4.1366e-07	1.8623e-06	0.652592	2.16786333717397	4.49357	0.533197	0.712703
K01261	pepA glutamyl aminopeptidase [EC: 3.4.11.7]		3.37949e-07	1.52116e-06	0.652325	2.16697650609385	4.49081	0.211811	0.566256
K08682	acpH acyl carrier protein phosphodiesterase [EC: 3.1.4.14]	map00770	1.04841e-08	5.04899e-08	0.651624	2.16464930559108	4.48357	0.256409	0.600873
K02133	ATPeF1B, ATP5B F-type H+-transporting ATPase subunit beta [EC: 3.6.3.14]	map00190 map05010 map05012	6.74597e-09	3.36184e-08	0.650231	2.16002108962226	4.46921	0.147271	0.520035
K08162	mdtH MFS transporter, DHA1 family, multidrug resistance protein		1.04841e-08	5.02944e-08	0.649972	2.15915920492229	4.46654	0.0332006	0.460608
K01028	E2.8.3.5A, scoA 3-oxoacid CoA-transferase subunit A [EC: 2.8.3.5]	map00072 map00280 map00650	8.91371e-08	4.01264e-07	0.649607	2.15794919098778	4.4628	0.244248	0.590704
K07216	K07216 hemerythrin		4.59641e-06	2.04869e-05	0.648984	2.15587978870251	4.4564	0.0485927	0.46564
K02921	RP-L37Ae, RPL37A large subunit ribosomal protein L37Ae		6.74597e-09	3.34937e-08	0.648664	2.15481445765075	4.45311	0.15448	0.527334
K11074	potI putrescine transport system permease protein	map02010	2.41502e-08	1.10873e-07	0.648186	2.15322771780127	4.44822	0.497738	0.691429
K06384	spoIIM stage II sporulation protein M		1.76084e-06	7.82355e-06	0.647493	2.15092630278563	4.44113	0.424819	0.691429
K08478	pgtC phosphoglycerate transport regulatory protein PgtC	map02020	3.88148e-09	2.06646e-08	0.647199	2.1499495232022	4.43812	0.384564	0.691429
K03623	yhcO ribonuclease inhibitor		1.34989e-07	6.01845e-07	0.646703	2.14830109167159	4.43305	0.137818	0.518161
K03771	surA peptidyl-prolyl cis-trans isomerase SurA [EC: 5.2.1.8]		1.35142e-05	5.97644e-05	0.645626	2.14472242564771	4.42207	0.00139272	0.419856
K02771	PTS-Fru1-EIID, levG PTS system, fructose-specific IID component	map00520 map02060	5.22848e-08	2.33744e-07	0.643991	2.13929192394668	4.40546	0.337891	0.664477
K04750	phnB PhnB protein		3.88148e-09	2.04617e-08	0.643113	2.13637556551239	4.39656	0.0873695	0.489213
K10009	ABC.CYST.P cystine transport system permease protein	map02010	6.16697e-07	2.71436e-06	0.643052	2.13617229659178	4.39594	0.041031	0.460608
K02626	pdaD arginine decarboxylase [EC: 4.1.1.19]	map00330	8.25394e-08	3.65899e-07	0.642656	2.13485616677733	4.39193	0.25666	0.600873
K02390	flgE flagellar hook protein FlgE	map02040	6.42785e-06	2.8234e-05	0.642654	2.13485004927089	4.39191	0.365958	0.682526
K06882	K06882		1.19904e-05	5.25321e-05	0.641564	2.1312302006608	4.38091	0.151059	0.523745
K04655	hypE hydrogenase expression/formation protein HypE		1.9124e-05	8.36041e-05	0.640631	2.1281306718967	4.37151	0.161026	0.528526
K06079	cutF, nlpE copper homeostasis protein (lipoprotein)		2.08375e-06	9.10099e-06	0.640082	2.12630481981018	4.36598	0.0224278	0.452443
K02230	cobN cobaltochelatase CobN [EC: 6.6.1.2]	map00860	2.11894e-05	9.24507e-05	0.639775	2.12528810038836	4.3629	0.00218425	0.419856
K07217	K07217 Mn-containing catalase		1.39393e-07	6.09383e-07	0.638256	2.12024213134004	4.34767	0.351596	0.672349
K03074	secF preprotein translocase subunit SecF	map03060 map03070	1.06233e-05	4.6134e-05	0.637728	2.1184875946048	4.34238	0.0236224	0.460608
K00114	exaA alcohol dehydrogenase (cytochrome c) [EC: 1.1.2.8]	map00010 map00625 map00640	7.71921e-07	3.33636e-06	0.635269	2.11031666503219	4.31786	0.400313	0.691429
K07590	RP-L7A large subunit ribosomal protein L7A		1.3599e-06	5.86178e-06	0.634277	2.10702382614714	4.30802	0.190836	0.553114
K08151	tetA MFS transporter, DHA1 family, tetracycline resistance protein		8.59438e-06	3.69456e-05	0.63331	2.10380999530556	4.29843	0.124578	0.503924
K01846	E5.4.99.1 methylaspartate mutase [EC: 5.4.99.1]	map00660	1.01796e-07	4.40718e-07	0.63317	2.10334453089668	4.29704	0.413044	0.691429
K08169	yebQ MFS transporter, DHA2 family, multidrug resistance protein		2.08762e-06	8.96693e-06	0.632832	2.10222285377789	4.2937	0.277459	0.612247
K08191	exuT MFS transporter, ACS family, hexuronate transporter		9.85052e-06	4.22901e-05	0.632746	2.10193709154129	4.29285	0.0096191	0.419856
K07181	K07181 putative signal transduction protein containing EAL and modified HD-GYP domains		5.60602e-06	2.40424e-05	0.632265	2.10033748026306	4.2881	0.385601	0.691429
K04026	eutL ethanolamine utilization protein EutL		1.57215e-07	6.77191e-07	0.632104	2.09980509224832	4.28651	0.14966	0.522382
K03753	mobB molybdopterin-guanine dinucleotide biosynthesis protein B		4.09589e-06	1.7559e-05	0.63207	2.09969217700832	4.28618	0.0702006	0.481263
K11147	DHRS4 dehydrogenase/reductase SDR family member 4 [EC:1.1.-.-]	map00830	2.60799e-07	1.11102e-06	0.628145	2.08665116476743	4.24761	0.337524	0.664027
K02106	atoE short-chain fatty acids transporter	map02020	7.83273e-07	3.32364e-06	0.627278	2.08377218322325	4.23914	0.350716	0.671881
K03412	cheB two-component system, chemotaxis family, response regulator CheB [EC: 3.1.1.61]	map02020 map02030	6.01915e-06	2.54693e-05	0.626426	2.08094231047406	4.23083	0.147539	0.520599
K05297	E1.18.1.1 rubredoxin-NAD+ reductase [EC: 1.18.1.1]	map00071	7.38997e-07	3.12482e-06	0.625735	2.07864616186497	4.22411	0.303879	0.638315
K07111	K07111		3.30611e-09	1.7187e-08	0.625676	2.07845056639848	4.22353	0.567507	0.730557
K02533	lasT tRNA/rRNA methyltransferase [EC:2.1.1.-]		1.1371e-06	4.79916e-06	0.625075	2.07645581759233	4.2177	0.0116552	0.42982
K01865	E5.-.-.-		5.29883e-06	2.22511e-05	0.623108	2.06992020402456	4.19863	0.217684	0.571828
K04333	csgD LuxR family transcriptional regulator, csgAB operon transcriptional regulatory protein		1.01858e-08	4.58884e-08	0.622397	2.06755925957473	4.19177	0.126355	0.503924
K00589	MET1 uroporphyrin-III C-methyltransferase [EC: 2.1.1.107]	map00860	7.35212e-06	3.07855e-05	0.621889	2.06586963171252	4.18686	0.34505	0.667582
K03535	gudP MFS transporter, ACS family, glucarate transporter		1.84984e-07	7.77568e-07	0.621821	2.06564302015794	4.18621	0.348017	0.669794
K07448	mrr restriction system protein		7.02967e-06	2.93917e-05	0.621242	2.06372269879745	4.18064	0.0187568	0.448659
K01669	E4.1.99.3, phrB deoxyribodipyrimidine photo-lyase [EC: 4.1.99.3]		1.9021e-07	7.96797e-07	0.620381	2.06086242174764	4.17236	0.168382	0.532695
K00343	nuoN NADH-quinone oxidoreductase subunit N [EC: 1.6.5.3]	map00190 map00910	6.87705e-06	2.86586e-05	0.619805	2.05894636587992	4.16682	0.0329461	0.460608
K03666	hfq host factor-I protein		4.45641e-07	1.85429e-06	0.618454	2.05445970111438	4.15388	0.296301	0.631096
K10726	mcm, cdc21 replicative DNA helicase Mcm [EC:3.6.4.-]		9.01217e-07	3.74074e-06	0.617762	2.05216198183402	4.14727	0.111742	0.499957
K02121	ATPVE, ntpE V-type H+-transporting ATPase subunit E [EC: 3.6.3.14]	map00190 map00680	2.94976e-06	1.22348e-05	0.617697	2.05194337848297	4.14664	0.240247	0.589308
K06298	gerM germination protein M		4.94217e-06	2.03982e-05	0.615607	2.04500279002922	4.12674	0.371316	0.685524
K01132	GALNS N-acetylgalactosamine-6-sulfatase [EC: 3.1.6.4]	map00531	7.06127e-06	2.90364e-05	0.614014	2.03970878201468	4.11163	0.0353917	0.460608
K02618	paaZ oxepin-CoA hydrolase / 3-oxo-5,6-dehydrosuberyl-CoA semialdehyde dehydrogenase [EC: 1.17.1.7]	map00360	7.32134e-09	3.31138e-08	0.612736	2.03546614239444	4.09955	0.57729	0.735538
K06897	K06897		4.50019e-06	1.84475e-05	0.612633	2.03512345298542	4.09858	0.355256	0.675477
K10900	WRN, RECQL2 werner syndrome ATP-dependent helicase [EC: 3.6.4.12]		2.74155e-06	1.12088e-05	0.611441	2.03116435270741	4.08735	0.0178408	0.448659
K09123	K09123 hypothetical protein		1.70916e-06	6.98424e-06	0.611144	2.03017655203657	4.08455	0.496485	0.691429
K02799	PTS-Mtl-EIIB, mtlA PTS system, mannitol-specific IIB component [EC: 2.7.1.69]	map00051 map02060	4.1059e-07	1.6775e-06	0.610457	2.02789447794258	4.07809	0.0960812	0.494249
K06001	K06001, trpB tryptophan synthase beta chain [EC: 4.2.1.20]	map00260 map00400	9.86411e-06	4.02002e-05	0.610137	2.02683050297657	4.07509	0.0105673	0.419856
K00342	nuoM NADH-quinone oxidoreductase subunit M [EC: 1.6.5.3]	map00190 map00910	3.04087e-06	1.23776e-05	0.60953	2.02481424779744	4.06939	0.0574448	0.47394
K05972	AXE1 acetylxylan esterase [EC: 3.1.1.72]		3.30611e-09	1.64494e-08	0.607695	2.01871807059482	4.05224	0.324788	0.651701
K00906	aceK isocitrate dehydrogenase kinase/phosphatase [EC: 3.1.3.-]		3.79096e-08	1.56582e-07	0.60745	2.01790569343445	4.04995	0.768788	0.867406
K00208	fabI enoyl-[acyl-carrier protein] reductase I [EC: 1.3.1.10]	map00061 map00780	6.44552e-06	2.61038e-05	0.607396	2.01772594063717	4.04945	0.0159571	0.443452
K06177	rluA tRNA pseudouridine32 synthase / 23S rRNA pseudouridine746 synthase [EC: 5.4.99.29]		1.15593e-05	4.67393e-05	0.606722	2.0154860630662	4.04317	0.0246624	0.460608
K00601	E2.1.2.2 phosphoribosylglycinamide formyltransferase [EC: 2.1.2.2]	map00230 map00670	3.43986e-09	1.69318e-08	0.606254	2.01393096845308	4.03881	0.324788	0.651701
K03591	ftsN cell division protein FtsN		3.43986e-09	1.68895e-08	0.605229	2.01052632011655	4.02929	0.340997	0.667318
K02475	K02475 two-component system, CitB family, response regulator		1.64787e-07	6.6484e-07	0.603819	2.00584395084402	4.01624	0.167839	0.532695
K05795	terD tellurium resistance protein TerD		1.12862e-06	4.53074e-06	0.603334	2.00423129865052	4.01175	0.0456887	0.462989
K09960	K09960 hypothetical protein		8.10351e-08	3.27126e-07	0.602041	1.99993671533007	3.99982	0.459435	0.691429
K08587	cloSI clostripain [EC: 3.4.22.8]		2.17668e-06	8.69827e-06	0.601488	1.99810024200983	3.99474	0.0490546	0.465727
K07405	E3.2.1.1A alpha-amylase [EC: 3.2.1.1]	map00500	4.59051e-06	1.82706e-05	0.599821	1.99256291940598	3.97943	0.0621859	0.47394
K06683	CDC15 cell division control protein CDC15 [EC: 2.7.11.1]	map04111	8.81899e-07	3.51003e-06	0.599524	1.99157564678926	3.97671	0.382813	0.691429
K06167	phnP phosphoribosyl 1,2-cyclic phosphate phosphodiesterase [EC: 3.1.4.55]	map00440	3.16241e-06	1.25785e-05	0.599509	1.99152455502485	3.97657	0.321587	0.6509
K10450	KLHL12, C3IP1 kelch-like protein 12		7.44732e-08	2.98898e-07	0.599182	1.99043792470792	3.97358	0.378936	0.690798
K10336	ASB14 ankyrin repeat and SOCS box protein 14		3.43986e-09	1.66221e-08	0.598689	1.9888012875425	3.96907	0.324788	0.651701
K04744	lptD, imp, ostA LPS-assembly protein		1.31864e-05	5.23176e-05	0.598497	1.98816309801631	3.96732	0.0129104	0.433231
K00833	bioA adenosylmethionine-8-amino-7-oxononanoate aminotransferase [EC: 2.6.1.62]	map00780	1.31005e-05	5.19265e-05	0.598077	1.9867678016224	3.96348	0.297616	0.631664
K00985	E2.7.7.48 RNA-directed RNA polymerase [EC: 2.7.7.48]	map00230	6.37207e-06	2.52057e-05	0.597167	1.98374432535382	3.95518	0.171783	0.533757
K06921	K06921		7.39184e-05	0.000291984	0.596601	1.98186705729032	3.95004	0.00461481	0.419856
K00476	E1.14.11.16 aspartate beta-hydroxylase [EC: 1.14.11.16]		3.43986e-09	1.64795e-08	0.595159	1.97707423372296	3.93694	0.57006	0.731936
K07787	cusA, silA Cu(I)/Ag(I) efflux system membrane protein CusA/SilA	map02020	2.69259e-05	0.000105987	0.595069	1.97677554627651	3.93612	0.0478667	0.464643
K10240	ABC.CEB.S, cebE cellobiose transport system substrate-binding protein	map02010	7.31193e-08	2.89977e-07	0.593927	1.97298238663696	3.92579	0.265699	0.604945
K11212	cofD LPPG:FO 2-phospho-L-lactate transferase [EC: 2.7.8.28]	map00680	1.26649e-06	4.97115e-06	0.593598	1.9718888848438	3.92281	0.228721	0.578404
K03586	ftsL cell division protein FtsL		6.74597e-09	2.93688e-08	0.593352	1.97107136024359	3.92059	0.464353	0.691429
K05591	dbpA ATP-independent RNA helicase DbpA [EC: 3.6.4.13]		5.04755e-06	1.97851e-05	0.593193	1.97054610832094	3.91916	0.0109303	0.421474
K02413	fliJ flagellar FliJ protein	map02040	1.67371e-06	6.54394e-06	0.591967	1.96647176917581	3.90811	0.0837301	0.484666
K01284	dcp peptidyl-dipeptidase Dcp [EC: 3.4.15.5]		2.45842e-05	9.59535e-05	0.591392	1.96456237863195	3.90294	0.0208858	0.448659
K03640	pal peptidoglycan-associated lipoprotein		4.03803e-06	1.57373e-05	0.590681	1.96219954492766	3.89656	0.211412	0.566256
K09021	rutC aminoacrylate peracid reductase	map00240	3.78883e-06	1.47463e-05	0.590093	1.96024627438153	3.89128	0.0366905	0.460608
K00038	E1.1.1.53 3alpha(or 20beta)-hydroxysteroid dehydrogenase [EC: 1.1.1.53]	map00140	6.87972e-09	2.96541e-08	0.589978	1.95986305158006	3.89025	0.132199	0.512914
K03667	hslU ATP-dependent HslUV protease ATP-binding subunit HslU		1.4465e-06	5.62183e-06	0.589335	1.95772692194836	3.88449	0.416281	0.691429
K01575	E4.1.1.5, alsD acetolactate decarboxylase [EC: 4.1.1.5]	map00650 map00660	4.09966e-07	1.59511e-06	0.589257	1.95747025513573	3.8838	0.0654009	0.47394
K03411	cheD chemotaxis protein CheD [EC: 3.5.1.44]	map02030	1.29034e-06	4.99183e-06	0.587307	1.95099082764653	3.8664	0.22081	0.575344
K03194	virB1 type IV secretion system protein VirB1	map03070	6.97612e-08	2.72048e-07	0.586445	1.94812693735165	3.85873	0.259692	0.601809
K07714	atoC two-component system, NtrC family, response regulator AtoC	map02020	1.8227e-06	7.0306e-06	0.5861	1.94698137032271	3.85567	0.0075153	0.419856
K00918	pfkC ADP-dependent phosphofructokinase/glucokinase [EC: 2.7.1.147]	map00010 map00030	7.04427e-09	2.98914e-08	0.584351	1.94117113553097	3.84017	0.484439	0.691429
K00177	korG 2-oxoglutarate ferredoxin oxidoreductase subunit gamma [EC: 1.2.7.3]	map00020 map00720	1.59903e-06	6.12979e-06	0.583388	1.9379720697569	3.83167	0.197844	0.555162
K00329	E1.6.5.3 NADH dehydrogenase [EC: 1.6.5.3]	map00190	2.95311e-06	1.13149e-05	0.583262	1.9375546122334	3.83056	0.0971882	0.494286
K01037	-		1.15336e-07	4.44348e-07	0.582987	1.93663996569079	3.82813	0.0656986	0.47394
K00029	E1.1.1.40, maeB malate dehydrogenase (oxaloacetate-decarboxylating)(NADP+) [EC: 1.1.1.40]	map00620 map00710	1.33206e-05	5.0977e-05	0.582828	1.93611226072763	3.82673	0.0601815	0.47394
K01698	hemB, ALAD porphobilinogen synthase [EC: 4.2.1.24]	map00860	9.04776e-06	3.46217e-05	0.582771	1.93592476174954	3.82623	0.244851	0.591346
K08082	algZ two-component system, LytT family, sensor histidine kinase AlgZ [EC: 2.7.13.3]	map02020	7.04427e-09	2.97667e-08	0.582594	1.93533505474626	3.82467	0.336115	0.662879
K01603	-		1.21379e-05	4.61619e-05	0.580115	1.92710179403724	3.8029	0.0446593	0.460608
K07392	PRS2 AAA family ATPase		1.15123e-06	4.37974e-06	0.580009	1.92674969565294	3.80198	0.0290514	0.460608
K08847	RIPK3 receptor-interacting serine/threonine-protein kinase 3 [EC: 2.7.11.1]		6.87972e-09	2.89165e-08	0.579399	1.92472307420236	3.79664	0.58149	0.737768
K08368	yaaU MFS transporter, putative metabolite transport protein		1.30501e-07	4.97453e-07	0.578695	1.92238321133865	3.79049	0.0563592	0.47394
K07700	dpiB, citA two-component system, CitB family, cit operon sensor histidine kinase CitA [EC: 2.7.13.3]	map02020	7.04193e-06	2.666e-05	0.578124	1.92048516237393	3.7855	0.0137887	0.433231
K02455	gspF general secretion pathway protein F	map03070	3.00019e-06	1.1358e-05	0.578045	1.92022357929252	3.78482	0.441234	0.691429
K02240	comFA competence protein ComFA		2.55589e-08	9.94998e-08	0.577956	1.91992741660421	3.78404	0.249588	0.596576
K00117	gcd quinoprotein glucose dehydrogenase [EC: 1.1.5.2]	map00030	1.23795e-07	4.70981e-07	0.577726	1.91916310310101	3.78204	0.953003	0.972782
K02779	PTS-Glc-EIIC, ptsG PTS system, glucose-specific IIC component	map00010 map00520 map02060	1.23254e-07	4.68082e-07	0.57694	1.91655161362403	3.7752	0.110308	0.499957
K07711	glrK, qseE two-component system, NtrC family, sensor histidine kinase GlrK [EC: 2.7.13.3]	map02020	6.87972e-09	2.87315e-08	0.576706	1.91577732066949	3.77317	0.464353	0.691429
K09963	K09963 hypothetical protein		4.92314e-07	1.85665e-06	0.575841	1.91290099202693	3.76566	0.432748	0.691429
K05993	-		3.76234e-06	1.41696e-05	0.575814	1.91281429493065	3.76543	0.262972	0.603584
K07781	rcsA LuxR family transcriptional regulator, capsular biosynthesis positive transcription factor	map02020	3.73816e-09	1.67648e-08	0.57395	1.90662202581933	3.7493	0.180278	0.54241
K08322	rspB starvation sensing protein RspB [EC:1.1.1.-]		3.26339e-08	1.24453e-07	0.571702	1.89915346194584	3.72994	0.523345	0.706193
K08160	cmr, mdfA MFS transporter, DHA1 family, multidrug/chloramphenicol efflux transport protein		4.29418e-08	1.62714e-07	0.571208	1.89751108930195	3.7257	0.892511	0.945265
K00957	cysD sulfate adenylyltransferase subunit 2 [EC: 2.7.7.4]	map00230 map00450 map00920	1.19869e-05	4.46604e-05	0.571188	1.89744698698257	3.72553	0.0885877	0.489213
K10817	E2.3.1.94 erythronolide synthase [EC: 2.3.1.94]	map00522	3.65153e-07	1.36173e-06	0.570747	1.89598059790934	3.72175	0.0667108	0.476364
K02067	ABC.X1.S putative ABC transport system substrate-binding protein		7.08848e-06	2.63496e-05	0.570176	1.89408266947293	3.71686	0.0116109	0.42982
K07795	tctC putative tricarboxylic transport membrane protein	map02020	3.90488e-06	1.45134e-05	0.570081	1.89376710786259	3.71604	0.079302	0.484666
K08777	nprB neutral peptidase B [EC:3.4.24.-]		2.28911e-07	8.52046e-07	0.569414	1.89155107720581	3.71034	0.2264	0.578005
K02556	motA chemotaxis protein MotA	map02020 map02030 map02040	3.12184e-06	1.15602e-05	0.568452	1.88835585733278	3.70213	0.0825195	0.484666
K01060	E3.1.1.41 cephalosporin-C deacetylase [EC: 3.1.1.41]	map00311	1.55933e-05	5.75119e-05	0.566801	1.88287129877931	3.68808	0.115472	0.499957
K03969	pspA phage shock protein A		2.55684e-08	9.6754e-08	0.565769	1.87944376653814	3.67933	0.0945173	0.494249
K10685	UBLE1B, SAE2, UBA2 ubiquitin-like 1-activating enzyme E1 B [EC: 6.3.2.19]	map04120	5.72008e-07	2.09836e-06	0.563926	1.87332177104249	3.66375	0.270692	0.607982
K08253	E2.7.10.2 non-specific protein-tyrosine kinase [EC: 2.7.10.2]		3.74693e-07	1.37094e-06	0.562504	1.86859700482836	3.65177	0.231834	0.581092
K04773	sppA protease IV [EC:3.4.21.-]		1.61576e-05	5.88956e-05	0.561685	1.86587858971015	3.6449	0.00709992	0.419856
K07148	K07148 uncharacterized protein		7.48969e-06	2.72242e-05	0.560449	1.86177048104164	3.63453	0.0157223	0.44059
K08358	ttrB tetrathionate reductase subunit B	map02020	7.69201e-07	2.79504e-06	0.559939	1.86007822300372	3.63027	0.272836	0.609676
K02899	RP-L27, rpmA large subunit ribosomal protein L27		4.67604e-06	1.69647e-05	0.5596	1.85895194098437	3.62744	0.104634	0.496336
K07666	qseB two-component system, OmpR family, response regulator QseB	map02020	1.21046e-07	4.41261e-07	0.559156	1.8574775701937	3.62374	0.290663	0.624239
K01376	E3.4.22.-		1.6568e-05	5.98757e-05	0.557961	1.85350750892189	3.61378	0.0671759	0.477745
K00840	astC succinylornithine aminotransferase [EC: 2.6.1.81]	map00330	3.88148e-09	1.66343e-08	0.557807	1.85299417325542	3.61249	0.580575	0.737384
K00595	cobL precorrin-6Y C5,15-methyltransferase (decarboxylating) [EC: 2.1.1.132]	map00860	2.15436e-08	8.02444e-08	0.55677	1.84954956179921	3.60388	0.373218	0.687133
K02498	hemY HemY protein		1.07824e-08	4.14481e-08	0.556623	1.84906306795422	3.60266	0.425697	0.691429
K02588	nifH nitrogenase iron protein NifH [EC: 1.18.6.1]	map00625 map00910	1.11433e-05	4.01347e-05	0.556479	1.84858400017291	3.60147	0.307446	0.641514
K01026	pct propionate CoA-transferase [EC: 2.8.3.1]	map00620 map00640 map00643	3.96439e-06	1.42577e-05	0.555794	1.84630664532075	3.59578	0.178137	0.540062
K00104	glcD glycolate oxidase [EC: 1.1.3.15]	map00630	1.27988e-05	4.60199e-05	0.555752	1.84616754867372	3.59544	0.0566253	0.47394
K08307	mltD, dniR membrane-bound lytic murein transglycosylase D [EC:3.2.1.-]		1.20246e-05	4.31552e-05	0.554935	1.84345437312168	3.58868	0.0102311	0.419856
K07229	yqjH ferric-chelate reductase (NADPH) [EC: 1.16.1.9]		3.88148e-09	1.64795e-08	0.553977	1.84027207387974	3.58078	0.580575	0.737384
K02024	lamB maltoporin		1.04894e-07	3.77741e-07	0.553472	1.8385925860169	3.57661	0.676047	0.801019
K10710	frlD fructoselysine 6-kinase [EC:2.7.1.-]		1.06291e-05	3.79198e-05	0.552339	1.83482978527426	3.56729	0.112352	0.499957
K00869	E2.7.1.36, MVK, mvaK1 mevalonate kinase [EC: 2.7.1.36]	map00900	6.66525e-07	2.36891e-06	0.550264	1.82793758672127	3.55029	0.152792	0.525665
K08316	rsmD 16S rRNA (guanine966-N2)-methyltransferase [EC: 2.1.1.171]		7.50671e-06	2.66536e-05	0.550264	1.82793667573292	3.55029	0.0266545	0.460608
K02781	PTS-Gut-EIIA, srlB PTS system, glucitol/sorbitol-specific IIA component [EC: 2.7.1.69]	map00051 map02060	4.82388e-08	1.73329e-07	0.549063	1.82394627785289	3.54048	0.962146	0.974282
K10457	KLHL20, KLEIP kelch-like protein 20		2.95595e-07	1.04808e-06	0.548643	1.82255280073254	3.53707	0.166327	0.532695
K05905	E1.8.1.8 protein-disulfide reductase [EC: 1.8.1.8]		1.44679e-05	5.09441e-05	0.546667	1.81598712222681	3.521	0.0407338	0.460608
K09607	ina immune inhibitor A [EC:3.4.24.-]		9.1131e-06	3.20797e-05	0.54653	1.81553260476586	3.5199	0.117144	0.502217
K05541	dusC tRNA-dihydrouridine synthase C [EC:1.-.-.-]		9.01828e-06	3.17277e-05	0.54628	1.81470440361779	3.51788	0.0792425	0.484666
K06995	K06995		3.88148e-09	1.61698e-08	0.546215	1.8144862851281	3.51734	0.580575	0.737384
K07304	msrA peptide-methionine (S)-S-oxide reductase [EC: 1.8.4.11]		1.06206e-05	3.73147e-05	0.545702	1.81278297576291	3.51319	0.0126135	0.433231
K01186	NEU1 sialidase-1 [EC: 3.2.1.18]	map00511 map00600	9.16736e-06	3.21648e-05	0.545103	1.810791636515	3.50835	0.145288	0.520035
K05308	gnaD gluconate dehydratase [EC: 4.2.1.39]	map00030	6.59009e-08	2.33421e-07	0.544565	1.80900537723162	3.50401	0.143923	0.520035
K07214	fes enterochelin esterase and related enzymes		2.72557e-05	9.45712e-05	0.54029	1.79480340839504	3.46968	0.0591491	0.47394
K07798	cusB, silB Cu(I)/Ag(I) efflux system membrane protein CusB/SilB	map02020	1.45921e-05	5.05206e-05	0.539329	1.7916122630099	3.46202	0.0779764	0.483928
K06113	abnA arabinan endo-1,5-alpha-L-arabinosidase [EC: 3.2.1.99]		5.44654e-05	0.000187856	0.537698	1.78619453445262	3.44904	0.0635763	0.47394
K01012	bioB biotin synthase [EC: 2.8.1.6]	map00780	3.11644e-05	0.000107192	0.536496	1.78220014717482	3.4395	0.0969714	0.494286
K06603	flaG flagellar protein FlaG		2.47843e-06	8.51884e-06	0.536079	1.78081690644634	3.43621	0.199151	0.556125
K02060	-		6.5213e-08	2.26505e-07	0.536047	1.78071050832628	3.43595	0.449741	0.691429
K03116	tatA sec-independent protein translocase protein TatA	map03060 map03070	7.35316e-07	2.52818e-06	0.535916	1.78027543976817	3.43492	0.232753	0.58174
K02499	yabN tetrapyrrole methylase family protein / MazG family protein		8.00397e-06	2.74906e-05	0.53584	1.78002267976554	3.43432	0.0503647	0.466136
K08137	galP MFS transporter, SP family, galactose:H+ symporter		3.05903e-07	1.05116e-06	0.535082	1.7775025495215	3.42832	0.235623	0.582729
K01302	-		1.23731e-05	4.23526e-05	0.534377	1.77516140624955	3.42276	0.133383	0.513129
K11214	SHPK sedoheptulokinase [EC: 2.7.1.14]	map00710	1.89417e-06	6.46551e-06	0.533022	1.77066067151957	3.4121	0.179057	0.540561
K01255	CARP, pepA leucyl aminopeptidase [EC: 3.4.11.1]	map00480	7.17216e-06	2.43911e-05	0.531539	1.76573380366393	3.40047	0.460464	0.691429
K03698	cbf CMP-binding protein		1.8593e-05	6.31663e-05	0.53112	1.76434385127373	3.39719	0.0352167	0.460608
K07647	torS two-component system, OmpR family, sensor histidine kinase TorS [EC: 2.7.13.3]	map02020	8.16266e-06	2.7714e-05	0.53083	1.76337802507791	3.39492	0.0142721	0.433231
K03403	chlH, bchH magnesium chelatase subunit H [EC: 6.6.1.1]	map00860	4.67089e-07	1.5872e-06	0.530576	1.76253480709589	3.39294	0.23249	0.58174
K03426	E3.6.1.22, NUDT12, nudC NAD+ diphosphatase [EC: 3.6.1.22]	map00760	1.53826e-08	5.45503e-08	0.530304	1.76163299415189	3.39082	0.193719	0.554875
K03420	psmR proteasome regulatory subunit	map03050	8.00941e-07	2.7168e-06	0.530075	1.76087024273973	3.38902	0.204992	0.560761
K03204	virB9, lvhB9 type IV secretion system protein VirB9	map03070	1.50154e-07	5.08664e-07	0.527865	1.753529676275	3.37183	0.0933199	0.494249
K07074	K07074		3.35449e-06	1.12984e-05	0.5273	1.75165340608495	3.36744	0.0522294	0.466384
K00061	RDH5 retinol dehydrogenase [EC:1.1.1.-]	map00830	6.87972e-09	2.55213e-08	0.527084	1.75093538941075	3.36577	0.593769	0.747007
K01845	hemL glutamate-1-semialdehyde 2,1-aminomutase [EC: 5.4.3.8]	map00860	2.18271e-05	7.29447e-05	0.523984	1.74063863619421	3.34183	0.293463	0.628104
K00462	bphC biphenyl-2,3-diol 1,2-dioxygenase [EC: 1.13.11.39]	map00361 map00621	4.92344e-07	1.64558e-06	0.523432	1.73880347508046	3.33758	0.54459	0.718174
K03592	pmbA PmbA protein		3.14235e-06	1.04863e-05	0.52327	1.73826644660491	3.33634	0.069758	0.480166
K01991	ABC-2.OM, wza polysaccharide export outer membrane protein		2.36448e-05	7.87459e-05	0.52248	1.73564207214039	3.33028	0.0177069	0.448659
K10037	glnP glutamine transport system permease protein	map02010	1.32709e-06	4.41406e-06	0.52171	1.73308212359287	3.32437	0.136527	0.51572
K00344	E1.6.5.5, qor NADPH2:quinone reductase [EC: 1.6.5.5]		1.2206e-06	4.0599e-06	0.521692	1.73302299739028	3.32424	0.090758	0.492628
K10793	prdA D-proline reductase (dithiol) PrdA [EC: 1.21.4.1]	map00330	1.61304e-06	5.35628e-06	0.521029	1.73082192883375	3.31917	0.102671	0.495936
K06606	iolI inosose isomerase [EC:5.3.99.-]	map00562	9.1929e-07	3.05339e-06	0.521	1.73072291599905	3.31894	0.459119	0.691429
K00330	nuoA NADH-quinone oxidoreductase subunit A [EC: 1.6.5.3]	map00190 map00910	1.74595e-06	5.79333e-06	0.520723	1.72980470532442	3.31683	0.0100986	0.419856
K09819	ABC.MN.P manganese/iron transport system permease protein		6.07552e-06	2.01392e-05	0.520409	1.72876098960923	3.31443	0.0529957	0.466384
K00652	bioF 8-amino-7-oxononanoate synthase [EC: 2.3.1.47]	map00780	8.3643e-06	2.76167e-05	0.518705	1.72310157166104	3.30145	0.0356084	0.460608
K08222	yqgE MFS transporter, YQGE family, putative transporter		4.56571e-07	1.49938e-06	0.515743	1.71326234522889	3.27901	0.569148	0.731026
K00002	E1.1.1.2, adh alcohol dehydrogenase (NADP+) [EC: 1.1.1.2]	map00010 map00561 map00930	4.28777e-07	1.407e-06	0.51536	1.71198859102014	3.27612	0.0919583	0.494249
K03571	mreD rod shape-determining protein MreD		6.34727e-06	2.07412e-05	0.514199	1.70813051020352	3.26737	0.183135	0.547586
K08173	ydfJ MFS transporter, MHS family, metabolite:H+ symporter		3.82079e-08	1.26928e-07	0.513592	1.70611418985353	3.26281	0.303859	0.638315
K07495	K07495 putative transposase		0.000101757	0.00033175	0.513242	1.70495429057876	3.26019	0.188585	0.55171
K02279	cpaB, rcpC pilus assembly protein CpaB		6.48459e-06	2.10523e-05	0.511371	1.69873878151324	3.24617	0.520852	0.703998
K01253	EPHX1 microsomal epoxide hydrolase [EC: 3.3.2.9]	map00980	3.43719e-07	1.11146e-06	0.508818	1.6902558624892	3.22714	0.230486	0.580127
K11066	E3.5.1.28D, amiD N-acetylmuramoyl-L-alanine amidase [EC: 3.5.1.28]		1.09162e-08	3.72387e-08	0.506365	1.68210971066381	3.20897	0.242549	0.589334
K09527	DNAJC7 DnaJ homolog subfamily C member 7		1.4941e-08	5.00857e-08	0.505785	1.68017986425677	3.20468	0.138794	0.518623
K11216	lsrK autoinducer 2 (AI-2) kinase [EC:2.7.1.-]		8.55295e-07	2.73837e-06	0.505027	1.67766420846873	3.1991	0.0458736	0.462989
K02014	TC.FEV.OM iron complex outermembrane recepter protein		0.00017503	0.000558868	0.504194	1.67489513410563	3.19296	0.0509923	0.466381
K07277	yaeT outer membrane protein		2.62016e-05	8.35993e-05	0.503863	1.67379552589673	3.19053	0.0493748	0.465727
K04030	eutQ ethanolamine utilization protein EutQ		9.91832e-09	3.38091e-08	0.503537	1.672714359286	3.18814	0.224297	0.578005
K01078	E3.1.3.2 acid phosphatase [EC: 3.1.3.2]	map00627 map00740	1.37714e-05	4.38857e-05	0.503322	1.6719989450842	3.18656	0.0108013	0.419856
K07062	K07062		8.40835e-07	2.67629e-06	0.502468	1.66916363506521	3.1803	0.34903	0.669981
K01823	idi, IDI isopentenyl-diphosphate delta-isomerase [EC: 5.3.3.2]	map00900	9.17745e-07	2.91502e-06	0.501596	1.66626517151371	3.17392	0.0333675	0.460608
K00009	mtlD mannitol-1-phosphate 5-dehydrogenase [EC: 1.1.1.17]	map00051	8.86257e-07	2.81327e-06	0.501317	1.66533850588291	3.17188	0.491888	0.691429
K10795	prdD D-proline reductase (dithiol) PrdD [EC: 1.21.4.1]	map00330	7.37224e-07	2.33973e-06	0.501163	1.66482636013892	3.17075	0.168689	0.532695
K10829	E3.6.3.34 iron-chelate-transporting ATPase [EC: 3.6.3.34]		8.9956e-06	2.84459e-05	0.499957	1.66082053582267	3.16196	0.0137289	0.433231
K02431	fucU L-fucose mutarotase [EC:5.1.3.-]		5.61184e-06	1.77371e-05	0.499725	1.66004987495951	3.16027	0.226846	0.578005
K01780	E5.1.1.-		1.34035e-06	4.23432e-06	0.499343	1.65878100973116	3.1575	0.0818891	0.484666
K08803	DAPK death-associated protein kinase [EC: 2.7.11.1]	map05219	7.18758e-09	2.48497e-08	0.4993	1.65863849474553	3.15718	0.266484	0.606103
K08824	CDKL cyclin-dependent kinase-like [EC: 2.7.11.22]		7.18758e-09	2.48497e-08	0.4993	1.65863849474553	3.15718	0.266484	0.606103
K01941	E6.3.4.6 urea carboxylase [EC: 6.3.4.6]	map00330	1.99857e-06	6.3119e-06	0.499293	1.65861412992054	3.15713	0.0913123	0.493968
K10742	DNA2 DNA replication ATP-dependent helicase Dna2 [EC: 3.6.4.12]	map03030	1.73263e-05	5.4675e-05	0.499065	1.65785776770159	3.15548	0.0519912	0.466384
K00480	E1.14.13.1 salicylate hydroxylase [EC: 1.14.13.1]	map00621 map00624 map00626	4.7088e-08	1.50418e-07	0.49814	1.65478438080975	3.14876	0.257723	0.600873
K03103	MINPP1 multiple inositol-polyphosphate phosphatase [EC: 3.1.3.62]	map00562	2.22655e-07	7.02684e-07	0.497798	1.653649317032	3.14628	0.0732448	0.483928
K00811	ASP5 aspartate aminotransferase, chloroplastic [EC: 2.6.1.1]	map00330 map00350 map00360 map00400 map00950 map00960	4.58479e-06	1.44155e-05	0.497445	1.65247678288634	3.14373	0.159708	0.528341
K03092	SIG54, rpoN RNA polymerase sigma-54 factor	map02020 map05111	1.86706e-05	5.86948e-05	0.497425	1.65241150645215	3.14359	0.0366758	0.460608
K06142	hlpA, ompH outer membrane protein		5.70699e-06	1.78457e-05	0.495076	1.64460532291737	3.12662	0.0569914	0.47394
K01627	kdsA 2-dehydro-3-deoxyphosphooctonate aldolase (KDO 8-P synthase) [EC: 2.5.1.55]	map00540	6.82185e-06	2.13197e-05	0.494835	1.64380554445289	3.12489	1.08039e-05	0.0520748
K00504	E1.14.17.3 peptidylglycine monooxygenase [EC: 1.14.17.3]		1.5096e-08	4.92836e-08	0.494709	1.64338928100316	3.12399	0.61319	0.758524
K02491	kinA two-component system, sporulation sensor kinase A [EC: 2.7.13.3]	map02020	3.30611e-09	1.2437e-08	0.494218	1.64175634201123	3.12045	0.597532	0.748312
K07107	ybgC acyl-CoA thioester hydrolase [EC:3.1.2.-]		7.83811e-06	2.44259e-05	0.493602	1.6397109387853	3.11603	0.0400647	0.460608
K06162	phnM alpha-D-ribose 1-methylphosphonate 5-triphosphate diphosphatase [EC: 3.6.1.63]	map00440	4.20798e-08	1.33203e-07	0.493487	1.63932937040533	3.11521	0.34507	0.667582
K06045	shc, sqhC squalene-hopene/tetraprenyl-beta-curcumene cyclase [EC: 4.2.1.129]		1.09621e-07	3.42999e-07	0.492719	1.63677769105208	3.1097	0.199613	0.556145
K08301	rng, cafA ribonuclease G [EC:3.1.26.-]		3.23477e-05	0.000100549	0.492524	1.6361298195201	3.10831	0.117641	0.502217
K05925	METTL3 mRNA (2'-O-methyladenosine-N6-)-methyltransferase [EC: 2.1.1.62]		1.38827e-07	4.33295e-07	0.492193	1.63502993090556	3.10594	0.578206	0.736316
K08289	purT phosphoribosylglycinamide formyltransferase 2 [EC: 2.1.2.2]	map00230 map00670	1.1346e-05	3.52044e-05	0.49173	1.63349127718702	3.10263	0.149135	0.522259
K02831	RAD53 ser/thr/tyr protein kinase RAD53 [EC:2.7.11.-]	map04111	3.43986e-09	1.27345e-08	0.490443	1.6292167289278	3.09345	0.225127	0.578005
K01690	edd phosphogluconate dehydratase [EC: 4.2.1.12]	map00030	7.32134e-09	2.45522e-08	0.487236	1.61856131975786	3.07069	0.474668	0.691429
K05796	hydN electron transport protein HydN		2.35465e-07	7.25046e-07	0.487198	1.61843540146346	3.07042	0.56896	0.731026
K01053	E3.1.1.17 gluconolactonase [EC: 3.1.1.17]	map00030 map00053 map00930	2.87133e-07	8.83368e-07	0.48704	1.61791090830878	3.0693	0.226998	0.578005
K09942	K09942 hypothetical protein		7.61963e-09	2.53966e-08	0.486059	1.61465397983347	3.06238	0.479405	0.691429
K04445	MSK1, RPS6KA5 ribosomal protein S6 kinase alpha-5 [EC: 2.7.11.1]	map04010 map05219	3.43986e-09	1.25918e-08	0.485908	1.61415287423601	3.06132	0.597532	0.748312
K05526	astE succinylglutamate desuccinylase [EC: 3.5.1.96]	map00330	3.43986e-09	1.25918e-08	0.485908	1.61415287423601	3.06132	0.597532	0.748312
K06373	spmA spore maturation protein A		1.39766e-05	4.27103e-05	0.48511	1.61149922952328	3.05569	0.0708383	0.481263
K00484	hpaC flavin reductase (NADH) [EC: 1.5.1.36]	map00350	5.30665e-06	1.62129e-05	0.484986	1.6110895324907	3.05482	0.113578	0.499957
K01782	fadJ 3-hydroxyacyl-CoA dehydrogenase / enoyl-CoA hydratase / 3-hydroxybutyryl-CoA epimerase [EC: 5.1.2.3]	map00071 map00280 map00281 map00310 map00380 map00410 map00640 map00650 map00720 map00903 map00930 map01040	1.81038e-08	5.73563e-08	0.484969	1.61103239772436	3.0547	0.568062	0.730557
K04028	eutN ethanolamine utilization protein EutN		7.16995e-07	2.19072e-06	0.484663	1.61001612515049	3.05255	0.0441732	0.460608
K01232	E3.2.1.122, glvA maltose-6'-phosphate glucosidase [EC: 3.2.1.122]	map00500	6.28896e-06	1.91732e-05	0.48407	1.60804458292048	3.04838	0.162602	0.531431
K02788	PTS-Lac-EIIC, lacE PTS system, lactose-specific IIC component	map00052 map02060	2.03112e-06	6.18604e-06	0.483533	1.60626230758415	3.04462	0.518131	0.7025
K07045	K07045		1.32559e-05	4.03011e-05	0.482885	1.60410915512429	3.04008	0.0825407	0.484666
K03150	thiH thiamine biosynthesis ThiH	map00730	3.65725e-05	0.000111159	0.482782	1.60376866497859	3.03936	0.00964637	0.419856
K01905	E6.2.1.13 acetyl-CoA synthetase (ADP-forming) [EC: 6.2.1.13]	map00010 map00620 map00640	9.39258e-07	2.85643e-06	0.482729	1.60358986913464	3.03899	0.0267572	0.460608
K03328	TC.PST polysaccharide transporter, PST family		5.61982e-05	0.000170047	0.48084	1.59731739409453	3.0258	0.0234361	0.460608
K07180	prkA serine protein kinase		5.5283e-08	1.68989e-07	0.480044	1.59467015664269	3.02025	0.750653	0.854748
K01194	E3.2.1.28, treA, treF alpha,alpha-trehalase [EC: 3.2.1.28]	map00500	1.14448e-06	3.45717e-06	0.479857	1.59405022094058	3.01896	0.227586	0.578263
K05303	K05303 O-methyltransferase [EC:2.1.1.-]		1.36022e-06	4.10736e-06	0.47974	1.59366304929346	3.01815	0.139412	0.518701
K07091	lptF lipopolysaccharide export system permease protein	map02010	1.50518e-05	4.53875e-05	0.479328	1.59229167792082	3.01528	0.027555	0.460608
K09124	K09124 hypothetical protein		1.70081e-06	5.12048e-06	0.478484	1.58948967793844	3.00943	0.135127	0.513613
K07054	K07054		1.53124e-07	4.62367e-07	0.478055	1.5880638540746	3.00646	0.263482	0.603773
K03839	fldA, nifF, isiB flavodoxin I	map00910	1.38606e-06	4.16735e-06	0.477869	1.58744504912177	3.00517	0.114079	0.499957
K06333	cotJB spore coat protein JB		2.57962e-06	7.75167e-06	0.477726	1.58697204564226	3.00418	0.0441755	0.460608
K09703	K09703 hypothetical protein		2.38924e-06	7.17567e-06	0.477481	1.58615701817141	3.00248	0.192943	0.554875
K10549	alsB D-allose transport system substrate-binding protein	map02010	1.17692e-07	3.55296e-07	0.47739	1.58585373066427	3.00185	0.404108	0.691429
K07085	K07085 putative transport protein		4.0621e-05	0.000121811	0.47693	1.58432741483802	2.99868	0.0395429	0.460608
K11476	K11476, gntR GntR family transcriptional regulator, gluconate operon transcriptional repressor		2.16204e-06	6.47037e-06	0.475932	1.58101134665044	2.9918	0.328517	0.65695
K07355	sfmF fimbrial-like protein		3.43986e-09	1.22822e-08	0.4759	1.58090607813266	2.99158	0.597532	0.748312
K11084	phnT 2-aminoethylphosphonate transport system ATP-binding protein	map02010	3.43986e-09	1.22822e-08	0.4759	1.58090607813266	2.99158	0.597532	0.748312
K10554	frcA fructose transport system ATP-binding protein	map02010	1.06179e-08	3.36966e-08	0.475159	1.57844525769013	2.98648	0.177708	0.539731
K03984	SERPINA1, AAT alpha-1-antitrypsin	map04610	4.11894e-06	1.2271e-05	0.474023	1.574670123471	2.97867	0.434213	0.691429
K02566	nagD NagD protein		2.70895e-06	8.03954e-06	0.472324	1.56902487607971	2.96704	0.282443	0.617349
K07689	uvrY two-component system, NarL family, invasion response regulator UvrY	map02020	2.9971e-07	8.84792e-07	0.469184	1.55859512398486	2.94567	0.164345	0.532106
K01002	E2.7.8.20, mdoB phosphoglycerol transferase [EC: 2.7.8.20]	map00561	5.13242e-05	0.0001509	0.468361	1.55586064168133	2.94009	0.138343	0.518434
K07341	doc death on curing protein		4.86823e-06	1.43143e-05	0.468341	1.55579450014254	2.93996	0.00880641	0.419856
K01730	E4.2.2.6 oligogalacturonide lyase [EC: 4.2.2.6]	map00040	9.09381e-07	2.6725e-06	0.467858	1.55418979256529	2.93669	0.127831	0.505043
K10672	E1.21.4.4 betaine reductase [EC: 1.21.4.4]		7.83664e-06	2.30129e-05	0.467806	1.55401779149201	2.93634	0.423627	0.691429
K05886	E1.1.1.276, sdh serine 3-dehydrogenase [EC: 1.1.1.276]		7.76295e-09	2.46891e-08	0.467098	1.5516672471018	2.93156	0.473226	0.691429
K06990	K06990		7.14472e-07	2.09497e-06	0.466793	1.55065348185864	2.9295	0.152021	0.525263
K06374	spmB spore maturation protein B		1.20106e-05	3.51684e-05	0.466563	1.54989002236714	2.92795	0.0659523	0.47394
K01212	sacC levanase [EC: 3.2.1.65]	map00500	2.57304e-05	7.51507e-05	0.465475	1.54627522311032	2.92062	0.0419344	0.460608
K03760	eptA phosphoethanolamine transferase		2.52021e-05	7.36072e-05	0.465473	1.54626724149448	2.9206	0.0468716	0.462989
K03483	mtlR2, mtlR mannitol operon transcriptional antiterminator		7.21575e-07	2.10832e-06	0.46526	1.54555905254684	2.91917	0.769435	0.86773
K00819	E2.6.1.13, rocD ornithine--oxo-acid transaminase [EC: 2.6.1.13]	map00330	3.36796e-07	9.83941e-07	0.464755	1.54388381231029	2.91578	0.411367	0.691429
K07716	pleC two-component system, cell cycle sensor histidine kinase PleC [EC: 2.7.13.3]	map02020	2.87224e-06	8.37518e-06	0.464674	1.54361475992214	2.91524	0.267581	0.606652
K04767	acuB acetoin utilization protein AcuB		8.83484e-07	2.57513e-06	0.464279	1.54230068950812	2.91259	0.239563	0.58883
K03639	MOCS1, moaA molybdenum cofactor biosynthesis protein	map00790	2.93492e-05	8.53901e-05	0.463802	1.54071535748867	2.90939	0.199189	0.556125
K01959	E6.4.1.1A, pycA pyruvate carboxylase subunit A [EC: 6.4.1.1]	map00020 map00620 map00720	9.93294e-06	2.88905e-05	0.463649	1.54020881022285	2.90837	0.308587	0.641597
K02557	motB chemotaxis protein MotB	map02030 map02040	1.54772e-05	4.49499e-05	0.463018	1.53811145696579	2.90414	0.00527344	0.419856
K06334	cotJC spore coat protein JC		1.02132e-05	2.96574e-05	0.462944	1.53786708683232	2.90365	0.0555913	0.471743
K05807	comL putative lipoprotein		5.63952e-06	1.63551e-05	0.462361	1.53593139047907	2.89976	0.0352424	0.460608
K10843	ERCC3, XPB DNA excision repair protein ERCC-3 [EC: 3.6.4.12]	map03420	1.62823e-05	4.71575e-05	0.461818	1.53412542284256	2.89613	0.167131	0.532695
K01501	E3.5.5.1 nitrilase [EC: 3.5.5.1]	map00380 map00460 map00627 map00643 map00910	4.27334e-06	1.23609e-05	0.461215	1.53212415988574	2.89211	0.172333	0.533834
K09132	K09132 hypothetical protein		4.44179e-06	1.28445e-05	0.461093	1.5317183889788	2.8913	0.458401	0.691429
K11073	potF putrescine transport system substrate-binding protein	map02010	1.79488e-08	5.37604e-08	0.460885	1.53102758173813	2.88992	0.571525	0.733036
K06937	K06937		5.63252e-06	1.62673e-05	0.460562	1.52995522790244	2.88777	0.125597	0.503924
K11337	bchC 3-hydroxyethyl bacteriochlorophyllide a dehydrogenase [EC:1.-.-.-]	map00860	3.73816e-09	1.26743e-08	0.460295	1.52906559804069	2.88599	0.608693	0.755966
K00021	E1.1.1.34 hydroxymethylglutaryl-CoA reductase (NADPH) [EC: 1.1.1.34]	map00900	1.05957e-06	3.05672e-06	0.459857	1.52761145154021	2.88308	0.0425013	0.460608
K06924	K06924		2.05827e-05	5.92407e-05	0.459103	1.52510658070461	2.87808	0.265076	0.604945
K00238	-		1.62188e-07	4.68223e-07	0.458692	1.52374201142213	2.87536	0.490598	0.691429
K10972	allS LysR family transcriptional regulator, transcriptional activator of the allD operon		8.74849e-08	2.53313e-07	0.4585	1.52310285982183	2.87409	0.59541	0.748269
K01541	E3.6.3.10 H+/K+-exchanging ATPase [EC: 3.6.3.10]	map00190	1.77229e-05	5.08893e-05	0.458077	1.52169824289507	2.87129	0.318631	0.648566
K05302	SETD6 SET domain-containing protein 6		3.73816e-09	1.25918e-08	0.457668	1.52034111483133	2.86859	0.61319	0.758524
K11420	EHMT euchromatic histone-lysine N-methyltransferase [EC: 2.1.1.43]	map00310	3.73816e-09	1.25918e-08	0.457668	1.52034111483133	2.86859	0.61319	0.758524
K06182	rluF 23S rRNA pseudouridine2604 synthase [EC: 5.4.99.21]		1.93877e-05	5.55588e-05	0.457212	1.51882619759929	2.86558	0.15408	0.526712
K00078	DHDH dihydrodiol dehydrogenase / D-xylose 1-dehydrogenase (NADP) [EC: 1.1.1.179]	map00040 map00980	1.47195e-07	4.2324e-07	0.456779	1.51738719973234	2.86272	0.517752	0.702383
K01749	hemC, HMBS hydroxymethylbilane synthase [EC: 2.5.1.61]	map00860	1.15073e-05	3.29354e-05	0.456664	1.51700496044268	2.86196	0.223931	0.57781
K07579	K07579 putative methylase		1.63388e-07	4.69202e-07	0.456414	1.51617441367755	2.86032	0.0687644	0.479879
K05687	PARK7 protein DJ-1	map05012	6.87972e-09	2.15269e-08	0.456191	1.51543312888904	2.85885	0.616762	0.761084
K00010	iolG myo-inositol 2-dehydrogenase [EC: 1.1.1.18]	map00521 map00562	5.3415e-05	0.000152613	0.455923	1.51454177563725	2.85708	0.0140056	0.433231
K08074	ADPGK ADP-dependent glucokinase [EC: 2.7.1.147]	map00010	3.73816e-09	1.25316e-08	0.45574	1.51393505627731	2.85588	0.27067	0.607982
K01828	E5.3.3.-		2.30965e-06	6.59288e-06	0.455407	1.51283016209095	2.85369	0.267857	0.606991
K06019	ppaX pyrophosphatase PpaX [EC: 3.6.1.1]	map00190	2.9041e-06	8.28446e-06	0.455155	1.51199318764116	2.85204	0.421267	0.691429
K02380	fdhE FdhE protein		8.75533e-07	2.48534e-06	0.452792	1.5041416640153	2.83656	0.352791	0.673024
K05787	hupA DNA-binding protein HU-alpha		6.62083e-07	1.87977e-06	0.452769	1.50406587565376	2.83641	0.671333	0.797852
K03770	ppiD peptidyl-prolyl cis-trans isomerase D [EC: 5.2.1.8]		3.68306e-06	1.04453e-05	0.452634	1.50361617590732	2.83553	0.151664	0.524781
K04899	KCNF1 potassium voltage-gated channel subfamily F member 1		8.74208e-07	2.4787e-06	0.452287	1.50246590805455	2.83327	0.525516	0.707539
K02852	rffM UDP-N-acetyl-D-mannosaminuronic acid transferase [EC:2.4.1.-]		6.10577e-06	1.72916e-05	0.452048	1.50167097633403	2.8317	0.104544	0.496336
K10231	E2.4.1.230 kojibiose phosphorylase [EC: 2.4.1.230]		1.76186e-05	4.97908e-05	0.451162	1.49872667043813	2.82593	0.150793	0.523706
K07465	K07465 putative RecB family exonuclease		1.10595e-08	3.30535e-08	0.450833	1.4976348159388	2.82379	0.390265	0.691429
K01080	PPAP2 phosphatidate phosphatase [EC: 3.1.3.4]	map00561 map00564 map00565 map00600	6.74597e-09	2.08659e-08	0.450693	1.49716826798105	2.82288	0.454061	0.691429
K00074	paaH, hbd, fadB, mmgB 3-hydroxybutyryl-CoA dehydrogenase [EC: 1.1.1.157]	map00360 map00362 map00650	2.15476e-05	6.08232e-05	0.450658	1.49705452864109	2.82266	0.114876	0.499957
K04893	KCND3 potassium voltage-gated channel Shal-related subfamily D member 3		4.52125e-07	1.27723e-06	0.450392	1.49616897607033	2.82093	0.381037	0.691429
K00259	ald alanine dehydrogenase [EC: 1.4.1.1]	map00430	7.47895e-06	2.10713e-05	0.449812	1.49424436357701	2.81717	0.261512	0.603299
K03430	phnW 2-aminoethylphosphonate-pyruvate transaminase [EC: 2.6.1.37]	map00440	4.58432e-06	1.29101e-05	0.449595	1.49352144539099	2.81575	0.0435412	0.460608
K01163	K01163 hypothetical protein		1.35005e-05	3.80007e-05	0.44942	1.4929413082626	2.81462	0.28942	0.623675
K07406	melA alpha-galactosidase [EC: 3.2.1.22]	map00052 map00561 map00600 map00603	2.39793e-06	6.73696e-06	0.448511	1.48992261200023	2.80874	0.1484	0.521728
K05903	E1.6.99.5 NADH dehydrogenase (quinone) [EC: 1.6.99.5]	map00190	4.0177e-06	1.12806e-05	0.448285	1.48916889042067	2.80727	0.505451	0.69516
K02517	htrB lipid A biosynthesis lauroyl acyltransferase [EC:2.3.1.-]	map00540	9.38966e-06	2.63254e-05	0.447696	1.48721375097136	2.80347	0.00944066	0.419856
K03777	dld D-lactate dehydrogenase [EC: 1.1.1.28]	map00620	1.40577e-08	4.11384e-08	0.446919	1.48463123095711	2.79846	0.454592	0.691429
K05819	mhpT MFS transporter, AAHS family, 3-hydroxyphenylpropionic acid transporter		1.13578e-08	3.35238e-08	0.446178	1.48216957392969	2.79369	0.269016	0.607982
K05596	iciA LysR family transcriptional regulator, chromosome initiation inhibitor		3.5353e-08	1.00338e-07	0.445234	1.47903515873646	2.78762	0.0202102	0.448659
K06764	CNTN6 contactin 6		1.31847e-06	3.67522e-06	0.445	1.47825938155647	2.78612	0.285895	0.619697
K07075	K07075		8.01362e-07	2.23266e-06	0.444646	1.47708154003213	2.78385	0.280368	0.614384
K06408	spoVAF stage V sporulation protein AF		2.31801e-05	6.45245e-05	0.444598	1.47692211680348	2.78354	0.0224344	0.452443
K02010	afuC, fbpC iron(III) transport system ATP-binding protein [EC: 3.6.3.30]	map02010	1.08274e-05	3.00814e-05	0.443748	1.47409936536944	2.7781	0.0417584	0.460608
K11049	cylG CylG protein		2.93182e-08	8.254e-08	0.44019	1.46228097626385	2.75544	0.6031	0.752138
K09144	K09144 hypothetical protein		5.12587e-05	0.00014112	0.439815	1.46103542446705	2.75306	0.0605329	0.47394
K03692	E2.4.1.213 glucosylglycerol-phosphate synthase [EC: 2.4.1.213]		3.88148e-09	1.2437e-08	0.439752	1.46082308545393	2.75265	0.61319	0.758524
K08308	mltE membrane-bound lytic murein transglycosylase E [EC:3.2.1.-]		3.88148e-09	1.2437e-08	0.439752	1.46082308545393	2.75265	0.61319	0.758524
K01537	E3.6.3.8 Ca2+-transporting ATPase [EC: 3.6.3.8]		4.27356e-05	0.000117414	0.438922	1.45806868990335	2.7474	0.209279	0.564492
K03119	tauD taurine dioxygenase [EC: 1.14.11.17]	map00430	3.88148e-09	1.24069e-08	0.438777	1.45758670625024	2.74649	0.255421	0.600873
K09815	znuA zinc transport system substrate-binding protein	map02010	2.95118e-05	8.08278e-05	0.437556	1.45353103891467	2.73878	0.133764	0.513129
K06212	focA formate transporter		1.34104e-05	3.66409e-05	0.436506	1.45004052102969	2.73216	0.226521	0.578005
K02011	afuB, fbpB iron(III) transport system permease protein	map02010	2.56618e-05	7.00711e-05	0.436241	1.44916170387461	2.73049	0.015673	0.44059
K03772	fkpA FKBP-type peptidyl-prolyl cis-trans isomerase FkpA [EC: 5.2.1.8]		1.11521e-06	3.04511e-06	0.435999	1.44835736134335	2.72897	0.981144	0.989147
K02048	cysP, sbp sulfate transport system substrate-binding protein	map02010	1.53077e-05	4.16962e-05	0.435167	1.44559460298425	2.72375	0.0383215	0.460608
K01706	gudD glucarate dehydratase [EC: 4.2.1.40]	map00053	1.17991e-06	3.21223e-06	0.434725	1.44412483535659	2.72098	0.620379	0.761842
K05835	rhtC threonine efflux protein		3.88148e-09	1.22822e-08	0.434719	1.44410391828945	2.72094	0.61319	0.758524
K07502	K07502 hypothetical protein		2.43501e-05	6.61748e-05	0.43418	1.44231581527734	2.71757	0.0840228	0.484666
K06312	yndF spore germination protein		1.7577e-06	4.77608e-06	0.433971	1.44162106693843	2.71626	0.315317	0.647413
K07713	hydG, zraR two-component system, NtrC family, response regulator HydG	map02020	3.07013e-05	8.33039e-05	0.4335	1.44005648151827	2.71331	0.114227	0.499957
K03491	licR lichenan operon transcriptional antiterminator		7.5027e-06	2.03437e-05	0.433175	1.43897665759998	2.71128	0.390869	0.691429
K07578	K07578 homologs of the eukaryotic argonaute protein		3.35766e-07	9.11456e-07	0.432883	1.43800712100341	2.70946	0.201485	0.556742
K02280	cpaC, rcpA pilus assembly protein CpaC		1.07497e-07	2.92555e-07	0.432274	1.43598159737964	2.70566	0.581668	0.737796
K09924	K09924 hypothetical protein		1.01858e-08	2.91838e-08	0.431106	1.43210436238374	2.6984	0.35351	0.673552
K06120	dhaB glycerol dehydratase large subunit [EC: 4.2.1.30]	map00561	2.24748e-06	6.06247e-06	0.430833	1.43119553049608	2.6967	0.170057	0.533757
K09949	K09949 hypothetical protein		1.33691e-06	3.59878e-06	0.429848	1.42792482723472	2.69059	0.654063	0.787358
K01531	E3.6.3.2, mgtA, mgtB Mg2+-importing ATPase [EC: 3.6.3.2]		1.30447e-05	3.50989e-05	0.429838	1.42789090617737	2.69053	0.198017	0.555162
K03314	nhaB Na+:H+ antiporter, NhaB family	map00680	1.15011e-08	3.26192e-08	0.429639	1.42722847874893	2.6893	0.536043	0.714329
K08350	fdnI formate dehydrogenase-N, gamma subunit	map00630 map00680 map02020	3.88148e-09	1.21274e-08	0.429627	1.42718872133368	2.68922	0.61319	0.758524
K02023	ABC.MS.A multiple sugar transport system ATP-binding protein		1.11798e-05	3.00584e-05	0.429509	1.4267967892515	2.68849	0.13263	0.513129
K02592	nifN nitrogenase molybdenum-iron protein NifN		1.63961e-06	4.39956e-06	0.428501	1.42345029951868	2.68226	0.341164	0.667374
K08218	ampG MFS transporter, PAT family, beta-lactamase induction signal transducer AmpG		1.64419e-05	4.41023e-05	0.428493	1.42342350092498	2.68221	0.0117913	0.42982
K01225	E3.2.1.91 cellulose 1,4-beta-cellobiosidase [EC: 3.2.1.91]	map00500	6.39352e-05	0.000171449	0.42839	1.42308184673282	2.68158	0.152668	0.525612
K09471	puuB, ordL gamma-glutamylputrescine oxidase [EC:1.4.3.-]	map00330	1.4941e-08	4.16631e-08	0.427538	1.42025012299791	2.67632	0.636266	0.77464
K07239	TC.HME heavy-metal exporter, HME family		5.10709e-05	0.000136556	0.427131	1.41889841603332	2.67381	0.128183	0.505043
K03336	iolD 3D-(3,5/4)-trihydroxycyclohexane-1,2-dione hydrolase [EC:3.7.1.-]	map00562	1.3332e-06	3.56453e-06	0.426902	1.41813809017886	2.6724	0.109698	0.499957
K03382	atzB hydroxyatrazine ethylaminohydrolase [EC: 3.5.99.3]	map00791	2.72877e-06	7.29258e-06	0.426815	1.417847501886	2.67187	0.415859	0.691429
K06904	K06904		1.05332e-05	2.81406e-05	0.426745	1.41761753275527	2.67144	0.515935	0.701647
K08997	ydiU hypothetical protein		7.17802e-09	2.08316e-08	0.426437	1.41659162771204	2.66954	0.632165	0.770621
K03283	HSPA1_8 heat shock 70kDa protein 1/8	map04010 map04612	9.5151e-07	2.53016e-06	0.42445	1.40999288206358	2.65736	0.25433	0.600873
K05884	E1.1.1.272 (R)-2-hydroxyacid dehydrogenase [EC: 1.1.1.272]	map00680	1.45245e-05	3.84838e-05	0.423157	1.40569875553551	2.64946	0.0445765	0.460608
K06122	K06122, dhbE glycerol dehydratase small subunit [EC: 4.2.1.30]	map00561	2.85925e-07	7.5671e-07	0.421735	1.4009743504065	2.6408	0.257493	0.600873
K00940	E2.7.4.6, ndk nucleoside-diphosphate kinase [EC: 2.7.4.6]	map00230 map00240	1.75012e-06	4.60599e-06	0.420101	1.39554534780963	2.63088	0.274105	0.610249
K10986	PTS-Gam-EIID, agaD PTS system, galactosamine-specific IID component	map00052 map02060	1.52393e-08	4.17033e-08	0.419895	1.39486098160178	2.62963	0.329671	0.658127
K00230	hemG menaquinone-dependent protoporphyrinogen oxidase [EC: 1.3.5.3]	map00860	8.32952e-07	2.19125e-06	0.419749	1.39437522744676	2.62875	0.229736	0.579642
K00260	gudB, rocG glutamate dehydrogenase [EC: 1.4.1.2]	map00330 map00430 map00910	2.72079e-06	7.14937e-06	0.419474	1.39346408968564	2.62709	0.322592	0.651379
K07669	mprA two-component system, OmpR family, response regulator MprA	map02020	9.94413e-06	2.61247e-05	0.419457	1.39340457508147	2.62698	0.260115	0.601898
K03113	EIF1, SUI1 translation initiation factor 1		2.62352e-07	6.89735e-07	0.418776	1.39114238952795	2.62286	0.265394	0.604945
K02012	afuA, fbpA iron(III) transport system substrate-binding protein	map02010	1.8206e-05	4.76669e-05	0.417988	1.38852520956784	2.61811	0.0755077	0.483928
K01639	E4.1.3.3, nanA, NPL N-acetylneuraminate lyase [EC: 4.1.3.3]	map00520	1.51758e-05	3.96974e-05	0.417593	1.38721249597146	2.61573	0.0402666	0.460608
K07213	ATOX1, ATX1, copZ copper chaperone		1.36507e-07	3.58067e-07	0.41685	1.38474596456497	2.61126	0.135775	0.513687
K11106	ttdT L-tartrate/succinate antiporter		1.82086e-07	4.76896e-07	0.416678	1.38417327010431	2.61022	0.501956	0.693246
K00794	ribH, RIB4 6,7-dimethyl-8-ribityllumazine synthase [EC: 2.5.1.78]	map00740	8.23641e-06	2.14606e-05	0.415871	1.38149374429044	2.60538	0.143202	0.520035
K02302	cysG uroporphyrin-III C-methyltransferase / precorrin-2 dehydrogenase / sirohydrochlorin ferrochelatase [EC: 4.99.1.4]	map00860	1.87653e-05	4.87953e-05	0.415008	1.37862731779182	2.60021	0.183755	0.548419
K02122	ATPVF, ntpF V-type H+-transporting ATPase subunit F [EC: 3.6.3.14]	map00190 map00680	3.4146e-06	8.87776e-06	0.414885	1.3782193250804	2.59947	0.145972	0.520035
K01097	NANP N-acylneuraminate-9-phosphatase [EC: 3.1.3.29]	map00520	3.64137e-07	9.4176e-07	0.411946	1.36845375284905	2.58194	0.620028	0.761842
K03543	emrA multidrug resistance protein A		8.31782e-06	2.13984e-05	0.410339	1.36311575532295	2.5724	0.0762335	0.483928
K07474	xtmA phage terminase small subunit		4.26046e-06	1.09563e-05	0.410145	1.3624724652758	2.57125	0.058641	0.47394
K00113	glpC glycerol-3-phosphate dehydrogenase subunit C [EC: 1.1.5.3]	map00564	2.22388e-07	5.72654e-07	0.409591	1.36063115651772	2.56797	0.495645	0.691429
K07484	K07484 transposase		0.000168561	0.00043283	0.40956	1.36052907406452	2.56779	0.142267	0.520035
K06219	smtA S-adenosylmethionine-dependent methyltransferase		3.79472e-07	9.74213e-07	0.408776	1.35792595146539	2.56316	0.679255	0.803636
K00912	lpxK tetraacyldisaccharide 4'-kinase [EC: 2.7.1.130]	map00540	1.04212e-05	2.66958e-05	0.408501	1.35700939282392	2.56154	0.0363471	0.460608
K01658	trpG anthranilate synthase component II [EC: 4.1.3.27]	map00400	1.09824e-05	2.81323e-05	0.408483	1.35695139541402	2.56143	0.15627	0.527883
K00128	E1.2.1.3 aldehyde dehydrogenase (NAD+) [EC: 1.2.1.3]	map00010 map00040 map00053 map00071 map00280 map00310 map00330 map00340 map00380 map00410 map00561 map00620 map00625 map00640 map00903	2.31601e-05	5.92529e-05	0.407958	1.35520877142109	2.55834	0.348336	0.669794
K02472	wecC UDP-N-acetyl-D-mannosaminuronic acid dehydrogenase [EC: 1.1.1.336]	map00520	2.93815e-06	7.50695e-06	0.4073	1.35302146504649	2.55447	0.0759545	0.483928
K10974	codB cytosine permease		1.32349e-05	3.37994e-05	0.407168	1.35258353362989	2.55369	0.173304	0.534992
K03146	thi1 thiamine biosynthetic enzyme		5.04181e-08	1.30208e-07	0.406842	1.3515008749054	2.55177	0.206466	0.561923
K01138	K01138 uncharacterized sulfatase [EC:3.1.6.-]		0.000166693	0.000425309	0.406786	1.35131486358141	2.55145	0.102525	0.495936
K10454	KLHL17 kelch-like protein 17 (actinfilin)		4.75381e-07	1.21186e-06	0.405857	1.34822856508732	2.54599	0.665807	0.794387
K03554	rdgC recombination associated protein RdgC		3.53434e-08	9.14149e-08	0.405316	1.34643084000158	2.54282	0.240991	0.589334
K03271	gmhA, lpcA D-sedoheptulose 7-phosphate isomerase [EC: 5.3.1.28]	map00540	9.4409e-06	2.39831e-05	0.404864	1.34492911731307	2.54018	0.0456721	0.462989
K07218	nosD nitrous oxidase accessory protein		3.55238e-05	9.00088e-05	0.403759	1.34125731583001	2.53372	0.196378	0.554875
K11367	CHD1 chromodomain-helicase-DNA-binding protein 1 [EC: 3.6.4.12]		1.36724e-07	3.47558e-07	0.403266	1.33962201858149	2.53085	0.375125	0.687405
K10227	smoE, mtlE sorbitol/mannitol transport system substrate-binding protein	map02010	6.86731e-07	1.73899e-06	0.403127	1.33915936407502	2.53004	0.148978	0.522259
K09702	K09702 hypothetical protein		5.66784e-06	1.43103e-05	0.402183	1.33602463362663	2.52455	0.366783	0.682848
K03735	eutB ethanolamine ammonia-lyase large subunit [EC: 4.3.1.7]	map00564	4.75089e-07	1.19988e-06	0.401811	1.33478713222817	2.52238	0.064354	0.47394
K09931	K09931 hypothetical protein		1.7243e-06	4.34983e-06	0.401706	1.33444010436607	2.52178	0.448739	0.691429
K04575	ALS2 amyotrophic lateral sclerosis 2 protein		3.42167e-08	8.76763e-08	0.401059	1.33228830887931	2.51802	0.355488	0.675651
K07672	trcR two-component system, OmpR family, response regulator TrcR	map02020	2.77238e-08	7.11667e-08	0.400095	1.32908715327825	2.51244	0.163666	0.532106
K06412	spoVG stage V sporulation protein G		7.19189e-06	1.80695e-05	0.400066	1.32898898568394	2.51227	0.113117	0.499957
K04786	irp1, HMWP1 yersiniabactin nonribosomal peptide/polyketide synthase	map01053	3.03811e-06	7.61103e-06	0.398753	1.32462966408669	2.50469	0.325013	0.651701
K06403	spoVAA stage V sporulation protein AA		1.22751e-05	3.06604e-05	0.397532	1.32057147037449	2.49765	0.150432	0.523706
K02622	parE topoisomerase IV subunit B [EC:5.99.1.-]		1.73993e-05	4.33445e-05	0.396386	1.31676509779742	2.49107	0.058665	0.47394
K09906	K09906 hypothetical protein		7.76295e-09	2.08194e-08	0.396193	1.31612323562192	2.48996	0.473713	0.691429
K02461	gspL general secretion pathway protein L	map03070	1.10691e-08	2.90412e-08	0.396044	1.31562897494453	2.48911	0.537831	0.715494
K03444	MFS.SP MFS transporter, SP family, sugar porter, other		1.66381e-06	4.12494e-06	0.394157	1.30936113539122	2.47832	0.0582364	0.47394
K07154	hipA serine/threonine-protein kinase HipA [EC: 2.7.11.1]		4.15003e-05	0.00010263	0.393215	1.30623186868581	2.47295	0.0949292	0.494249
K02547	mecR1 methicillin resistance protein	map00312	6.22091e-05	0.000153726	0.392889	1.30514887823298	2.47109	0.221998	0.576105
K00769	gpt xanthine phosphoribosyltransferase [EC: 2.4.2.22]	map00230	6.46808e-08	1.60886e-07	0.391772	1.30143695604961	2.46474	0.216241	0.570488
K01441	ACER, ASAH3 alkaline ceramidase [EC: 3.5.1.23]	map00600	3.85062e-08	9.60508e-08	0.390334	1.29666025652764	2.4566	0.205887	0.561615
K07076	K07076		4.32994e-06	1.06086e-05	0.389119	1.29262370160982	2.44973	0.120915	0.502217
K03519	E1.2.99.2M, cutM, coxM carbon-monoxide dehydrogenase medium subunit [EC: 1.2.99.2]	map00633 map00680 map00720	3.11981e-07	7.65596e-07	0.389048	1.29238936566482	2.44933	0.306734	0.641514
K00331	nuoB NADH-quinone oxidoreductase subunit B [EC: 1.6.5.3]	map00190 map00910	2.58059e-06	6.31305e-06	0.388421	1.29030792893743	2.4458	0.0416819	0.460608
K08132	COL12A collagen, type XII, alpha		2.7066e-07	6.62472e-07	0.387797	1.28823302426168	2.44229	0.0710989	0.481316
K02283	cpaF, tadA pilus assembly protein CpaF		7.08175e-05	0.000172709	0.387169	1.28614849796918	2.43876	0.0804936	0.484666
K01266	E3.4.11.19, dmpA D-aminopeptidase [EC: 3.4.11.19]		1.37204e-05	3.34322e-05	0.386781	1.2848573871381	2.43658	0.0129547	0.433231
K00743	GGTA1 N-acetyllactosaminide 3-alpha-galactosyltransferase [EC: 2.4.1.87]	map00601	1.15104e-07	2.8186e-07	0.386726	1.28467478558321	2.43627	0.622183	0.763473
K00031	IDH1, IDH2, icd isocitrate dehydrogenase [EC: 1.1.1.42]	map00020 map00480 map00720	3.37853e-05	8.21012e-05	0.385614	1.28098068512078	2.43004	0.0467106	0.462989
K06394	spoIIIAE stage III sporulation protein AE		3.47642e-05	8.44442e-05	0.38543	1.2803712052497	2.42901	0.108002	0.499957
K07326	fhaC hemolysin activation/secretion protein		1.87229e-06	4.54217e-06	0.384754	1.27812392074908	2.42523	0.0203073	0.448659
K07469	E1.2.99.7 aldehyde dehydrogenase (FAD-independent) [EC: 1.2.99.7]		8.92195e-06	2.16366e-05	0.384701	1.27794811948854	2.42494	0.231553	0.581092
K07016	K07016		6.03779e-06	1.46314e-05	0.384365	1.27683164716473	2.42306	0.156274	0.527883
K06755	ROBO3 roundabout, axon guidance receptor 3	map04360	2.8446e-05	6.89212e-05	0.384324	1.2766955346775	2.42283	0.112696	0.499957
K07084	K07084		5.87836e-06	1.42411e-05	0.384245	1.27643464078081	2.4224	0.0162845	0.443452
K01470	E3.5.2.10 creatinine amidohydrolase [EC: 3.5.2.10]	map00330	8.94939e-06	2.16148e-05	0.38293	1.2720656686918	2.41507	0.266585	0.606103
K01223	E3.2.1.86B, bglA 6-phospho-beta-glucosidase [EC: 3.2.1.86]	map00010	1.59678e-05	3.85484e-05	0.382745	1.27144978206842	2.41404	0.542788	0.718174
K01935	bioD dethiobiotin synthetase [EC: 6.3.3.3]	map00780	3.42305e-06	8.26243e-06	0.38262	1.2710371758635	2.41335	0.310617	0.644153
K07487	K07487 transposase		0.000193669	0.000467247	0.382485	1.27058770241125	2.4126	0.271797	0.608271
K02856	K02856, rhaT L-rhamnose-H+ transport protein		5.87171e-06	1.41468e-05	0.381849	1.26847590103496	2.40907	0.292119	0.626618
K00748	lpxB lipid-A-disaccharide synthase [EC: 2.4.1.182]	map00540	8.5971e-06	2.06389e-05	0.380305	1.26334550971298	2.40052	0.00370548	0.419856
K06331	cotI spore coat protein I		2.70223e-05	6.47408e-05	0.379446	1.2604928893059	2.39578	0.155401	0.527883
K06922	K06922		3.74702e-06	8.97024e-06	0.37905	1.2591783597175	2.39359	0.688397	0.810274
K06282	E1.12.99.6S hydrogenase small subunit [EC: 1.12.99.6]	map00633	9.94783e-07	2.38241e-06	0.379033	1.25912088231145	2.3935	0.0606092	0.47394
K00093	E1.1.1.244 methanol dehydrogenase [EC: 1.1.1.244]	map00680	9.0027e-06	2.15392e-05	0.378828	1.25844043272858	2.39237	0.392598	0.691429
K09134	K09134 hypothetical protein		7.84624e-07	1.87787e-06	0.378682	1.25795575652829	2.39157	0.0120988	0.42982
K00335	nuoF NADH-quinone oxidoreductase subunit F [EC: 1.6.5.3]	map00190 map00910	2.87007e-05	6.86311e-05	0.37862	1.25774919411514	2.39122	0.061724	0.47394
K01532	-		1.04527e-05	2.49209e-05	0.37731	1.25339740906264	2.38402	0.22817	0.578404
K03752	mobA molybdopterin-guanine dinucleotide biosynthesis protein A [EC: 2.7.7.77]		2.58324e-06	6.15683e-06	0.377095	1.25268251781857	2.38284	0.464344	0.691429
K02662	pilM type IV pilus assembly protein PilM		3.37241e-05	8.02935e-05	0.376732	1.25147736240021	2.38085	0.0878359	0.489213
K03290	nanT MFS transporter, SHS family, sialic acid transporter		1.70963e-08	4.20008e-08	0.375886	1.24866505104435	2.37621	0.202768	0.557919
K02798	PTS-Mtl-EIIA, mtlA PTS system, mannitol-specific IIA component [EC: 2.7.1.69]	map00051 map02060	1.03761e-06	2.46657e-06	0.375815	1.24843163044531	2.37583	0.114462	0.499957
K03201	virB6, lvhB6 type IV secretion system protein VirB6	map03070	6.61221e-09	1.70744e-08	0.375554	1.24756257396637	2.3744	0.375649	0.687405
K03149	thiG thiamine biosynthesis ThiG	map00730	1.23318e-05	2.92553e-05	0.375158	1.24624773575454	2.37224	0.254605	0.600873
K03783	punA purine-nucleoside phosphorylase [EC: 2.4.2.1]	map00230 map00240 map00760	3.50842e-05	8.31037e-05	0.374502	1.24406736574197	2.36865	0.207625	0.562537
K05658	ABCB1 ATP-binding cassette, subfamily B (MDR/TAP), member 1	map02010	1.81068e-07	4.28828e-07	0.373062	1.23928441554498	2.36081	0.54146	0.71758
K00243	K00243 hypothetical protein		2.58754e-05	6.10571e-05	0.372839	1.23854475084751	2.3596	0.0532297	0.467192
K03502	DPO5C, umuC DNA polymerase V		7.3832e-05	0.000174057	0.372444	1.2372313134957	2.35746	0.125356	0.503924
K03413	cheY two-component system, chemotaxis family, response regulator CheY	map02020 map02030	3.98799e-05	9.39446e-05	0.372111	1.23612618818558	2.35565	0.130212	0.508377
K03739	dltB membrane protein involved in D-alanine export		1.03672e-06	2.44332e-06	0.372079	1.23601995122118	2.35548	0.671417	0.797852
K00118	gfo glucose-fructose oxidoreductase [EC: 1.1.99.28]		1.60848e-05	3.78661e-05	0.37182	1.23515957697212	2.35407	0.161683	0.530058
K08224	ynfM MFS transporter, YNFM family, putative membrane transport protein		5.58529e-06	1.31425e-05	0.371586	1.23438200826753	2.35281	0.0140846	0.433231
K00026	MDH2 malate dehydrogenase [EC: 1.1.1.37]	map00020 map00620 map00630 map00710	8.95697e-06	2.1069e-05	0.371454	1.23394489310586	2.35209	0.122476	0.502217
K00180	iorB indolepyruvate ferredoxin oxidoreductase, beta subunit [EC: 1.2.7.8]		2.80654e-06	6.60225e-06	0.371431	1.23386838537763	2.35197	0.293936	0.62856
K01141	E3.1.11.1, sbcB exodeoxyribonuclease I [EC: 3.1.11.1]	map03430	8.52784e-07	2.00564e-06	0.371122	1.23283936460121	2.35029	0.302346	0.636936
K02855	rhaS AraC family transcriptional regulator, L-rhamnose operon regulatory protein RhaS		4.13694e-05	9.70518e-05	0.370319	1.23017185081377	2.34595	0.116854	0.501993
K04113	badE benzoyl-CoA reductase subunit [EC: 1.3.7.8]	map00362	9.85246e-07	2.3063e-06	0.369118	1.22618501323879	2.33948	0.154299	0.527087
K04752	glnK nitrogen regulatory protein P-II 2		2.7827e-06	6.50958e-06	0.368997	1.22578231689629	2.33882	0.905379	0.947855
K00123	E1.2.1.2A formate dehydrogenase, alpha subunit [EC: 1.2.1.2]	map00630 map00680	2.30528e-05	5.38536e-05	0.368481	1.22406727947188	2.33604	0.104948	0.496336
K02783	PTS-Gut-EIIC, srlA PTS system, glucitol/sorbitol-specific IIC component	map00051 map02060	8.98674e-08	2.11038e-07	0.368005	1.22248613603513	2.33348	0.97072	0.981306
K03924	moxR MoxR-like ATPase [EC:3.6.3.-]		8.22812e-05	0.000191946	0.367875	1.22205592524335	2.33279	0.146613	0.520035
K00162	PDHB, pdhB pyruvate dehydrogenase E1 component subunit beta [EC: 1.2.4.1]	map00010 map00020 map00620 map00650	9.64452e-07	2.24908e-06	0.367468	1.22070129637483	2.3306	0.250592	0.597069
K07402	xdhC xanthine dehydrogenase accessory factor		5.21709e-05	0.000121509	0.367176	1.21973378910035	2.32904	0.280982	0.615048
K00079	CBR1 carbonyl reductase 1 [EC: 1.1.1.197]	map00590 map00980	5.32363e-07	1.24122e-06	0.367175	1.2197293488525	2.32903	0.296997	0.631367
K02203	thrH phosphoserine / homoserine phosphotransferase [EC: 2.7.1.39]	map00260 map00680	1.16524e-05	2.71252e-05	0.366935	1.21893137309647	2.32774	0.470844	0.691429
K09015	sufD Fe-S cluster assembly protein SufD		9.00737e-06	2.09609e-05	0.366785	1.21843228501037	2.32694	0.59871	0.748544
K07248	aldA lactaldehyde dehydrogenase / glycolaldehyde dehydrogenase [EC: 1.2.1.21]	map00620 map00630	3.20104e-07	7.45338e-07	0.36629	1.21678945477299	2.32429	0.249025	0.595979
K00953	FLAD1 FAD synthetase [EC: 2.7.7.2]	map00740	4.15384e-05	9.65223e-05	0.366172	1.21639626869443	2.32366	0.0645447	0.47394
K06026	E3.6.4.4		5.97305e-06	1.38644e-05	0.365664	1.21470839480245	2.32094	0.362213	0.679325
K07114	yfbK Ca-activated chloride channel homolog		5.4108e-05	0.000125402	0.365039	1.21263335483875	2.3176	0.358566	0.677762
K09666	POMGNT1 beta-1,2-N-acetylglucosaminyltransferase [EC:2.4.1.-]		6.61221e-09	1.66343e-08	0.364847	1.2119955141362	2.31658	0.661677	0.790725
K01918	panC pantoate--beta-alanine ligase [EC: 6.3.2.1]	map00410 map00770	1.43035e-05	3.31298e-05	0.364758	1.21169953379103	2.3161	0.232651	0.58174
K07496	K07496 putative transposase		0.000110922	0.000256887	0.364722	1.21158007505428	2.31591	0.0945998	0.494249
K01509	E3.6.1.3 adenosinetriphosphatase [EC: 3.6.1.3]	map00230	9.84085e-05	0.00022779	0.364499	1.21083927024178	2.31472	0.201879	0.556987
K07192	FLOT flotillin	map04910	6.45965e-05	0.000149316	0.363894	1.20882869449532	2.3115	0.122836	0.502217
K01679	E4.2.1.2B, fumC fumarate hydratase, class II [EC: 4.2.1.2]	map00020 map00720 map05211	1.62097e-05	3.74651e-05	0.363838	1.2086420805255	2.3112	0.282585	0.617349
K01609	trpC indole-3-glycerol phosphate synthase [EC: 4.1.1.48]	map00400	2.5423e-05	5.86979e-05	0.363386	1.20714342923192	2.3088	0.160917	0.528526
K01308	E3.4.19.11 g-D-glutamyl-meso-diaminopimelate peptidase [EC: 3.4.19.11]		3.25819e-05	7.51973e-05	0.363218	1.20658548850015	2.30791	0.181552	0.544882
K01270	K01270, pepD dipeptidase D [EC:3.4.13.-]	map00480	6.18109e-05	0.000142567	0.362951	1.20569698399572	2.30649	0.109231	0.499957
K03642	rlpA rare lipoprotein A		4.52151e-06	1.04181e-05	0.362452	1.20403929866071	2.30384	0.0178153	0.448659
K08687	E3.5.1.59 N-carbamoylsarcosine amidase [EC: 3.5.1.59]	map00330	2.2038e-06	5.07818e-06	0.362424	1.20394741214287	2.30369	0.362028	0.679325
K07271	licD lipopolysaccharide cholinephosphotransferase [EC:2.7.8.-]		3.928e-05	9.02823e-05	0.361425	1.20062630266499	2.29839	0.257632	0.600873
K01563	dhaA haloalkane dehalogenase [EC: 3.8.1.5]	map00361 map00625	7.94049e-06	1.81925e-05	0.360014	1.19594163802176	2.29094	0.350123	0.671011
K03269	lpxH UDP-2,3-diacylglucosamine hydrolase [EC: 3.6.1.54]	map00540	6.31207e-06	1.44438e-05	0.359471	1.19413666153728	2.28808	0.0137881	0.433231
K03693	pbp penicillin-binding protein	map00550	4.69998e-05	0.000107526	0.359414	1.19394778405936	2.28778	0.14466	0.520035
K02840	waaB, rfaB UDP-D-galactose:(glucosyl)LPS alpha-1,6-D-galactosyltransferase [EC:2.4.1.-]	map00540	2.09163e-05	4.7792e-05	0.358859	1.19210458057703	2.28486	0.118702	0.502217
K02564	nagB, GNPDA glucosamine-6-phosphate deaminase [EC: 3.5.99.6]	map00520	6.89953e-05	0.000157418	0.358233	1.19002269127801	2.28156	0.0826279	0.484666
K01960	E6.4.1.1B, pycB pyruvate carboxylase subunit B [EC: 6.4.1.1]	map00020 map00620 map00720	2.42802e-05	5.53899e-05	0.358168	1.18980811957263	2.28122	0.151147	0.523745
K00757	E2.4.2.3, udp uridine phosphorylase [EC: 2.4.2.3]	map00240 map00983	2.50245e-05	5.70714e-05	0.358044	1.18939639985251	2.28057	0.0708813	0.481263
K02778	PTS-Glc-EIIB, ptsG PTS system, glucose-specific IIB component [EC: 2.7.1.69]	map00010 map00520 map02060	3.55086e-07	8.09344e-07	0.357115	1.18630874867444	2.2757	0.0501567	0.466136
K02525	kdgR LacI family transcriptional regulator, kdg operon repressor		2.40996e-06	5.47598e-06	0.356351	1.18377239253422	2.2717	0.181033	0.543925
K11105	cvrA, nhaP2 cell volume regulation protein A		1.23334e-05	2.79819e-05	0.355776	1.18186177480776	2.26869	0.381159	0.691429
K03589	ftsQ cell division protein FtsQ		3.03773e-05	6.88983e-05	0.355652	1.18144931443522	2.26805	0.134696	0.513613
K08195	pcaK MFS transporter, AAHS family, 4-hydroxybenzoate transporter		2.51364e-08	5.82731e-08	0.355612	1.1813190826926	2.26784	0.566967	0.7303
K06016	E3.5.1.87 N-carbamoyl-L-amino-acid hydrolase [EC: 3.5.1.87]		4.27141e-06	9.68087e-06	0.355286	1.18023582778248	2.26614	0.580242	0.737384
K06413	spoVK stage V sporulation protein K		9.72294e-06	2.20335e-05	0.355261	1.18015055803935	2.266	0.0643351	0.47394
K05946	E2.4.1.187, tagA N-acetylglucosaminyldiphosphoundecaprenol N-acetyl-beta-D-mannosaminyltransferase [EC: 2.4.1.187]		2.04495e-05	4.63251e-05	0.355122	1.17969041658068	2.26528	0.107255	0.499957
K02486	K02486 two-component system, unclassified family, sensor kinase [EC: 2.7.13.3]		7.05788e-05	0.000159783	0.354854	1.17880061415108	2.26388	0.307359	0.641514
K07031	hddA D-glycero-alpha-D-manno-heptose-7-phosphate kinase [EC: 2.7.1.168]	map00540	9.56362e-06	2.16164e-05	0.354135	1.17641217533694	2.26014	0.150803	0.523706
K06404	spoVAB stage V sporulation protein AB		6.54498e-06	1.47858e-05	0.353899	1.17562855904314	2.25891	0.167314	0.532695
K01712	hutU, UROC1 urocanate hydratase [EC: 4.2.1.49]	map00340	1.00525e-05	2.26886e-05	0.35351	1.17433625842536	2.25689	0.24977	0.596576
K02476	K02476 two-component system, CitB family, sensor kinase [EC: 2.7.13.3]		2.9367e-06	6.61415e-06	0.352532	1.17108663400672	2.25181	0.228299	0.578404
K07776	regX3 two-component system, OmpR family, response regulator RegX3	map02020	3.8096e-05	8.57591e-05	0.352394	1.17062822918094	2.2511	0.0742063	0.483928
K05580	ndhI NAD(P)H-quinone oxidoreductase subunit I [EC: 1.6.5.3]	map00190	7.57547e-08	1.70958e-07	0.350317	1.16372886500209	2.24036	0.844874	0.915122
K07278	ytfM outer membrane protein		1.70682e-06	3.81916e-06	0.34964	1.16147971160977	2.23687	0.0257944	0.460608
K02063	thiP thiamine transport system permease protein	map02010	2.88957e-08	6.5763e-08	0.348927	1.15910948385454	2.2332	0.675663	0.800958
K09913	K09913 hypothetical protein		2.38115e-08	5.43776e-08	0.34868	1.15829154350158	2.23193	0.394677	0.691429
K00518	sodN nickel superoxide dismutase [EC: 1.15.1.1]		6.02485e-06	1.34467e-05	0.348631	1.15812599075764	2.23167	0.0857303	0.486141
K05957	stsC L-glutamine:scyllo-inosose aminotransferase [EC: 2.6.1.50]	map00521	2.23652e-05	4.97773e-05	0.347448	1.15419779199232	2.22561	0.561164	0.725742
K06030	MFN mitofusin [EC:3.6.5.-]		1.59979e-07	3.56597e-07	0.346625	1.15146243466687	2.22139	0.219249	0.574051
K01555	FAH, fahA fumarylacetoacetase [EC: 3.7.1.2]	map00350 map00643	4.06027e-06	9.01606e-06	0.346403	1.15072611047441	2.22026	0.366147	0.682526
K05786	rarD chloramphenicol-sensitive protein RarD		4.44284e-06	9.86524e-06	0.346393	1.15069418480408	2.22021	0.559033	0.724742
K00337	nuoH NADH-quinone oxidoreductase subunit H [EC: 1.6.5.3]	map00190 map00910	5.83317e-06	1.29235e-05	0.345435	1.14751156933365	2.21531	0.0324346	0.460608
K00986	E2.7.7.49 RNA-directed DNA polymerase [EC: 2.7.7.49]		0.000247917	0.000549187	0.345412	1.14743307195465	2.21519	0.0349776	0.460608
K03287	TC.OMF outer membrane factor, OMF family		8.0449e-05	0.000178187	0.345353	1.1472370628104	2.21489	0.119588	0.502217
K02551	menD 2-succinyl-5-enolpyruvyl-6-hydroxy-3-cyclohexene-1-carboxylate synthase [EC: 2.2.1.9]	map00130	1.75393e-05	3.87803e-05	0.344585	1.14468723427471	2.21098	0.0276331	0.460608
K00336	nuoG NADH-quinone oxidoreductase subunit G [EC: 1.6.5.3]	map00190 map00910	3.08209e-05	6.8097e-05	0.344275	1.14365776541358	2.2094	0.0419074	0.460608
K07139	K07139		4.24965e-05	9.37376e-05	0.343555	1.14126423423225	2.20574	0.043023	0.460608
K09228	KRAB KRAB domain-containing zinc finger protein		3.20678e-07	7.07571e-07	0.342962	1.13929576900402	2.20273	0.238073	0.586063
K02914	RP-L34, rpmH large subunit ribosomal protein L34		1.34154e-06	2.9491e-06	0.34191	1.13580049721529	2.1974	0.402733	0.691429
K04518	pheA2 prephenate dehydratase [EC: 4.2.1.51]	map00400	4.1771e-05	9.16666e-05	0.341331	1.13387722074528	2.19448	0.0875286	0.489213
K07799	mdtA putative multidrug efflux transporter MdtA	map02020	1.36889e-05	3.00374e-05	0.341275	1.13369202879714	2.1942	0.0381298	0.460608
K01695	trpA tryptophan synthase alpha chain [EC: 4.2.1.20]	map00260 map00400	3.91411e-05	8.57653e-05	0.340672	1.13168917106067	2.19115	0.0136166	0.433231
K10670	E1.21.4.2 glycine reductase [EC: 1.21.4.2]		1.57487e-05	3.44714e-05	0.340198	1.13011404314626	2.18876	0.514801	0.700609
K02683	PRI DNA primase [EC:2.7.7.-]		4.69055e-07	1.02765e-06	0.340119	1.12985078480769	2.18836	0.100139	0.495936
K03708	ctsR transcriptional regulator CtsR		5.66694e-06	1.23928e-05	0.339781	1.12872689911674	2.18666	0.240211	0.589308
K10001	gltI, aatJ glutamate/aspartate transport system substrate-binding protein	map02010	1.56875e-06	3.43003e-06	0.339595	1.12810970279597	2.18572	0.163639	0.532106
K01449	E3.5.1.28C, cwlJ, sleB N-acetylmuramoyl-L-alanine amidase [EC: 3.5.1.28]		3.52412e-05	7.69078e-05	0.338913	1.12584587564136	2.18229	0.0787987	0.484666
K05654	ABCB3, TAP2 ATP-binding cassette, subfamily B (MDR/TAP), member 3	map02010 map04612 map05340	3.43986e-09	8.67988e-09	0.3385	1.12447387968859	2.18022	0.654816	0.787478
K00793	ribE, RIB5 riboflavin synthase [EC: 2.5.1.9]	map00740	1.74065e-05	3.7906e-05	0.337984	1.12275701183263	2.17763	0.22026	0.574968
K08970	rcnA nickel/cobalt exporter		2.601e-08	5.78028e-08	0.337873	1.12239076266636	2.17707	0.631944	0.770621
K02438	treX, glgX glycogen operon protein [EC:3.2.1.-]	map00500	9.43323e-05	0.000205267	0.337656	1.12166980863064	2.17599	0.200546	0.556742
K01173	ENDOG endonuclease G, mitochondrial	map04210	2.152e-05	4.68049e-05	0.337437	1.1209429870989	2.17489	0.0994268	0.495936
K01612	E4.1.1.61 4-hydroxybenzoate decarboxylase [EC: 4.1.1.61]	map00627	3.30611e-09	8.36444e-09	0.337397	1.12080950722878	2.17469	0.375649	0.687405
K05810	yfiH conserved hypothetical protein		3.82364e-05	8.31088e-05	0.337164	1.1200337396018	2.17352	0.111702	0.499957
K04940	E1.5.1.28 opine dehydrogenase [EC: 1.5.1.28]		1.64232e-06	3.56448e-06	0.336396	1.11748334922031	2.16968	0.0335169	0.460608
K11008	cnf1 cytotoxic necrotizing factor 1		3.30611e-09	8.33434e-09	0.335999	1.11616336908578	2.1677	0.654816	0.787478
K03787	surE 5'-nucleotidase [EC: 3.1.3.5]	map00230 map00240 map00760	6.45801e-06	1.39871e-05	0.335593	1.11481450350007	2.16567	0.080934	0.484666
K08479	sasA two-component system, OmpR family, clock-associated histidine kinase SasA [EC: 2.7.13.3]	map02020	7.17802e-09	1.66988e-08	0.335295	1.11382604090017	2.16419	0.462621	0.691429
K05898	kstD 3-oxosteroid 1-dehydrogenase [EC: 1.3.99.4]		5.30016e-06	1.14707e-05	0.335255	1.1136943394546	2.16399	0.450907	0.691429
K00350	nqrE Na+-transporting NADH:ubiquinone oxidoreductase subunit E [EC:1.6.5.-]		2.81426e-06	6.08572e-06	0.334864	1.11239578197008	2.16204	0.521863	0.704982
K01777	E5.1.1.4 proline racemase [EC: 5.1.1.4]	map00330	3.1777e-06	6.86213e-06	0.334273	1.11043018881443	2.1591	0.115934	0.499957
K01192	E3.2.1.25, MANBA, manB beta-mannosidase [EC: 3.2.1.25]	map00511	9.27019e-05	0.000200143	0.334248	1.1103493708613	2.15898	0.0586	0.47394
K02066	ABC.X1.P putative ABC transport system permease protein		4.87594e-06	1.05217e-05	0.333978	1.10945242757476	2.15764	0.0932384	0.494249
K10560	rhaP rhamnose transport system permease protein	map02010	3.13806e-06	6.76796e-06	0.333723	1.10860253223614	2.15637	0.281823	0.616487
K01486	ade adenine deaminase [EC: 3.5.4.2]	map00230	7.35485e-05	0.000158581	0.333674	1.10844249933161	2.15613	0.215712	0.569715
K01422	E3.4.99.-		2.21898e-05	4.77835e-05	0.333115	1.10658447521023	2.15335	0.0931295	0.494249
K00140	mmsA, iolA, ALDH6A1 malonate-semialdehyde dehydrogenase (acetylating) / methylmalonate-semialdehyde dehydrogenase [EC: 1.2.1.27]	map00280 map00410 map00562 map00640	1.02894e-07	2.22603e-07	0.332889	1.105833381133	2.15223	0.242429	0.589334
K06864	K06864 uncharacterized protein		1.89761e-05	4.08222e-05	0.332676	1.10512719180103	2.15118	0.139468	0.518701
K01789	-		6.17276e-07	1.3276e-06	0.332212	1.10358457324115	2.14888	0.800147	0.886396
K01438	argE acetylornithine deacetylase [EC: 3.5.1.16]	map00330	5.00019e-05	0.00010738	0.331934	1.10266170505472	2.14751	0.2807	0.614709
K03720	trpR TrpR family transcriptional regulator, trp operon repressor		3.30611e-09	8.23973e-09	0.331575	1.10146728622912	2.14573	0.661677	0.790725
K07724	ner, nlp, sfsB Ner family transcriptional regulator		3.30611e-09	8.23973e-09	0.331575	1.10146728622912	2.14573	0.661677	0.790725
K07133	K07133		0.000359579	0.000770591	0.331029	1.09965513984161	2.14303	0.189162	0.55171
K01275	CTSC cathepsin C [EC: 3.4.14.1]		3.30611e-09	8.20962e-09	0.330157	1.09675833539175	2.13874	0.375649	0.687405
K06608	iolR DeoR family transcriptional regulator, myo-inositol catabolism operon repressor		1.8425e-06	3.93715e-06	0.329649	1.09506979032106	2.13623	0.364629	0.681207
K06877	K06877 DEAD/DEAH box helicase domain-containing protein		1.33358e-05	2.84862e-05	0.3296	1.09490671328527	2.13599	0.175405	0.537104
K01489	E3.5.4.5, cdd cytidine deaminase [EC: 3.5.4.5]	map00240 map00983	2.25197e-05	4.80003e-05	0.328671	1.09181982256654	2.13143	0.131745	0.512105
K00044	HSD17B1 17beta-estradiol 17-dehydrogenase [EC: 1.1.1.62]	map00140	1.21774e-06	2.59092e-06	0.327709	1.08862573984802	2.12671	0.279882	0.614033
K01035	atoA acetate CoA-transferase beta subunit [EC: 2.8.3.8]	map00627 map00640 map00650 map02020	1.3545e-07	2.88128e-07	0.326117	1.08333685684876	2.11893	0.212716	0.566256
K06989	nadX aspartate dehydrogenase [EC: 1.4.1.21]	map00760	2.59627e-06	5.49719e-06	0.325703	1.08196228976139	2.11691	0.418974	0.691429
K03654	recQ ATP-dependent DNA helicase RecQ [EC: 3.6.4.12]		0.000213238	0.000451223	0.325525	1.08137109032752	2.11605	0.0209901	0.448659
K01895	ACSS, acs acetyl-CoA synthetase [EC: 6.2.1.1]	map00010 map00620 map00640 map00680 map00720	3.47747e-05	7.35283e-05	0.325185	1.08024190389179	2.11439	0.160507	0.528526
K02083	allC allantoate deiminase [EC: 3.5.3.9]	map00230	3.77847e-06	7.98642e-06	0.324975	1.07954502378784	2.11337	0.470043	0.691429
K11178	yagS xanthine dehydrogenase YagS FAD-binding subunit [EC: 1.17.1.4]	map00230	3.43986e-09	8.3824e-09	0.324944	1.07944129303118	2.11322	0.375649	0.687405
K08963	mtnA methylthioribose-1-phosphate isomerase [EC: 5.3.1.23]		9.73231e-06	2.05674e-05	0.32494	1.07942744602177	2.1132	0.432979	0.691429
K03473	pdxB erythronate-4-phosphate dehydrogenase [EC: 1.1.1.290]	map00750	2.62641e-06	5.54402e-06	0.324376	1.07755276309725	2.11045	0.99267	0.996598
K00575	cheR chemotaxis protein methyltransferase CheR [EC: 2.1.1.80]	map02020 map02030	5.32529e-05	0.000112355	0.324245	1.07711982510227	2.10982	0.0503853	0.466136
K01042	selA L-seryl-tRNA(Ser) seleniumtransferase [EC: 2.9.1.1]	map00450 map00970	1.56365e-05	3.29581e-05	0.323809	1.07567072772301	2.1077	0.180134	0.542315
K00264	GLT1 glutamate synthase (NADPH/NADH) [EC: 1.4.1.14]	map00910	1.56338e-05	3.29209e-05	0.323392	1.07428464308818	2.10568	0.130165	0.508377
K00341	nuoL NADH-quinone oxidoreductase subunit L [EC: 1.6.5.3]	map00190 map00910	1.34127e-05	2.82087e-05	0.32285	1.07248543045863	2.10305	0.0940881	0.494249
K03628	rho transcription termination factor Rho		7.72401e-05	0.000162102	0.321941	1.06946613454692	2.09866	0.00686317	0.419856
K02617	paaY phenylacetic acid degradation protein		1.10911e-07	2.33693e-07	0.321626	1.06841776624062	2.09713	0.507436	0.695783
K01278	DPP4 dipeptidyl-peptidase 4 [EC: 3.4.14.5]		6.4311e-05	0.000134814	0.321445	1.0678170374043	2.09626	0.248813	0.595979
K03585	acrA membrane fusion protein		3.15329e-05	6.59415e-05	0.320388	1.06430687745418	2.09116	0.0649158	0.47394
K01476	E3.5.3.1, rocF, arg arginase [EC: 3.5.3.1]	map00330	1.61811e-05	3.38195e-05	0.320146	1.06350262994996	2.09	0.157588	0.527883
K07279	K07279 hypothetical protein		1.93812e-06	4.04757e-06	0.319695	1.06200525295392	2.08783	0.163851	0.532106
K07445	K07445 putative DNA methylase		6.15781e-06	1.28478e-05	0.319367	1.0609148932961	2.08625	0.354051	0.673984
K00459	E1.13.12.16 nitronate monooxygenase [EC: 1.13.12.16]	map00910	4.04378e-05	8.43428e-05	0.319255	1.06054181496827	2.08571	0.255554	0.600873
K04562	flhG, fleN flagellar biosynthesis protein FlhG		1.22531e-05	2.5542e-05	0.318989	1.05965892302518	2.08444	0.209412	0.564492
K02825	pyrR pyrimidine operon attenuation protein / uracil phosphoribosyltransferase [EC: 2.4.2.9]	map00240	3.77122e-07	7.87123e-07	0.318962	1.05956741873394	2.08431	0.0499155	0.466136
K07052	K07052		0.00010329	0.000214968	0.318315	1.05741819291049	2.0812	0.0124329	0.433231
K07586	K07586 hypothetical protein		1.78055e-08	3.8101e-08	0.317904	1.05605317689941	2.07924	0.517374	0.702383
K09516	RETSAT all-trans-retinol 13,14-reductase [EC: 1.3.99.23]	map00830	1.52127e-06	3.16112e-06	0.317486	1.05466424287867	2.07723	0.468089	0.691429
K01191	E3.2.1.24 alpha-mannosidase [EC: 3.2.1.24]	map00511	0.000228175	0.000473725	0.317257	1.05390654193546	2.07614	0.191709	0.554311
K01699	pduC propanediol dehydratase large subunit [EC: 4.2.1.28]	map00561	4.69945e-07	9.75985e-07	0.316917	1.0527762270165	2.07452	0.993194	0.996663
K05039	SLC6A6S solute carrier family 6 (neurotransmitter transporter, GABA) member 6/8/11/12/13		3.43986e-09	8.20962e-09	0.316872	1.05262723867766	2.0743	0.375649	0.687405
K04032	eutT ethanolamine utilization cobalamin adenosyltransferase [EC: 2.5.1.17]	map00860	2.83069e-07	5.87883e-07	0.316605	1.05173817539566	2.07303	0.233809	0.582428
K01151	nfo deoxyribonuclease IV [EC: 3.1.21.2]	map03410	8.36245e-05	0.000173326	0.316528	1.05148228458974	2.07266	0.153289	0.525874
K05962	E2.7.13.1 protein-histidine pros-kinase [EC: 2.7.13.1]		2.65595e-06	5.50258e-06	0.316262	1.05059932349731	2.07139	0.931313	0.964738
K03930	estA putative tributyrin esterase [EC:3.1.1.-]		3.8415e-06	7.95435e-06	0.316045	1.0498783904196	2.07036	0.392309	0.691429
K00590	E2.1.1.113 site-specific DNA-methyltransferase (cytosine-N4-specific) [EC: 2.1.1.113]		4.31119e-06	8.9185e-06	0.315643	1.04854271192331	2.06844	0.324068	0.651379
K00338	nuoI NADH-quinone oxidoreductase subunit I [EC: 1.6.5.3]	map00190 map00910	4.24081e-06	8.75572e-06	0.31479	1.04571038579614	2.06438	0.0298281	0.460608
K00638	E2.3.1.28, cat chloramphenicol O-acetyltransferase [EC: 2.3.1.28]		8.98817e-06	1.85252e-05	0.314066	1.04330415463677	2.06094	0.0540729	0.468
K01753	dsdA D-serine dehydratase [EC: 4.3.1.18]	map00260	1.04607e-05	2.15423e-05	0.31371	1.0421233582901	2.05926	0.247431	0.594157
K05823	E3.5.1.47 N-acetyldiaminopimelate deacetylase [EC: 3.5.1.47]	map00300	7.12834e-08	1.47699e-07	0.31327	1.04066040989715	2.05717	0.0195781	0.448659
K03779	ttdA L(+)-tartrate dehydratase alpha subunit [EC: 4.2.1.32]	map00630	1.26585e-05	2.60406e-05	0.313252	1.04059987023631	2.05708	0.184181	0.548642
K00588	E2.1.1.104 caffeoyl-CoA O-methyltransferase [EC: 2.1.1.104]	map00360 map00940 map00941	1.74043e-05	3.56692e-05	0.311623	1.03518849894889	2.04938	0.0469491	0.462989
K03829	yedL putative acetyltransferase [EC:2.3.1.-]		3.43986e-09	8.08491e-09	0.310951	1.03295763405027	2.04621	0.661677	0.790725
K06954	K06954		7.61963e-09	1.66343e-08	0.310869	1.03268463128006	2.04583	0.690379	0.811023
K06203	cysZ CysZ protein		7.47632e-09	1.63246e-08	0.310457	1.03131607167525	2.04389	0.690379	0.811023
K00161	PDHA, pdhA pyruvate dehydrogenase E1 component subunit alpha [EC: 1.2.4.1]	map00010 map00020 map00620 map00650	1.35816e-06	2.77674e-06	0.310422	1.03119932834727	2.04372	0.844812	0.915122
K08357	ttrA tetrathionate reductase subunit A	map02020	3.73816e-09	8.67988e-09	0.31026	1.03066212028391	2.04296	0.682124	0.805455
K06973	K06973		2.55747e-05	5.22011e-05	0.309861	1.02933502130913	2.04108	0.158026	0.527883
K10126	dctD two-component system, NtrC family, C4-dicarboxylate transport response regulator DctD	map02020	1.69983e-05	3.46408e-05	0.309171	1.0270429134468	2.03784	0.0599341	0.47394
K09692	tagG teichoic acid transport system permease protein	map02010	1.81307e-05	3.6938e-05	0.309046	1.02662772865335	2.03726	0.178885	0.540561
K00765	hisG ATP phosphoribosyltransferase [EC: 2.4.2.17]	map00340	2.8962e-05	5.89771e-05	0.308847	1.02596682022064	2.03632	0.0143849	0.433231
K08279	caiE carnitine operon protein CaiE		1.18531e-07	2.42088e-07	0.308282	1.0240907550399	2.03368	0.477211	0.691429
K07504	K07504 hypothetical protein		4.1315e-07	8.40997e-07	0.308153	1.02366261964556	2.03307	0.242703	0.589334
K06421	sspD small acid-soluble spore protein D (minor alpha/beta-type SASP)		3.22756e-06	6.5618e-06	0.30808	1.0234188573999	2.03273	0.0348001	0.460608
K04886	KCNB2 potassium voltage-gated channel Shab-related subfamily B member 2		4.27854e-07	8.70128e-07	0.307773	1.02239829761492	2.03129	0.118564	0.502217
K07347	fimD, fimC, mrkC, htrE, cssD outer membrane usher protein		3.7034e-06	7.51721e-06	0.307397	1.0211516032257	2.02954	0.0290956	0.460608
K10804	tesA acyl-CoA thioesterase I [EC: 3.1.1.5]	map01040	2.60054e-06	5.2617e-06	0.305978	1.0164354661655	2.02291	0.485796	0.691429
K05020	opuD glycine betaine transporter		4.78719e-06	9.68392e-06	0.305924	1.01625784026757	2.02267	0.487068	0.691429
K02001	proW glycine betaine/proline transport system permease protein	map02010	2.08095e-06	4.20895e-06	0.305807	1.01586934507018	2.02212	0.804773	0.889885
K08999	K08999 hypothetical protein		1.26635e-06	2.55806e-06	0.305183	1.01379530806336	2.01922	0.942029	0.967911
K03706	codY transcriptional pleiotropic repressor		1.66846e-05	3.36905e-05	0.30518	1.01378542959756	2.0192	0.113078	0.499957
K10762	ydaV putative replication protein		1.08801e-05	2.19382e-05	0.304549	1.01169055092669	2.01627	0.202216	0.557553
K07386	pepO putative endopeptidase [EC:3.4.24.-]		4.31406e-05	8.69791e-05	0.304524	1.01160552747492	2.01615	0.209936	0.564492
K00283	gcvPB glycine dehydrogenase subunit 2 [EC: 1.4.4.2]	map00260	1.38173e-05	2.7809e-05	0.303745	1.00901929005731	2.01254	0.487367	0.691429
K09704	K09704 hypothetical protein		4.86102e-05	9.78109e-05	0.303655	1.00872099184699	2.01213	0.101481	0.495936
K01857	pcaB 3-carboxy-cis,cis-muconate cycloisomerase [EC: 5.5.1.2]	map00362	1.37902e-08	2.87495e-08	0.303505	1.00822037905205	2.01143	0.593457	0.747007
K09758	E4.1.1.12 aspartate 4-decarboxylase [EC: 4.1.1.12]		2.61458e-06	5.25759e-06	0.303302	1.00754787829754	2.01049	0.285736	0.619697
K02429	fucP MFS transporter, FHS family, L-fucose permease		3.6825e-05	7.38914e-05	0.302445	1.00470114397637	2.00653	0.0772097	0.483928
K00284	E1.4.7.1 glutamate synthase (ferredoxin) [EC: 1.4.7.1]	map00630 map00910	0.000221195	0.000443263	0.301886	1.00284415777041	2.00395	0.0862467	0.486899
K05540	dusB tRNA-dihydrouridine synthase B [EC:1.-.-.-]		4.08047e-05	8.17714e-05	0.301886	1.00284243437631	2.00394	0.0204035	0.448659
K06306	yaaH spore germination protein		5.69717e-05	0.000114075	0.301526	1.0016478060254	2.00229	0.164094	0.532106
K01407	ptr protease III [EC: 3.4.24.55]		2.85879e-08	5.8243e-08	0.301523	1.00163755509979	2.00227	0.531771	0.711785
K00351	nqrF Na+-transporting NADH:ubiquinone oxidoreductase subunit F [EC:1.6.5.-]		1.96167e-05	3.92712e-05	0.301437	1.00135206730629	2.00188	0.436524	0.691429
K00771	XYLT protein xylosyltransferase [EC: 2.4.2.26]	map00532 map00534	9.2827e-07	1.85774e-06	0.301077	1.00015602897184	2.00022	0.185243	0.549156
K00131	E1.2.1.9, gapN glyceraldehyde-3-phosphate dehydrogenase (NADP) [EC: 1.2.1.9]	map00010	1.26102e-06	2.51964e-06	0.300442	0.998048120508389	1.9973	0.784657	0.877572
K02496	hemX uroporphyrin-III C-methyltransferase [EC: 2.1.1.107]	map00860	1.43656e-08	2.96885e-08	0.300426	0.997993136114615	1.99722	0.69516	0.814654
K01498	ribD1 diaminohydroxyphosphoribosylaminopyrimidine deaminase [EC: 3.5.4.26]	map00740	1.38569e-05	2.76471e-05	0.299968	0.996471677673405	1.99511	0.365158	0.68177
K07315	rsbU sigma-B regulation protein RsbU (phosphoserine phosphatase)		3.35356e-05	6.68943e-05	0.299876	0.996166357742249	1.99469	0.441917	0.691429
K01631	dgoA 2-dehydro-3-deoxyphosphogalactonate aldolase [EC: 4.1.2.21]	map00052	2.11311e-06	4.21585e-06	0.299861	0.996117872045168	1.99463	0.106363	0.499679
K02020	modA molybdate transport system substrate-binding protein	map02010	1.68186e-05	3.35288e-05	0.299617	0.995305116228831	1.9935	0.270632	0.607982
K07592	tdcA LysR family transcriptional regulator, tdc operon transcriptional activator		1.7666e-07	3.528e-07	0.299168	0.993813884952686	1.99144	0.309555	0.64285
K03453	TC.BASS bile acid:Na+ symporter, BASS family		2.19672e-05	4.3622e-05	0.297921	0.989673778970819	1.98574	0.203314	0.558708
K07266	kpsC, lipA capsular polysaccharide export protein		5.27587e-07	1.04737e-06	0.297398	0.987933490877095	1.98334	0.241265	0.589334
K05636	LAMB1 laminin, beta 1	map04510 map05222	3.73816e-09	8.39455e-09	0.297266	0.987497874581554	1.98274	0.690379	0.811023
K03717	nhaR LysR family transcriptional regulator, transcriptional activator of nhaA		6.64975e-08	1.32743e-07	0.296982	0.986552092002319	1.98144	0.132923	0.513129
K09817	znuC zinc transport system ATP-binding protein [EC:3.6.3.-]	map02010	2.51766e-05	4.98835e-05	0.296952	0.986452649150023	1.98131	0.172589	0.533941
K00766	trpD anthranilate phosphoribosyltransferase [EC: 2.4.2.18]	map00400	4.21187e-05	8.33674e-05	0.296517	0.985006745330106	1.97932	0.0194334	0.448659
K04494	CHD8, HELSNF1 chromodomain helicase DNA binding protein 8 [EC: 3.6.4.12]		3.73816e-09	8.36444e-09	0.295872	0.982866651110015	1.97639	0.441637	0.691429
K09901	K09901 hypothetical protein		3.73816e-09	8.36444e-09	0.295872	0.982866651110015	1.97639	0.441637	0.691429
K01474	hyuB N-methylhydantoinase B [EC: 3.5.2.14]	map00330	7.03781e-07	1.39061e-06	0.295465	0.98151197436807	1.97453	0.560234	0.725504
K07263	pqqL zinc protease [EC:3.4.24.-]		3.64619e-05	7.19371e-05	0.295107	0.980324664445981	1.97291	0.0218353	0.448659
K03648	UNG, UDG uracil-DNA glycosylase [EC: 3.2.2.27]	map03410 map05340	2.92933e-05	5.77184e-05	0.294538	0.978434592012111	1.97033	0.00780903	0.419856
K02086	dnaD DNA replication protein		4.10586e-06	8.08677e-06	0.294319	0.977706824201043	1.96933	0.706292	0.823893
K09523	DNAJC3 DnaJ homolog subfamily C member 3		6.95254e-07	1.36983e-06	0.294216	0.97736347915995	1.96886	0.289688	0.623675
K04104	-		9.2142e-07	1.81484e-06	0.294149	0.977143282067089	1.96856	0.559838	0.725186
K00663	E2.3.1.82 aminoglycoside N6'-acetyltransferase [EC: 2.3.1.82]		6.36599e-06	1.252e-05	0.293705	0.975666948393954	1.96655	0.257724	0.600873
K06952	K06952		1.5285e-05	2.99704e-05	0.292415	0.971380647562096	1.96072	0.551001	0.719569
K07670	mtrA two-component system, OmpR family, response regulator MtrA	map02020	5.87266e-06	1.14904e-05	0.291465	0.96822507316008	1.95643	0.746067	0.853251
K01201	GBA, srfJ glucosylceramidase [EC: 3.2.1.45]	map00511 map00600	3.67067e-05	7.17749e-05	0.291222	0.967417058457899	1.95534	0.135632	0.513613
K06894	K06894		3.07543e-05	6.01075e-05	0.291016	0.966733702056468	1.95441	0.128461	0.505043
K02616	paaX phenylacetic acid degradation operon negative regulatory protein		3.88148e-09	8.53722e-09	0.290871	0.966251020802244	1.95376	0.441637	0.691429
K10268	FBXL2_20 F-box and leucine-rich repeat protein 2/20		3.73816e-09	8.23973e-09	0.29005	0.96352443011035	1.95007	0.690379	0.811023
K01277	E3.4.14.4, DPP3 dipeptidyl-peptidase III [EC: 3.4.14.4]		1.34176e-05	2.61391e-05	0.289598	0.962025374233572	1.94804	0.257267	0.600873
K05789	wzzB chain length determinant protein (polysaccharide antigen chain regulator)		3.88148e-09	8.50711e-09	0.289497	0.961689182998948	1.94759	0.682124	0.805455
K01745	hutH, HAL histidine ammonia-lyase [EC: 4.3.1.3]	map00340	1.50995e-05	2.93595e-05	0.288773	0.959282213546778	1.94434	0.214413	0.568465
K01184	E3.2.1.15 polygalacturonase [EC: 3.2.1.15]	map00040 map00500	3.46678e-05	6.73152e-05	0.288181	0.957315011890927	1.94169	0.0398529	0.460608
K03555	mutS DNA mismatch repair protein MutS	map03430	0.000257229	0.000499006	0.287785	0.955999751805258	1.93992	0.0392739	0.460608
K00520	merA mercuric reductase [EC: 1.16.1.1]		6.89277e-06	1.33375e-05	0.286652	0.952236014706332	1.93487	0.175042	0.537104
K02224	cobB-cbiA cobyrinic acid a,c-diamide synthase [EC: 6.3.5.11]	map00860	1.75795e-06	3.39894e-06	0.286217	0.950791794684259	1.93293	0.722481	0.836704
K07741	K07741 anti-repressor protein		5.00587e-05	9.67302e-05	0.286078	0.950330440528797	1.93232	0.108421	0.499957
K07403	nfeD membrane-bound serine protease (ClpP class)		1.04928e-06	2.02607e-06	0.285564	0.948622072536563	1.93003	0.128349	0.505043
K09475	ompC outer membrane pore protein C	map02020	1.86908e-08	3.70014e-08	0.285536	0.948530615179458	1.92991	0.719277	0.834008
K07267	oprB porin		1.4356e-08	2.86068e-08	0.285113	0.947123688294938	1.92802	0.703382	0.822091
K02502	hisZ ATP phosphoribosyltransferase regulatory subunit	map00340	4.84942e-05	9.34081e-05	0.28469	0.945719584934053	1.92615	0.14773	0.52089
K03833	selB selenocysteine-specific elongation factor		1.89112e-05	3.63987e-05	0.284355	0.944606772741544	1.92466	0.328583	0.65695
K05991	E3.2.1.123		3.88148e-09	8.39455e-09	0.284325	0.94450747414302	1.92453	0.690379	0.811023
K07535	badH 2-hydroxycyclohexanecarboxyl-CoA dehydrogenase [EC:1.1.1.-]	map00362	3.88148e-09	8.39455e-09	0.284325	0.94450747414302	1.92453	0.690379	0.811023
K05780	phnL alpha-D-ribose 1-methylphosphonate 5-triphosphate synthase subunit PhnL [EC: 2.7.8.37]	map00440	1.48072e-08	2.93566e-08	0.283398	0.941427946990416	1.92043	0.440357	0.691429
K06895	lysE, argO L-lysine exporter family protein LysE/ArgO		7.16636e-06	1.37544e-05	0.283116	0.94049016936562	1.91918	0.113606	0.499957
K11383	kinB1, kinB two-component system, NtrC family, sensor histidine kinase KinB [EC: 2.7.13.3]	map02020	2.16774e-08	4.2471e-08	0.282607	0.938800559483087	1.91693	0.445656	0.691429
K02361	entC isochorismate synthase [EC: 5.4.4.2]	map00130 map01053	3.68515e-06	7.06165e-06	0.282394	0.938093967642113	1.916	0.196848	0.554875
K09137	K09137 hypothetical protein		1.40993e-06	2.70213e-06	0.282361	0.937981611668655	1.91585	0.808606	0.892894
K09861	K09861 hypothetical protein		1.96148e-05	3.75777e-05	0.282336	0.937898273821976	1.91574	0.191447	0.553885
K00758	E2.4.2.4, deoA thymidine phosphorylase [EC: 2.4.2.4]	map00240 map00983 map05219	7.79234e-06	1.49273e-05	0.282287	0.937738016810182	1.91552	0.0886063	0.489213
K01436	K01436 amidohydrolase [EC:3.5.1.-]		6.57405e-05	0.000125861	0.282055	0.936965649410099	1.9145	0.190727	0.553114
K11021	tccC insecticidal toxin complex protein TccC		1.1216e-05	2.14579e-05	0.281733	0.935895115030419	1.91308	0.611063	0.758126
K00333	nuoD NADH-quinone oxidoreductase subunit D [EC: 1.6.5.3]	map00190 map00910	7.51847e-06	1.43819e-05	0.28166	0.935653571835501	1.91276	0.156258	0.527883
K05340	glcU glucose uptake protein		1.60449e-07	3.07679e-07	0.281471	0.935026123992638	1.91193	0.367902	0.683822
K06310	yndD spore germination protein		2.40185e-05	4.59101e-05	0.281354	0.934637955140585	1.91141	0.153208	0.525874
K01447	E3.5.1.28A, cwlA, xlyA, xlyB N-acetylmuramoyl-L-alanine amidase [EC: 3.5.1.28]		0.000204351	0.000390115	0.280816	0.932849008027108	1.90904	0.10471	0.496336
K10941	flrA sigma-54 specific transcriptional regulator, flagellar regulatory protein A	map02020 map05111	2.4601e-06	4.69554e-06	0.280648	0.932293685407722	1.90831	0.454961	0.691429
K03077	ulaF, sgaE L-ribulose-5-phosphate 4-epimerase [EC: 5.1.3.4]	map00053	7.81367e-06	1.4897e-05	0.280218	0.930862941933177	1.90642	0.275194	0.610249
K03748	sanA SanA protein		7.44865e-06	1.41872e-05	0.279791	0.929444317714507	1.90454	0.285935	0.619697
K02508	hpaA AraC family transcriptional regulator, 4-hydroxyphenylacetate 3-monooxygenase operon regulatory protein		3.62585e-05	6.89356e-05	0.279028	0.926909303364698	1.9012	0.171837	0.533757
K01788	nanE N-acylglucosamine-6-phosphate 2-epimerase [EC: 5.1.3.9]	map00520	1.32641e-05	2.52088e-05	0.278858	0.926347357820709	1.90046	0.314681	0.647057
K03696	clpC ATP-dependent Clp protease ATP-binding subunit ClpC		0.000189744	0.00036059	0.278844	0.926300772172843	1.9004	0.0764287	0.483928
K09121	K09121 hypothetical protein		3.53538e-05	6.7053e-05	0.277976	0.923416561516365	1.8966	0.158018	0.527883
K06441	E1.12.7.2G ferredoxin hydrogenase gamma subunit [EC: 1.12.7.2]	map00680	4.27416e-07	8.11273e-07	0.277836	0.92295016013813	1.89599	0.358451	0.677762
K06934	K06934		4.75622e-06	9.00797e-06	0.277322	0.92124414393028	1.89375	0.718433	0.833736
K02339	DPO3C, holC DNA polymerase III subunit chi [EC: 2.7.7.7]	map00230 map00240 map03030 map03430 map03440	1.8132e-07	3.44231e-07	0.277274	0.9210857361178	1.89354	0.818661	0.900468
K02018	modB molybdate transport system permease protein	map02010	1.58049e-05	2.98873e-05	0.276682	0.919116713650739	1.89096	0.20642	0.561923
K00639	kbl, GCAT glycine C-acetyltransferase [EC: 2.3.1.29]	map00260	6.53138e-06	1.23413e-05	0.276323	0.917924773467527	1.8894	0.0917136	0.494249
K02076	zurR, zur Fur family transcriptional regulator, zinc uptake regulator		1.06958e-06	2.02092e-06	0.276144	0.917330340512952	1.88862	0.693897	0.813965
K06447	astD succinylglutamic semialdehyde dehydrogenase [EC: 1.2.1.71]	map00330	1.03196e-08	2.03671e-08	0.275915	0.916569866738166	1.88762	0.705928	0.823867
K09162	K09162 hypothetical protein		0.000164499	0.000309656	0.274715	0.912584436359435	1.88241	0.248591	0.595827
K10038	glnQ glutamine transport system ATP-binding protein [EC:3.6.3.-]	map02010	2.86593e-06	5.39285e-06	0.274482	0.91180967574972	1.8814	0.391992	0.691429
K02536	lpxD UDP-3-O-[3-hydroxymyristoyl] glucosamine N-acyltransferase [EC: 2.3.1.191]	map00540	8.82908e-06	1.66065e-05	0.274341	0.9113396465416	1.88079	0.0607585	0.47394
K08676	tri tricorn protease [EC:3.4.21.-]		2.71502e-05	5.10079e-05	0.273857	0.909732041601691	1.8787	0.260808	0.603211
K03450	SLC7A solute carrier family 7 (L-type amino acid transporter), other		1.22334e-06	2.29879e-06	0.273787	0.909500118088007	1.87839	0.119759	0.502217
K01858	E5.5.1.4, INO1 myo-inositol-1-phosphate synthase [EC: 5.5.1.4]	map00521 map00562	1.46611e-05	2.75333e-05	0.273679	0.90914167090647	1.87793	0.481504	0.691429
K01599	hemE, UROD uroporphyrinogen decarboxylase [EC: 4.1.1.37]	map00860	1.12235e-05	2.10752e-05	0.273625	0.908964067551534	1.8777	0.40999	0.691429
K09955	K09955 hypothetical protein		0.000162722	0.000305343	0.27334	0.908017361046818	1.87646	0.0539633	0.468
K02118	ATPVB, ntpB V-type H+-transporting ATPase subunit B [EC: 3.6.3.14]	map00190 map00680	5.30165e-05	9.93572e-05	0.272785	0.906170945916358	1.87406	0.16561	0.532106
K00697	otsA trehalose 6-phosphate synthase [EC: 2.4.1.15]	map00500	3.63082e-06	6.80409e-06	0.272709	0.90592040406763	1.87374	0.308531	0.641597
K00005	E1.1.1.6, gldA glycerol dehydrogenase [EC: 1.1.1.6]	map00561	2.60774e-05	4.87271e-05	0.271498	0.901898053988725	1.86852	0.342178	0.667477
K00318	E1.5.99.8 proline dehydrogenase [EC: 1.5.99.8]	map00330	2.01506e-06	3.76319e-06	0.271168	0.900799291112424	1.8671	0.212079	0.566256
K06381	spoIID stage II sporulation protein D		0.000102849	0.000191931	0.270942	0.900049596815251	1.86613	0.141364	0.520035
K00903	E2.7.10.- protein-tyrosine kinase [EC:2.7.10.-]		8.19676e-05	0.000152374	0.269265	0.89447939848206	1.85894	0.201326	0.556742
K00709	ABO histo-blood group ABO system transferase [EC: 2.4.1.37]	map00601	1.10595e-08	2.13843e-08	0.268614	0.89231499026527	1.85615	0.57202	0.733086
K03570	mreC rod shape-determining protein MreC		4.64388e-05	8.61176e-05	0.268207	0.890964028189326	1.85441	0.157722	0.527883
K09809	E2.7.8.12, tagF CDP-glycerol glycerophosphotransferase [EC: 2.7.8.12]		4.42745e-05	8.19455e-05	0.267367	0.888173349226166	1.85083	0.292401	0.626946
K07340	K07340 hypothetical protein		1.0463e-05	1.93562e-05	0.267147	0.887441508236924	1.84989	0.514002	0.700567
K00805	hepST heptaprenyl diphosphate synthase [EC: 2.5.1.30]	map00900	2.227e-05	4.11393e-05	0.266528	0.885385884200297	1.84726	0.083307	0.484666
K07014	K07014		1.01511e-06	1.87263e-06	0.265744	0.882783688826099	1.84393	0.173595	0.534992
K00942	E2.7.4.8, gmk guanylate kinase [EC: 2.7.4.8]	map00230	4.98731e-05	9.18994e-05	0.265442	0.88177902675129	1.84265	0.131618	0.512081
K03814	mtgA monofunctional biosynthetic peptidoglycan transglycosylase [EC:2.4.1.-]	map00550	1.01422e-05	1.86832e-05	0.265301	0.881309686887816	1.84205	0.157192	0.527883
K02858	ribB, RIB3 3,4-dihydroxy 2-butanone 4-phosphate synthase [EC: 4.1.99.12]	map00740	4.31783e-06	7.94481e-06	0.264772	0.87955412451526	1.83981	0.0880016	0.489213
K03407	cheA two-component system, chemotaxis family, sensor kinase CheA [EC: 2.7.13.3]	map02020 map02030	8.48249e-05	0.000156054	0.264748	0.879473971143835	1.8397	0.0265771	0.460608
K09961	K09961 hypothetical protein		1.76005e-06	3.23592e-06	0.264362	0.878190402987255	1.83807	0.0519826	0.466384
K03307	TC.SSS solute:Na+ symporter, SSS family		0.000121534	0.000222879	0.263368	0.874889934821266	1.83387	0.105676	0.497409
K01464	E3.5.2.2, DPYS dihydropyrimidinase [EC: 3.5.2.2]	map00240 map00410 map00770 map00983	2.03685e-05	3.72932e-05	0.26266	0.87253655587399	1.83088	0.407017	0.691429
K07458	vsr DNA mismatch endonuclease, patch repair protein [EC:3.1.-.-]		9.24325e-06	1.69194e-05	0.26254	0.872139652566371	1.83038	0.221272	0.575344
K00060	tdh threonine 3-dehydrogenase [EC: 1.1.1.103]	map00260	1.14166e-05	2.08666e-05	0.261898	0.870007367851433	1.82767	0.112034	0.499957
K07126	K07126		5.75687e-05	0.000105038	0.261159	0.867550175288633	1.82456	0.238464	0.586725
K01362	E3.4.21.-		0.000537722	0.00098105	0.261132	0.867463329825945	1.82445	0.10134	0.495936
K10799	TNKS tankyrase [EC: 2.4.2.30]		1.12028e-08	2.12596e-08	0.261056	0.867210736385685	1.82413	0.248096	0.595233
K08239	GNPTAB UDP-N-acetylglucosamine-lysosomal-enzyme [EC: 2.7.8.17]		2.11589e-07	3.86358e-07	0.260571	0.865599184916749	1.8221	0.294559	0.629611
K01337	E3.4.21.50 lysyl endopeptidase [EC: 3.4.21.50]		1.39862e-06	2.54875e-06	0.260488	0.865323410859235	1.82175	0.217247	0.571828
K00172	porG pyruvate ferredoxin oxidoreductase, gamma subunit [EC: 1.2.7.1]	map00010 map00020 map00620 map00633 map00640 map00650 map00680 map00720	1.89403e-06	3.44723e-06	0.25998	0.863635177123151	1.81962	0.0959188	0.494249
K10877	RAD54B DNA repair and recombination protein RAD54B [EC:3.6.4.-]	map03440	6.99346e-06	1.27229e-05	0.259867	0.8632594531537	1.81914	0.167834	0.532695
K06215	pdxS, pdx1 pyridoxine biosynthesis protein [EC:4.-.-.-]	map00750	2.43624e-05	4.43183e-05	0.259855	0.863220472323261	1.81909	0.341839	0.667477
K07287	nlpB lipoprotein-34		1.42971e-06	2.59778e-06	0.259216	0.861096974406004	1.81642	0.406942	0.691429
K01514	PPX1 exopolyphosphatase [EC: 3.6.1.11]	map00230	7.06824e-05	0.00012814	0.258372	0.858293017074906	1.81289	0.00532645	0.419856
K09816	znuB zinc transport system permease protein	map02010	2.60344e-05	4.71088e-05	0.257547	0.855551575650331	1.80945	0.409267	0.691429
K10798	PARP poly [ADP-ribose] polymerase [EC: 2.4.2.30]	map03410	2.06342e-07	3.73697e-07	0.256994	0.853714801948485	1.80715	0.895257	0.945806
K08309	slt soluble lytic murein transglycosylase [EC:3.2.1.-]		4.08746e-06	7.37843e-06	0.256463	0.851951941671246	1.80494	0.0939953	0.494249
K02553	rraA, menG regulator of ribonuclease activity A		5.47221e-08	9.95162e-08	0.256209	0.851106273791209	1.80388	0.184285	0.548642
K01957	E6.3.5.- glutamyl-tRNA (Gln) amidotransferase [EC:6.3.5.-]		1.25783e-05	2.26513e-05	0.255454	0.848600784581935	1.80075	0.408932	0.691429
K06038	E4.6.1.14 variant-surface-glycoprotein phospholipase C [EC: 4.6.1.14]		2.87368e-07	5.18252e-07	0.255431	0.848524520126358	1.80066	0.372246	0.68639
K07023	K07023 putative hydrolases of HD superfamily		2.11211e-05	3.80193e-05	0.255279	0.848016938555493	1.80002	0.235559	0.582729
K05516	cbpA curved DNA-binding protein		1.81127e-05	3.2535e-05	0.254358	0.844957428274009	1.79621	0.170042	0.533757
K00102	E1.1.2.4, dld D-lactate dehydrogenase (cytochrome) [EC: 1.1.2.4]	map00620	4.83699e-06	8.68765e-06	0.254287	0.84472461224109	1.79592	0.143252	0.520035
K01318	E3.4.21.19, sspA glutamyl endopeptidase [EC: 3.4.21.19]		3.94146e-06	7.07687e-06	0.254135	0.844219451206456	1.79529	0.82524	0.904147
K01137	GNS N-acetylglucosamine-6-sulfatase [EC: 3.1.6.14]	map00531	1.12935e-05	2.02732e-05	0.254079	0.844033344562064	1.79506	0.4344	0.691429
K01372	E3.4.22.40, pepC bleomycin hydrolase [EC: 3.4.22.40]		5.40389e-05	9.6877e-05	0.253511	0.842145020897202	1.79271	0.206854	0.562332
K04076	lonB Lon-like ATP-dependent protease [EC:3.4.21.-]		2.66582e-06	4.77971e-06	0.253498	0.842102761923676	1.79266	0.405581	0.691429
K01453	E3.5.1.46		7.52736e-05	0.000134877	0.253293	0.841421791796152	1.79182	0.341904	0.667477
K02120	ATPVD, ntpD V-type H+-transporting ATPase subunit D [EC: 3.6.3.14]	map00190 map00680	2.17459e-05	3.89353e-05	0.252956	0.84030285212893	1.79043	0.392116	0.691429
K09133	K09133 hypothetical protein		2.70573e-06	4.84365e-06	0.252818	0.839842421785766	1.78985	0.167254	0.532695
K05515	mrdA penicillin-binding protein 2	map00550	0.000188962	0.000338173	0.252763	0.839659372140576	1.78963	0.0289755	0.460608
K06969	rlmI 23S rRNA (cytosine1962-C5)-methyltransferase [EC: 2.1.1.191]		0.000127128	0.000227299	0.252355	0.838304697694913	1.78795	0.0779831	0.483928
K11127	TEP1 telomerase protein component 1		9.51505e-07	1.70142e-06	0.252199	0.837787980749877	1.78731	0.656132	0.788309
K00188	vorD 2-oxoisovalerate ferredoxin oxidoreductase, delta subunit [EC: 1.2.7.7]	map00280	1.36257e-08	2.51292e-08	0.25201	0.837159839969859	1.78653	0.54459	0.718174
K03199	virB4, lvhB4 type IV secretion system protein VirB4	map03070	1.7019e-05	3.03429e-05	0.251113	0.834178663274753	1.78284	0.113227	0.499957
K00533	E1.12.7.2L ferredoxin hydrogenase large subunit [EC: 1.12.7.2]	map00680	0.000138401	0.00024631	0.250341	0.831613646952428	1.77967	0.100781	0.495936
K03487	ascG LacI family transcriptional regulator, asc operon repressor		1.40087e-07	2.49895e-07	0.250004	0.830494855198656	1.7783	0.988378	0.993946
K03278	waaI, rfaI UDP-D-galactose:(glucosyl)LPS alpha-1,3-D-galactosyltransferase [EC: 2.4.1.44]	map00540	1.00784e-07	1.79887e-07	0.249729	0.829581758435161	1.77717	0.0133016	0.433231
K05345	E4.6.1.- putative cyclase [EC:4.6.1.-]		3.18696e-06	5.65833e-06	0.249252	0.827998200530832	1.77522	0.663026	0.792016
K08981	K08981 putative membrane protein		6.49211e-06	1.15223e-05	0.249123	0.827568557868682	1.77469	0.610901	0.758121
K01496	hisI phosphoribosyl-AMP cyclohydrolase [EC: 3.5.4.19]	map00340	5.16327e-05	9.16015e-05	0.248974	0.827072705408309	1.77408	0.0736839	0.483928
K04783	irp5, ybtE yersiniabactin salicyl-AMP ligase [EC:6.3.2.-]	map01053	2.7804e-06	4.93109e-06	0.248768	0.826388967631039	1.77324	0.373907	0.687405
K09792	K09792 hypothetical protein		1.19124e-06	2.1114e-06	0.248413	0.825210257561654	1.77179	0.452079	0.691429
K06411	spoVFB dipicolinate synthase subunit B		2.48012e-05	4.39336e-05	0.248317	0.824890171284434	1.7714	0.223746	0.577642
K06867	K06867		4.93258e-06	8.73762e-06	0.24828	0.82476985140069	1.77125	0.290871	0.624239
K01152	E3.1.21.3 type I restriction enzyme [EC: 3.1.21.3]		1.57744e-06	2.79295e-06	0.24799	0.823803821442891	1.77007	0.196949	0.554875
K06397	spoIIIAH stage III sporulation protein AH		3.08875e-05	5.46662e-05	0.24793	0.823606673730313	1.76982	0.092802	0.494249
K06012	gpr spore protease [EC: 3.4.24.78]		5.36573e-05	9.49161e-05	0.247707	0.822866473108343	1.76892	0.252112	0.598304
K00503	DBH dopamine beta-monooxygenase [EC: 1.14.17.1]	map00350	3.03089e-07	5.36404e-07	0.247301	0.821516385088056	1.76726	0.165578	0.532106
K00961	E2.7.7.7 DNA polymerase [EC: 2.7.7.7]		3.54201e-06	6.26009e-06	0.247278	0.821439426049034	1.76717	0.174862	0.537104
K07567	tdcF TdcF protein		2.70065e-05	4.76893e-05	0.246946	0.820335781880086	1.76582	0.0100267	0.419856
K03477	ulaR DeoR family transcriptional regulator, ulaG and ulaABCDEF operon transcriptional repressor		6.74597e-09	1.26743e-08	0.246829	0.819946684045578	1.76534	0.72689	0.839992
K01816	E5.3.1.22, gip hydroxypyruvate isomerase [EC: 5.3.1.22]	map00630	1.37193e-06	2.42178e-06	0.246665	0.819403022764423	1.76468	0.17882	0.540561
K06972	K06972		0.000105676	0.000186421	0.246517	0.818912294583061	1.76408	0.159077	0.528255
K01081	E3.1.3.5 5'-nucleotidase [EC: 3.1.3.5]	map00230 map00240 map00760	6.64647e-05	0.000117178	0.246252	0.818030341669852	1.763	0.275187	0.610249
K01561	dehH haloacetate dehalogenase [EC: 3.8.1.3]	map00361 map00625	1.37594e-08	2.50167e-08	0.246182	0.817798033633796	1.76271	0.645635	0.781703
K07166	K07166 ACT domain-containing protein		9.58114e-06	1.68883e-05	0.24615	0.817693570053014	1.76259	0.307581	0.641514
K02058	ABC.SS.S simple sugar transport system substrate-binding protein		7.75324e-05	0.00013662	0.246029	0.817291293307682	1.76209	0.403534	0.691429
K06020	E3.6.3.25 sulfate-transporting ATPase [EC: 3.6.3.25]		0.000121567	0.000213218	0.244006	0.810568987618411	1.7539	0.0607292	0.47394
K07493	K07493 putative transposase		0.000161827	0.000283556	0.243587	0.809177395095278	1.75221	0.12862	0.505257
K01870	IARS, ileS isoleucyl-tRNA synthetase [EC: 6.1.1.5]	map00970	0.000236408	0.000413898	0.243229	0.807990740880707	1.75077	0.0102196	0.419856
K01008	selD, SEPHS selenide, water dikinase [EC: 2.7.9.3]	map00450	2.7655e-05	4.83863e-05	0.242942	0.807036520981172	1.74961	0.404723	0.691429
K00349	nqrD Na+-transporting NADH:ubiquinone oxidoreductase subunit D [EC:1.6.5.-]		2.7771e-06	4.85932e-06	0.242916	0.806950238298675	1.74951	0.321669	0.6509
K04751	glnB nitrogen regulatory protein P-II 1	map02020	1.44867e-05	2.5333e-05	0.242704	0.80624437252798	1.74865	0.550922	0.719569
K01478	E3.5.3.6, arcA arginine deiminase [EC: 3.5.3.6]	map00330	4.89103e-06	8.55223e-06	0.242641	0.806034817860593	1.7484	0.397966	0.691429
K03674	grxA glutaredoxin 1		6.74597e-09	1.25316e-08	0.242274	0.8048161422822	1.74692	0.548941	0.719395
K01768	E4.6.1.1 adenylate cyclase [EC: 4.6.1.1]	map00230	2.12206e-05	3.70634e-05	0.242179	0.804500429906931	1.74654	0.0697474	0.480166
K10036	glnH glutamine transport system substrate-binding protein	map02010	3.01992e-05	5.26899e-05	0.241726	0.802995500613166	1.74472	0.137944	0.518174
K02790	PTS-Mal-EIIB, malX PTS system, maltose and glucose-specific IIB component [EC: 2.7.1.69]	map00010 map00500 map02060	8.04936e-06	1.40364e-05	0.24147	0.802145662902795	1.74369	0.537244	0.715336
K07814	K07814 putative two-component system response regulator		0.000224721	0.000390688	0.240187	0.797883099514068	1.73855	0.226764	0.578005
K09935	K09935 hypothetical protein		8.46932e-06	1.47174e-05	0.239962	0.79713650268722	1.73765	0.541708	0.717712
K06956	K06956		7.08515e-06	1.23053e-05	0.239717	0.796321519333955	1.73667	0.721592	0.836277
K03324	yjbB phosphate:Na+ symporter		0.00028473	0.00049438	0.239628	0.796025403635499	1.73631	0.0298476	0.460608
K03774	slpA FKBP-type peptidyl-prolyl cis-trans isomerase SlpA [EC: 5.2.1.8]		2.13626e-06	3.70418e-06	0.238953	0.793784262527614	1.73362	0.200235	0.556273
K00929	E2.7.2.7, buk butyrate kinase [EC: 2.7.2.7]	map00650	2.85045e-05	4.93289e-05	0.238181	0.791220949492941	1.73054	0.385475	0.691429
K05777	ABC.VB1X.S putative thiamine transport system substrate-binding protein		1.75263e-06	3.02909e-06	0.237517	0.78901545481526	1.72789	0.526564	0.708355
K01259	pip proline iminopeptidase [EC: 3.4.11.5]	map00330	1.95809e-05	3.38143e-05	0.237258	0.788154978007247	1.72686	0.221209	0.575344
K01849	E5.4.99.2B, mcmA2 methylmalonyl-CoA mutase, C-terminal domain [EC: 5.4.99.2]	map00280 map00640 map00720	2.94361e-06	5.08361e-06	0.23723	0.788060556283555	1.72675	0.374993	0.687405
K09808	ABC.LPT.P, lolC, lolE lipoprotein-releasing system permease protein	map02010	1.16868e-06	2.01753e-06	0.23697	0.787195793892103	1.72572	0.900674	0.945806
K03657	uvrD, pcrA DNA helicase II / ATP-dependent DNA helicase PcrA [EC: 3.6.4.12]	map03420 map03430	0.000309432	0.000532987	0.236152	0.784478341501933	1.72247	0.0719382	0.483517
K02237	comEA competence protein ComEA		4.02337e-05	6.93001e-05	0.23614	0.784438547189785	1.72242	0.0119541	0.42982
K01613	psd, PISD phosphatidylserine decarboxylase [EC: 4.1.1.65]	map00564	2.35428e-05	4.05118e-05	0.235716	0.783032729253702	1.72074	0.360864	0.679325
K01342	aprE subtilisin [EC: 3.4.21.62]		3.93425e-05	6.76866e-05	0.235636	0.782767310640954	1.72043	0.390815	0.691429
K01692	paaF, echA enoyl-CoA hydratase [EC: 4.2.1.17]	map00071 map00280 map00281 map00310 map00360 map00362 map00380 map00410 map00627 map00640 map00650 map00903 map00930	5.94109e-06	1.02155e-05	0.235363	0.781858714601737	1.71934	0.258907	0.601809
K02745	PTS-Aga-EIIB, agaV PTS system, N-acetylgalactosamine-specific IIB component [EC: 2.7.1.69]	map00052 map02060	4.3803e-06	7.52274e-06	0.234831	0.780090143124674	1.71724	0.322414	0.651379
K04784	irp2, HMWP2 yersiniabactin nonribosomal peptide synthetase	map01053	1.57724e-05	2.70645e-05	0.234492	0.77896643463538	1.7159	0.183926	0.548591
K01715	crt 3-hydroxybutyryl-CoA dehydratase [EC: 4.2.1.55]	map00630 map00650 map00720	2.90504e-05	4.98405e-05	0.234425	0.778741622831767	1.71563	0.0727326	0.483547
K10112	msmX, msmK maltose/maltodextrin transport system ATP-binding protein	map02010	7.39318e-05	0.00012683	0.234389	0.778622233995226	1.71549	0.0847836	0.484666
K07662	cpxR two-component system, OmpR family, response regulator CpxR	map02020	9.49164e-06	1.62793e-05	0.234276	0.778246770688757	1.71505	0.694333	0.814264
K01452	E3.5.1.41 chitin deacetylase [EC: 3.5.1.41]	map00520	7.06528e-06	1.21148e-05	0.234163	0.777872064558066	1.7146	0.548536	0.71926
K01604	-		2.0964e-05	3.59454e-05	0.234161	0.77786713592273	1.71459	0.678638	0.803299
K03315	nhaC Na+:H+ antiporter, NhaC family	map00680	0.00021115	0.000361555	0.233583	0.775944457128062	1.71231	0.0208766	0.448659
K11381	E1.2.4.4C, bkdA 2-oxoisovalerate dehydrogenase E1 component [EC: 1.2.4.4]	map00280	4.53976e-06	7.76934e-06	0.233311	0.775042429717879	1.71124	0.765354	0.864927
K03867	BGLUT UDP-glucose:tetrahydrobiopterin glucosyltransferase [EC:2.4.1.-]		1.68683e-07	2.89172e-07	0.233017	0.774067014394847	1.71008	0.987082	0.992916
K01518	E3.6.1.17 bis(5'-nucleosidyl)-tetraphosphatase [EC: 3.6.1.17]	map00230 map00240	9.82221e-06	1.67952e-05	0.232958	0.773870121943913	1.70985	0.319619	0.649205
K05916	hmp, YHB1 nitric oxide dioxygenase [EC: 1.14.12.17]		7.71344e-06	1.31873e-05	0.232886	0.773630772059303	1.70957	0.935029	0.967108
K11068	hlyIII hemolysin III		3.80759e-05	6.50624e-05	0.232675	0.772928965223689	1.70874	0.140263	0.520035
K07473	dinJ DNA-damage-inducible protein J		3.1572e-05	5.39058e-05	0.232328	0.771777712552793	1.70737	0.084985	0.484767
K00549	metE 5-methyltetrahydropteroyltriglutamate--homocysteine methyltransferase [EC: 2.1.1.14]	map00450	8.30694e-05	0.000141824	0.232305	0.771701434949564	1.70728	0.164563	0.532106
K01696	trpB tryptophan synthase beta chain [EC: 4.2.1.20]	map00260 map00400	8.69579e-05	0.000148406	0.232141	0.771156468933015	1.70664	0.0339117	0.460608
K02334	dpo DNA polymerase bacteriophage-type [EC: 2.7.7.7]		4.93781e-05	8.42181e-05	0.231867	0.770245627094909	1.70556	0.393906	0.691429
K07748	E1.1.1.170, NSDHL, ERG26 sterol-4alpha-carboxylate 3-dehydrogenase (decarboxylating) [EC: 1.1.1.170]	map00100	2.18515e-08	3.79583e-08	0.231686	0.769644134768298	1.70485	0.431295	0.691429
K08717	utp urea transporter		4.83662e-07	8.25011e-07	0.231547	0.769181897862853	1.7043	0.60732	0.755305
K09798	K09798 hypothetical protein		1.6718e-06	2.84805e-06	0.231255	0.768212558581397	1.70316	0.746785	0.853251
K08282	E2.7.11.1 non-specific serine/threonine protein kinase [EC: 2.7.11.1]		0.000107842	0.000183602	0.231088	0.767658758669155	1.7025	0.0412736	0.460608
K06379	spoIIAB stage II sporulation protein AB (anti-sigma F factor) [EC: 2.7.11.1]		2.33529e-05	3.97591e-05	0.231088	0.767658397213943	1.7025	0.242633	0.589334
K01045	PON arylesterase / paraoxonase [EC: 3.1.8.1]	map00363 map00627	2.41114e-05	4.10216e-05	0.230783	0.766644078799249	1.70131	0.185531	0.549298
K03147	thiC thiamine biosynthesis protein ThiC	map00730	4.28373e-05	7.28532e-05	0.230623	0.766111524112004	1.70068	0.175598	0.537104
K00634	ptb phosphate butyryltransferase [EC: 2.3.1.19]	map00650	2.36008e-05	4.00906e-05	0.230108	0.764402128040056	1.69867	0.2629	0.603584
K04079	htpG, HSP90A molecular chaperone HtpG	map04612 map04914 map05215	0.0001891	0.0003211	0.229949	0.763873418083778	1.69804	0.115154	0.499957
K08352	phsA, psrA thiosulfate reductase / polysulfide reductase chain A [EC:1.-.-.-]		3.02322e-06	5.13356e-06	0.22989	0.763678184715441	1.69781	0.698444	0.817905
K03751	-		9.42345e-05	0.000159842	0.229478	0.762308088943559	1.6962	0.188671	0.55171
K01848	E5.4.99.2A, mcmA1 methylmalonyl-CoA mutase, N-terminal domain [EC: 5.4.99.2]	map00280 map00640 map00720	1.56498e-05	2.6493e-05	0.22861	0.759426787353993	1.69282	0.0733836	0.483928
K09790	K09790 hypothetical protein		2.09022e-06	3.53885e-06	0.228584	0.759338948217088	1.69271	0.55438	0.721801
K11103	dctA aerobic C4-dicarboxylate transport protein	map02020	4.88331e-06	8.26403e-06	0.228441	0.758864814593544	1.69216	0.271306	0.60823
K09252	E3.1.1.73 feruloyl esterase [EC: 3.1.1.73]		5.53474e-06	9.36396e-06	0.22833	0.758497364811546	1.69173	0.5411	0.71758
K01506	E3.5.-.-		8.77383e-05	0.000148256	0.227822	0.756807027192987	1.68975	0.0877162	0.489213
K01176	E3.2.1.1, amyA, malS alpha-amylase [EC: 3.2.1.1]	map00500	0.000231151	0.000390322	0.227527	0.755829644820003	1.6886	0.161767	0.530058
K07172	K07172 antitoxin		5.36047e-07	9.04964e-07	0.227099	0.754406153316423	1.68694	0.109721	0.499957
K02169	bioC malonyl-CoA O-methyltransferase [EC: 2.1.1.197]	map00780	3.10737e-06	5.2423e-06	0.227072	0.754316502646419	1.68683	0.898479	0.945806
K00945	cmk cytidylate kinase [EC: 2.7.4.14]	map00240	0.000128078	0.000215914	0.226807	0.753435575660135	1.6858	0.0344022	0.460608
K09765	K09765 hypothetical protein		3.82663e-05	6.44781e-05	0.226591	0.75272030117785	1.68497	0.08647	0.486899
K06223	dam DNA adenine methylase [EC: 2.1.1.72]	map03430	3.81377e-05	6.42457e-05	0.226484	0.752364743768393	1.68455	0.388292	0.691429
K07696	nreC two-component system, NarL family, response regulator NreC	map02020	9.23594e-07	1.55626e-06	0.226411	0.752121582179573	1.68427	0.60813	0.75546
K00174	korA 2-oxoglutarate ferredoxin oxidoreductase subunit alpha [EC: 1.2.7.3]	map00020 map00720	1.81513e-05	3.05386e-05	0.225933	0.750533245163652	1.68241	0.0769015	0.483928
K09117	K09117 hypothetical protein		1.29054e-05	2.16967e-05	0.225607	0.749450923752745	1.68115	0.0444007	0.460608
K03587	ftsI cell division protein FtsI (penicillin-binding protein 3) [EC: 2.4.1.129]	map00550	0.000109548	0.000184054	0.225338	0.748558258492736	1.68011	0.0299302	0.460608
K01579	panD aspartate 1-decarboxylase [EC: 4.1.1.11]	map00410 map00770	4.4439e-06	7.46206e-06	0.225055	0.747615564587491	1.67902	0.103156	0.495936
K03664	smpB SsrA-binding protein		2.72429e-05	4.57384e-05	0.225021	0.747502650662492	1.67888	0.0814362	0.484666
K08351	bisC biotin/methionine sulfoxide reductase [EC:1.-.-.-]	map00780	1.71225e-06	2.87309e-06	0.22468	0.746370140767589	1.67757	0.607564	0.755305
K06228	FU fused [EC: 2.7.11.1]	map04340 map05217	2.0681e-06	3.46561e-06	0.224124	0.744522951695429	1.67542	0.0473801	0.463229
K00702	E2.4.1.20 cellobiose phosphorylase [EC: 2.4.1.20]	map00500	0.000217685	0.000364711	0.22412	0.744509636697468	1.6754	0.0809334	0.484666
K06183	rsuA 16S rRNA pseudouridine516 synthase [EC: 5.4.99.19]		5.39148e-05	9.03183e-05	0.224065	0.744327203926037	1.67519	0.0664713	0.476364
K07112	K07112		1.63773e-05	2.74281e-05	0.223942	0.743918618080216	1.67472	0.615594	0.759837
K05565	mnhA, mrpA multicomponent Na+:H+ antiporter subunit A		6.21173e-05	0.000104017	0.223891	0.7437482987199	1.67452	0.256797	0.600873
K00019	E1.1.1.30, bdh 3-hydroxybutyrate dehydrogenase [EC: 1.1.1.30]	map00072 map00650	5.84539e-06	9.78879e-06	0.223886	0.743732251785922	1.6745	0.152638	0.525612
K00176	korD 2-oxoglutarate ferredoxin oxidoreductase subunit delta [EC: 1.2.7.3]	map00020 map00720	9.08406e-07	1.52122e-06	0.223719	0.743177997834957	1.67386	0.336963	0.663464
K07007	K07007		0.000159366	0.000266667	0.223571	0.742687725100602	1.67329	0.114113	0.499957
K00441	frhB coenzyme F420 hydrogenase beta subunit [EC: 1.12.98.1]	map00680	4.48281e-05	7.4978e-05	0.223379	0.742050177426367	1.67255	0.274891	0.610249
K07132	K07132		2.69789e-05	4.50387e-05	0.222555	0.73931076321311	1.66938	0.244067	0.590565
K08305	mltB membrane-bound lytic murein transglycosylase B [EC:3.2.1.-]		1.20318e-06	2.00823e-06	0.222338	0.738589530800343	1.66854	0.420531	0.691429
K10188	lacE, araN lactose/L-arabinose transport system substrate-binding protein	map02010	0.00011945	0.00019929	0.222297	0.738455665444753	1.66839	0.315762	0.647413
K01933	purM phosphoribosylformylglycinamidine cyclo-ligase [EC: 6.3.3.1]	map00230	9.1368e-05	0.000152417	0.222236	0.738253271709323	1.66815	0.0704483	0.481263
K01657	trpE anthranilate synthase component I [EC: 4.1.3.27]	map00400	8.06752e-05	0.000134569	0.222202	0.738139753733775	1.66802	0.0653934	0.47394
K01497	ribA, RIB1 GTP cyclohydrolase II [EC: 3.5.4.25]	map00740	3.65525e-05	6.09473e-05	0.222033	0.737576819746622	1.66737	0.286829	0.621355
K01906	bioW 6-carboxyhexanoate--CoA ligase [EC: 6.2.1.14]	map00780	1.11697e-06	1.86193e-06	0.221766	0.73669000511864	1.66635	0.732904	0.844866
K00020	E1.1.1.31, mmsB 3-hydroxyisobutyrate dehydrogenase [EC: 1.1.1.31]	map00280	3.41809e-06	5.69543e-06	0.221692	0.736444467004122	1.66606	0.415712	0.691429
K02527	kdtA, waaA 3-deoxy-D-manno-octulosonic-acid transferase [EC: 2.4.99.15]	map00540	9.47926e-06	1.576e-05	0.220762	0.733357137817041	1.6625	0.15081	0.523706
K02890	RP-L22, rplV large subunit ribosomal protein L22		1.99389e-05	3.31366e-05	0.220598	0.732812296242678	1.66188	0.103217	0.495936
K01472	-		1.38221e-07	2.30246e-07	0.220369	0.732051441213759	1.661	0.151921	0.525263
K02586	nifD nitrogenase molybdenum-iron protein alpha chain [EC: 1.18.6.1]	map00625 map00910	5.43959e-06	9.02834e-06	0.22001	0.730856072091226	1.65962	0.912428	0.952339
K07147	K07147		1.44994e-08	2.47192e-08	0.219944	0.73063713825875	1.65937	0.746877	0.853251
K01662	dxs 1-deoxy-D-xylulose-5-phosphate synthase [EC: 2.2.1.7]	map00730 map00900	0.000234534	0.000389106	0.219861	0.730361377878248	1.65905	0.0745816	0.483928
K01297	ldcA muramoyltetrapeptide carboxypeptidase [EC: 3.4.17.13]		4.25658e-05	7.05758e-05	0.219591	0.729465277862604	1.65802	0.348544	0.669794
K06994	K06994 putative drug exporter of the RND superfamily		3.39005e-07	5.62172e-07	0.219155	0.728017885060167	1.65636	0.574598	0.734206
K07710	atoS two-component system, NtrC family, sensor histidine kinase AtoS [EC: 2.7.13.3]	map02020	1.44293e-06	2.38909e-06	0.218868	0.727063115375216	1.65527	0.477856	0.691429
K02232	E6.3.5.10, cobQ, cbiP adenosylcobyric acid synthase [EC: 6.3.5.10]	map00860	9.55544e-05	0.0001581	0.21868	0.726439342501875	1.65455	0.00852411	0.419856
K02647	cdaR carbohydrate diacid regulator		0.000120388	0.000199041	0.218358	0.72536827684922	1.65332	0.0602517	0.47394
K02044	phnD phosphonate transport system substrate-binding protein	map02010	4.50703e-06	7.45173e-06	0.218328	0.725271353767292	1.65321	0.622912	0.763762
K10118	msmF multiple sugar transport system permease protein	map02010	8.5851e-05	0.000141895	0.218221	0.724914273129462	1.6528	0.172466	0.533901
K00983	E2.7.7.43, neuA, CMAS N-acylneuraminate cytidylyltransferase [EC: 2.7.7.43]	map00520	4.43333e-05	7.32663e-05	0.21817	0.724744954354309	1.65261	0.465931	0.691429
K02931	RP-L5, rplE large subunit ribosomal protein L5		3.04855e-05	5.03783e-05	0.218145	0.724662750679808	1.65251	0.0708898	0.481263
K01513	ENPP1_3 ectonucleotide pyrophosphatase/phosphodiesterase family member 1/3 [EC: 3.6.1.9]	map00230 map00500 map00740 map00760 map00770	4.3639e-07	7.2096e-07	0.217645	0.722999801703593	1.65061	0.825353	0.904147
K01077	E3.1.3.1, phoA, phoB alkaline phosphatase [EC: 3.1.3.1]	map00627 map00790 map02020	6.63852e-05	0.000109486	0.217284	0.721800292042892	1.64924	0.0322137	0.460608
K00560	thyA, TYMS thymidylate synthase [EC: 2.1.1.45]	map00240 map00670	4.87997e-05	8.042e-05	0.216943	0.720668940725747	1.64795	0.225278	0.578005
K03835	mtr tryptophan-specific transport protein		3.24789e-08	5.41641e-08	0.216885	0.720475345751011	1.64772	0.102673	0.495936
K00138	aldB aldehyde dehydrogenase [EC:1.2.1.-]		8.29924e-07	1.36809e-06	0.216871	0.720429635758728	1.64767	0.316802	0.647851
K00353	E1.6.6.-		6.16911e-07	1.01559e-06	0.216219	0.718264038374256	1.6452	0.307525	0.641514
K00248	ACADS, bcd butyryl-CoA dehydrogenase [EC: 1.3.8.1]	map00071 map00280 map00650	6.11456e-05	0.000100569	0.216095	0.717851217965491	1.64473	0.214584	0.568607
K10563	mutM, fpg formamidopyrimidine-DNA glycosylase [EC: 4.2.99.18]	map03410	2.14044e-06	3.52078e-06	0.216057	0.717725622483342	1.64459	0.932055	0.9653
K11071	potB spermidine/putrescine transport system permease protein	map02010	7.04152e-05	0.000115754	0.215867	0.717094623410534	1.64387	0.0181819	0.448659
K07577	K07577 putative mRNA 3-end processing factor		7.18758e-09	1.2437e-08	0.215147	0.714702924998941	1.64115	0.746877	0.853251
K05643	ABCA3 ATP-binding cassette, subfamily A (ABC1), member 3	map02010	1.71993e-08	2.88563e-08	0.21498	0.714149395818907	1.64052	0.617937	0.761278
K05644	ABCA4 ATP-binding cassette, subfamily A (ABC1), member 4	map02010	1.71993e-08	2.88563e-08	0.21498	0.714149395818907	1.64052	0.617937	0.761278
K05646	ABCA12 ATP-binding cassette, subfamily A (ABC1), member 12	map02010	1.71993e-08	2.88563e-08	0.21498	0.714149395818907	1.64052	0.617937	0.761278
K03190	ureD, ureH urease accessory protein		5.76325e-07	9.45038e-07	0.214488	0.712514285858563	1.63866	0.197758	0.555162
K02974	RP-S24e, RPS24 small subunit ribosomal protein S24e		2.24839e-07	3.6897e-07	0.214367	0.712110202834377	1.6382	0.953974	0.973179
K10918	aphB LysR family transcriptional regulator, transcriptional activator AphB	map05111	2.63063e-06	4.30754e-06	0.214106	0.711243564679875	1.63721	0.09374	0.494249
K00925	ackA acetate kinase [EC: 2.7.2.1]	map00430 map00620 map00640 map00680 map00720	0.000109469	0.000179153	0.213932	0.710666620488952	1.63656	0.081829	0.484666
K03767	PPIA peptidyl-prolyl cis-trans isomerase A (cyclophilin A) [EC: 5.2.1.8]		1.1795e-05	1.92937e-05	0.213705	0.709913278194576	1.63571	0.15634	0.527883
K02887	RP-L20, rplT large subunit ribosomal protein L20		1.50659e-05	2.46347e-05	0.213539	0.709360787500992	1.63508	0.0863766	0.486899
K00764	purF, PPAT amidophosphoribosyltransferase [EC: 2.4.2.14]	map00230	0.000213778	0.000349472	0.213449	0.70906077454334	1.63474	0.0832617	0.484666
K00710	GALNT polypeptide N-acetylgalactosaminyltransferase [EC: 2.4.1.41]	map00512	2.01041e-08	3.34937e-08	0.213372	0.70880532475749	1.63445	0.628123	0.767635
K01492	E2.1.2.3 phosphoribosylaminoimidazolecarboxamide formyltransferase [EC: 2.1.2.3]	map00230	6.58518e-06	1.076e-05	0.213219	0.708297125507531	1.63387	0.453312	0.691429
K01075	E3.1.2.23 4-hydroxybenzoyl-CoA thioesterase [EC: 3.1.2.23]	map00130 map00362	2.66413e-07	4.35706e-07	0.213006	0.707591695739588	1.63308	0.344093	0.667477
K07138	K07138		5.54387e-05	9.05205e-05	0.212931	0.707340602730311	1.63279	0.236703	0.584495
K07404	pgl 6-phosphogluconolactonase [EC: 3.1.1.31]	map00030	3.27881e-05	5.35356e-05	0.212921	0.707309600715166	1.63276	0.263541	0.603773
K02473	E5.1.3.7, wbpP UDP-N-acetylglucosamine 4-epimerase [EC: 5.1.3.7]	map00520	2.54251e-08	4.21434e-08	0.212898	0.707232548257515	1.63267	0.505202	0.69516
K01079	serB, PSPH phosphoserine phosphatase [EC: 3.1.3.3]	map00260 map00680	1.92487e-05	3.14225e-05	0.212831	0.707010181911078	1.63242	0.607246	0.755305
K08369	ydjE MFS transporter, putative metabolite:H+ symporter		4.47984e-05	7.30616e-05	0.212423	0.705653505610989	1.63088	0.0490089	0.465727
K01746	E4.3.1.4 formiminotetrahydrofolate cyclodeaminase [EC: 4.3.1.4]	map00670	5.4158e-06	8.83256e-06	0.212393	0.705553379172473	1.63077	0.28519	0.619589
K05339	lrgB holin-like protein LrgB	map02020	5.74358e-05	9.36305e-05	0.212231	0.705017549127254	1.63016	0.284798	0.619462
K01286	E3.4.16.4 D-alanyl-D-alanine carboxypeptidase [EC: 3.4.16.4]		0.000210938	0.000343758	0.212097	0.704571988849545	1.62966	0.199446	0.556145
K01220	E3.2.1.85, lacG 6-phospho-beta-galactosidase [EC: 3.2.1.85]	map00052	1.04042e-06	1.69544e-06	0.211912	0.703957138710582	1.62897	0.549099	0.719395
K00426	cydB cytochrome d ubiquinol oxidase subunit II [EC:1.10.3.-]	map00190 map02020	6.672e-06	1.08662e-05	0.211795	0.70356846428384	1.62853	0.0623001	0.47394
K03423	E1.8.-.-		0.000282087	0.000459246	0.211662	0.703126128796834	1.62803	0.176562	0.538792
K02761	PTS-Cel-EIIC, celB PTS system, cellobiose-specific IIC component	map02060	1.49496e-05	2.43028e-05	0.211015	0.70097799584979	1.62561	0.432118	0.691429
K03797	E3.4.21.102, prc, ctpA carboxyl-terminal processing protease [EC: 3.4.21.102]		0.000153095	0.000248801	0.21089	0.700561072603126	1.62514	0.0675722	0.477745
K06041	E5.3.1.13 arabinose-5-phosphate isomerase [EC: 5.3.1.13]		6.68242e-06	1.08491e-05	0.210433	0.699043347465293	1.62343	0.0397741	0.460608
K03106	SRP54, ffh signal recognition particle subunit SRP54	map03060 map03070	0.000133778	0.00021703	0.210135	0.698053304607588	1.62231	0.00871223	0.419856
K08364	merP periplasmic mercuric ion binding protein		3.09053e-07	5.01607e-07	0.209793	0.69691635278645	1.62104	0.144039	0.520035
K05904	E1.7.2.2		7.62168e-07	1.23576e-06	0.209666	0.696496470089762	1.62056	0.0833511	0.484666
K03075	secG preprotein translocase subunit SecG	map03060 map03070	8.49713e-06	1.37658e-05	0.209509	0.695973367825044	1.61998	0.270251	0.607982
[truncated: 2,821 more rows]

## Sheet: details
																																							Metagen-4_S1_L001_R1_001_unpaired_1	Metagen-4_S1_L001_R1_001_val_1	Metagen-4_S1_L001_R2_001_unpaired_2	Metagen-4_S1_L001_R2_001_val_2	Metagen-4_S1_L002_R1_001_unpaired_1	Metagen-4_S1_L002_R1_001_val_1	Metagen-4_S1_L002_R2_001_unpaired_2	Metagen-4_S1_L002_R2_001_val_2	Metagen-40_S3_L001_R1_001_unpaired_1	Metagen-40_S3_L001_R1_001_val_1	Metagen-40_S3_L001_R2_001_unpaired_2
KEGG ID	KEGG ortholog name	Pathways for this ortholog	lowFe	50FeS	P-value	log_ratio	0Fe	0Fe	0Fe	0Fe	0Fe	0Fe	0Fe	0Fe	0Fe	0Fe	0Fe	0Fe	0Fe	0Fe	0Fe	0Fe	50uMFe	50uMFe	50uMFe	50uMFe	50uMFe	50uMFe	50uMFe	50uMFe	50uMFe	50uMFe	50uMFe	50uMFe	50uMFe	50uMFe	50uMFe	50uMFe	794580	18904414	69033	18904414	746910	18169331	66073	18169331	635581	16719458	63107
K00001		map00010 map00071 map00350 map00625 map00626 map00830 map00980 map00982	0.000274962	0.000409974	0.223478	0.173483	0.000255481	0.000196145	0.000231773	0.000216722	0.000270448	0.000202704	0.000227022	0.000222243	0.000357154	0.000314005	0.000253538	0.000326566	0.000378329	0.000319834	0.000293308	0.000334117	0.000458578	0.000410383	0.000336375	0.000429318	0.000489632	0.000400802	0.000521819	0.000426981	0.000425762	0.000419575	0.000293748	0.000426043	0.000439355	0.000423757	0.000223221	0.000434233	203	3708	16	4097	202	3683	15	4038	227	5250	16
K00002		map00010 map00561 map00930	4.28777e-07	1.407e-06	0.0919583	0.51536	1.25853e-06	1.05795e-06	0	1.37534e-06	1.33885e-06	4.40302e-07	0	7.15491e-07	0	1.19621e-07	0	1.19621e-07	0	3.10518e-07	0	1.24207e-07	1.99382e-06	1.66687e-06	0	1.86689e-06	2.11048e-06	2.77756e-06	0	3.12476e-06	1.86738e-06	2.26378e-06	0	1.61698e-06	0	1.5446e-06	0	1.67891e-06	1	20	0	26	1	8	0	13	0	2	0
K00003		map00260 map00300	0.000153117	0.000207324	0.141826	0.131624	0.000132145	0.00011135	0.000188316	0.000122828	0.00012853	0.000120918	0.000151348	0.000125211	0.000212404	0.000145519	0.000190153	0.000150723	0.000208331	0.000147993	0.000162949	0.00015116	0.000281129	0.00019209	0.000168187	0.000203358	0.000297578	0.000193943	0.000282652	0.00020304	0.000237157	0.000182331	9.34654e-05	0.000190804	0.000276558	0.000196768	0.00011161	0.000206506	105	2105	13	2322	96	2197	10	2275	135	2433	12
K00004		map00650	3.93668e-07	4.04816e-07	0.476922	0.0120964	2.51705e-06	4.23182e-07	0	6.8767e-07	1.33885e-06	3.85265e-07	0	3.30227e-07	0	5.98106e-08	0	5.98106e-08	0	1.86311e-07	0	3.10518e-07	0	1.46684e-06	0	1.40017e-06	0	1.31934e-06	0	9.02707e-07	0	2.58717e-07	0	3.23397e-07	0	3.35782e-07	0	4.70095e-07	2	8	0	13	1	7	0	6	0	1	0
K00005		map00561	2.60774e-05	4.87271e-05	0.342178	0.271498	1.76194e-05	1.87787e-05	1.44858e-05	1.9149e-05	1.60662e-05	1.77772e-05	0	1.94283e-05	4.09075e-05	4.34225e-05	1.58461e-05	4.38411e-05	2.8333e-05	4.44041e-05	3.25897e-05	4.45904e-05	3.58887e-05	4.22051e-05	0	4.25384e-05	3.79887e-05	4.22189e-05	8.69698e-05	4.36771e-05	5.22865e-05	5.79527e-05	4.00566e-05	6.24155e-05	6.47264e-05	5.57398e-05	5.58051e-05	5.91648e-05	14	355	1	362	12	323	0	353	26	726	1
K00006		map00564	2.04024e-08	4.19728e-09	0.413217	-0.614688	0	1.05795e-07	0	1.05795e-07	0	5.50378e-08	0	0	0	0	0	5.98106e-08	0	0	0	0	0	0	0	0	0	0	0	0	0	0	0	0	0	0	0	6.71564e-08	0	2	0	2	0	1	0	0	0	0	0
K00007		map00040 map00051	0	2.93809e-08	0.5	1.4826	0	0	0	0	0	0	0	0	0	0	0	0	0	0	0	0	0	0	0	0	0	0	0	0	0	0	0	0	0	1.34313e-07	0	3.35782e-07	0	0	0	0	0	0	0	0	0	0	0
K00008		map00051	0.000105204	0.000143593	0.427645	0.1351	9.3131e-05	7.29988e-05	2.89717e-05	7.42684e-05	6.82813e-05	7.66126e-05	7.56739e-05	7.7163e-05	0.000146323	0.000136189	0.000142615	0.000143665	0.000174998	0.000147248	8.14744e-05	0.000143646	0.000171468	0.000124215	0.000105117	0.000131549	0.000139292	0.000129157	8.69698e-05	0.000133184	0.000186738	0.000166096	0.000146874	0.000173987	0.000221639	0.00017004	4.18538e-05	0.000169301	74	1380	2	1404	51	1392	5	1402	93	2277	9
K00009		map00051	8.86257e-07	2.81327e-06	0.491888	0.501317	0	1.42824e-06	0	1.42824e-06	2.6777e-06	1.37594e-06	0	1.54106e-06	1.57336e-06	5.98106e-07	0	8.97158e-07	1.66665e-06	5.58932e-07	0	4.34725e-07	0	1.20014e-06	0	1.26682e-06	2.11048e-06	8.33268e-07	2.17424e-05	1.18046e-06	5.60213e-06	1.09955e-06	0	1.48762e-06	3.92281e-06	2.35048e-06	0	2.21616e-06	0	27	0	27	2	25	0	28	1	10	0
K00010		map00521 map00562	5.3415e-05	0.000152613	0.0140056	0.455923	5.15996e-05	5.66005e-05	7.24291e-05	5.81875e-05	4.95374e-05	5.66339e-05	6.05391e-05	5.84501e-05	7.39481e-05	4.92839e-05	3.16922e-05	4.91045e-05	5.6666e-05	4.78198e-05	3.25897e-05	4.95587e-05	0.000187419	0.00013475	0.000210234	0.000148418	0.000166728	0.000143114	0.000217424	0.000145683	0.000175533	0.00012813	0.00012017	0.000127289	0.000145144	0.000132432	0.000125562	0.000133776	41	1070	5	1100	37	1029	4	1062	47	824	2
K00011		map00040 map00051 map00052 map00561 map00620	1.1237e-05	9.34548e-06	0.935331	-0.0800391	5.03411e-06	4.39051e-06	0	5.13108e-06	0	5.22859e-06	0	5.22859e-06	1.7307e-05	1.69862e-05	1.58461e-05	1.94982e-05	3.49996e-05	1.78858e-05	1.62949e-05	1.59606e-05	2.1932e-05	1.07346e-05	0	9.7345e-06	8.44194e-06	1.12491e-05	0	1.11797e-05	7.4695e-06	1.3518e-05	0	1.34533e-05	1.56913e-05	1.34984e-05	0	1.26254e-05	4	83	0	97	0	95	0	95	11	284	1
K00012		map00040 map00053 map00500 map00520	0.000212947	0.000164628	0.628029	-0.111768	0.000255481	0.000180117	0.00017383	0.000180011	0.000259737	0.000179808	0.000242156	0.000187954	0.000275339	0.000175783	0.00028523	0.000184456	0.00024833	0.000177244	0.000211833	0.000189851	0.000263184	0.000187223	0.000189211	0.000197757	0.000221601	0.000187485	0.000108712	0.000198526	0.000177401	0.000129359	0.00012017	0.000134404	0.000178488	0.000134917	6.97564e-05	0.000135857	203	3405	12	3403	194	3267	16	3415	175	2939	18
K00013		map00340	0.000146037	0.000162486	0.0637909	0.046352	0.000174935	0.000115423	0.00017383	0.000120977	0.000148612	0.00011635	0.000181617	0.000123725	0.000166777	0.000128234	0.000110923	0.000130865	0.000194998	0.000133647	0.000179244	0.000136442	0.000217326	0.00016462	0.000147164	0.000169887	0.000208938	0.000163182	0.000108712	0.000167417	0.000212881	0.000153419	9.34654e-05	0.000153613	0.000205948	0.000153855	0.000125562	0.000153788	139	2182	12	2287	111	2114	12	2248	106	2144	7
K00014		map00400	0.0001697	0.000148404	0.909991	-0.058235	0.00015354	0.000116534	0.000188316	0.000124839	0.00016334	0.00011624	0.000151348	0.000124496	0.000207684	0.000154012	0.000205999	0.000159814	0.000191664	0.000150477	0.000342192	0.000164699	0.000143555	0.00013575	0.000147164	0.000145818	0.000181502	0.000135406	8.69698e-05	0.000151308	0.00018487	0.000132657	0.000160226	0.00014915	0.00016672	0.000137536	0.000167415	0.000148416	122	2203	13	2360	122	2112	10	2262	132	2575	13
K00015		map00630	3.8075e-05	4.10807e-05	0.724197	0.0329972	6.29263e-05	5.43259e-05	2.89717e-05	6.09381e-05	5.48928e-05	4.77178e-05	3.02696e-05	5.80098e-05	4.09075e-05	2.17112e-05	3.16922e-05	2.69147e-05	2.49997e-05	2.25436e-05	1.62949e-05	2.60835e-05	6.77899e-05	3.63377e-05	8.40937e-05	4.24051e-05	5.06516e-05	3.79831e-05	6.52273e-05	4.30522e-05	3.36128e-05	2.24437e-05	4.00566e-05	2.39313e-05	2.94211e-05	2.55194e-05	2.79026e-05	2.68626e-05	50	1027	2	1152	41	867	2	1054	26	363	2
K00016		map00010 map00620 map00640	0.000121064	0.000145933	0.114575	0.0811366	0.000118301	9.45282e-05	0.000130372	0.000102145	0.000159323	9.27387e-05	0.000121078	0.000100114	0.000162056	0.000109752	9.50766e-05	0.000117049	0.000146665	0.000109178	0.000162949	0.000115699	0.00017745	0.000134216	0.000168187	0.000151352	0.000198385	0.000138045	0.00017394	0.00015346	0.000186738	0.000125348	5.34088e-05	0.000126771	0.000192218	0.00012565	9.7659e-05	0.000132097	94	1787	9	1931	119	1685	8	1819	103	1835	6
K00018		map00260 map00630 map00680	4.33132e-05	4.69845e-05	0.942284	0.0353339	4.27899e-05	2.81945e-05	0	2.99401e-05	3.61489e-05	3.13715e-05	7.56739e-05	3.02158e-05	7.08014e-05	5.61023e-05	1.58461e-05	6.05283e-05	8.16657e-05	5.84395e-05	1.62949e-05	5.89984e-05	6.18084e-05	3.75378e-05	6.30703e-05	4.08049e-05	5.69831e-05	4.04135e-05	4.34849e-05	4.29828e-05	7.09603e-05	4.36585e-05	0	4.66338e-05	5.68808e-05	4.4659e-05	5.58051e-05	4.60693e-05	34	533	0	566	27	570	5	549	45	938	1
K00019		map00072 map00650	5.84539e-06	9.78879e-06	0.152638	0.223886	7.55116e-06	2.06301e-06	1.44858e-05	2.90937e-06	5.3554e-06	2.14647e-06	0	2.58678e-06	1.57336e-06	8.97158e-07	1.58461e-05	1.49526e-06	1.66665e-06	8.6945e-07	3.25897e-05	1.49049e-06	1.39567e-05	8.33434e-06	2.10234e-05	8.66771e-06	1.26629e-05	9.51315e-06	2.17424e-05	8.81876e-06	3.73475e-06	4.78627e-06	0	5.3037e-06	1.17684e-05	6.37986e-06	1.39513e-05	5.97692e-06	6	39	1	55	4	39	0	47	1	15	1
K00020		map00280	3.41809e-06	5.69543e-06	0.415712	0.221692	1.25853e-06	1.85142e-06	1.44858e-05	1.85142e-06	5.3554e-06	1.81625e-06	0	2.917e-06	3.14673e-06	2.87091e-06	0	3.58863e-06	6.66659e-06	3.66411e-06	0	5.2167e-06	3.98764e-06	3.93381e-06	2.10234e-05	4.4672e-06	2.11048e-06	3.47195e-06	2.17424e-05	3.74971e-06	1.86738e-06	4.39819e-06	0	4.26883e-06	7.84563e-06	3.76076e-06	0	4.49948e-06	1	35	1	35	4	33	0	53	2	48	0
K00021		map00900	1.05957e-06	3.05672e-06	0.0425013	0.459857	6.29263e-06	5.28977e-07	0	1.21665e-06	1.33885e-06	6.05416e-07	0	8.80605e-07	3.14673e-06	2.39242e-07	0	4.78484e-07	1.66665e-06	3.10518e-07	0	2.48414e-07	0	2.26694e-06	2.10234e-05	2.33361e-06	2.11048e-06	2.29149e-06	0	2.56924e-06	1.86738e-06	3.29864e-06	0	2.52249e-06	3.92281e-06	2.28332e-06	0	2.41763e-06	5	10	0	23	1	11	0	16	2	4	0
K00022		map00062 map00071 map00280 map00281 map00310 map00380 map00650 map00930	4.81118e-07	4.99198e-06	0.112515	1.01521	2.51705e-06	5.28977e-07	0	5.81875e-07	1.33885e-06	5.50378e-07	0	7.15491e-07	0	2.39242e-07	0	4.18674e-07	0	1.86311e-07	0	6.21036e-07	5.98146e-06	5.66735e-06	0	4.86725e-06	8.44194e-06	4.65241e-06	0	4.86073e-06	1.86738e-06	4.0748e-06	1.33522e-05	3.88076e-06	1.96141e-06	2.95488e-06	1.39513e-05	3.35782e-06	2	10	0	11	1	10	0	13	0	4	0
K00023		map00630 map00650	4.96878e-08	3.60707e-07	0.261787	0.853453	0	5.28977e-08	0	1.58693e-07	0	5.50378e-08	0	2.20151e-07	0	5.98106e-08	0	0	0	6.21036e-08	0	1.86311e-07	0	2.00024e-07	0	6.66747e-08	2.11048e-06	4.86073e-07	0	3.47195e-07	0	6.46793e-08	0	6.46793e-08	1.96141e-06	1.34313e-07	0	3.35782e-07	0	1	0	3	0	1	0	4	0	1	0
K00025		map00020 map00620 map00630 map00710	9.49934e-06	1.25786e-05	0.759962	0.121926	7.55116e-06	1.12143e-05	0	1.08969e-05	1.20496e-05	1.11727e-05	0	1.18882e-05	1.41603e-05	1.09453e-05	0	1.10051e-05	1.49998e-05	9.43975e-06	1.62949e-05	1.03713e-05	5.98146e-06	1.06013e-05	0	1.24015e-05	1.68839e-05	1.11102e-05	4.34849e-05	1.1388e-05	7.4695e-06	1.08014e-05	1.33522e-05	1.15129e-05	1.17684e-05	1.00735e-05	1.39513e-05	1.04764e-05	6	212	0	206	9	203	0	216	9	183	0
K00026		map00020 map00620 map00630 map00710	8.95697e-06	2.1069e-05	0.122476	0.371454	1.76194e-05	9.83897e-06	0	1.01564e-05	6.69425e-06	1.0237e-05	0	9.57658e-06	7.86682e-06	5.02409e-06	3.16922e-05	4.84465e-06	1.66665e-06	5.96195e-06	1.62949e-05	5.83774e-06	7.97528e-06	1.64686e-05	2.10234e-05	1.69354e-05	4.22097e-05	1.80541e-05	6.52273e-05	2.0554e-05	1.68064e-05	1.62345e-05	1.33522e-05	1.86923e-05	1.76527e-05	1.49759e-05	1.39513e-05	1.69906e-05	14	186	0	192	5	186	0	174	5	84	2
K00027		map00620 map02020	9.3535e-05	0.000118495	0.18947	0.102725	8.18042e-05	7.19409e-05	8.6915e-05	8.25204e-05	0.000111124	7.09988e-05	0.000105943	7.84839e-05	0.00014947	9.19886e-05	9.50766e-05	9.71921e-05	0.000126665	9.74405e-05	4.88846e-05	0.000100111	0.000165487	0.000112013	0.000126141	0.000123281	0.000122408	0.000114297	0.000130455	0.000121171	0.000130716	0.000117199	5.34088e-05	0.000125284	0.000170642	0.000119874	4.18538e-05	0.000121687	65	1360	6	1560	83	1290	7	1426	95	1538	6
K00029		map00620 map00710	1.33206e-05	5.0977e-05	0.0601815	0.582828	2.89461e-05	1.57635e-05	1.44858e-05	1.62396e-05	2.6777e-05	1.55757e-05	1.51348e-05	1.57958e-05	1.25869e-05	8.31367e-06	0	9.33045e-06	1.66665e-05	8.38399e-06	0	9.12923e-06	6.97837e-05	4.86725e-05	4.20468e-05	5.19396e-05	6.33145e-05	4.88851e-05	4.34849e-05	4.91628e-05	6.72255e-05	4.96737e-05	4.00566e-05	5.03205e-05	6.2765e-05	5.07031e-05	2.79026e-05	4.96958e-05	23	298	1	307	20	283	1	287	8	139	0
K00030		map00020	5.94035e-05	3.22874e-05	0.192879	-0.264772	6.41849e-05	5.29506e-05	0.000101401	5.19455e-05	6.69425e-05	5.5313e-05	9.08087e-05	5.23409e-05	5.03476e-05	4.80877e-05	6.33844e-05	4.74896e-05	4.49995e-05	4.76335e-05	6.51795e-05	4.74472e-05	4.3864e-05	3.8538e-05	2.10234e-05	3.68044e-05	4.85411e-05	3.77748e-05	4.34849e-05	3.97886e-05	2.9878e-05	2.26378e-05	2.67044e-05	2.44488e-05	2.74597e-05	2.26989e-05	2.79026e-05	2.50493e-05	51	1001	7	982	50	1005	6	951	32	804	4
K00031		map00020 map00480 map00720	3.37853e-05	8.21012e-05	0.0467106	0.385614	4.15314e-05	2.41742e-05	2.89717e-05	2.77184e-05	4.81986e-05	2.63081e-05	1.51348e-05	2.71887e-05	5.34944e-05	3.32547e-05	3.16922e-05	3.63648e-05	5.99993e-05	3.49022e-05	1.62949e-05	3.53369e-05	0.000119629	7.20753e-05	0.000105117	7.58758e-05	0.000118187	7.01334e-05	0.000130455	7.41609e-05	7.4695e-05	7.10179e-05	4.00566e-05	7.18587e-05	0.000107877	6.86339e-05	4.18538e-05	7.19917e-05	33	457	2	524	36	478	1	494	34	556	2
K00033		map00030 map00480	2.12578e-05	1.09229e-05	0.299466	-0.289163	2.89461e-05	2.88292e-05	2.89717e-05	2.84061e-05	3.48101e-05	2.77391e-05	1.51348e-05	2.88398e-05	2.04537e-05	1.44143e-05	1.58461e-05	1.68068e-05	1.99998e-05	1.4967e-05	0	1.59606e-05	1.99382e-05	1.16014e-05	0	1.15347e-05	1.26629e-05	1.02075e-05	2.17424e-05	1.11102e-05	9.33688e-06	6.98536e-06	1.33522e-05	8.27895e-06	1.96141e-05	9.13327e-06	0	9.26759e-06	23	545	2	537	26	504	1	524	13	241	1
K00034		map00030	6.26259e-06	7.89547e-06	0.681091	0.10061	1.13267e-05	9.99767e-06	0	1.04208e-05	1.7405e-05	1.05122e-05	0	9.85177e-06	9.44018e-06	2.99053e-06	0	3.58863e-06	8.33324e-06	2.98097e-06	0	3.35359e-06	1.99382e-05	8.73438e-06	0	8.93441e-06	1.47734e-05	8.541e-06	0	8.74932e-06	1.4939e-05	9.11978e-06	0	9.50786e-06	7.84563e-06	7.52152e-06	0	7.72299e-06	9	189	0	197	13	191	0	179	6	50	0
K00036		map00030 map00480	2.29606e-05	8.76007e-06	0.378923	-0.418445	3.64973e-05	2.43858e-05	4.34575e-05	2.83003e-05	4.55209e-05	2.88398e-05	1.51348e-05	3.02708e-05	1.41603e-05	1.19023e-05	1.58461e-05	1.12444e-05	2.16664e-05	1.12408e-05	1.62949e-05	1.2607e-05	1.59506e-05	8.46768e-06	2.10234e-05	9.53448e-06	1.68839e-05	7.91605e-06	0	7.98549e-06	1.12043e-05	7.76152e-06	0	7.69684e-06	1.17684e-05	7.11858e-06	0	6.84996e-06	29	461	3	535	34	524	1	550	9	199	1
K00037		map00120 map00140	3.46923e-05	7.10542e-06	0.194532	-0.688595	6.79604e-05	4.05725e-05	1.44858e-05	3.73987e-05	6.29259e-05	3.94621e-05	1.51348e-05	4.03977e-05	5.34944e-05	2.23691e-05	0	2.31467e-05	4.49995e-05	2.19847e-05	4.88846e-05	2.18605e-05	1.99382e-05	9.7345e-06	0	1.02012e-05	1.05524e-05	1.21518e-05	0	1.0763e-05	1.68064e-05	4.78627e-06	0	5.56242e-06	3.92281e-06	5.03673e-06	0	4.23086e-06	54	767	1	707	47	717	1	734	34	374	0
K00038		map00140	6.87972e-09	2.96541e-08	0.132199	0.589978	0	0	0	0	0	0	0	1.10076e-07	0	0	0	0	0	0	0	0	0	0	0	0	0	6.9439e-08	0	1.38878e-07	0	0	0	6.46793e-08	0	1.34313e-07	0	6.71564e-08	0	0	0	0	0	0	0	2	0	0	0
K00039		map00040	0	2.08316e-08	0.5	1.33908	0	0	0	0	0	0	0	0	0	0	0	0	0	0	0	0	0	0	0	0	0	0	0	0	0	6.46793e-08	0	0	0	1.34313e-07	0	1.34313e-07	0	0	0	0	0	0	0	0	0	0	0
K00040		map00040	0.000114607	9.0553e-05	0.126131	-0.102306	0.00012837	0.000104103	7.24291e-05	0.000112937	0.000141918	0.000110131	4.54043e-05	0.000118111	0.000185657	0.000112563	6.33844e-05	0.000115733	0.000164998	0.000111352	0.000130359	0.000116258	0.000149536	8.29433e-05	0.000168187	9.12776e-05	0.000168839	8.79792e-05	2.17424e-05	9.15206e-05	0.000112043	7.28289e-05	4.00566e-05	7.56101e-05	9.21861e-05	7.22603e-05	4.18538e-05	7.99833e-05	102	1968	5	2135	106	2001	3	2146	118	1882	4
K00041		map00040	9.31625e-05	8.88335e-05	0.467879	-0.0206641	0.000132145	0.00010643	5.79433e-05	0.000104103	0.000140579	0.000100059	7.56739e-05	9.93432e-05	0.000102269	7.42847e-05	6.33844e-05	7.79331e-05	0.000141665	7.32201e-05	6.51795e-05	7.63874e-05	0.000105672	7.78094e-05	6.30703e-05	8.02096e-05	0.000113966	7.81189e-05	0.000108712	8.11048e-05	0.000125114	7.15353e-05	0.000146874	6.8366e-05	0.000119646	6.73579e-05	4.18538e-05	7.19245e-05	105	2012	4	1968	105	1818	5	1805	65	1242	4
K00042		map00630	2.33701e-05	9.80955e-06	0.276847	-0.376985	3.27217e-05	2.02598e-05	0	2.68191e-05	3.88266e-05	1.99787e-05	1.51348e-05	2.6143e-05	2.20271e-05	1.22612e-05	4.75383e-05	1.64479e-05	2.8333e-05	1.50912e-05	3.25897e-05	1.97489e-05	9.9691e-06	1.13347e-05	0	1.26015e-05	1.26629e-05	1.20824e-05	0	1.37489e-05	1.30716e-05	1.01547e-05	0	1.1901e-05	1.17684e-05	1.12151e-05	1.39513e-05	1.24911e-05	26	383	0	507	29	363	1	475	14	205	3
K00043		map00650	1.86566e-07	1.12478e-06	0.216129	0.7783	0	2.64488e-07	0	2.64488e-07	0	2.20151e-07	0	3.85265e-07	0	5.98106e-08	0	0	1.66665e-06	6.21036e-08	0	6.21036e-08	1.99382e-06	1.60019e-06	0	1.93357e-06	0	2.63868e-06	0	2.08317e-06	3.73475e-06	1.09955e-06	0	1.09955e-06	0	8.05877e-07	0	1.00735e-06	0	5	0	5	0	4	0	7	0	1	0
K00044		map00140	1.21774e-06	2.59092e-06	0.279882	0.327709	1.25853e-06	2.64488e-07	1.44858e-05	5.28977e-07	0	3.30227e-07	0	6.05416e-07	0	4.78484e-07	0	5.38295e-07	0	4.96829e-07	0	4.96829e-07	1.99382e-06	1.20014e-06	2.10234e-05	2.13359e-06	2.11048e-06	1.45822e-06	0	2.22205e-06	3.73475e-06	8.40831e-07	0	1.16423e-06	1.96141e-06	4.70095e-07	0	1.14166e-06	1	5	1	10	0	6	0	11	0	8	0
K00045		map00051	7.92455e-07	9.9068e-07	0.878138	0.0968493	1.25853e-06	1.69273e-06	0	1.85142e-06	2.6777e-06	8.80605e-07	0	1.26587e-06	0	5.98106e-07	0	7.77537e-07	0	8.6945e-07	0	8.07347e-07	1.99382e-06	5.33397e-07	0	6.00072e-07	2.11048e-06	5.55512e-07	0	7.63829e-07	1.86738e-06	1.35827e-06	0	1.48762e-06	1.96141e-06	1.20882e-06	0	1.41029e-06	1	32	0	35	2	16	0	23	0	10	0
K00046			4.17755e-05	2.15727e-05	0.333633	-0.287007	5.15996e-05	4.66558e-05	0.000130372	5.10992e-05	6.69425e-05	4.6562e-05	1.51348e-05	5.00294e-05	4.09075e-05	2.47616e-05	0	2.70942e-05	4.49995e-05	2.67667e-05	1.62949e-05	2.91887e-05	4.98455e-05	1.92023e-05	0	2.43363e-05	4.22097e-05	2.104e-05	2.17424e-05	2.22899e-05	2.61433e-05	1.72694e-05	1.33522e-05	1.81102e-05	3.53053e-05	1.61175e-05	0	1.81994e-05	41	882	9	966	50	846	1	909	26	414	0
K00048		map00620 map00630	4.8673e-05	7.80187e-05	0.187543	0.204907	4.90825e-05	3.18444e-05	4.34575e-05	3.58646e-05	3.61489e-05	3.29676e-05	1.51348e-05	3.77559e-05	6.9228e-05	5.57434e-05	6.33844e-05	6.21432e-05	6.33326e-05	5.67627e-05	6.51795e-05	6.07373e-05	0.000103679	7.39422e-05	0	7.93429e-05	8.23089e-05	8.06881e-05	8.69698e-05	8.13825e-05	8.9634e-05	8.43418e-05	6.6761e-05	9.00336e-05	9.02247e-05	8.44828e-05	6.97564e-05	8.47514e-05	39	602	3	678	27	599	1	686	44	932	4
K00049		map00260 map00620 map00630	1.12145e-08	4.04246e-09	0.637935	-0.384233	0	0	0	0	0	0	0	0	0	1.19621e-07	0	5.98106e-08	0	0	0	0	0	0	0	0	0	0	0	0	0	6.46793e-08	0	0	0	0	0	0	0	0	0	0	0	0	0	0	0	2	0
K00050		map00260 map00630	8.93776e-05	5.26439e-05	0.104106	-0.229877	8.43213e-05	6.0515e-05	0.000144858	7.43742e-05	9.7736e-05	6.20826e-05	0.000166483	7.54568e-05	0.000106989	5.29323e-05	0.000142615	6.65691e-05	0.000108332	5.44649e-05	6.51795e-05	6.7134e-05	6.97837e-05	4.25384e-05	6.30703e-05	5.29397e-05	9.28613e-05	4.208e-05	6.52273e-05	5.45791e-05	3.92149e-05	3.16282e-05	8.01132e-05	4.10067e-05	5.09966e-05	3.41826e-05	4.18538e-05	4.02267e-05	67	1144	10	1406	73	1128	11	1371	68	885	9
K00052		map00290	9.50718e-05	0.000111089	0.185255	0.0676197	0.000101941	8.25204e-05	0.000144858	9.07725e-05	0.000117819	8.32172e-05	0.000105943	9.27937e-05	0.000111709	8.36152e-05	0	8.84598e-05	8.33324e-05	8.0921e-05	0.000162949	9.02986e-05	0.000123617	8.84106e-05	0.000147164	9.6745e-05	0.00013085	9.51315e-05	0.000108712	0.000101867	0.000115777	0.000102258	0.000106818	0.000102387	0.000176527	0.000102749	6.97564e-05	0.000108659	81	1560	10	1716	88	1512	7	1686	71	1398	0
K00053		map00290 map00770	7.59939e-05	6.86117e-05	0.907181	-0.04438	0.000103199	6.58047e-05	0.000130372	7.56966e-05	0.00010443	6.62105e-05	7.56739e-05	7.38057e-05	8.49616e-05	5.56836e-05	4.75383e-05	6.4416e-05	0.000108332	5.85016e-05	3.25897e-05	6.86866e-05	8.57342e-05	6.64747e-05	4.20468e-05	7.49423e-05	0.000105524	6.52727e-05	6.52273e-05	7.38137e-05	7.28276e-05	5.76293e-05	6.6761e-05	6.43559e-05	6.47264e-05	5.93663e-05	6.97564e-05	6.33285e-05	82	1244	9	1431	78	1203	5	1341	54	931	3
K00054		map00900	1.11888e-06	2.87996e-07	0.416918	-0.58828	6.29263e-06	5.81875e-07	0	1.48114e-06	1.33885e-06	7.70529e-07	0	1.04572e-06	3.14673e-06	4.78484e-07	0	4.78484e-07	1.66665e-06	3.72622e-07	0	2.48414e-07	0	2.00024e-07	0	2.00024e-07	0	2.77756e-07	0	6.24951e-07	1.86738e-06	2.58717e-07	0	7.76152e-07	0	2.68626e-07	0	1.34313e-07	5	11	0	28	1	14	0	19	2	8	0
K00055		map00350 map00360 map00622 map00623 map00930	1.25063e-07	3.78759e-08	0.55677	-0.510908	0	5.28977e-08	0	5.28977e-08	0	0	0	5.50378e-08	0	2.39242e-07	0	3.58863e-07	0	4.96829e-07	0	7.45243e-07	0	0	0	6.66747e-08	0	0	0	1.38878e-07	0	0	0	6.46793e-08	0	2.01469e-07	0	1.34313e-07	0	1	0	1	0	0	0	1	0	4	0
K00056			2.601e-08	2.94958e-07	0.387737	1.03971	0	5.28977e-08	0	0	0	0	0	5.50378e-08	0	0	0	5.98106e-08	0	1.24207e-07	0	1.24207e-07	0	6.66747e-08	0	2.00024e-07	0	0	0	0	0	1.29359e-07	0	6.46793e-08	3.92281e-06	2.01469e-07	0	1.34313e-07	0	1	0	0	0	0	0	1	0	0	0
K00057		map00564	0.000108182	0.000143185	0.0527504	0.121743	0.000134662	7.80241e-05	0.000217287	8.98203e-05	0.000112463	8.10156e-05	0.000105943	9.10876e-05	9.75485e-05	7.61986e-05	7.92305e-05	8.56487e-05	0.000129998	7.25991e-05	0.000195538	8.38399e-05	0.000191407	0.000102079	0.000273304	0.000115414	0.000160397	0.000107769	0.000195682	0.000117421	0.000179268	0.000107044	0.000146874	0.000113383	0.000184372	0.000112286	6.97564e-05	0.000114502	107	1475	15	1698	84	1472	7	1655	62	1274	5
K00058		map00260 map00680	0.000127405	0.000181826	0.170925	0.15447	0.000161091	0.000115158	0.000115887	0.000125368	0.000135224	0.000122734	0.000166483	0.00013154	0.000162056	0.000111248	0.000126769	0.000119083	0.000154998	0.000119363	4.88846e-05	0.000122593	0.000253215	0.00016582	0.000252281	0.000190356	0.000268031	0.000172278	0.000130455	0.000191374	0.000211013	0.000148116	0.00012017	0.000158141	0.000202025	0.000150968	0.000139513	0.000155467	128	2177	8	2370	101	2230	11	2390	103	1860	8
K00059		map00061 map00780 map01040	0.000320263	0.00024531	0.310717	-0.115792	0.000341061	0.000256977	0.000579433	0.00028496	0.000338729	0.000261209	0.000408639	0.000287187	0.000313099	0.00021466	0.000301076	0.000238644	0.000333329	0.000215624	0.000505141	0.00024444	0.000326986	0.000218493	0.000378422	0.000241029	0.00030602	0.000212969	0.000282652	0.000231926	0.000281974	0.000187829	0.000200283	0.000206586	0.000298134	0.000198447	0.000139513	0.000213692	271	4858	40	5387	253	4746	27	5218	199	3589	19
K00060		map00260	1.14166e-05	2.08666e-05	0.112034	0.261898	1.00682e-05	5.02528e-06	0	6.24193e-06	1.20496e-05	5.06348e-06	0	4.89836e-06	1.57336e-05	1.26798e-05	3.16922e-05	1.36966e-05	8.33324e-06	1.14271e-05	3.25897e-05	1.3166e-05	2.99073e-05	2.44029e-05	2.10234e-05	2.70699e-05	2.32153e-05	2.40953e-05	2.17424e-05	2.4512e-05	2.42759e-05	1.92744e-05	0	1.95331e-05	2.15755e-05	1.96768e-05	1.39513e-05	1.96097e-05	8	95	0	118	9	92	0	89	10	212	2
K00061		map00830	6.87972e-09	2.55213e-08	0.593769	0.527084	0	0	0	0	0	5.50378e-08	0	5.50378e-08	0	0	0	0	0	0	0	0	0	1.33349e-07	0	6.66747e-08	0	6.9439e-08	0	1.38878e-07	0	0	0	0	0	0	0	0	0	0	0	0	0	1	0	1	0	0	0
K00064		map00053	2.28852e-06	1.30805e-06	0.265225	-0.242789	5.03411e-06	3.38545e-06	0	3.43835e-06	2.6777e-06	3.24723e-06	0	4.18287e-06	1.57336e-06	2.03356e-06	0	2.99053e-06	3.33329e-06	2.29783e-06	0	2.42204e-06	3.98764e-06	1.73354e-06	0	2.33361e-06	2.11048e-06	1.73598e-06	0	2.29149e-06	0	1.5523e-06	0	1.42294e-06	0	1.67891e-06	0	2.08185e-06	4	64	0	65	2	59	0	76	1	34	0
K00065		map00040	4.48064e-06	5.99933e-06	0.486466	0.126738	3.77558e-06	6.55931e-06	0	6.71801e-06	8.0331e-06	6.21927e-06	1.51348e-05	7.48514e-06	4.72009e-06	1.79432e-06	0	2.45223e-06	3.33329e-06	2.54625e-06	0	2.91887e-06	1.19629e-05	8.26766e-06	0	7.80094e-06	4.22097e-06	7.15222e-06	0	8.26324e-06	1.86738e-06	5.3037e-06	0	5.3037e-06	9.80704e-06	5.97692e-06	1.39513e-05	6.11124e-06	3	124	0	127	6	113	1	136	3	30	0
K00066		map00051 map00520 map02020	1.82706e-07	9.30094e-07	0.289803	0.704871	0	3.70284e-07	0	2.11591e-07	0	2.75189e-07	0	2.20151e-07	0	5.98106e-08	0	1.19621e-07	1.66665e-06	0	0	0	5.98146e-06	1.20014e-06	0	1.33349e-06	0	1.87485e-06	0	1.94429e-06	0	7.76152e-07	0	1.09955e-06	0	2.01469e-07	0	4.70095e-07	0	7	0	4	0	5	0	4	0	1	0
K00067		map00521 map00523	0.000161833	0.000133446	0.358396	-0.0837616	0.000234086	0.000121665	8.6915e-05	0.00013034	0.000215555	0.000128183	0.000272426	0.000142548	0.000221844	0.000120698	0.000190153	0.000125602	0.000221664	0.000117314	0.000130359	0.000129983	0.000175456	0.000113014	0.000210234	0.000127549	0.000183612	0.000117352	0.00017394	0.00012999	0.000186738	9.52726e-05	5.34088e-05	0.000100964	0.000145144	9.30117e-05	0.000125562	0.000103891	186	2300	6	2464	161	2329	18	2590	141	2018	12
K00068		map00051	5.30146e-07	3.65782e-07	0.788006	-0.160806	0	2.11591e-07	0	1.58693e-07	0	1.10076e-07	0	2.75189e-07	0	9.56969e-07	0	1.07659e-06	3.33329e-06	1.30418e-06	0	1.05576e-06	0	6.00072e-07	0	6.00072e-07	0	4.16634e-07	0	5.55512e-07	0	3.23397e-07	0	3.88076e-07	1.96141e-06	4.02939e-07	0	6.04408e-07	0	4	0	3	0	2	0	5	0	16	0
K00069			4.42592e-08	4.16087e-08	0.934876	-0.0262087	0	0	0	5.28977e-08	0	5.50378e-08	0	5.50378e-08	0	2.39242e-07	0	1.19621e-07	0	1.24207e-07	0	6.21036e-08	0	6.66747e-08	0	0	0	1.38878e-07	0	0	0	6.46793e-08	0	1.94038e-07	0	1.34313e-07	0	6.71564e-08	0	0	0	1	0	1	0	1	0	4	0
K00070		map00140	3.73816e-09	9.22107e-07	0.141617	2.28964	0	0	0	0	0	0	0	0	0	0	0	5.98106e-08	0	0	0	0	1.99382e-06	3.33373e-07	0	6.66747e-07	0	8.33268e-07	0	9.02707e-07	1.86738e-06	9.7019e-07	0	7.11472e-07	3.92281e-06	1.20882e-06	0	1.34313e-06	0	0	0	0	0	0	0	0	0	0	0
K00072		map00790	9.33215e-07	5.01949e-07	0.219259	-0.268923	1.25853e-06	1.53403e-06	0	1.69273e-06	1.33885e-06	1.54106e-06	0	2.0364e-06	1.57336e-06	1.25602e-06	0	8.37348e-07	0	9.31554e-07	0	9.31554e-07	0	6.00072e-07	0	6.66747e-07	2.11048e-06	6.24951e-07	0	6.9439e-07	0	5.17434e-07	0	4.52755e-07	1.96141e-06	2.01469e-07	0	2.01469e-07	1	29	0	32	1	28	0	37	1	21	0
K00073		map00230	8.85362e-07	1.16423e-06	0.885081	0.118801	2.51705e-06	2.59199e-06	0	2.64488e-06	1.33885e-06	2.42166e-06	0	2.53174e-06	0	5.98106e-08	0	5.98106e-08	0	0	0	0	3.98764e-06	2.40029e-06	0	3.13371e-06	2.11048e-06	2.63868e-06	0	2.847e-06	0	5.82114e-07	0	3.23397e-07	0	2.01469e-07	0	4.02939e-07	2	49	0	50	1	44	0	46	0	1	0
K00074		map00360 map00362 map00650	2.15476e-05	6.08232e-05	0.114876	0.450658	4.02728e-05	2.80887e-05	0	3.2056e-05	2.94547e-05	2.89499e-05	1.51348e-05	3.21971e-05	3.30406e-05	1.37564e-05	1.58461e-05	1.62685e-05	2.8333e-05	1.50291e-05	0	1.63332e-05	6.38022e-05	5.52733e-05	6.30703e-05	5.91404e-05	8.01984e-05	5.42319e-05	6.52273e-05	6.3745e-05	6.34908e-05	6.02811e-05	4.00566e-05	6.13807e-05	7.84563e-05	5.96349e-05	4.18538e-05	6.33285e-05	32	531	0	606	22	526	1	585	21	230	1
K00075		map00520 map00550	0.000188941	0.000248245	0.113245	0.118554	0.000222759	0.00016594	0.00017383	0.000175462	0.000235637	0.000171773	0.000272426	0.000178708	0.00018723	0.000154431	0.000205999	0.000163103	0.000231664	0.000156377	0.000162949	0.000164761	0.00026119	0.000201158	0.000378422	0.000212092	0.000257479	0.000198665	0.000304394	0.000207137	0.000276372	0.000235174	0.000267044	0.000232845	0.000284404	0.00022766	0.000195318	0.000232563	177	3137	12	3317	176	3121	18	3247	119	2582	13
K00076			3.14729e-05	3.82329e-05	0.731455	0.0844974	1.13267e-05	1.6028e-05	1.44858e-05	1.68744e-05	1.20496e-05	1.50804e-05	0	1.54656e-05	5.97878e-05	5.40687e-05	3.16922e-05	5.8076e-05	3.83329e-05	5.58932e-05	4.88846e-05	5.55206e-05	2.59196e-05	3.81379e-05	2.10234e-05	4.15383e-05	4.85411e-05	3.78443e-05	4.34849e-05	3.9858e-05	3.73475e-05	5.08379e-05	2.67044e-05	5.09673e-05	3.53053e-05	5.12404e-05	1.39513e-05	4.90242e-05	9	303	1	319	9	274	0	281	38	904	2
K00077		map00770	0.000116681	0.000120002	0.572567	0.0121879	0.000151023	9.90774e-05	0.000159344	0.000108758	0.000125852	0.000105067	0.000166483	0.000110791	0.000152616	0.000100841	4.75383e-05	0.000108795	0.000154998	0.000102533	6.51795e-05	0.000107998	0.000161499	8.66104e-05	0.000210234	9.36779e-05	0.00013085	8.81876e-05	0.000152197	9.3951e-05	0.000162462	0.000101288	9.34654e-05	0.000111701	0.000162797	0.000104831	5.58051e-05	0.000110472	120	1873	11	2056	94	1909	11	2013	97	1686	3
K00078		map00040 map00980	1.47195e-07	4.2324e-07	0.517752	0.456779	0	0	0	0	0	5.50378e-08	0	5.50378e-08	1.57336e-06	1.19621e-07	0	1.79432e-07	0	2.48414e-07	0	1.24207e-07	0	6.66747e-08	0	6.66747e-08	0	6.9439e-08	0	1.38878e-07	0	5.82114e-07	0	5.82114e-07	3.92281e-06	6.71564e-07	0	6.71564e-07	0	0	0	0	0	1	0	1	1	2	0
K00079		map00590 map00980	5.32363e-07	1.24122e-06	0.296997	0.367175	1.25853e-06	1.37534e-06	0	9.52159e-07	0	9.9068e-07	0	1.26587e-06	0	7.17727e-07	0	7.77537e-07	0	7.45243e-07	0	4.34725e-07	3.98764e-06	1.06679e-06	0	1.13347e-06	2.11048e-06	8.33268e-07	0	1.45822e-06	0	2.52249e-06	0	1.29359e-06	1.96141e-06	2.21616e-06	0	1.27597e-06	1	26	0	18	0	18	0	23	0	12	0
K00082		map00740	7.33076e-05	8.71972e-05	0.955117	0.0753529	0.000113267	8.19385e-05	8.6915e-05	8.86565e-05	0.000112463	8.01901e-05	6.05391e-05	9.14728e-05	7.86682e-05	5.96909e-05	3.16922e-05	6.59112e-05	5.99993e-05	5.80669e-05	3.25897e-05	7.08602e-05	9.37095e-05	6.33409e-05	0.000126141	6.86749e-05	8.65298e-05	6.28423e-05	0.000130455	6.78419e-05	0.000100838	7.93615e-05	6.6761e-05	8.64115e-05	0.000117684	8.45499e-05	6.97564e-05	9.02582e-05	90	1549	6	1676	84	1457	4	1662	50	998	2
K00086		map00561	8.897e-06	8.78629e-06	0.975584	-0.00543729	0	2.01011e-06	0	1.74562e-06	4.01655e-06	1.76121e-06	0	1.43098e-06	1.57336e-05	1.34574e-05	1.58461e-05	1.11248e-05	1.49998e-05	1.43459e-05	3.25897e-05	1.32902e-05	7.97528e-06	6.73414e-06	2.10234e-05	6.20075e-06	1.47734e-05	5.83288e-06	0	6.45783e-06	1.4939e-05	8.92574e-06	1.33522e-05	7.1794e-06	7.84563e-06	1.02078e-05	0	9.13327e-06	0	38	0	33	3	32	0	26	10	225	1
K00087		map00230	0.000391943	0.000452494	0.499261	0.0623901	0.000329734	0.000236664	0.000362146	0.0002574	0.000341407	0.000245303	0.000590256	0.000264071	0.000544384	0.000362033	0.000665536	0.000380455	0.000559993	0.00036666	0.000374782	0.000390259	0.000510418	0.00033524	0.000525586	0.000355976	0.000504406	0.000346084	0.000652273	0.00036018	0.000547141	0.000389499	0.000507384	0.000403728	0.000566847	0.000395148	0.00043249	0.000407505	262	4474	25	4866	255	4457	39	4798	346	6053	42
K00088		map00230 map00983	0.00015686	0.000181102	0.00518552	0.0624107	0.00019633	0.000121823	0.000188316	0.000137693	0.000160662	0.000133136	0.000166483	0.000143539	0.00018723	0.000129609	0.000126769	0.000141751	0.000201664	0.000136504	0.000195538	0.000142714	0.000233277	0.000162019	0.000189211	0.000175488	0.000223711	0.000163459	0.000152197	0.000178389	0.000225952	0.000165773	0.000106818	0.000174246	0.000225562	0.000175144	0.000167415	0.000178972	156	2303	13	2603	120	2419	11	2608	119	2167	8
K00090		map00030	3.56868e-07	2.496e-06	0.329947	0.843695	0	5.81875e-07	0	1.32244e-06	1.33885e-06	1.10076e-06	0	8.80605e-07	0	5.98106e-08	0	2.39242e-07	0	6.21036e-08	0	1.24207e-07	0	4.13383e-06	0	5.06728e-06	6.33145e-06	6.11063e-06	0	5.76344e-06	3.73475e-06	1.8757e-06	0	2.06974e-06	1.96141e-06	1.47744e-06	0	1.41029e-06	0	11	0	25	1	20	0	16	0	1	0
K00091			3.5486e-06	1.17618e-06	0.717901	-0.479337	1.25853e-06	2.64488e-07	0	6.8767e-07	0	4.40302e-07	0	6.60454e-07	3.14673e-06	2.45223e-06	0	4.30636e-06	1.99998e-05	2.11152e-06	1.62949e-05	5.1546e-06	1.99382e-06	1.80022e-06	0	1.66687e-06	4.22097e-06	1.5971e-06	0	1.94429e-06	0	7.76152e-07	0	7.76152e-07	1.96141e-06	7.38721e-07	0	1.34313e-06	1	5	0	13	0	8	0	12	2	41	0
K00093		map00680	9.0027e-06	2.15392e-05	0.392598	0.378828	1.25853e-05	1.02622e-05	2.89717e-05	1.19549e-05	1.60662e-05	1.00169e-05	1.51348e-05	1.26587e-05	3.14673e-06	3.64844e-06	0	4.24655e-06	8.33324e-06	3.53991e-06	0	3.4778e-06	1.59506e-05	1.11347e-05	0	1.19348e-05	8.44194e-06	1.09714e-05	0	1.19435e-05	3.17454e-05	3.31158e-05	5.34088e-05	3.3892e-05	2.35369e-05	3.59287e-05	2.79026e-05	3.47199e-05	10	194	2	226	12	182	1	230	2	61	0
K00094		map00052	4.73095e-07	3.1543e-06	0.252231	0.823175	1.25853e-06	8.99261e-07	0	1.16375e-06	1.33885e-06	1.04572e-06	0	1.43098e-06	0	0	0	5.98106e-08	0	1.24207e-07	0	2.48414e-07	3.98764e-06	1.86689e-06	0	1.66687e-06	2.11048e-06	2.15261e-06	2.17424e-05	1.87485e-06	5.60213e-06	1.22891e-06	0	1.35827e-06	3.92281e-06	1.61175e-06	0	1.34313e-06	1	17	0	22	1	19	0	26	0	0	0
K00096			4.83435e-06	3.18019e-05	0.058979	0.818039	1.00682e-05	7.82886e-06	1.44858e-05	8.30494e-06	1.60662e-05	8.31071e-06	0	8.97116e-06	0	4.18674e-07	0	3.58863e-07	1.66665e-06	4.34725e-07	0	4.34725e-07	3.19011e-05	3.20038e-05	0	2.99369e-05	4.00992e-05	2.99977e-05	0	3.09004e-05	6.16234e-05	4.26883e-05	1.33522e-05	4.04892e-05	5.49194e-05	4.51291e-05	1.39513e-05	4.18385e-05	8	148	1	157	12	151	0	163	0	7	0
K00097		map00750	5.22094e-05	4.59178e-05	0.945214	-0.0557671	3.77558e-05	2.30105e-05	4.34575e-05	2.48619e-05	3.48101e-05	2.45469e-05	3.02696e-05	2.82894e-05	9.75485e-05	4.68915e-05	0.000110923	5.50257e-05	9.33322e-05	4.86892e-05	8.14744e-05	5.44649e-05	6.5796e-05	3.73378e-05	6.30703e-05	3.98715e-05	7.17565e-05	3.61777e-05	0	3.80526e-05	8.40319e-05	3.36332e-05	6.6761e-05	3.75787e-05	5.88422e-05	3.72047e-05	2.79026e-05	3.66674e-05	30	435	3	470	26	446	2	514	62	784	7
K00099		map00900	9.7402e-05	0.000136211	0.143751	0.145643	0.00011075	9.01906e-05	0.000101401	9.94477e-05	0.00010443	9.21883e-05	0.000181617	0.00010138	0.000106989	8.46319e-05	9.50766e-05	9.14503e-05	8.33324e-05	8.72556e-05	3.25897e-05	9.57016e-05	0.000199382	0.000114814	0.000231258	0.000124282	0.000160397	0.000118532	0.00017394	0.000122004	0.000136318	9.95414e-05	9.34654e-05	0.000112089	0.000164758	0.000106174	0.00011161	0.000110808	88	1705	7	1880	78	1675	12	1842	68	1415	6
K00100		map00051 map00363 map00591 map00625 map00650	0.000546846	0.000642729	0.217392	0.070163	0.000568854	0.000402023	0.000507004	0.000447144	0.000574366	0.000410032	0.000575121	0.000453236	0.000767801	0.00047675	0.000665536	0.000534766	0.000734991	0.000489376	0.00060291	0.000539618	0.000823447	0.000564868	0.000946054	0.000626142	0.000844194	0.000581205	0.000760985	0.000629673	0.000799237	0.00050728	0.000373862	0.000545247	0.000757103	0.000523149	0.000446441	0.000554779	452	7600	35	8453	429	7450	38	8235	488	7971	42
K00101		map00620	2.15174e-07	5.82129e-08	0.437585	-0.562387	0	1.58693e-07	0	1.58693e-07	0	5.50378e-08	0	1.65113e-07	1.57336e-06	4.18674e-07	0	4.78484e-07	0	1.86311e-07	0	2.48414e-07	0	6.66747e-08	0	6.66747e-08	0	6.9439e-08	0	6.9439e-08	0	1.94038e-07	0	1.29359e-07	0	1.34313e-07	0	2.01469e-07	0	3	0	3	0	1	0	3	1	7	0
K00102		map00620	4.83699e-06	8.68765e-06	0.143252	0.254287	6.29263e-06	4.655e-06	0	5.34267e-06	1.20496e-05	5.00844e-06	0	5.50378e-06	1.25869e-05	5.44276e-06	0	5.80162e-06	1.66665e-06	6.08615e-06	0	6.9556e-06	5.98146e-06	1.12013e-05	0	1.06679e-05	1.05524e-05	1.0763e-05	2.17424e-05	1.20824e-05	7.4695e-06	7.8262e-06	0	9.0551e-06	1.37299e-05	8.66318e-06	0	9.26759e-06	5	88	0	101	9	91	0	100	8	91	0
K00104		map00630	1.27988e-05	4.60199e-05	0.0566253	0.555752	1.13267e-05	9.31e-06	0	9.89187e-06	1.60662e-05	1.06773e-05	0	1.18882e-05	7.86682e-06	7.05765e-06	6.33844e-05	7.9548e-06	1.66665e-05	8.01136e-06	1.62949e-05	8.38399e-06	5.38331e-05	4.1805e-05	6.30703e-05	4.37386e-05	4.85411e-05	4.33994e-05	6.52273e-05	4.7288e-05	5.41539e-05	3.47975e-05	4.00566e-05	3.66732e-05	6.2765e-05	3.63988e-05	2.79026e-05	3.66674e-05	9	176	0	187	12	194	0	216	5	118	4
K00108		map00260	9.68988e-07	1.33054e-06	0.157078	0.137587	0	1.05795e-07	1.44858e-05	1.58693e-07	0	1.10076e-07	0	2.20151e-07	0	5.98106e-08	0	2.39242e-07	0	6.21036e-08	0	6.21036e-08	0	0	2.10234e-05	1.33349e-07	0	0	0	0	0	0	0	6.46793e-08	0	6.71564e-08	0	0	0	2	1	3	0	2	0	4	0	1	0
K00111		map00564	0.000108101	0.000103655	0.754814	-0.0182413	0.000130887	7.97697e-05	0.000202802	8.91326e-05	0.000108447	8.1511e-05	0.000166483	9.06473e-05	0.000135309	7.67369e-05	0.000110923	8.69645e-05	0.000116665	7.3717e-05	9.77692e-05	8.18525e-05	0.000169475	0.000101479	0.000105117	0.000112947	0.000177281	0.000103534	0.000130455	0.000114436	9.89709e-05	6.60376e-05	8.01132e-05	7.42518e-05	9.21861e-05	7.41407e-05	8.37077e-05	7.43422e-05	104	1508	14	1685	81	1481	11	1647	86	1283	7
K00112		map00564	2.10396e-07	2.00532e-07	0.329304	-0.0207526	0	1.58693e-07	0	2.11591e-07	0	0	0	5.50378e-08	0	3.58863e-07	0	4.18674e-07	1.66665e-06	3.72622e-07	0	1.24207e-07	0	4.00048e-07	0	6.66747e-07	0	3.47195e-07	0	4.86073e-07	0	3.23397e-07	0	5.82114e-07	0	6.71564e-08	0	3.35782e-07	0	3	0	4	0	0	0	1	0	6	0
K00113		map00564	2.22388e-07	5.72654e-07	0.495645	0.409591	1.25853e-06	2.64488e-07	0	1.58693e-07	0	5.50378e-08	0	1.10076e-07	0	4.18674e-07	0	2.99053e-07	0	3.72622e-07	0	6.21036e-07	0	2.66699e-07	0	4.00048e-07	2.11048e-06	4.16634e-07	0	6.24951e-07	1.86738e-06	3.88076e-07	0	3.88076e-07	1.96141e-06	3.35782e-07	0	4.02939e-07	1	5	0	3	0	1	0	2	0	7	0
K00114		map00010 map00625 map00640	7.71921e-07	3.33636e-06	0.400313	0.635269	2.51705e-06	1.74562e-06	0	1.53403e-06	2.6777e-06	1.65113e-06	0	1.98136e-06	0	5.98106e-08	0	5.98106e-08	0	1.24207e-07	0	0	3.98764e-06	1.80022e-06	2.10234e-05	1.86689e-06	8.44194e-06	2.08317e-06	0	1.87485e-06	1.86738e-06	2.52249e-06	0	2.39313e-06	1.96141e-06	1.88038e-06	0	1.67891e-06	2	33	0	29	2	30	0	36	0	1	0
K00116		map00620	6.19405e-08	6.63702e-08	0.956625	0.0295376	0	1.58693e-07	0	5.28977e-08	0	0	0	1.10076e-07	0	1.79432e-07	0	1.79432e-07	0	0	0	3.10518e-07	0	0	0	0	0	0	0	6.9439e-08	0	1.94038e-07	0	1.94038e-07	0	2.68626e-07	0	3.35782e-07	0	3	0	1	0	0	0	2	0	3	0
K00117		map00030	1.23795e-07	4.70981e-07	0.953003	0.577726	0	3.70284e-07	0	1.58693e-07	0	1.65113e-07	0	4.9534e-07	0	2.39242e-07	0	1.79432e-07	0	1.24207e-07	0	2.48414e-07	0	0	0	0	0	6.9439e-08	0	0	0	3.88076e-07	0	3.88076e-07	5.88422e-06	3.35782e-07	0	4.70095e-07	0	7	0	3	0	3	0	9	0	4	0
K00118			1.60848e-05	3.78661e-05	0.161683	0.37182	1.51023e-05	1.99424e-05	2.89717e-05	1.97837e-05	2.00827e-05	1.8878e-05	3.02696e-05	2.05291e-05	1.10135e-05	8.4931e-06	1.58461e-05	9.68931e-06	1.99998e-05	9.12923e-06	0	9.62606e-06	5.38331e-05	2.82034e-05	8.40937e-05	3.44708e-05	5.48726e-05	3.1942e-05	6.52273e-05	3.42334e-05	2.42759e-05	2.63892e-05	4.00566e-05	2.41901e-05	3.72667e-05	2.6191e-05	1.39513e-05	2.66611e-05	12	377	2	374	15	343	2	373	7	142	1
K00119		map00440	1.32549e-06	1.8388e-06	0.590609	0.142066	2.51705e-06	8.46363e-07	1.44858e-05	8.46363e-07	0	1.15579e-06	0	9.9068e-07	0	0	0	1.79432e-07	0	1.24207e-07	0	6.21036e-08	0	6.66747e-08	0	1.33349e-07	0	6.9439e-08	0	0	0	3.23397e-07	0	3.88076e-07	0	2.01469e-07	2.79026e-05	3.35782e-07	2	16	1	16	0	21	0	18	0	0	0
K00120			3.04066e-05	2.68887e-05	0.488673	-0.0533959	3.14632e-05	2.50206e-05	5.79433e-05	2.76655e-05	3.88266e-05	2.41066e-05	1.51348e-05	2.6143e-05	3.4614e-05	2.3685e-05	4.75383e-05	2.36252e-05	4.33328e-05	2.52141e-05	1.62949e-05	2.58972e-05	3.58887e-05	2.49363e-05	2.10234e-05	2.59365e-05	2.95468e-05	2.14567e-05	4.34849e-05	2.57619e-05	3.17454e-05	2.55483e-05	1.33522e-05	2.43841e-05	2.94211e-05	2.47136e-05	2.79026e-05	2.51165e-05	25	473	4	523	29	438	1	475	22	396	3
K00121		map00010 map00071 map00350 map00625 map00626 map00680 map00830 map00980 map00982	1.22344e-06	3.65213e-07	0.125735	-0.524205	0	1.26954e-06	0	1.58693e-06	1.33885e-06	1.26587e-06	0	9.9068e-07	3.14673e-06	1.6747e-06	0	1.61488e-06	3.33329e-06	1.7389e-06	0	1.61469e-06	0	2.66699e-07	0	4.00048e-07	0	4.16634e-07	0	7.63829e-07	0	5.17434e-07	0	7.11472e-07	1.96141e-06	2.68626e-07	0	5.37251e-07	0	24	0	30	1	23	0	18	2	28	0
K00122		map00630 map00680	1.20826e-05	1.02733e-05	0.74449	-0.0704425	1.25853e-06	3.49125e-06	0	3.59704e-06	2.6777e-06	3.46738e-06	0	3.68753e-06	2.20271e-05	2.64363e-05	0	2.80511e-05	3.33329e-05	2.20468e-05	1.62949e-05	2.6953e-05	7.97528e-06	8.26766e-06	2.10234e-05	1.00679e-05	6.33145e-06	8.61044e-06	0	1.06242e-05	1.86738e-05	9.31382e-06	1.33522e-05	1.11248e-05	1.76527e-05	9.33474e-06	0	1.2021e-05	1	66	0	68	2	63	0	67	14	442	0
K00123		map00630 map00680	2.30528e-05	5.38536e-05	0.104948	0.368481	4.02728e-05	2.78242e-05	4.34575e-05	3.00459e-05	3.21324e-05	2.83445e-05	1.51348e-05	3.19219e-05	2.04537e-05	1.38162e-05	1.58461e-05	1.44742e-05	2.49997e-05	1.52775e-05	0	1.48428e-05	5.98146e-05	5.72736e-05	0.000105117	6.14741e-05	5.69831e-05	5.49263e-05	4.34849e-05	5.74955e-05	5.22865e-05	5.15494e-05	1.33522e-05	5.1226e-05	5.09966e-05	4.99644e-05	4.18538e-05	5.38595e-05	32	526	3	568	24	515	1	580	13	231	1
K00124		map00630 map00680	3.96483e-06	6.10693e-06	0.543984	0.18756	3.77558e-06	2.11591e-06	1.44858e-05	2.80358e-06	5.3554e-06	2.36663e-06	0	2.20151e-06	4.72009e-06	4.06712e-06	0	3.64844e-06	8.33324e-06	5.1546e-06	0	4.40936e-06	5.98146e-06	3.46708e-06	0	3.60043e-06	4.22097e-06	3.81915e-06	2.17424e-05	4.4441e-06	7.4695e-06	4.52755e-06	1.33522e-05	4.72159e-06	1.17684e-05	3.96223e-06	0	4.63379e-06	3	40	1	53	4	43	0	40	3	68	0
K00125		map00630 map00680	8.57763e-07	5.55002e-06	0.0873694	0.810499	0	5.28977e-08	0	5.28977e-08	0	5.50378e-08	0	5.50378e-08	6.29345e-06	1.49526e-06	0	1.19621e-06	1.66665e-06	1.42838e-06	0	1.42838e-06	3.98764e-06	2.66699e-06	0	3.06704e-06	2.11048e-06	3.47195e-06	0	3.12476e-06	3.73475e-06	4.26883e-06	0	4.13948e-06	7.84563e-06	4.63379e-06	4.18538e-05	3.89507e-06	0	1	0	1	0	1	0	1	4	25	0
K00127		map00630 map00680	2.635e-06	8.71746e-07	0.125788	-0.480058	2.51705e-06	1.85142e-06	0	2.69778e-06	0	2.14647e-06	0	1.87129e-06	4.72009e-06	2.21299e-06	1.58461e-05	2.2728e-06	0	3.4778e-06	0	2.54625e-06	0	1.40017e-06	0	1.73354e-06	0	1.66654e-06	0	1.80541e-06	1.86738e-06	1.09955e-06	0	1.48762e-06	0	1.5446e-06	0	1.34313e-06	2	35	0	51	0	39	0	34	3	37	1
K00128		map00010 map00040 map00053 map00071 map00280 map00310 map00330 map00340 map00380 map00410 map00561 map00620 map00625 map00640 map00903	2.31601e-05	5.92529e-05	0.348336	0.407958	3.52387e-05	2.29576e-05	2.89717e-05	2.33279e-05	2.94547e-05	2.22903e-05	0	2.42166e-05	1.57336e-05	1.9259e-05	3.16922e-05	2.1771e-05	4.33328e-05	1.74511e-05	1.62949e-05	1.8569e-05	9.9691e-05	8.04763e-05	6.30703e-05	8.62104e-05	0.000103414	7.798e-05	2.17424e-05	8.54794e-05	5.41539e-05	3.25984e-05	4.00566e-05	3.84195e-05	6.47264e-05	3.57944e-05	2.79026e-05	3.63316e-05	28	434	2	441	22	405	0	440	10	322	2
K00129		map00010 map00340 map00350 map00360 map00410 map00980 map00982	1.16384e-06	9.55924e-07	0.723538	-0.0853885	0	2.64488e-07	0	4.76079e-07	0	2.75189e-07	0	3.85265e-07	3.14673e-06	8.97158e-07	0	1.37564e-06	9.99988e-06	8.07347e-07	0	9.93658e-07	0	6.00072e-07	0	1.13347e-06	4.22097e-06	5.55512e-07	0	1.18046e-06	0	1.03487e-06	0	1.03487e-06	3.92281e-06	8.73034e-07	0	7.38721e-07	0	5	0	9	0	5	0	7	2	15	0
K00130		map00260	3.64021e-06	2.19231e-06	0.850302	-0.220146	3.77558e-06	1.69273e-06	0	2.3275e-06	2.6777e-06	2.14647e-06	0	2.58678e-06	6.29345e-06	4.00731e-06	1.58461e-05	4.12693e-06	4.99994e-06	2.91887e-06	0	4.84408e-06	0	3.00036e-06	0	3.60043e-06	6.33145e-06	2.77756e-06	0	3.47195e-06	5.60213e-06	2.32845e-06	0	2.45781e-06	0	2.48479e-06	0	3.02204e-06	3	32	0	44	2	39	0	47	4	67	1
K00131		map00010	1.26102e-06	2.51964e-06	0.784657	0.300442	2.51705e-06	4.23182e-06	0	3.64994e-06	2.6777e-06	3.85265e-06	0	3.24723e-06	0	0	0	0	0	0	0	0	0	1.93357e-06	0	2.00024e-06	4.22097e-06	2.36093e-06	0	2.36093e-06	1.86738e-06	2.84589e-06	0	2.39313e-06	0	3.62645e-06	1.39513e-05	2.75341e-06	2	80	0	69	2	70	0	59	0	0	0
K00132		map00362 map00620 map00621 map00622 map00650	6.61221e-09	1.55094e-07	0.289841	1.31188	0	5.28977e-08	0	5.28977e-08	0	0	0	0	0	0	0	0	0	0	0	0	0	6.66747e-07	0	6.00072e-07	0	6.9439e-08	0	4.86073e-07	0	1.94038e-07	0	1.29359e-07	0	1.34313e-07	0	2.01469e-07	0	1	0	1	0	0	0	0	0	0	0
K00133		map00260 map00300	9.44082e-05	0.000118982	0.0971774	0.100469	0.000133404	8.20972e-05	8.6915e-05	8.67522e-05	9.90749e-05	8.47582e-05	6.05391e-05	8.53086e-05	0.000166777	8.15816e-05	6.33844e-05	9.06728e-05	0.000114999	8.40883e-05	9.77692e-05	9.24102e-05	0.000137574	0.000106346	0.000105117	0.000117347	0.000135071	0.000109853	0.000152197	0.000121588	0.000138186	9.63075e-05	0.00012017	0.00010698	0.000129453	0.000102682	0.00011161	0.000113226	106	1552	6	1640	74	1540	4	1550	106	1364	4
K00134		map00010 map05010	8.21014e-05	6.40035e-05	0.195155	-0.108145	0.000112009	7.46916e-05	0.000115887	7.68075e-05	0.000111124	7.40258e-05	4.54043e-05	7.59522e-05	0.000106989	6.38777e-05	3.16922e-05	6.78252e-05	0.000109999	6.75066e-05	0.000114064	6.57677e-05	7.57651e-05	6.38077e-05	6.30703e-05	6.46744e-05	0.000101303	6.03425e-05	6.52273e-05	6.49255e-05	7.65624e-05	5.64003e-05	2.67044e-05	5.32311e-05	8.63019e-05	5.39266e-05	5.58051e-05	5.60085e-05	89	1412	8	1452	83	1345	3	1380	68	1068	2
K00135		map00350 map00650	1.97889e-06	2.22976e-06	0.49822	0.0518123	1.25853e-06	1.79852e-06	0	2.01011e-06	1.33885e-06	1.43098e-06	0	1.87129e-06	7.86682e-06	2.63166e-06	0	3.58863e-06	3.33329e-06	2.04942e-06	0	2.48414e-06	0	1.33349e-06	0	1.46684e-06	2.11048e-06	1.38878e-06	0	1.5971e-06	5.60213e-06	1.94038e-06	0	2.45781e-06	0	1.74607e-06	1.39513e-05	2.08185e-06	1	34	0	38	1	26	0	34	5	44	0
K00137		map00330 map00410	1.52393e-08	2.48619e-08	0.708373	0.202093	0	0	0	0	0	0	0	0	0	5.98106e-08	0	5.98106e-08	0	6.21036e-08	0	6.21036e-08	0	0	0	0	0	6.9439e-08	0	0	0	6.46793e-08	0	1.29359e-07	0	6.71564e-08	0	6.71564e-08	0	0	0	0	0	0	0	0	0	1	0
K00138			8.29924e-07	1.36809e-06	0.316802	0.216871	0	1.05795e-06	0	1.16375e-06	0	1.43098e-06	0	9.9068e-07	0	8.37348e-07	0	1.79432e-06	3.33329e-06	1.30418e-06	0	1.36628e-06	0	1.33349e-06	0	1.80022e-06	2.11048e-06	1.11102e-06	0	1.5971e-06	3.73475e-06	2.06974e-06	0	1.94038e-06	1.96141e-06	1.94754e-06	0	2.28332e-06	0	20	0	22	0	26	0	18	0	14	0
K00140		map00280 map00410 map00562 map00640	1.02894e-07	2.22603e-07	0.242429	0.332889	0	5.28977e-08	0	1.58693e-07	0	5.50378e-08	0	1.65113e-07	0	3.58863e-07	0	3.58863e-07	0	1.86311e-07	0	3.10518e-07	0	2.66699e-07	0	2.66699e-07	0	5.55512e-07	0	7.63829e-07	0	6.46793e-07	0	3.23397e-07	0	2.68626e-07	0	4.70095e-07	0	1	0	3	0	1	0	3	0	6	0
K00142			1.01858e-08	0	0.5	-1.04867	0	0	0	5.28977e-08	0	5.50378e-08	0	5.50378e-08	0	0	0	0	0	0	0	0	0	0	0	0	0	0	0	0	0	0	0	0	0	0	0	0	0	0	0	1	0	1	0	1	0	0	0
K00145		map00330	0.000109408	0.00013422	0.235631	0.0887659	0.000139696	9.27297e-05	4.34575e-05	0.000100929	0.00015129	9.6096e-05	0.000105943	0.000100169	0.000127442	0.000112264	0.000126769	0.000112623	0.000131665	0.000113277	8.14744e-05	0.000114705	0.000185425	0.000116081	0.000105117	0.000125948	0.000158286	0.000116519	0.000130455	0.000124226	0.000153125	0.000118298	0.000133522	0.000125025	0.000186334	0.000129746	0.00011161	0.000127799	111	1753	3	1908	113	1746	7	1820	81	1877	8
K00146		map00360 map00643	2.24173e-08	4.04246e-09	0.443474	-0.666895	0	0	0	0	0	0	0	5.50378e-08	0	1.19621e-07	0	5.98106e-08	0	1.24207e-07	0	0	0	0	0	0	0	0	0	0	0	0	0	6.46793e-08	0	0	0	0	0	0	0	0	0	0	0	1	0	2	0
K00147		map00330	0.000170347	0.00019286	0.163014	0.0539071	0.000163608	0.000129229	0.000304202	0.000145416	0.000179406	0.000134347	0.000181617	0.000145575	0.00018723	0.000143127	0.000174307	0.000146775	0.000139998	0.000151036	0.000244423	0.000155259	0.000213339	0.000158686	0.000420468	0.00016782	0.000179391	0.000152002	0.000282652	0.000164154	0.000214748	0.00014818	0.000160226	0.000163833	0.000235369	0.000150162	0.00011161	0.000163123	130	2443	21	2749	134	2441	12	2645	119	2393	11
K00148		map00625 map00680	0	4.19728e-09	0.5	0.715776	0	0	0	0	0	0	0	0	0	0	0	0	0	0	0	0	0	0	0	0	0	0	0	0	0	0	0	0	0	6.71564e-08	0	0	0	0	0	0	0	0	0	0	0	0	0
K00150		map00010 map00710	7.04427e-09	1.0588e-06	0.0179348	2.11974	0	5.28977e-08	0	0	0	0	0	0	0	0	0	5.98106e-08	0	0	0	0	1.99382e-06	1.66687e-06	0	1.40017e-06	0	2.08317e-06	0	2.08317e-06	0	1.74634e-06	0	2.00506e-06	0	1.67891e-06	0	2.28332e-06	0	1	0	0	0	0	0	0	0	0	0
K00151		map00350	4.29726e-08	4.16717e-09	0.0263684	-0.92993	0	0	0	2.64488e-07	0	0	0	5.50378e-08	0	5.98106e-08	0	5.98106e-08	0	6.21036e-08	0	1.86311e-07	0	0	0	6.66747e-08	0	0	0	0	0	0	0	0	0	0	0	0	0	0	0	5	0	0	0	1	0	1	0
K00154			6.61221e-09	0	0.5	-0.881511	0	5.28977e-08	0	5.28977e-08	0	0	0	0	0	0	0	0	0	0	0	0	0	0	0	0	0	0	0	0	0	0	0	0	0	0	0	0	0	1	0	1	0	0	0	0	0	0	0
K00155		map00281 map00626 map00903	1.32909e-07	1.32993e-06	0.226419	0.997343	0	4.23182e-07	0	4.23182e-07	0	6.05416e-07	0	4.9534e-07	0	1.79432e-07	0	0	0	0	0	0	0	6.00072e-07	0	7.33421e-07	0	6.24951e-07	0	3.47195e-07	1.86738e-06	8.40831e-07	1.33522e-05	1.09955e-06	0	9.4019e-07	0	8.73034e-07	0	8	0	8	0	11	0	9	0	3	0
K00156		map00620	5.38847e-06	3.7901e-06	0.397135	-0.152781	5.03411e-06	6.18903e-06	1.44858e-05	6.24193e-06	6.69425e-06	5.99912e-06	1.51348e-05	6.27431e-06	3.14673e-06	3.64844e-06	0	3.9475e-06	3.33329e-06	2.98097e-06	0	3.10518e-06	3.98764e-06	3.00036e-06	0	2.73366e-06	2.11048e-06	3.88859e-06	2.17424e-05	3.54139e-06	7.4695e-06	2.45781e-06	0	2.84589e-06	1.96141e-06	2.28332e-06	0	2.6191e-06	4	117	1	118	5	109	1	114	2	61	0
K00158		map00620	8.36951e-07	2.12115e-08	0.201565	-1.57664	2.51705e-06	2.64488e-07	0	3.17386e-07	6.69425e-06	1.10076e-07	0	4.9534e-07	0	5.98106e-07	0	7.17727e-07	0	3.72622e-07	0	1.30418e-06	0	0	0	1.33349e-07	0	6.9439e-08	0	6.9439e-08	0	0	0	0	0	0	0	6.71564e-08	2	5	0	6	5	2	0	9	0	10	0
K00161		map00010 map00020 map00620 map00650	1.35816e-06	2.77674e-06	0.844812	0.310422	0	8.99261e-07	0	1.11085e-06	1.33885e-06	1.04572e-06	0	8.80605e-07	1.57336e-06	2.15318e-06	0	2.51204e-06	4.99994e-06	2.29783e-06	0	2.91887e-06	3.98764e-06	2.26694e-06	0	2.80034e-06	4.22097e-06	2.01373e-06	0	2.4998e-06	1.86738e-06	1.09955e-06	1.33522e-05	1.68166e-06	5.88422e-06	1.00735e-06	0	1.74607e-06	0	17	0	21	1	19	0	16	1	36	0
K00162		map00010 map00020 map00620 map00650	9.64452e-07	2.24908e-06	0.250592	0.367468	1.25853e-06	1.00506e-06	0	1.26954e-06	1.33885e-06	1.10076e-06	0	1.21083e-06	1.57336e-06	9.56969e-07	0	1.25602e-06	1.66665e-06	1.30418e-06	0	1.49049e-06	1.99382e-06	3.00036e-06	0	2.93369e-06	8.44194e-06	2.29149e-06	0	2.56924e-06	5.60213e-06	1.5523e-06	0	1.81102e-06	1.96141e-06	1.81322e-06	0	2.01469e-06	1	19	0	24	1	20	0	22	1	16	0
K00163		map00010 map00020 map00620 map00650	2.96671e-07	2.6871e-07	0.656319	-0.0428398	0	1.58693e-07	0	3.17386e-07	0	1.10076e-07	0	6.05416e-07	0	4.18674e-07	0	5.38295e-07	1.66665e-06	3.10518e-07	0	6.21036e-07	0	6.66747e-08	0	1.33349e-07	0	1.38878e-07	0	2.77756e-07	0	1.94038e-07	0	4.52755e-07	1.96141e-06	5.37251e-07	0	5.37251e-07	0	3	0	6	0	2	0	11	0	7	0
K00164		map00020 map00310 map00380	2.57591e-07	2.51624e-07	0.637389	-0.0101396	0	2.11591e-07	0	5.28977e-08	1.33885e-06	1.65113e-07	0	5.50378e-08	1.57336e-06	1.79432e-07	0	3.58863e-07	0	1.24207e-07	0	6.21036e-08	0	1.33349e-07	0	1.33349e-07	2.11048e-06	0	0	1.38878e-07	0	5.17434e-07	0	3.88076e-07	0	3.35782e-07	0	2.68626e-07	0	4	0	1	1	3	0	1	1	3	0
K00167		map00280	1.98366e-08	2.08839e-08	0.971676	0.0212971	0	1.58693e-07	0	1.58693e-07	0	0	0	0	0	0	0	0	0	0	0	0	0	6.66747e-08	0	1.33349e-07	0	0	0	6.9439e-08	0	0	0	6.46793e-08	0	0	0	0	0	3	0	3	0	0	0	0	0	0	0
K00169		map00010 map00020 map00620 map00633 map00640 map00650 map00680 map00720	6.46608e-06	7.24651e-06	0.493296	0.0494806	5.03411e-06	7.88176e-06	0	8.72812e-06	4.01655e-06	7.92544e-06	1.51348e-05	8.47582e-06	4.72009e-06	3.82788e-06	0	4.00731e-06	6.66659e-06	5.46512e-06	1.62949e-05	5.27881e-06	1.39567e-05	8.06764e-06	0	9.66783e-06	1.68839e-05	8.74932e-06	0	9.86034e-06	3.73475e-06	7.1794e-06	0	7.76152e-06	1.96141e-06	7.18574e-06	1.39513e-05	6.98427e-06	4	149	0	165	3	144	1	154	3	64	0
K00170		map00010 map00020 map00620 map00633 map00640 map00650 map00680 map00720	5.82795e-06	6.51536e-06	0.47165	0.0484147	6.29263e-06	5.50136e-06	0	5.39557e-06	6.69425e-06	4.62318e-06	1.51348e-05	4.18287e-06	3.14673e-06	2.39242e-06	1.58461e-05	2.15318e-06	0	2.85677e-06	1.62949e-05	2.73256e-06	1.19629e-05	5.46732e-06	2.10234e-05	5.2673e-06	1.05524e-05	5.3468e-06	0	5.3468e-06	9.33688e-06	4.59223e-06	0	4.85095e-06	1.17684e-05	3.82792e-06	0	4.90242e-06	5	104	0	102	5	84	1	76	2	40	1
K00171		map00010 map00020 map00620 map00633 map00640 map00650 map00680 map00720	1.00773e-06	7.92158e-07	0.673685	-0.104414	1.25853e-06	2.64488e-07	0	1.05795e-07	1.33885e-06	2.20151e-07	0	3.30227e-07	1.57336e-06	1.25602e-06	0	2.03356e-06	3.33329e-06	2.17363e-06	0	2.23573e-06	1.99382e-06	7.33421e-07	0	8.66771e-07	2.11048e-06	2.77756e-07	0	6.9439e-07	1.86738e-06	4.52755e-07	0	7.76152e-07	1.96141e-06	5.37251e-07	0	4.02939e-07	1	5	0	2	1	4	0	6	1	21	0
K00172		map00010 map00020 map00620 map00633 map00640 map00650 map00680 map00720	1.89403e-06	3.44723e-06	0.0959188	0.25998	1.25853e-06	2.69778e-06	0	2.2746e-06	4.01655e-06	3.13715e-06	0	2.97204e-06	1.57336e-06	3.16996e-06	0	2.63166e-06	1.66665e-06	2.35994e-06	0	2.54625e-06	3.98764e-06	3.00036e-06	0	3.80046e-06	2.11048e-06	3.95802e-06	0	3.26363e-06	3.73475e-06	3.88076e-06	0	4.65691e-06	1.96141e-06	3.35782e-06	1.39513e-05	3.49213e-06	1	51	0	43	3	57	0	54	1	53	0
K00174		map00020 map00720	1.81513e-05	3.05386e-05	0.0769015	0.225933	2.01364e-05	1.6557e-05	4.34575e-05	1.76149e-05	2.00827e-05	1.7502e-05	1.51348e-05	1.87129e-05	2.36005e-05	1.19621e-05	0	1.29191e-05	3.16663e-05	1.20481e-05	1.62949e-05	1.27312e-05	4.98455e-05	2.44029e-05	4.20468e-05	2.87368e-05	5.90935e-05	2.86783e-05	2.17424e-05	3.13864e-05	3.54801e-05	2.35433e-05	1.33522e-05	2.62598e-05	5.09966e-05	2.45793e-05	0	2.84743e-05	16	313	3	333	15	318	1	340	15	200	0
K00175		map00020 map00720	9.86021e-06	1.45225e-05	0.196655	0.16814	1.25853e-05	9.78607e-06	1.44858e-05	1.31186e-05	1.07108e-05	1.06223e-05	1.51348e-05	1.23285e-05	9.44018e-06	8.79215e-06	0	1.03472e-05	1.33332e-05	7.51454e-06	0	9.56395e-06	2.39258e-05	1.29349e-05	2.10234e-05	1.46684e-05	2.53258e-05	1.30545e-05	0	1.50683e-05	2.9878e-05	1.06074e-05	0	1.28065e-05	1.37299e-05	1.15509e-05	1.39513e-05	1.38342e-05	10	185	1	248	8	193	1	224	6	147	0
K00176		map00020 map00720	9.08406e-07	1.52122e-06	0.336963	0.223719	2.51705e-06	7.93465e-07	0	1.21665e-06	4.01655e-06	1.04572e-06	0	1.32091e-06	0	2.99053e-07	0	4.78484e-07	1.66665e-06	4.96829e-07	0	6.8314e-07	1.99382e-06	7.33421e-07	0	2.00024e-06	2.11048e-06	1.04159e-06	0	1.18046e-06	0	7.11472e-07	0	1.94038e-06	9.80704e-06	1.20882e-06	0	1.61175e-06	2	15	0	23	3	19	0	24	0	5	0
K00177		map00020 map00720	1.59903e-06	6.12979e-06	0.197844	0.583388	5.03411e-06	2.85648e-06	0	2.01011e-06	1.33885e-06	2.69685e-06	0	2.4767e-06	0	1.43545e-06	0	1.79432e-06	3.33329e-06	1.30418e-06	0	1.30418e-06	9.9691e-06	2.60031e-06	2.10234e-05	4.00048e-06	6.33145e-06	3.54139e-06	2.17424e-05	4.0969e-06	7.4695e-06	2.52249e-06	0	2.71653e-06	5.88422e-06	2.68626e-06	0	3.49213e-06	4	54	0	38	1	49	0	45	0	24	0
K00178			3.43986e-09	0	0.5	-0.64737	0	0	0	0	0	0	0	5.50378e-08	0	0	0	0	0	0	0	0	0	0	0	0	0	0	0	0	0	0	0	0	0	0	0	0	0	0	0	0	0	0	0	1	0	0	0
K00179			1.65083e-05	2.5811e-05	0.451197	0.194094	2.3912e-05	2.43329e-05	1.44858e-05	2.68191e-05	3.34712e-05	2.54825e-05	0	2.58127e-05	9.44018e-06	1.11248e-05	0	1.26798e-05	1.49998e-05	1.21102e-05	1.62949e-05	1.3166e-05	3.98764e-05	3.35374e-05	2.10234e-05	3.54043e-05	5.48726e-05	3.38862e-05	0	3.49278e-05	1.68064e-05	1.99212e-05	2.67044e-05	2.08267e-05	1.76527e-05	2.10871e-05	1.39513e-05	2.24974e-05	19	460	1	507	25	463	0	469	6	186	0
K00180			2.80654e-06	6.60225e-06	0.293936	0.371431	3.77558e-06	4.97238e-06	0	5.55426e-06	6.69425e-06	4.84333e-06	0	4.78829e-06	3.14673e-06	1.91394e-06	0	2.33261e-06	1.66665e-06	2.91887e-06	0	2.29783e-06	9.9691e-06	7.60091e-06	0	7.06752e-06	1.89944e-05	8.05493e-06	0	8.8882e-06	3.73475e-06	4.72159e-06	1.33522e-05	4.52755e-06	7.84563e-06	5.84261e-06	0	5.03673e-06	3	94	0	105	5	88	0	87	2	32	0
K00183			1.00933e-05	8.22774e-06	0.387268	-0.0887433	8.80969e-06	6.9296e-06	0	7.51147e-06	4.01655e-06	7.15491e-06	4.54043e-05	7.92544e-06	9.44018e-06	6.04087e-06	0	6.2203e-06	8.33324e-06	5.65143e-06	3.25897e-05	5.46512e-06	1.59506e-05	5.40065e-06	0	4.86725e-06	1.05524e-05	5.62456e-06	0	6.31895e-06	2.05411e-05	5.6271e-06	1.33522e-05	4.91563e-06	1.37299e-05	5.37251e-06	1.39513e-05	5.43967e-06	7	131	0	142	3	130	3	144	6	101	0
K00184			1.24038e-06	1.76142e-06	0.44448	0.152204	1.25853e-06	6.8767e-07	0	1.11085e-06	0	8.80605e-07	0	1.65113e-06	3.14673e-06	1.85413e-06	0	2.63166e-06	3.33329e-06	1.801e-06	0	1.49049e-06	3.98764e-06	1.46684e-06	0	1.66687e-06	4.22097e-06	1.73598e-06	0	2.70812e-06	3.73475e-06	2.52249e-06	0	2.78121e-06	0	1.74607e-06	0	1.61175e-06	1	13	0	21	0	16	0	30	2	31	0
K00185			2.26416e-07	2.36632e-06	0.0431565	1.01744	1.25853e-06	1.58693e-07	0	1.05795e-07	0	5.50378e-08	0	1.10076e-07	1.57336e-06	1.79432e-07	0	1.19621e-07	0	0	0	6.21036e-08	0	1.60019e-06	2.10234e-05	1.73354e-06	2.11048e-06	1.11102e-06	0	1.38878e-06	3.73475e-06	9.0551e-07	0	1.16423e-06	0	1.5446e-06	0	1.5446e-06	1	3	0	2	0	1	0	2	1	3	0
K00186		map00280	1.1217e-07	2.14707e-06	0.0068542	1.27832	0	2.64488e-07	0	3.70284e-07	0	1.65113e-07	0	3.85265e-07	0	1.79432e-07	0	1.19621e-07	0	1.24207e-07	0	1.86311e-07	0	3.73378e-06	0	3.46708e-06	4.22097e-06	2.847e-06	0	2.29149e-06	3.73475e-06	3.428e-06	0	3.36332e-06	1.96141e-06	2.75341e-06	0	2.55194e-06	0	5	0	7	0	3	0	7	0	3	0
K00187		map00280	1.00521e-08	1.67236e-06	0.0509783	2.18015	0	5.28977e-08	0	5.28977e-08	0	0	0	5.50378e-08	0	0	0	0	0	0	0	0	0	2.93369e-06	0	2.80034e-06	2.11048e-06	2.01373e-06	0	1.73598e-06	0	2.52249e-06	0	2.06974e-06	3.92281e-06	3.55929e-06	0	3.0892e-06	0	1	0	1	0	0	0	1	0	0	0
K00188		map00280	1.36257e-08	2.51292e-08	0.54459	0.25201	0	0	0	5.28977e-08	0	1.10076e-07	0	5.50378e-08	0	0	0	0	0	0	0	0	0	6.66747e-08	0	0	0	0	0	1.38878e-07	0	6.46793e-08	0	6.46793e-08	0	0	0	6.71564e-08	0	0	0	1	0	2	0	1	0	0	0
K00189		map00280	1.6798e-08	1.66819e-06	0.050662	1.97213	0	5.28977e-08	0	1.05795e-07	0	1.10076e-07	0	0	0	0	0	0	0	0	0	0	0	2.86701e-06	0	2.80034e-06	2.11048e-06	2.01373e-06	0	1.73598e-06	0	2.52249e-06	0	2.06974e-06	3.92281e-06	3.55929e-06	0	3.0892e-06	0	1	0	2	0	2	0	0	0	0	0
K00191			5.34796e-05	4.35655e-05	0.864322	-0.0890436	7.55116e-06	1.57635e-05	0	1.65041e-05	1.87439e-05	1.69516e-05	0	1.8988e-05	0.000105415	9.36633e-05	7.92305e-05	9.82089e-05	0.000126665	0.00010185	4.88846e-05	0.000107253	4.3864e-05	4.53388e-05	0	4.81391e-05	5.27621e-05	4.04135e-05	2.17424e-05	4.32605e-05	7.09603e-05	5.47187e-05	2.67044e-05	5.53655e-05	5.68808e-05	5.24492e-05	2.79026e-05	5.65457e-05	6	298	0	312	14	308	0	345	67	1566	5
K00194		map00680 map00720	1.46265e-05	1.12504e-05	0.856713	-0.113964	2.51705e-06	4.655e-06	0	4.07312e-06	4.01655e-06	3.46738e-06	0	4.01776e-06	2.36005e-05	2.16514e-05	3.16922e-05	2.12926e-05	1.99998e-05	2.19226e-05	4.88846e-05	2.22331e-05	1.39567e-05	9.7345e-06	2.10234e-05	7.73426e-06	1.47734e-05	9.72146e-06	0	9.51315e-06	2.05411e-05	1.17716e-05	0	1.33886e-05	2.35369e-05	1.12823e-05	0	1.30283e-05	2	88	0	77	3	63	0	73	15	362	2
K00196		map00633 map00680 map00720	1.05074e-06	2.49163e-07	0.54111	-0.623683	0	0	0	5.28977e-08	0	5.50378e-08	0	2.75189e-07	3.14673e-06	2.57185e-06	0	1.97375e-06	3.33329e-06	2.85677e-06	0	2.54625e-06	0	1.33349e-07	0	2.66699e-07	2.11048e-06	2.77756e-07	0	2.08317e-07	0	6.46793e-08	0	3.88076e-07	0	4.02939e-07	0	1.34313e-07	0	0	0	1	0	1	0	5	2	43	0
K00197		map00680 map00720	1.92244e-05	1.9898e-05	0.884639	0.0149554	3.77558e-06	7.93465e-06	0	7.03539e-06	6.69425e-06	8.14559e-06	0	7.65025e-06	5.03476e-05	4.21664e-05	0	3.84582e-05	3.49996e-05	4.21683e-05	1.62949e-05	4.19199e-05	1.59506e-05	1.86022e-05	0	1.84022e-05	1.05524e-05	1.70126e-05	0	1.61099e-05	2.80106e-05	2.56777e-05	4.00566e-05	2.50309e-05	2.54983e-05	2.63925e-05	2.79026e-05	2.3169e-05	3	150	0	133	5	148	0	139	32	705	0
K00198		map00633 map00680 map00720	3.39913e-05	3.10072e-05	0.787602	-0.0399038	1.00682e-05	9.78607e-06	0	1.0844e-05	1.07108e-05	8.75101e-06	1.51348e-05	9.13627e-06	8.18149e-05	5.47865e-05	3.16922e-05	5.46668e-05	5.33327e-05	5.58311e-05	8.14744e-05	5.58311e-05	3.98764e-05	2.30028e-05	4.20468e-05	2.22693e-05	3.37677e-05	2.18039e-05	4.34849e-05	2.27066e-05	2.61433e-05	2.67126e-05	2.67044e-05	2.72947e-05	4.70738e-05	2.52508e-05	4.18538e-05	2.61239e-05	8	185	0	205	8	159	1	166	52	916	2
K00200		map00680	1.12145e-08	2.22201e-06	0.132925	2.26007	0	0	0	0	0	0	0	0	0	5.98106e-08	0	1.19621e-07	0	0	0	0	1.99382e-06	3.20038e-06	0	2.86701e-06	0	3.61083e-06	0	2.77756e-06	0	4.91563e-06	0	5.56242e-06	1.96141e-06	4.36517e-06	0	4.29801e-06	0	0	0	0	0	0	0	0	0	1	0
K00201		map00680	3.30611e-09	3.59694e-06	0.129193	2.92197	0	0	0	5.28977e-08	0	0	0	0	0	0	0	0	0	0	0	0	1.99382e-06	1.66687e-06	0	1.86689e-06	4.22097e-06	2.77756e-06	2.17424e-05	2.43037e-06	7.4695e-06	3.29864e-06	0	3.23397e-06	0	3.76076e-06	0	3.0892e-06	0	0	0	1	0	0	0	0	0	0	0
K00202		map00680	0	2.6958e-06	0.144037	3.43085	0	0	0	0	0	0	0	0	0	0	0	0	0	0	0	0	1.99382e-06	1.06679e-06	0	6.66747e-07	0	1.73598e-06	0	1.18046e-06	1.86738e-06	1.74634e-06	1.33522e-05	1.81102e-06	0	2.08185e-06	1.39513e-05	1.67891e-06	0	0	0	0	0	0	0	0	0	0	0
K00203		map00680	3.30611e-09	7.48991e-07	0.209918	2.24097	0	5.28977e-08	0	0	0	0	0	0	0	0	0	0	0	0	0	0	0	6.66747e-07	0	6.00072e-07	0	7.63829e-07	0	6.9439e-07	1.86738e-06	1.03487e-06	0	9.7019e-07	1.96141e-06	1.88038e-06	0	1.5446e-06	0	1	0	0	0	0	0	0	0	0	0
K00204		map00680	3.30611e-09	1.31947e-06	0.0839486	2.48664	0	5.28977e-08	0	0	0	0	0	0	0	0	0	0	0	0	0	0	0	5.33397e-07	0	7.33421e-07	0	4.16634e-07	0	6.24951e-07	0	1.09955e-06	0	5.82114e-07	1.96141e-06	5.37251e-07	1.39513e-05	6.71564e-07	0	1	0	0	0	0	0	0	0	0	0
K00205		map00680	3.30723e-07	9.05768e-06	0.0943122	1.43629	0	1.05795e-07	0	3.70284e-07	1.33885e-06	2.20151e-07	0	2.20151e-07	1.57336e-06	2.99053e-07	0	4.18674e-07	0	4.34725e-07	0	3.10518e-07	7.97528e-06	9.13443e-06	0	8.06764e-06	1.05524e-05	9.02707e-06	2.17424e-05	7.77717e-06	1.12043e-05	1.23537e-05	0	1.09955e-05	1.37299e-05	1.1148e-05	0	1.12151e-05	0	2	0	7	1	4	0	4	1	5	0
K00207		map00240 map00410 map00770 map00983	3.23035e-06	2.78665e-06	0.540418	-0.0641466	5.03411e-06	7.93465e-06	0	8.56943e-06	5.3554e-06	7.59522e-06	0	8.25567e-06	1.57336e-06	1.55507e-06	0	2.2728e-06	0	1.36628e-06	0	2.17363e-06	0	1.86689e-06	2.10234e-05	2.00024e-06	2.11048e-06	1.94429e-06	0	2.70812e-06	1.86738e-06	1.74634e-06	0	2.52249e-06	1.96141e-06	2.68626e-06	0	2.14901e-06	4	150	0	162	4	138	0	150	1	26	0
K00208		map00061 map00780	6.44552e-06	2.61038e-05	0.0159571	0.607396	1.00682e-05	5.66005e-06	1.44858e-05	5.76585e-06	5.3554e-06	5.06348e-06	1.51348e-05	5.44874e-06	3.14673e-06	4.66522e-06	0	5.86143e-06	1.16665e-05	5.1546e-06	0	5.65143e-06	3.19011e-05	2.44029e-05	2.10234e-05	2.40029e-05	2.32153e-05	2.31926e-05	6.52273e-05	2.42342e-05	3.17454e-05	2.02446e-05	1.33522e-05	2.61951e-05	1.56913e-05	2.39748e-05	2.79026e-05	2.13557e-05	8	107	1	109	4	92	1	99	2	78	0
K00210		map00400 map00401	2.46879e-05	2.44054e-05	0.90522	-0.00499754	5.03411e-05	2.19525e-05	4.34575e-05	2.52322e-05	4.28432e-05	2.17399e-05	4.54043e-05	2.49321e-05	1.88804e-05	8.25386e-06	1.58461e-05	8.73234e-06	1.66665e-05	8.81871e-06	3.25897e-05	9.31554e-06	3.58887e-05	1.7002e-05	6.30703e-05	2.03358e-05	2.95468e-05	1.73598e-05	4.34849e-05	1.61793e-05	3.92149e-05	1.65579e-05	1.33522e-05	1.76574e-05	2.74597e-05	1.57146e-05	0	1.76621e-05	40	415	3	477	32	395	3	453	12	138	1
K00212		map00980	5.31973e-05	3.71529e-05	0.522131	-0.155894	7.92872e-05	5.81875e-05	7.24291e-05	6.28425e-05	6.82813e-05	5.56983e-05	7.56739e-05	6.25229e-05	5.66411e-05	3.58863e-05	3.16922e-05	3.99534e-05	5.99993e-05	3.68895e-05	1.62949e-05	3.88769e-05	3.78826e-05	4.60055e-05	4.20468e-05	5.04727e-05	3.79887e-05	4.77046e-05	4.34849e-05	5.16626e-05	3.54801e-05	2.33492e-05	2.67044e-05	2.5419e-05	5.09966e-05	2.26317e-05	2.79026e-05	2.47136e-05	63	1100	5	1188	51	1012	5	1136	36	600	2
K00214		map00860	1.24421e-07	1.23768e-08	0.606161	-0.97202	0	0	0	2.11591e-07	1.33885e-06	1.65113e-07	0	2.75189e-07	0	0	0	0	0	0	0	0	0	6.66747e-08	0	6.66747e-08	0	0	0	0	0	0	0	6.46793e-08	0	0	0	0	0	0	0	4	1	3	0	5	0	0	0
K00215		map00300	8.10432e-05	9.0707e-05	0.0659023	0.0489233	9.3131e-05	6.91373e-05	7.24291e-05	7.35807e-05	7.36367e-05	7.20445e-05	0.000151348	7.59522e-05	8.49616e-05	5.94517e-05	0.000126769	6.53729e-05	8.16657e-05	6.39046e-05	6.51795e-05	6.81276e-05	8.7728e-05	8.68771e-05	0.000126141	9.59449e-05	0.000135071	9.07568e-05	8.69698e-05	9.88117e-05	9.15014e-05	8.39537e-05	8.01132e-05	8.89987e-05	0.000100032	8.30725e-05	2.79026e-05	8.74377e-05	74	1307	5	1391	55	1309	10	1380	54	994	8
K00216		map01053	1.51737e-07	1.17154e-07	0.575604	-0.111496	0	1.05795e-07	0	5.28977e-08	1.33885e-06	1.65113e-07	0	2.75189e-07	0	5.98106e-08	0	1.19621e-07	0	1.24207e-07	0	1.86311e-07	0	4.00048e-07	0	6.00072e-07	0	2.08317e-07	0	2.08317e-07	0	2.58717e-07	0	6.46793e-08	0	6.71564e-08	0	6.71564e-08	0	2	0	1	1	3	0	5	0	1	0
K00219			9.44461e-05	9.37045e-05	0.946562	-0.00342378	0.000118301	8.33668e-05	0.000217287	8.7916e-05	0.000120496	8.43179e-05	3.02696e-05	8.96015e-05	9.91219e-05	6.90214e-05	7.92305e-05	7.02774e-05	0.000133332	7.34686e-05	8.14744e-05	7.36549e-05	0.000113648	9.80118e-05	4.20468e-05	0.000102879	0.000151955	9.86729e-05	0.000260909	0.000106242	9.15014e-05	5.12907e-05	0.000106818	5.33604e-05	8.82633e-05	5.17105e-05	2.79026e-05	5.40609e-05	94	1576	15	1662	90	1532	2	1628	63	1154	5
K00220		map00400 map00401	8.69842e-08	8.53722e-09	0.846573	-0.964983	0	0	0	5.28977e-08	1.33885e-06	0	0	0	0	0	0	0	0	0	0	0	0	0	0	0	0	0	0	6.9439e-08	0	0	0	0	0	0	0	6.71564e-08	0	0	0	1	1	0	0	0	0	0	0
K00224		map00351 map00361 map00624 map00640	2.98687e-06	3.42273e-06	0.375207	0.059138	3.77558e-06	4.6021e-06	0	4.91949e-06	2.6777e-06	3.74257e-06	0	3.30227e-06	7.86682e-06	2.75129e-06	0	3.16996e-06	1.66665e-06	4.65777e-06	0	4.65777e-06	5.98146e-06	4.40053e-06	0	4.60055e-06	2.11048e-06	3.61083e-06	0	4.30522e-06	1.12043e-05	4.59223e-06	0	4.13948e-06	1.96141e-06	3.96223e-06	0	3.89507e-06	3	87	0	93	2	68	0	60	5	46	0
K00226		map00240	0.0001196	0.000116271	0.790419	-0.0122566	0.000188779	0.000113836	0.000115887	0.000130393	0.000153968	0.000118606	0.000211887	0.000132146	0.000129016	8.95364e-05	7.92305e-05	9.51586e-05	0.000116665	9.34659e-05	4.88846e-05	9.61364e-05	0.00015153	0.000107546	0.000147164	0.000116414	0.000141402	0.000110686	6.52273e-05	0.000118185	0.000126982	0.000112283	8.01132e-05	0.000119851	0.000121607	0.000110069	0.00011161	0.000119673	150	2152	8	2465	115	2155	14	2401	82	1497	5
K00228		map00860	3.56288e-06	1.07147e-06	0.704385	-0.521537	1.25853e-06	5.28977e-07	0	1.21665e-06	1.33885e-06	7.15491e-07	0	1.32091e-06	9.44018e-06	4.42598e-06	0	4.5456e-06	6.66659e-06	4.40936e-06	1.62949e-05	4.84408e-06	0	1.33349e-06	0	1.46684e-06	0	1.73598e-06	0	1.80541e-06	0	1.68166e-06	0	2.45781e-06	1.96141e-06	2.55194e-06	0	2.14901e-06	1	10	0	23	1	13	0	24	6	74	0
K00230		map00860	8.32952e-07	2.19125e-06	0.229736	0.419749	1.25853e-06	1.05795e-06	0	8.46363e-07	1.33885e-06	1.37594e-06	0	7.15491e-07	0	1.37564e-06	0	8.97158e-07	1.66665e-06	1.55259e-06	0	1.24207e-06	1.99382e-06	1.93357e-06	0	1.33349e-06	0	1.31934e-06	0	1.31934e-06	1.86738e-06	1.42294e-06	0	1.61698e-06	5.88422e-06	1.34313e-06	1.39513e-05	1.0745e-06	1	20	0	16	1	25	0	13	0	23	0
K00231		map00860	3.30611e-09	6.65351e-08	0.0386158	1.19544	0	0	0	5.28977e-08	0	0	0	0	0	0	0	0	0	0	0	0	0	1.33349e-07	0	1.33349e-07	0	1.38878e-07	0	6.9439e-08	0	1.94038e-07	0	1.94038e-07	0	1.34313e-07	0	6.71564e-08	0	0	0	1	0	0	0	0	0	0	0
K00234		map00020 map00190 map05010 map05012	3.43986e-09	0	0.5	-0.64737	0	0	0	0	0	0	0	5.50378e-08	0	0	0	0	0	0	0	0	0	0	0	0	0	0	0	0	0	0	0	0	0	0	0	0	0	0	0	0	0	0	0	1	0	0	0
K00238			1.62188e-07	4.68223e-07	0.490598	0.458692	0	2.11591e-07	0	2.64488e-07	1.33885e-06	2.75189e-07	0	3.85265e-07	0	0	0	1.19621e-07	0	0	0	0	1.99382e-06	4.66723e-07	0	6.66747e-07	2.11048e-06	8.33268e-07	0	7.63829e-07	0	1.94038e-07	0	1.94038e-07	0	1.34313e-07	0	1.34313e-07	0	4	0	5	1	5	0	7	0	0	0
K00239		map00020 map00190 map00623 map00650 map00720	8.25356e-05	0.000100238	0.0432299	0.084392	8.68383e-05	7.04597e-05	7.24291e-05	7.1888e-05	8.56864e-05	6.78616e-05	9.08087e-05	7.20995e-05	0.000133736	6.92008e-05	6.33844e-05	7.65575e-05	0.000124999	7.1916e-05	8.14744e-05	8.12315e-05	0.000153524	9.68783e-05	0.000126141	0.000106146	0.000120298	9.47148e-05	6.52273e-05	0.000103603	0.000145655	9.19093e-05	5.34088e-05	9.59194e-05	0.000109839	8.89823e-05	5.58051e-05	9.57651e-05	69	1332	5	1359	64	1233	6	1310	85	1157	4
K00240		map00020 map00190 map00623 map00650 map00720	2.57684e-05	2.72744e-05	0.974678	0.0246663	4.5307e-05	2.3275e-05	2.89717e-05	2.53909e-05	3.48101e-05	2.26205e-05	0.000121078	2.44368e-05	2.20271e-05	9.39026e-06	1.58461e-05	7.17727e-06	1.33332e-05	9.19133e-06	0	9.43975e-06	2.79135e-05	1.50018e-05	8.40937e-05	1.9269e-05	3.79887e-05	1.35406e-05	2.17424e-05	1.79153e-05	2.42759e-05	1.62992e-05	2.67044e-05	1.53937e-05	2.94211e-05	1.53117e-05	5.58051e-05	1.57146e-05	36	440	2	480	26	411	8	444	14	157	1
K00241		map00020 map00190 map00623 map00650 map00720	4.85119e-06	3.41895e-06	0.406843	-0.151918	3.77558e-06	5.23687e-06	1.44858e-05	5.66005e-06	8.0331e-06	5.33867e-06	0	4.9534e-06	1.57336e-06	2.57185e-06	0	3.05034e-06	0	3.60201e-06	1.62949e-05	3.04308e-06	1.99382e-06	3.00036e-06	2.10234e-05	3.66711e-06	6.33145e-06	2.77756e-06	0	2.77756e-06	1.86738e-06	2.06974e-06	0	2.26378e-06	1.96141e-06	2.35048e-06	0	2.6191e-06	3	99	1	107	6	97	0	90	1	43	0
K00242		map00020 map00190 map00623 map00650 map00720	7.76295e-09	8.20962e-09	0.936008	0.0215916	0	0	0	0	0	0	0	0	0	0	0	0	0	6.21036e-08	0	6.21036e-08	0	0	0	6.66747e-08	0	0	0	0	0	0	0	6.46793e-08	0	0	0	0	0	0	0	0	0	0	0	0	0	0	0
K00243			2.58754e-05	6.10571e-05	0.0532297	0.372839	2.1395e-05	1.89903e-05	0	2.08417e-05	3.07935e-05	1.82175e-05	0	2.29508e-05	4.24808e-05	3.25968e-05	4.75383e-05	3.30752e-05	4.66661e-05	3.31012e-05	1.62949e-05	2.90645e-05	7.77589e-05	6.20741e-05	4.20468e-05	6.74081e-05	8.65298e-05	6.45089e-05	2.17424e-05	7.53413e-05	8.9634e-05	5.84054e-05	4.00566e-05	6.05398e-05	7.84563e-05	6.12467e-05	2.79026e-05	6.32614e-05	17	359	0	394	23	331	0	417	27	545	3
K00244		map00020 map00190 map00623 map00650 map00720 map02020	0.000107057	0.000141698	0.583285	0.121751	0.000108233	8.19914e-05	0.000115887	9.23065e-05	0.000101753	7.99149e-05	9.08087e-05	8.97667e-05	0.000155763	0.00010431	6.33844e-05	0.000110231	0.000181665	0.000106259	0.000114064	0.000116568	0.00010966	8.72772e-05	0.000105117	9.4478e-05	0.000118187	8.75626e-05	0.000130455	9.56175e-05	0.000212881	0.000143071	0.00024034	0.000147986	0.000213793	0.000146535	0.000181367	0.000152848	86	1550	8	1745	76	1452	6	1631	99	1744	4
K00245		map00020 map00190 map00623 map00650 map00720 map02020	5.90934e-06	3.93092e-06	0.863204	-0.177007	2.51705e-06	1.74562e-06	0	2.48619e-06	2.6777e-06	1.43098e-06	0	1.48602e-06	7.86682e-06	7.05765e-06	1.58461e-05	8.13423e-06	1.16665e-05	7.76295e-06	1.62949e-05	7.57664e-06	7.97528e-06	3.80046e-06	0	4.26718e-06	2.11048e-06	6.38839e-06	0	5.62456e-06	7.4695e-06	5.23902e-06	0	5.43306e-06	1.96141e-06	6.11124e-06	0	6.51417e-06	2	33	0	47	2	26	0	27	5	118	1
K00246		map00020 map00190 map00623 map00650 map00720 map02020	1.21849e-06	1.08339e-06	0.187503	-0.0509933	3.77558e-06	1.42824e-06	0	1.32244e-06	1.33885e-06	1.26587e-06	0	1.54106e-06	1.57336e-06	1.91394e-06	0	1.73451e-06	0	1.55259e-06	0	2.04942e-06	3.98764e-06	6.66747e-07	0	9.33446e-07	0	9.72146e-07	0	1.2499e-06	3.73475e-06	7.76152e-07	0	9.7019e-07	1.96141e-06	8.05877e-07	0	1.27597e-06	3	27	0	25	1	23	0	28	1	32	0
K00247		map00020 map00190 map00623 map00650 map00720 map02020	8.36781e-08	0	0.5	-1.92777	0	0	0	0	1.33885e-06	0	0	0	0	0	0	0	0	0	0	0	0	0	0	0	0	0	0	0	0	0	0	0	0	0	0	0	0	0	0	0	1	0	0	0	0	0	0
K00248		map00071 map00280 map00650	6.11456e-05	0.000100569	0.214584	0.216095	9.43895e-05	5.55426e-05	0.000101401	6.16258e-05	8.0331e-05	5.52029e-05	0.000151348	6.19726e-05	5.1921e-05	2.97857e-05	4.75383e-05	3.70227e-05	6.16659e-05	3.4778e-05	1.62949e-05	3.75106e-05	0.000161499	9.46114e-05	0.000126141	0.000106279	0.000166728	9.99922e-05	0.000108712	0.000103325	0.00010644	6.20921e-05	0.000106818	7.25702e-05	0.000113762	6.40672e-05	4.18538e-05	7.42079e-05	75	1050	7	1165	60	1003	10	1126	33	498	3
K00249		map00071 map00280 map00410 map00640 map03320	6.74597e-09	5.40637e-08	0.333789	0.851789	0	0	0	5.28977e-08	0	5.50378e-08	0	0	0	0	0	0	0	0	0	0	0	0	0	0	0	6.9439e-08	0	1.38878e-07	0	1.94038e-07	0	1.94038e-07	0	2.68626e-07	0	0	0	0	0	1	0	1	0	0	0	0	0
K00250			2.01301e-06	3.0226e-06	0.143548	0.176462	2.51705e-06	1.58693e-06	1.44858e-05	1.26954e-06	1.33885e-06	9.35643e-07	0	1.43098e-06	3.14673e-06	9.56969e-07	0	1.19621e-06	1.66665e-06	8.07347e-07	0	8.6945e-07	5.98146e-06	1.66687e-06	0	1.46684e-06	4.22097e-06	1.87485e-06	2.17424e-05	1.87485e-06	0	1.8757e-06	0	2.06974e-06	1.96141e-06	1.61175e-06	0	2.01469e-06	2	30	1	24	1	17	0	26	2	16	0
K00253		map00280	4.03421e-08	4.97237e-08	0.874188	0.0888191	0	1.58693e-07	0	2.11591e-07	0	1.10076e-07	0	1.65113e-07	0	0	0	0	0	0	0	0	0	0	0	0	0	6.9439e-08	0	6.9439e-08	0	1.29359e-07	0	2.58717e-07	0	6.71564e-08	0	2.01469e-07	0	3	0	4	0	2	0	3	0	0	0
K00257		map00281	2.93501e-05	3.04119e-05	0.828475	0.0154338	4.5307e-05	2.79829e-05	4.34575e-05	2.77713e-05	5.48928e-05	2.65833e-05	3.02696e-05	2.84545e-05	2.98939e-05	1.90796e-05	1.58461e-05	1.97375e-05	3.99995e-05	2.09289e-05	1.62949e-05	2.31025e-05	4.58578e-05	2.34028e-05	0	2.63365e-05	6.5425e-05	2.6248e-05	2.17424e-05	2.89561e-05	5.22865e-05	1.714e-05	5.34088e-05	1.76574e-05	5.09966e-05	2.08185e-05	1.39513e-05	2.23631e-05	36	529	3	525	41	483	2	517	19	319	1
K00259		map00430	7.47895e-06	2.10713e-05	0.261512	0.449812	1.13267e-05	7.03539e-06	0	7.56437e-06	1.47273e-05	8.03552e-06	1.51348e-05	7.92544e-06	6.29345e-06	4.5456e-06	0	4.18674e-06	8.33324e-06	4.09884e-06	1.62949e-05	4.16094e-06	4.58578e-05	1.57352e-05	6.30703e-05	1.86022e-05	3.79887e-05	1.61099e-05	0	1.8818e-05	2.24085e-05	7.89087e-06	0	1.07368e-05	1.76527e-05	9.33474e-06	4.18538e-05	1.10808e-05	9	133	0	143	11	146	1	144	4	76	0
K00260		map00330 map00430 map00910	2.72079e-06	7.14937e-06	0.322592	0.419474	0	1.11085e-06	0	8.46363e-07	0	1.54106e-06	0	1.76121e-06	1.57336e-06	3.46901e-06	0	4.5456e-06	4.99994e-06	3.4157e-06	1.62949e-05	3.97463e-06	7.97528e-06	3.66711e-06	0	3.80046e-06	6.33145e-06	3.95802e-06	2.17424e-05	4.23578e-06	1.86738e-06	4.85095e-06	0	6.01517e-06	1.17684e-05	4.49948e-06	2.79026e-05	5.77545e-06	0	21	0	16	0	28	0	32	1	58	0
K00261		map00330 map00471 map00910	3.02842e-06	4.80833e-06	0.505784	0.200725	1.25853e-06	6.8767e-07	0	1.00506e-06	1.33885e-06	7.70529e-07	0	1.76121e-06	3.14673e-06	1.97375e-06	0	4.00731e-06	9.99988e-06	2.79466e-06	1.62949e-05	3.4157e-06	5.98146e-06	2.40029e-06	0	2.26694e-06	4.22097e-06	2.43037e-06	0	3.1942e-06	7.4695e-06	3.62204e-06	1.33522e-05	3.7514e-06	7.84563e-06	2.75341e-06	1.39513e-05	3.6936e-06	1	13	0	19	1	14	0	32	2	33	0
K00262		map00330 map00910	0.000139495	0.000145545	0.897715	0.0184388	0.000142213	0.000119866	0.000188316	0.000131239	0.000135224	0.000119322	0.000121078	0.00013897	0.000198244	0.000125483	0.000110923	0.000135531	0.000179998	0.000128741	0.000114064	0.000142714	0.000215332	0.000131949	0.000210234	0.000142951	0.000213159	0.000132142	0.000195682	0.00013992	0.000158727	0.000113836	5.34088e-05	0.000122567	0.000156913	0.000117792	9.7659e-05	0.000126456	113	2266	13	2481	101	2168	8	2525	126	2098	7
K00263		map00280 map00290	3.43986e-09	0	0.5	-0.64737	0	0	0	0	0	0	0	5.50378e-08	0	0	0	0	0	0	0	0	0	0	0	0	0	0	0	0	0	0	0	0	0	0	0	0	0	0	0	0	0	0	0	1	0	0	0
K00264		map00910	1.56338e-05	3.29209e-05	0.130165	0.323392	1.63608e-05	1.57635e-05	1.44858e-05	1.83026e-05	1.20496e-05	1.79974e-05	3.02696e-05	1.77222e-05	1.10135e-05	9.03139e-06	3.16922e-05	8.91177e-06	9.99988e-06	9.50185e-06	1.62949e-05	1.07439e-05	3.98764e-05	3.18705e-05	2.10234e-05	3.28706e-05	4.22097e-05	3.11781e-05	4.34849e-05	3.26363e-05	3.54801e-05	2.98172e-05	2.67044e-05	3.14341e-05	3.53053e-05	3.33767e-05	2.79026e-05	3.15635e-05	13	298	1	346	9	327	2	322	7	151	2
K00265		map00910	0.000403575	0.000630436	0.082608	0.193716	0.000425382	0.000313895	0.00052149	0.000337276	0.000369522	0.000323842	0.000363235	0.000343656	0.00052393	0.000383625	0.00036446	0.000397022	0.000518327	0.000386781	0.000488846	0.00039591	0.000813478	0.000568935	0.00073582	0.000591938	0.000761885	0.000572247	0.000369621	0.000599675	0.000784298	0.00058179	0.00066761	0.000602294	0.000770833	0.000584462	0.000488295	0.000593797	338	5934	36	6376	276	5884	24	6244	333	6414	23
K00266		map00910	0.000516926	0.000624551	0.14323	0.0821393	0.000561303	0.00041128	0.000738777	0.000437517	0.0005583	0.000419443	0.000529717	0.000442119	0.000623052	0.000423937	0.000538767	0.000463651	0.00060666	0.000433421	0.000619205	0.000463665	0.000839398	0.000592671	0.00073582	0.000623808	0.000806205	0.000616688	0.000760985	0.0006462	0.000653581	0.000544341	0.000427271	0.000562128	0.000672763	0.000533759	0.00043249	0.000544706	446	7775	51	8271	417	7621	35	8033	396	7088	34
K00273		map00260 map00311 map00330 map00472	8.28636e-05	5.07277e-05	0.497977	-0.213115	9.81651e-05	7.7548e-05	0.000115887	7.9611e-05	0.000103091	7.58971e-05	0.000166483	7.95847e-05	7.08014e-05	4.38411e-05	0.000158461	4.63532e-05	5.6666e-05	4.30378e-05	6.51795e-05	4.52114e-05	9.57033e-05	5.44732e-05	6.30703e-05	5.92071e-05	6.5425e-05	5.1871e-05	6.52273e-05	5.64539e-05	4.66844e-05	3.21456e-05	2.67044e-05	3.63498e-05	5.09966e-05	3.16978e-05	4.18538e-05	3.37797e-05	78	1466	8	1505	77	1379	11	1446	45	733	10
K00274		map00260 map00330 map00340 map00350 map00360 map00380 map00950 map00982 map05030 map05034	7.32134e-09	8.36444e-09	0.198786	0.0512889	0	0	0	0	0	5.50378e-08	0	0	0	0	0	0	0	0	0	6.21036e-08	0	6.66747e-08	0	0	0	0	0	0	0	0	0	0	0	0	0	6.71564e-08	0	0	0	0	0	1	0	0	0	0	0
K00275		map00750	3.35716e-06	1.52308e-06	0.788042	-0.343096	5.03411e-06	1.69273e-06	1.44858e-05	2.11591e-06	1.33885e-06	1.54106e-06	1.51348e-05	1.37594e-06	3.14673e-06	8.37348e-07	0	1.25602e-06	3.33329e-06	1.30418e-06	0	1.11786e-06	0	1.86689e-06	0	1.53352e-06	6.33145e-06	1.38878e-06	0	1.31934e-06	1.86738e-06	9.0551e-07	0	1.8757e-06	3.92281e-06	1.67891e-06	0	1.67891e-06	4	32	1	40	1	28	1	25	2	14	0
K00276		map00260 map00350 map00360 map00410 map00950 map00960	0	4.04246e-09	0.5	0.702642	0	0	0	0	0	0	0	0	0	0	0	0	0	0	0	0	0	0	0	0	0	0	0	0	0	0	0	6.46793e-08	0	0	0	0	0	0	0	0	0	0	0	0	0	0	0
K00278		map00760	8.90508e-05	0.000136572	0.387238	0.185722	4.40484e-05	4.55978e-05	8.6915e-05	4.81369e-05	4.81986e-05	4.34799e-05	9.08087e-05	4.77728e-05	0.000147896	0.00010425	0.000126769	0.000113999	0.000158331	0.000104396	9.77692e-05	0.000116444	0.000163493	9.88119e-05	0.000126141	0.000106546	0.000151955	9.9645e-05	0.000130455	0.000114019	0.000168064	0.000135115	0.00012017	0.000137185	0.000190257	0.00013626	0.000167415	0.000139618	35	862	6	910	36	790	6	868	94	1743	8
K00282		map00260	1.6347e-05	2.05752e-05	0.601254	0.0999005	1.38438e-05	2.59728e-05	2.89717e-05	2.56025e-05	3.48101e-05	2.50422e-05	0	2.50972e-05	1.57336e-05	1.32779e-05	0	1.17229e-05	2.16664e-05	8.75661e-06	0	1.10544e-05	1.79444e-05	2.43363e-05	0	2.88701e-05	3.16573e-05	2.52064e-05	0	2.81922e-05	1.68064e-05	1.99212e-05	1.33522e-05	2.10208e-05	1.96141e-05	1.98111e-05	4.18538e-05	2.0617e-05	11	491	2	484	26	455	0	456	10	222	0
K00283		map00260	1.38173e-05	2.7809e-05	0.487367	0.303745	1.38438e-05	2.53909e-05	1.44858e-05	2.45974e-05	2.54381e-05	2.44368e-05	0	2.59228e-05	1.57336e-05	1.16631e-05	0	1.12444e-05	9.99988e-06	8.44609e-06	0	9.87447e-06	3.19011e-05	2.82701e-05	2.10234e-05	2.88701e-05	2.32153e-05	3.12476e-05	2.17424e-05	2.98588e-05	2.61433e-05	2.08267e-05	2.67044e-05	2.11501e-05	2.35369e-05	2.09528e-05	6.97564e-05	1.9744e-05	11	480	1	465	19	444	0	471	10	195	0
K00284		map00630 map00910	0.000221195	0.000443263	0.0862467	0.301886	0.000186262	0.000135735	0.000289717	0.000145204	0.000168695	0.000143373	0.000211887	0.000148382	0.000314673	0.000225785	0.000190153	0.000236551	0.000321663	0.000228293	0.000358487	0.000234255	0.000572226	0.000384446	0.000504562	0.000395848	0.000476969	0.000393164	0.000260909	0.000411773	0.000573284	0.000429794	0.000467327	0.000442924	0.000559001	0.000423488	0.000362733	0.000433763	148	2566	20	2745	126	2605	14	2696	200	3775	12
K00285		map00360	1.67437e-06	9.58384e-07	0.168426	-0.242118	2.51705e-06	1.63983e-06	0	1.63983e-06	0	1.92632e-06	0	1.65113e-06	3.14673e-06	2.15318e-06	0	2.03356e-06	6.66659e-06	1.7389e-06	0	1.6768e-06	1.99382e-06	1.66687e-06	0	1.80022e-06	0	1.04159e-06	0	1.04159e-06	1.86738e-06	1.42294e-06	0	1.74634e-06	0	1.47744e-06	0	1.27597e-06	2	31	0	31	0	35	0	30	2	36	0
K00286		map00330	9.92773e-05	0.000110954	0.116527	0.048292	9.69065e-05	7.7548e-05	0.000188316	8.39486e-05	0.000125852	8.13459e-05	0.000151348	8.40978e-05	0.000116429	8.03256e-05	6.33844e-05	8.02059e-05	0.000101665	7.6139e-05	9.77692e-05	8.31567e-05	0.000133586	9.89452e-05	0.000126141	0.000114614	0.000143513	9.94367e-05	0.000152197	0.000108325	0.000112043	8.91928e-05	0.000133522	0.000101417	0.000107877	9.38847e-05	5.58051e-05	0.000104764	77	1466	13	1587	94	1478	10	1528	74	1343	4
K00287		map00670 map00790	2.80632e-05	3.56309e-05	0.124807	0.103687	3.14632e-05	2.48619e-05	4.34575e-05	2.62373e-05	3.61489e-05	2.38864e-05	3.02696e-05	2.49321e-05	2.83205e-05	1.89599e-05	1.58461e-05	1.71656e-05	2.16664e-05	2.06184e-05	6.51795e-05	1.99974e-05	5.38331e-05	3.49375e-05	4.20468e-05	3.61377e-05	4.22097e-05	3.22891e-05	2.17424e-05	3.75665e-05	3.54801e-05	3.09814e-05	2.67044e-05	3.51209e-05	4.51124e-05	3.19665e-05	2.79026e-05	3.6063e-05	25	470	3	496	27	434	2	453	18	317	1
K00288		map00670	8.07486e-05	7.17476e-05	0.733689	-0.051327	8.05457e-05	8.74399e-05	0.000101401	8.85507e-05	0.000101753	8.20063e-05	9.08087e-05	9.00418e-05	7.55215e-05	5.59229e-05	9.50766e-05	6.42365e-05	7.83324e-05	5.84395e-05	8.14744e-05	6.04268e-05	9.57033e-05	6.88749e-05	8.40937e-05	7.29421e-05	0.000111856	6.6106e-05	4.34849e-05	7.24943e-05	0.00011391	6.22862e-05	5.34088e-05	6.90128e-05	6.66878e-05	6.25898e-05	4.18538e-05	6.26569e-05	64	1653	7	1674	76	1490	6	1636	48	935	6
K00290		map00300 map00310	0.000121139	0.000101894	0.687817	-0.0751335	0.000134662	9.90774e-05	0.000217287	0.000102833	0.000148612	0.000100719	0.000121078	0.000100774	0.00015891	6.97391e-05	0.000190153	7.41053e-05	0.000123332	7.39654e-05	0.000146654	7.63253e-05	0.000127604	6.28742e-05	0.000126141	6.99417e-05	0.000113966	6.74253e-05	0.000195682	7.37442e-05	0.00019234	8.82226e-05	1.33522e-05	9.02276e-05	0.000172604	8.44828e-05	5.58051e-05	9.58994e-05	107	1873	15	1944	111	1830	8	1831	101	1166	12
K00294		map00330	9.28778e-06	9.30937e-06	0.781772	0.00100816	1.38438e-05	1.19549e-05	0	1.21665e-05	2.40993e-05	1.12277e-05	0	1.29339e-05	9.44018e-06	7.65575e-06	1.58461e-05	7.05765e-06	6.66659e-06	7.70085e-06	0	8.01136e-06	1.79444e-05	1.11347e-05	0	1.03346e-05	8.44194e-06	1.13186e-05	0	1.22213e-05	1.30716e-05	9.44318e-06	0	9.11978e-06	9.80704e-06	1.08122e-05	1.39513e-05	1.13494e-05	11	226	0	230	18	204	0	235	6	128	1
K00297		map00670 map00720	7.76055e-05	9.72238e-05	0.255381	0.0978787	8.30628e-05	6.63337e-05	8.6915e-05	7.3422e-05	9.63972e-05	6.72012e-05	3.02696e-05	7.36956e-05	0.000132163	7.06961e-05	4.75383e-05	7.27894e-05	0.000109999	7.35928e-05	8.14744e-05	7.6139e-05	0.000107666	7.60091e-05	0.000105117	8.16098e-05	9.70823e-05	7.84661e-05	0.000130455	8.48545e-05	0.000143788	9.2168e-05	6.6761e-05	9.66309e-05	0.00013926	9.48249e-05	6.97564e-05	9.11313e-05	66	1254	6	1388	72	1221	2	1339	84	1182	3
K00298			0	4.04246e-09	0.5	0.702642	0	0	0	0	0	0	0	0	0	0	0	0	0	0	0	0	0	0	0	0	0	0	0	0	0	0	0	6.46793e-08	0	0	0	0	0	0	0	0	0	0	0	0	0	0	0
K00299		map00740	2.50136e-07	3.81422e-07	0.689165	0.182634	0	1.00506e-06	0	7.40568e-07	0	7.70529e-07	0	1.48602e-06	0	0	0	0	0	0	0	0	0	6.00072e-07	0	5.33397e-07	0	6.24951e-07	0	1.2499e-06	0	5.82114e-07	0	1.03487e-06	0	6.04408e-07	0	8.73034e-07	0	19	0	14	0	14	0	27	0	0	0
K00301		map00260	8.60482e-07	1.50838e-05	0.308186	1.24329	0	1.05795e-07	0	3.17386e-07	0	3.30227e-07	0	2.75189e-07	3.14673e-06	1.37564e-06	0	2.21299e-06	3.33329e-06	7.45243e-07	0	1.92521e-06	1.99382e-06	8.06764e-06	0	7.26754e-06	6.33145e-06	7.08278e-06	0	8.61044e-06	4.29496e-05	2.06974e-05	2.67044e-05	2.16029e-05	2.74597e-05	2.22959e-05	1.39513e-05	2.63253e-05	0	2	0	6	0	6	0	5	2	23	0
K00302		map00260	0.000102913	0.000123066	0.156847	0.0776653	0.000135921	7.17822e-05	0.000188316	7.61198e-05	0.000152629	7.67777e-05	0.000166483	7.34755e-05	9.44018e-05	4.96428e-05	0.000126769	5.16165e-05	9.49989e-05	5.45891e-05	0.000179244	5.38438e-05	0.000173462	9.68783e-05	0.000105117	0.000108746	0.000194165	0.000100339	0.000195682	0.000108394	0.000145655	9.17799e-05	9.34654e-05	9.30735e-05	0.000119646	9.20715e-05	0.000153464	9.71082e-05	108	1357	13	1439	114	1395	11	1335	60	830	8
K00303		map00260	2.37978e-06	1.7199e-05	0.332822	0.858811	1.25853e-06	6.8767e-07	0	1.11085e-06	0	7.15491e-07	0	1.15579e-06	3.14673e-06	1.73451e-06	0	2.8111e-06	4.99994e-06	1.6768e-06	1.62949e-05	2.48414e-06	1.99382e-06	8.33434e-06	0	9.33446e-06	4.22097e-06	8.67988e-06	0	1.03464e-05	5.60213e-05	2.72947e-05	1.33522e-05	2.94291e-05	3.13825e-05	2.73327e-05	1.39513e-05	3.35111e-05	1	13	0	21	0	13	0	21	2	29	0
K00309			0	4.04246e-09	0.5	0.702642	0	0	0	0	0	0	0	0	0	0	0	0	0	0	0	0	0	0	0	0	0	0	0	0	0	0	0	6.46793e-08	0	0	0	0	0	0	0	0	0	0	0	0	0	0	0
K00311			3.43986e-09	0	0.5	-0.64737	0	0	0	0	0	0	0	5.50378e-08	0	0	0	0	0	0	0	0	0	0	0	0	0	0	0	0	0	0	0	0	0	0	0	0	0	0	0	0	0	0	0	1	0	0	0
K00313		map00910	6.88298e-08	2.53787e-08	0.199728	-0.422788	0	5.28977e-08	0	2.11591e-07	0	5.50378e-08	0	1.10076e-07	0	2.39242e-07	0	5.98106e-08	0	1.86311e-07	0	1.86311e-07	0	1.33349e-07	0	6.66747e-08	0	0	0	1.38878e-07	0	0	0	0	0	6.71564e-08	0	0	0	1	0	4	0	1	0	2	0	4	0
K00314		map00260	1.40873e-06	5.31951e-07	0.982338	-0.422449	0	1.53403e-06	1.44858e-05	1.58693e-06	1.33885e-06	1.87129e-06	0	1.54106e-06	0	5.98106e-08	0	5.98106e-08	0	6.21036e-08	0	0	1.99382e-06	1.60019e-06	0	1.13347e-06	0	1.73598e-06	0	1.45822e-06	0	1.29359e-07	0	2.58717e-07	0	6.71564e-08	0	1.34313e-07	0	29	1	30	1	34	0	28	0	1	0
K00315		map00260	1.6798e-08	1.57983e-07	0.426416	0.950978	0	1.05795e-07	0	5.28977e-08	0	1.10076e-07	0	0	0	0	0	0	0	0	0	0	1.99382e-06	0	0	6.66747e-08	0	0	0	1.38878e-07	0	1.29359e-07	0	6.46793e-08	0	6.71564e-08	0	6.71564e-08	0	2	0	1	0	2	0	0	0	0	0
K00317		map00680	1.98577e-05	2.11648e-05	0.347066	0.0276832	1.38438e-05	8.88681e-06	1.44858e-05	1.06853e-05	1.47273e-05	1.09525e-05	0	1.13378e-05	3.30406e-05	1.8302e-05	3.16922e-05	1.99169e-05	4.33328e-05	1.76374e-05	4.88846e-05	1.99974e-05	1.19629e-05	2.14026e-05	2.10234e-05	2.11359e-05	3.58782e-05	2.28454e-05	2.17424e-05	2.51369e-05	2.80106e-05	1.81102e-05	1.33522e-05	1.97919e-05	2.94211e-05	2.35719e-05	0	2.52508e-05	11	168	1	202	11	199	0	206	21	306	2
K00318		map00330	2.01506e-06	3.76319e-06	0.212079	0.271168	2.51705e-06	2.48619e-06	0	2.3804e-06	4.01655e-06	2.53174e-06	0	2.64181e-06	4.72009e-06	2.03356e-06	0	1.85413e-06	3.33329e-06	1.86311e-06	0	1.86311e-06	5.98146e-06	3.86713e-06	0	4.2005e-06	4.22097e-06	4.37466e-06	0	4.0969e-06	5.60213e-06	2.45781e-06	0	2.78121e-06	1.96141e-06	3.22351e-06	1.39513e-05	3.49213e-06	2	47	0	45	3	46	0	48	3	34	0
K00319		map00680	0	2.00417e-06	0.145315	3.30215	0	0	0	0	0	0	0	0	0	0	0	0	0	0	0	0	0	6.66747e-07	0	6.00072e-07	2.11048e-06	7.63829e-07	2.17424e-05	1.04159e-06	0	1.22891e-06	0	1.29359e-06	0	1.5446e-06	0	1.0745e-06	0	0	0	0	0	0	0	0	0	0	0
K00320		map00680	0	2.83156e-06	0.0381534	3.45218	0	0	0	0	0	0	0	0	0	0	0	0	0	0	0	0	5.98146e-06	3.26706e-06	0	2.80034e-06	6.33145e-06	3.95802e-06	0	3.54139e-06	1.86738e-06	4.59223e-06	0	3.7514e-06	1.96141e-06	3.49213e-06	0	3.76076e-06	0	0	0	0	0	0	0	0	0	0	0
K00322		map00760	3.92713e-07	5.40816e-07	0.428793	0.138672	0	8.46363e-07	0	1.00506e-06	0	6.05416e-07	0	7.70529e-07	0	4.18674e-07	0	5.98106e-07	1.66665e-06	1.86311e-07	0	1.86311e-07	0	1.00012e-06	0	1.26682e-06	0	4.16634e-07	0	7.63829e-07	1.86738e-06	9.0551e-07	0	1.35827e-06	0	5.37251e-07	0	5.37251e-07	0	16	0	19	0	11	0	14	0	7	0
K00324		map00760	9.73379e-06	1.14248e-06	0.36845	-0.930097	1.51023e-05	1.40708e-05	1.44858e-05	1.3965e-05	2.27604e-05	1.10626e-05	3.02696e-05	1.25486e-05	1.57336e-06	4.00731e-06	0	4.42598e-06	3.33329e-06	4.59567e-06	0	3.53991e-06	1.99382e-06	2.13359e-06	0	1.93357e-06	2.11048e-06	2.15261e-06	0	2.22205e-06	0	1.22891e-06	0	1.61698e-06	0	1.5446e-06	0	1.34313e-06	12	266	1	264	17	201	2	228	1	67	0
K00325		map00760	8.77183e-06	9.26992e-07	0.298298	-0.975595	1.13267e-05	1.04208e-05	2.89717e-05	1.23781e-05	1.47273e-05	1.29339e-05	0	1.41998e-05	1.10135e-05	4.84465e-06	0	4.84465e-06	4.99994e-06	4.84408e-06	0	4.84408e-06	1.99382e-06	1.40017e-06	0	2.26694e-06	2.11048e-06	1.87485e-06	0	1.87485e-06	0	5.17434e-07	0	7.11472e-07	0	1.0745e-06	0	1.00735e-06	9	197	2	234	11	235	0	258	7	81	0
K00327			3.88148e-09	0	0.5	-0.688551	0	0	0	0	0	0	0	0	0	0	0	0	0	0	0	6.21036e-08	0	0	0	0	0	0	0	0	0	0	0	0	0	0	0	0	0	0	0	0	0	0	0	0	0	0	0
K00329		map00190	2.95311e-06	1.13149e-05	0.0971882	0.583262	0	1.21665e-06	1.44858e-05	1.11085e-06	0	8.25567e-07	0	1.32091e-06	1.57336e-06	1.31583e-06	0	1.43545e-06	4.99994e-06	1.55259e-06	1.62949e-05	1.11786e-06	5.98146e-06	9.26778e-06	0	9.53448e-06	6.33145e-06	1.12491e-05	2.17424e-05	1.11797e-05	1.4939e-05	1.3712e-05	1.33522e-05	1.44235e-05	2.35369e-05	1.30283e-05	0	1.27597e-05	0	23	1	21	0	15	0	24	1	22	0
K00330		map00190 map00910	1.74595e-06	5.79333e-06	0.0100986	0.520723	0	1.16375e-06	1.44858e-05	1.11085e-06	2.6777e-06	1.15579e-06	0	1.54106e-06	1.57336e-06	3.58863e-07	0	8.97158e-07	1.66665e-06	6.8314e-07	0	6.21036e-07	5.98146e-06	5.33397e-06	0	5.0006e-06	6.33145e-06	5.41624e-06	0	5.55512e-06	5.60213e-06	4.59223e-06	0	6.20921e-06	1.56913e-05	6.37986e-06	1.39513e-05	6.64849e-06	0	22	1	21	2	21	0	28	1	6	0
K00331		map00190 map00910	2.58059e-06	6.31305e-06	0.0416819	0.388421	1.25853e-06	2.90937e-06	0	2.69778e-06	2.6777e-06	2.09144e-06	1.51348e-05	2.917e-06	1.57336e-06	1.61488e-06	0	1.91394e-06	3.33329e-06	1.24207e-06	0	1.92521e-06	1.19629e-05	3.86713e-06	2.10234e-05	6.80082e-06	6.33145e-06	5.97176e-06	0	6.66615e-06	7.4695e-06	4.33351e-06	0	5.6271e-06	9.80704e-06	4.76811e-06	0	6.37986e-06	1	55	0	51	2	38	1	53	1	27	0
K00332		map00190 map00910	8.06215e-06	6.73905e-06	0.731178	-0.0778419	1.00682e-05	1.03679e-05	2.89717e-05	1.05795e-05	9.37195e-06	1.0182e-05	0	1.07324e-05	7.86682e-06	6.2203e-06	0	5.98106e-06	6.66659e-06	6.33457e-06	0	5.65143e-06	7.97528e-06	7.33421e-06	0	7.46756e-06	2.11048e-05	7.22166e-06	0	7.22166e-06	9.33688e-06	5.9505e-06	0	6.66197e-06	1.17684e-05	7.99162e-06	0	7.79015e-06	8	196	2	200	7	185	0	195	5	104	0
K00333		map00190 map00910	7.51847e-06	1.43819e-05	0.156258	0.28166	7.55116e-06	8.99261e-06	2.89717e-05	8.78102e-06	8.0331e-06	9.0262e-06	0	9.35643e-06	7.86682e-06	6.51935e-06	0	5.86143e-06	6.66659e-06	6.52088e-06	0	6.14826e-06	2.59196e-05	1.22681e-05	2.10234e-05	1.3735e-05	2.74363e-05	1.22907e-05	0	1.20824e-05	2.80106e-05	1.13836e-05	0	1.31299e-05	2.54983e-05	1.26926e-05	0	1.46401e-05	6	170	2	166	6	164	0	170	5	109	0
K00334		map00190 map00910	8.69602e-06	1.34682e-05	0.633356	0.18997	7.55116e-06	6.45352e-06	0	5.97744e-06	9.37195e-06	6.82469e-06	0	6.87972e-06	1.10135e-05	1.34574e-05	1.58461e-05	1.42947e-05	1.33332e-05	1.43459e-05	0	1.3787e-05	2.39258e-05	1.33349e-05	2.10234e-05	1.28682e-05	1.89944e-05	1.18046e-05	0	1.22213e-05	2.24085e-05	1.13189e-05	1.33522e-05	1.22891e-05	1.56913e-05	1.26254e-05	0	1.36328e-05	6	122	0	113	7	124	0	125	7	225	1
K00335		map00190 map00910	2.87007e-05	6.86311e-05	0.061724	0.37862	3.14632e-05	2.52322e-05	2.89717e-05	2.57612e-05	1.87439e-05	2.53174e-05	1.51348e-05	2.49872e-05	6.60813e-05	3.14603e-05	0	3.25968e-05	3.83329e-05	2.98718e-05	3.25897e-05	3.26665e-05	8.97219e-05	5.49399e-05	8.40937e-05	5.78069e-05	6.5425e-05	5.31209e-05	8.69698e-05	5.68011e-05	7.09603e-05	6.75899e-05	4.00566e-05	6.50674e-05	0.0001118	6.79623e-05	5.58051e-05	6.9977e-05	25	477	2	487	14	460	1	454	42	526	0
K00336		map00190 map00910	3.08209e-05	6.8097e-05	0.0419074	0.344275	4.40484e-05	3.84566e-05	0	3.95675e-05	3.48101e-05	3.74807e-05	1.51348e-05	3.88016e-05	3.14673e-05	2.85894e-05	3.16922e-05	2.83502e-05	3.33329e-05	2.70772e-05	3.25897e-05	3.17349e-05	4.78517e-05	6.49411e-05	0.000126141	6.98751e-05	7.80879e-05	6.68698e-05	6.52273e-05	7.06195e-05	8.40319e-05	5.9893e-05	1.33522e-05	6.151e-05	7.64949e-05	5.86276e-05	8.37077e-05	6.23212e-05	35	727	0	748	26	681	1	705	20	478	2
K00337		map00190 map00910	5.83317e-06	1.29235e-05	0.0324346	0.345435	6.29263e-06	5.39557e-06	1.44858e-05	6.40062e-06	5.3554e-06	6.1092e-06	0	6.65957e-06	3.14673e-06	3.82788e-06	0	4.42598e-06	4.99994e-06	5.0925e-06	1.62949e-05	4.84408e-06	1.59506e-05	1.02012e-05	2.10234e-05	1.16681e-05	1.68839e-05	1.09714e-05	0	1.44433e-05	1.30716e-05	1.06074e-05	2.67044e-05	1.009e-05	2.35369e-05	1.10808e-05	0	1.05436e-05	5	102	1	121	4	111	0	121	2	64	0
K00338		map00190 map00910	4.24081e-06	8.75572e-06	0.0298281	0.31479	1.25853e-06	1.85142e-06	1.44858e-05	2.80358e-06	2.6777e-06	2.09144e-06	1.51348e-05	2.25655e-06	3.14673e-06	1.19621e-06	1.58461e-05	1.31583e-06	0	1.86311e-06	0	1.92521e-06	1.59506e-05	7.86761e-06	0	9.26778e-06	6.33145e-06	8.33268e-06	2.17424e-05	8.47156e-06	1.30716e-05	7.95555e-06	0	9.89593e-06	1.56913e-05	7.65583e-06	0	7.8573e-06	1	35	1	53	2	38	1	41	2	20	1
K00339		map00190 map00910	4.79095e-06	6.27766e-06	0.0635646	0.117354	3.77558e-06	2.64488e-06	2.89717e-05	2.2746e-06	1.33885e-06	2.97204e-06	1.51348e-05	2.42166e-06	4.72009e-06	1.19621e-06	0	1.49526e-06	6.66659e-06	1.55259e-06	0	1.49049e-06	9.9691e-06	4.33385e-06	0	4.33385e-06	1.68839e-05	5.27737e-06	0	4.79129e-06	1.30716e-05	5.49774e-06	1.33522e-05	6.92069e-06	3.92281e-06	5.7083e-06	0	6.37986e-06	3	50	2	43	1	54	1	44	3	20	0
K00340		map00190 map00910	5.0443e-07	5.26606e-06	0.0658521	1.01791	0	5.28977e-07	0	1.26954e-06	0	9.9068e-07	0	6.60454e-07	1.57336e-06	9.56969e-07	0	5.38295e-07	0	4.34725e-07	0	1.11786e-06	5.98146e-06	5.0006e-06	0	6.93417e-06	6.33145e-06	4.93017e-06	0	6.11063e-06	1.86738e-06	7.5028e-06	1.33522e-05	6.66197e-06	5.88422e-06	7.92446e-06	0	5.77545e-06	0	10	0	24	0	18	0	12	1	16	0
K00341		map00190 map00910	1.34127e-05	2.82087e-05	0.0940881	0.32285	1.63608e-05	1.23781e-05	4.34575e-05	1.35947e-05	8.0331e-06	1.3099e-05	0	1.32091e-05	1.41603e-05	9.68931e-06	0	1.10051e-05	8.33324e-06	9.06713e-06	3.25897e-05	9.62606e-06	4.78517e-05	1.81355e-05	4.20468e-05	2.26027e-05	4.85411e-05	1.74986e-05	0	2.31926e-05	5.04191e-05	1.75281e-05	4.00566e-05	2.41901e-05	4.3151e-05	1.90053e-05	1.39513e-05	2.3169e-05	13	234	3	257	6	238	0	240	9	162	0
K00342		map00190 map00910	3.04087e-06	1.23776e-05	0.0574448	0.60953	5.03411e-06	5.44846e-06	0	6.61221e-06	1.33885e-06	4.01776e-06	0	4.56814e-06	1.57336e-06	3.28958e-06	0	3.70825e-06	6.66659e-06	2.91887e-06	0	3.4778e-06	2.59196e-05	8.00096e-06	2.10234e-05	1.05346e-05	2.11048e-05	7.77717e-06	0	1.14574e-05	1.86738e-05	7.5028e-06	1.33522e-05	9.18446e-06	2.74597e-05	6.7828e-06	0	9.26759e-06	4	103	0	125	1	73	0	83	1	55	0
K00343		map00190 map00910	6.87705e-06	2.86586e-05	0.0329461	0.619805	1.13267e-05	8.14625e-06	2.89717e-05	7.93465e-06	1.33885e-05	6.9898e-06	0	7.4301e-06	3.14673e-06	5.02409e-06	0	4.72503e-06	4.99994e-06	4.16094e-06	0	3.78832e-06	4.3864e-05	2.60698e-05	4.20468e-05	2.90702e-05	4.43202e-05	2.55536e-05	2.17424e-05	2.92338e-05	4.4817e-05	2.70359e-05	0	2.77474e-05	3.72667e-05	2.92802e-05	0	3.0489e-05	9	154	2	150	10	127	0	135	2	84	0
K00344			1.2206e-06	4.0599e-06	0.090758	0.521692	2.51705e-06	1.21665e-06	0	1.26954e-06	1.33885e-06	1.48602e-06	0	1.48602e-06	1.57336e-06	2.39242e-06	0	2.21299e-06	0	2.04942e-06	0	1.98732e-06	3.98764e-06	2.80034e-06	2.10234e-05	2.93369e-06	0	3.1942e-06	0	3.47195e-06	7.4695e-06	2.97525e-06	0	3.428e-06	5.88422e-06	4.09654e-06	0	3.6936e-06	2	23	0	24	1	27	0	27	1	40	0
K00346			7.00258e-06	9.42715e-06	0.259348	0.129106	1.00682e-05	7.35278e-06	1.44858e-05	7.61727e-06	1.33885e-05	8.36575e-06	0	8.31071e-06	6.29345e-06	3.88769e-06	0	4.18674e-06	1.66665e-06	4.71987e-06	1.62949e-05	5.40301e-06	1.39567e-05	1.0868e-05	2.10234e-05	1.0868e-05	4.22097e-06	9.23539e-06	0	1.08325e-05	1.68064e-05	8.73171e-06	0	8.99042e-06	1.56913e-05	9.26759e-06	0	1.03421e-05	8	139	1	144	10	152	0	151	4	65	0
K00347			5.46935e-05	2.57883e-05	0.299828	-0.326504	7.29945e-05	5.68121e-05	0.000101401	5.40086e-05	8.0331e-05	6.03214e-05	0.000121078	5.50378e-05	5.03476e-05	3.27164e-05	1.58461e-05	2.88885e-05	6.66659e-05	3.24181e-05	1.62949e-05	2.99339e-05	3.98764e-05	2.10692e-05	0	2.37362e-05	5.06516e-05	2.2776e-05	6.52273e-05	2.58313e-05	2.80106e-05	1.56524e-05	2.67044e-05	1.81749e-05	4.11896e-05	1.55131e-05	0	1.81994e-05	58	1074	7	1021	60	1096	8	1000	32	547	1
K00348			2.41187e-06	3.23581e-06	0.34557	0.127583	3.77558e-06	2.2217e-06	0	3.12096e-06	2.6777e-06	2.64181e-06	1.51348e-05	2.86197e-06	1.57336e-06	9.56969e-07	0	1.01678e-06	0	1.05576e-06	0	1.55259e-06	3.98764e-06	2.66699e-06	0	3.13371e-06	1.05524e-05	3.54139e-06	0	3.26363e-06	3.73475e-06	3.16929e-06	0	3.36332e-06	7.84563e-06	3.15635e-06	0	3.35782e-06	3	42	0	59	2	48	1	52	1	16	0
K00349			2.7771e-06	4.85932e-06	0.321669	0.242916	2.51705e-06	2.53909e-06	0	2.43329e-06	8.0331e-06	2.20151e-06	1.51348e-05	3.02708e-06	4.72009e-06	1.07659e-06	0	1.1364e-06	0	9.31554e-07	0	6.8314e-07	1.19629e-05	2.46696e-06	0	2.73366e-06	1.26629e-05	2.98588e-06	0	2.98588e-06	9.33688e-06	3.16929e-06	1.33522e-05	3.49268e-06	5.88422e-06	3.02204e-06	0	3.6936e-06	2	48	0	46	6	40	1	55	3	18	0
K00350			2.81426e-06	6.08572e-06	0.521863	0.334864	1.25853e-06	3.49125e-06	0	5.07818e-06	5.3554e-06	3.46738e-06	0	3.90768e-06	0	9.56969e-07	1.58461e-05	9.56969e-07	1.66665e-06	1.05576e-06	0	1.98732e-06	9.9691e-06	3.26706e-06	0	4.93393e-06	4.22097e-06	3.33307e-06	2.17424e-05	4.02746e-06	1.12043e-05	2.91057e-06	0	4.20415e-06	5.88422e-06	3.0892e-06	1.39513e-05	4.63379e-06	1	66	0	96	4	63	0	71	0	16	1
K00351			1.96167e-05	3.92712e-05	0.436524	0.301437	1.51023e-05	9.31e-06	0	1.12143e-05	1.60662e-05	1.00719e-05	1.51348e-05	1.0237e-05	2.67472e-05	3.39126e-05	0	3.73218e-05	4.33328e-05	3.37223e-05	1.62949e-05	3.53991e-05	3.98764e-05	3.5671e-05	0	3.60043e-05	7.59774e-05	3.79831e-05	4.34849e-05	3.52056e-05	5.22865e-05	3.99071e-05	4.00566e-05	3.91957e-05	4.90352e-05	3.81449e-05	2.79026e-05	3.76076e-05	12	176	0	212	12	183	1	186	17	567	0
K00353			6.16911e-07	1.01559e-06	0.307525	0.216219	2.51705e-06	9.52159e-07	0	1.32244e-06	0	9.35643e-07	0	1.32091e-06	0	2.39242e-07	0	6.57916e-07	0	9.31554e-07	0	9.93658e-07	0	1.53352e-06	0	1.46684e-06	2.11048e-06	1.31934e-06	0	1.5971e-06	3.73475e-06	8.40831e-07	0	1.22891e-06	0	1.41029e-06	0	1.00735e-06	2	18	0	25	0	17	0	24	0	4	0
K00354			1.77448e-05	3.86334e-06	0.47476	-0.662021	4.40484e-05	2.35395e-05	5.79433e-05	2.11062e-05	2.54381e-05	2.3336e-05	4.54043e-05	2.21802e-05	4.72009e-06	3.52882e-06	0	2.63166e-06	3.33329e-06	3.4778e-06	0	3.22939e-06	1.99382e-06	2.40029e-06	0	2.06692e-06	6.33145e-06	1.52766e-06	0	2.29149e-06	1.86738e-06	2.45781e-06	2.67044e-05	2.78121e-06	5.88422e-06	2.48479e-06	0	3.02204e-06	35	445	4	399	19	424	3	403	3	59	0
K00355		map00130	6.57308e-06	9.32968e-06	0.45364	0.152078	6.29263e-06	2.96227e-06	0	2.96227e-06	2.6777e-06	3.68753e-06	0	3.30227e-06	1.10135e-05	9.92855e-06	0	8.79215e-06	4.99994e-06	8.5703e-06	3.25897e-05	7.39033e-06	7.97528e-06	8.33434e-06	0	6.93417e-06	8.44194e-06	8.81876e-06	4.34849e-05	8.33268e-06	1.30716e-05	8.27895e-06	0	9.24914e-06	3.92281e-06	1.15509e-05	0	1.08793e-05	5	56	0	56	2	67	0	60	7	166	0
K00356		map00190	4.50869e-05	7.10738e-05	0.160486	0.197656	5.91507e-05	3.69755e-05	2.89717e-05	3.41719e-05	5.22151e-05	3.86916e-05	3.02696e-05	3.69854e-05	6.29345e-05	4.63532e-05	6.33844e-05	4.64728e-05	4.33328e-05	4.70124e-05	4.88846e-05	4.5584e-05	5.98146e-05	5.12062e-05	0.000126141	5.29397e-05	0.000103414	5.04127e-05	8.69698e-05	5.5204e-05	8.77666e-05	5.54948e-05	5.34088e-05	5.6465e-05	9.6109e-05	5.71501e-05	8.37077e-05	6.0978e-05	47	699	2	646	39	703	2	672	40	775	4
K00358			1.68654e-05	1.99977e-05	0.598016	0.0739806	1.88779e-05	1.80381e-05	1.44858e-05	2.02598e-05	1.47273e-05	1.71718e-05	3.02696e-05	1.84927e-05	1.25869e-05	8.79215e-06	3.16922e-05	1.12444e-05	1.66665e-05	9.68816e-06	1.62949e-05	1.05576e-05	3.38949e-05	1.74021e-05	2.10234e-05	2.04691e-05	2.53258e-05	1.86097e-05	2.17424e-05	2.15955e-05	1.68064e-05	1.50703e-05	1.33522e-05	1.41001e-05	2.15755e-05	1.44386e-05	2.79026e-05	1.66548e-05	15	341	1	383	11	312	2	336	8	147	2
K00359			0.000106683	0.00013535	0.566775	0.103365	9.94236e-05	6.67569e-05	5.79433e-05	7.00895e-05	6.96202e-05	6.89073e-05	0.000121078	7.16042e-05	0.000140029	0.000127217	0.000205999	0.000130985	0.000131665	0.000131039	8.14744e-05	0.000133088	0.000111654	0.000115614	0.000231258	0.000118948	0.000192054	0.00011263	8.69698e-05	0.000119991	0.000186738	0.000128712	8.01132e-05	0.000131558	0.000158874	0.000129209	0.000125562	0.000135723	79	1262	4	1325	52	1252	8	1301	89	2127	13
K00360		map00910	3.88148e-09	0	0.5	-0.688551	0	0	0	0	0	0	0	0	0	0	0	0	0	0	0	6.21036e-08	0	0	0	0	0	0	0	0	0	0	0	0	0	0	0	0	0	0	0	0	0	0	0	0	0	0	0
K00362		map00910	8.53551e-06	2.43713e-06	0.520332	-0.544224	0	1.85142e-06	0	2.01011e-06	4.01655e-06	1.21083e-06	1.51348e-05	1.65113e-06	1.88804e-05	1.11846e-05	1.58461e-05	1.12444e-05	1.33332e-05	1.1986e-05	1.62949e-05	1.19239e-05	1.99382e-06	1.66687e-06	0	2.00024e-06	0	1.52766e-06	0	1.66654e-06	3.73475e-06	2.32845e-06	1.33522e-05	3.03993e-06	3.92281e-06	1.94754e-06	0	1.81322e-06	0	35	0	38	3	22	1	30	12	187	1
K00363		map00910	0	1.25918e-08	0.5	1.13328	0	0	0	0	0	0	0	0	0	0	0	0	0	0	0	0	0	0	0	0	0	0	0	0	0	0	0	0	0	6.71564e-08	0	1.34313e-07	0	0	0	0	0	0	0	0	0	0	0
K00364		map00230	3.61957e-06	8.67653e-07	0.142421	-0.61993	2.51705e-06	2.06301e-06	0	2.48619e-06	1.33885e-06	2.69685e-06	0	2.53174e-06	4.72009e-06	2.57185e-06	0	2.69147e-06	1.16665e-05	2.91887e-06	1.62949e-05	3.4157e-06	0	1.66687e-06	0	1.46684e-06	2.11048e-06	1.38878e-06	0	1.31934e-06	0	1.48762e-06	0	1.48762e-06	0	1.47744e-06	0	1.47744e-06	2	39	0	47	1	49	0	46	3	43	0
K00365		map00230 map00232	0	4.19728e-09	0.5	0.715776	0	0	0	0	0	0	0	0	0	0	0	0	0	0	0	0	0	0	0	0	0	0	0	0	0	0	0	0	0	0	0	6.71564e-08	0	0	0	0	0	0	0	0	0	0	0
K00366		map00910	6.41183e-05	2.0937e-05	0.23	-0.486054	9.5648e-05	5.69179e-05	0.000101401	5.9457e-05	0.000100414	5.76246e-05	7.56739e-05	5.98261e-05	5.34944e-05	3.37332e-05	4.75383e-05	3.18192e-05	6.49992e-05	3.65169e-05	0.000114064	3.67653e-05	3.98764e-05	2.36695e-05	2.10234e-05	2.32695e-05	3.58782e-05	2.22899e-05	0	2.3887e-05	1.4939e-05	1.36473e-05	4.00566e-05	1.5523e-05	3.13825e-05	1.56474e-05	0	1.39014e-05	76	1076	7	1124	75	1047	5	1087	34	564	3
K00368		map00910	6.74597e-09	0	0.5	-0.889076	0	5.28977e-08	0	0	0	0	0	5.50378e-08	0	0	0	0	0	0	0	0	0	0	0	0	0	0	0	0	0	0	0	0	0	0	0	0	0	1	0	0	0	0	0	1	0	0	0
K00370		map00910 map02020	1.01114e-06	1.78496e-07	0.383022	-0.751184	1.25853e-06	4.76079e-07	0	8.99261e-07	0	7.15491e-07	0	6.60454e-07	3.14673e-06	2.45223e-06	0	1.97375e-06	0	1.86311e-06	0	2.73256e-06	0	2.66699e-07	0	2.00024e-07	0	6.9439e-08	0	3.47195e-07	0	4.52755e-07	0	6.46793e-07	0	4.02939e-07	0	4.70095e-07	1	9	0	17	0	13	0	12	2	41	0
K00371		map00910 map02020	3.93756e-07	2.91617e-07	0.877572	-0.130029	0	1.58693e-07	0	2.11591e-07	0	3.30227e-07	0	1.65113e-07	1.57336e-06	3.58863e-07	0	7.17727e-07	1.66665e-06	2.48414e-07	0	8.6945e-07	0	1.33349e-07	0	3.33373e-07	0	1.38878e-07	0	3.47195e-07	1.86738e-06	4.52755e-07	0	4.52755e-07	0	4.70095e-07	0	4.70095e-07	0	3	0	4	0	6	0	3	1	6	0
K00372		map00910	7.47632e-09	8.23973e-09	0.96046	0.0374521	0	0	0	0	0	0	0	0	0	5.98106e-08	0	5.98106e-08	0	0	0	0	0	0	0	0	0	0	0	0	0	0	0	6.46793e-08	0	6.71564e-08	0	0	0	0	0	0	0	0	0	0	0	1	0
K00373		map00910 map02020	3.88148e-09	1.61119e-07	0.308557	1.52128	0	0	0	0	0	0	0	0	0	0	0	0	0	0	0	6.21036e-08	0	0	0	0	2.11048e-06	6.9439e-08	0	0	0	6.46793e-08	0	6.46793e-08	0	1.34313e-07	0	1.34313e-07	0	0	0	0	0	0	0	0	0	0	0
K00374		map00910 map02020	8.28731e-07	7.71148e-07	0.996734	-0.0312366	0	2.11591e-07	0	1.58693e-07	4.01655e-06	5.50378e-08	0	1.10076e-07	3.14673e-06	9.56969e-07	0	1.1364e-06	1.66665e-06	8.6945e-07	0	9.31554e-07	3.98764e-06	4.00048e-07	0	4.00048e-07	0	2.77756e-07	0	3.47195e-07	1.86738e-06	7.76152e-07	0	7.76152e-07	1.96141e-06	8.73034e-07	0	6.71564e-07	0	4	0	3	3	1	0	2	2	16	0
K00375			0.000148864	0.000192363	0.0960401	0.111331	0.000133404	0.000114153	0.000101401	0.000127695	0.000162001	0.000120588	0.000166483	0.000134017	0.000199817	0.00013254	0.000174307	0.000151919	0.000204998	0.000138615	0.000162949	0.000156936	0.000217326	0.000193157	0.000189211	0.000208158	0.000225822	0.000204359	0.000130455	0.000209359	0.000209146	0.000171724	0.000200283	0.000177286	0.000192218	0.000172861	0.000195318	0.000181121	106	2158	7	2414	121	2191	11	2435	127	2216	11
K00376		map00910	0	2.85466e-08	0.250363	1.47051	0	0	0	0	0	0	0	0	0	0	0	0	0	0	0	0	0	6.66747e-08	0	6.66747e-08	0	0	0	0	0	1.29359e-07	0	1.94038e-07	0	0	0	0	0	0	0	0	0	0	0	0	0	0	0
K00378			0.000107778	0.000150809	0.388716	0.145897	6.29263e-05	5.08347e-05	8.6915e-05	5.87164e-05	8.83641e-05	5.52029e-05	3.02696e-05	5.87253e-05	0.000176217	0.000133677	0.000158461	0.00013906	0.000198331	0.000136193	0.000146654	0.000143894	0.000199382	0.000149818	0.000126141	0.000154285	0.000196275	0.000151447	2.17424e-05	0.000158599	0.000164329	0.000153484	0.000133522	0.000161763	0.000209871	0.000157616	0.00011161	0.000163056	50	961	6	1110	66	1003	2	1067	112	2235	10
K00380		map00920	5.74272e-06	4.41524e-06	0.933796	-0.11414	1.13267e-05	5.81875e-06	1.44858e-05	6.61221e-06	1.33885e-05	5.66889e-06	0	5.72393e-06	1.57336e-06	3.46901e-06	0	3.82788e-06	1.16665e-05	3.97463e-06	0	4.34725e-06	7.97528e-06	5.33397e-06	0	5.534e-06	8.44194e-06	5.20793e-06	0	5.83288e-06	5.60213e-06	5.56242e-06	0	4.98031e-06	7.84563e-06	3.76076e-06	0	4.56664e-06	9	110	1	125	10	103	0	104	1	58	0
K00381		map00920	1.3648e-07	1.90261e-07	0.248902	0.143387	0	5.28977e-08	0	5.28977e-08	0	1.65113e-07	0	0	0	5.98106e-08	0	0	1.66665e-06	6.21036e-08	0	1.24207e-07	0	0	0	1.33349e-07	2.11048e-06	1.38878e-07	0	6.9439e-08	0	1.94038e-07	0	1.29359e-07	0	1.34313e-07	0	1.34313e-07	0	1	0	1	0	3	0	0	0	1	0
K00382		map00010 map00020 map00260 map00280 map00620	2.25774e-05	2.86441e-05	0.68394	0.103357	3.52387e-05	2.53909e-05	0	2.91466e-05	5.08763e-05	2.63631e-05	7.56739e-05	3.0546e-05	2.51738e-05	1.08855e-05	0	1.31583e-05	1.49998e-05	1.11165e-05	0	1.26691e-05	3.58887e-05	2.77367e-05	4.20468e-05	3.11371e-05	3.58782e-05	2.7845e-05	4.34849e-05	3.28447e-05	2.42759e-05	1.83689e-05	4.00566e-05	1.94685e-05	2.54983e-05	1.91396e-05	1.39513e-05	2.06842e-05	28	480	0	551	38	479	5	555	16	182	0
K00383		map00480	3.38606e-07	6.76182e-08	0.121442	-0.694536	1.25853e-06	5.81875e-07	0	4.76079e-07	0	2.20151e-07	0	3.85265e-07	0	6.57916e-07	0	6.57916e-07	0	6.21036e-07	0	5.58932e-07	0	6.66747e-08	0	6.66747e-08	0	1.38878e-07	0	4.16634e-07	0	1.29359e-07	0	1.29359e-07	0	0	0	1.34313e-07	1	11	0	9	0	4	0	7	0	11	0
K00384		map00240 map00450	0.000213643	0.000218443	0.573235	0.00964863	0.000197589	0.000155361	0.000231773	0.000176149	0.00022091	0.00016715	0.000181617	0.000180854	0.000281632	0.000195042	0.000205999	0.000206705	0.000319996	0.000204445	0.000277013	0.000216058	0.000271159	0.000191756	0.000210234	0.000209825	0.000253258	0.00019804	0.000217424	0.00020672	0.000250228	0.000190869	0.000226987	0.000216288	0.00027852	0.000194418	0.000167415	0.000211946	157	2937	16	3330	165	3037	12	3286	179	3261	13
K00385			7.21179e-06	3.72324e-05	0.155829	0.71283	7.55116e-06	6.61221e-06	0	7.03539e-06	1.20496e-05	7.98048e-06	0	6.76965e-06	7.86682e-06	9.74912e-06	0	8.25386e-06	8.33324e-06	9.06713e-06	1.62949e-05	7.82505e-06	1.79444e-05	2.81367e-05	0	3.08704e-05	4.64306e-05	3.04837e-05	2.17424e-05	3.09698e-05	5.78886e-05	4.48228e-05	8.01132e-05	4.65691e-05	5.68808e-05	4.43232e-05	1.39513e-05	4.45919e-05	6	125	0	133	9	145	0	123	5	163	0
K00386			1.16751e-06	1.00765e-06	0.106468	-0.0638952	0	4.76079e-07	0	6.8767e-07	0	3.30227e-07	1.51348e-05	1.10076e-07	1.57336e-06	0	0	1.19621e-07	0	1.24207e-07	0	1.24207e-07	1.99382e-06	1.26682e-06	0	1.06679e-06	0	7.63829e-07	0	1.04159e-06	3.73475e-06	9.0551e-07	0	9.7019e-07	1.96141e-06	1.14166e-06	0	1.27597e-06	0	9	0	13	0	6	1	2	1	0	0
K00387		map00920	3.88148e-09	0	0.5	-0.688551	0	0	0	0	0	0	0	0	0	0	0	0	0	0	0	6.21036e-08	0	0	0	0	0	0	0	0	0	0	0	0	0	0	0	0	0	0	0	0	0	0	0	0	0	0	0
K00389			1.70656e-08	1.29291e-07	0.99288	0.858062	0	0	0	5.28977e-08	0	1.10076e-07	0	1.10076e-07	0	0	0	0	0	0	0	0	0	0	0	0	0	6.9439e-08	0	0	1.86738e-06	6.46793e-08	0	0	0	0	0	6.71564e-08	0	0	0	1	0	2	0	2	0	0	0
K00390		map00920	3.61979e-05	3.77546e-05	0.908602	0.0182857	5.41166e-05	4.62855e-05	2.89717e-05	4.97238e-05	5.89094e-05	4.62318e-05	0	4.74976e-05	3.77607e-05	2.91875e-05	0	3.33145e-05	3.49996e-05	3.11139e-05	4.88846e-05	3.21697e-05	3.78826e-05	3.40041e-05	6.30703e-05	3.72045e-05	5.48726e-05	3.4164e-05	4.34849e-05	3.86081e-05	3.54801e-05	4.32058e-05	1.33522e-05	4.33998e-05	3.53053e-05	3.91522e-05	1.39513e-05	3.6936e-05	43	875	2	940	44	840	0	863	24	488	0
K00394		map00920	1.37919e-05	6.75817e-05	0.170747	0.690181	1.51023e-05	6.71801e-06	0	7.61727e-06	2.27604e-05	8.42078e-06	4.54043e-05	8.97116e-06	3.30406e-05	6.99783e-06	0	7.89499e-06	2.66664e-05	7.94926e-06	1.62949e-05	6.8314e-06	8.7728e-05	3.69378e-05	0.000105117	3.96714e-05	6.5425e-05	3.95802e-05	8.69698e-05	4.12468e-05	0.000130716	5.95696e-05	2.67044e-05	6.78486e-05	0.0001118	5.96349e-05	5.58051e-05	6.6552e-05	12	127	0	144	17	153	3	163	21	117	0
K00395		map00920	1.5486e-06	7.38549e-06	0.157616	0.678218	3.77558e-06	1.48114e-06	0	1.05795e-06	0	9.35643e-07	0	1.04572e-06	3.14673e-06	1.6747e-06	0	3.11015e-06	3.33329e-06	2.11152e-06	0	3.10518e-06	7.97528e-06	5.60067e-06	0	5.40065e-06	8.44194e-06	4.4441e-06	0	6.59671e-06	2.05411e-05	7.37344e-06	0	9.7019e-06	9.80704e-06	7.65583e-06	1.39513e-05	1.06779e-05	3	28	0	20	0	17	0	19	2	28	0
K00397			1.30409e-06	2.91358e-08	0.453928	-1.63656	0	2.64488e-07	0	3.70284e-07	0	2.20151e-07	0	3.30227e-07	1.57336e-06	2.99053e-06	0	3.4092e-06	4.99994e-06	3.53991e-06	0	3.16728e-06	0	1.33349e-07	0	6.66747e-08	0	0	0	0	0	0	0	6.46793e-08	0	6.71564e-08	0	1.34313e-07	0	5	0	7	0	4	0	6	1	50	0
K00399		map00680	6.87972e-09	3.19889e-06	0.0982712	2.60862	0	0	0	0	0	5.50378e-08	0	5.50378e-08	0	0	0	0	0	0	0	0	7.97528e-06	3.00036e-06	0	2.93369e-06	6.33145e-06	3.1942e-06	0	3.05532e-06	3.73475e-06	4.72159e-06	0	4.65691e-06	3.92281e-06	3.89507e-06	0	3.76076e-06	0	0	0	0	0	1	0	1	0	0	0
K00400		map00680	1.75284e-08	6.6585e-06	0.0802956	2.5556	0	5.28977e-08	0	5.28977e-08	0	5.50378e-08	0	0	0	5.98106e-08	0	5.98106e-08	0	0	0	0	3.98764e-06	6.00072e-06	0	6.33409e-06	2.11048e-06	5.90232e-06	0	5.27737e-06	9.33688e-06	6.92069e-06	0	7.30876e-06	9.80704e-06	8.05877e-06	2.79026e-05	7.58868e-06	0	1	0	1	0	1	0	0	0	1	0
K00401		map00680	6.87972e-09	2.06712e-06	0.110195	2.41906	0	0	0	0	0	5.50378e-08	0	5.50378e-08	0	0	0	0	0	0	0	0	1.99382e-06	2.40029e-06	0	2.53364e-06	4.22097e-06	2.63868e-06	0	2.63868e-06	1.86738e-06	3.49268e-06	0	3.36332e-06	0	3.82792e-06	0	4.09654e-06	0	0	0	0	0	1	0	1	0	0	0
K00402		map00680	3.43986e-09	1.62008e-06	0.16106	2.56243	0	0	0	0	0	5.50378e-08	0	0	0	0	0	0	0	0	0	0	0	8.66771e-07	0	1.06679e-06	2.11048e-06	6.24951e-07	0	6.24951e-07	1.86738e-06	1.35827e-06	1.33522e-05	1.22891e-06	0	1.34313e-06	0	1.47744e-06	0	0	0	0	0	1	0	0	0	0	0
K00412		map00190 map00910 map02020 map05010 map05012	7.76295e-09	0	0.5	-0.94265	0	0	0	0	0	0	0	0	0	0	0	0	0	0	0	1.24207e-07	0	0	0	0	0	0	0	0	0	0	0	0	0	0	0	0	0	0	0	0	0	0	0	0	0	0	0
K00421			0	8.08491e-09	0.5	0.958321	0	0	0	0	0	0	0	0	0	0	0	0	0	0	0	0	0	0	0	0	0	0	0	0	0	0	0	1.29359e-07	0	0	0	0	0	0	0	0	0	0	0	0	0	0	0
K00425		map00190 map02020	1.0868e-05	1.49287e-05	0.155024	0.13786	1.13267e-05	1.21665e-05	1.44858e-05	1.28541e-05	1.7405e-05	1.33191e-05	0	1.37044e-05	1.7307e-05	1.0407e-05	0	1.22612e-05	1.66665e-05	1.09923e-05	0	1.09923e-05	2.79135e-05	1.36683e-05	0	1.64686e-05	2.32153e-05	1.34017e-05	0	1.55543e-05	2.80106e-05	1.33886e-05	0	1.64932e-05	2.54983e-05	1.40357e-05	1.39513e-05	1.72592e-05	9	230	1	243	13	242	0	249	11	174	0
K00426		map00190 map02020	6.672e-06	1.08662e-05	0.0623001	0.211795	1.25853e-05	6.08324e-06	0	6.9825e-06	5.3554e-06	5.3937e-06	1.51348e-05	5.00844e-06	4.72009e-06	6.93802e-06	1.58461e-05	6.87821e-06	1.66665e-06	6.9556e-06	0	7.20402e-06	1.99382e-05	7.66759e-06	2.10234e-05	1.08013e-05	1.05524e-05	8.8882e-06	2.17424e-05	9.72146e-06	1.68064e-05	8.14959e-06	0	8.66703e-06	1.17684e-05	8.3274e-06	0	9.80484e-06	10	115	0	132	4	98	1	91	3	116	1
K00427			1.45588e-07	1.69017e-08	0.144562	-0.913204	0	1.05795e-07	0	0	1.33885e-06	5.50378e-08	0	2.20151e-07	0	1.19621e-07	0	1.79432e-07	0	6.21036e-08	0	2.48414e-07	0	0	0	6.66747e-08	0	0	0	6.9439e-08	0	0	0	0	0	6.71564e-08	0	6.71564e-08	0	2	0	0	1	1	0	4	0	2	0
K00428			1.2476e-06	1.25926e-06	0.989035	0.00403569	1.25853e-06	1.69273e-06	0	2.3804e-06	1.33885e-06	1.70617e-06	0	2.36663e-06	3.14673e-06	6.57916e-07	0	1.07659e-06	1.66665e-06	1.24207e-06	0	1.42838e-06	1.99382e-06	1.86689e-06	0	1.53352e-06	0	1.45822e-06	0	1.52766e-06	3.73475e-06	1.61698e-06	0	1.16423e-06	1.96141e-06	1.41029e-06	0	1.88038e-06	1	32	0	45	1	31	0	43	2	11	0
K00432		map00480 map00590	2.52598e-06	1.40035e-06	0.570613	-0.256056	5.03411e-06	1.69273e-06	0	2.90937e-06	0	1.5961e-06	0	1.87129e-06	1.57336e-06	7.77537e-07	1.58461e-05	1.19621e-06	4.99994e-06	1.42838e-06	0	1.49049e-06	3.98764e-06	1.73354e-06	0	1.46684e-06	2.11048e-06	9.72146e-07	0	1.94429e-06	1.86738e-06	9.0551e-07	0	1.68166e-06	3.92281e-06	1.20882e-06	0	6.04408e-07	4	32	0	55	0	29	0	34	1	13	1
K00433			5.79062e-05	4.59235e-05	0.460996	-0.100688	5.91507e-05	3.66052e-05	0.000115887	4.61797e-05	5.62317e-05	3.41234e-05	9.08087e-05	4.55713e-05	5.66411e-05	4.79681e-05	4.75383e-05	5.19156e-05	5.6666e-05	4.67019e-05	8.14744e-05	5.30365e-05	4.98455e-05	4.54721e-05	4.20468e-05	4.90059e-05	5.69831e-05	4.53437e-05	2.17424e-05	4.6663e-05	5.04191e-05	5.70471e-05	2.67044e-05	5.65297e-05	6.08036e-05	5.7956e-05	1.39513e-05	5.42624e-05	47	692	8	873	42	620	6	828	36	802	3
K00435			3.06619e-07	7.10599e-08	0.718708	-0.630319	0	0	0	0	0	5.50378e-08	0	1.10076e-07	3.14673e-06	2.99053e-07	0	2.39242e-07	0	5.58932e-07	0	4.96829e-07	0	6.66747e-08	0	1.33349e-07	0	1.38878e-07	0	1.38878e-07	0	2.58717e-07	0	6.46793e-08	0	1.34313e-07	0	2.01469e-07	0	0	0	0	0	1	0	2	2	5	0
K00436		map00680	2.3544e-08	4.33994e-09	0.561321	-0.662409	0	1.05795e-07	0	1.05795e-07	0	5.50378e-08	0	1.10076e-07	0	0	0	0	0	0	0	0	0	0	0	0	0	6.9439e-08	0	0	0	0	0	0	0	0	0	0	0	2	0	2	0	1	0	2	0	0	0
K00437			2.32381e-05	1.55846e-05	0.748486	-0.173495	7.55116e-06	5.18397e-06	0	5.81875e-06	6.69425e-06	6.1092e-06	1.51348e-05	5.55882e-06	5.03476e-05	4.35421e-05	1.58461e-05	3.89965e-05	5.99993e-05	4.04915e-05	3.25897e-05	3.79453e-05	2.1932e-05	1.28015e-05	0	1.26015e-05	2.95468e-05	1.38878e-05	2.17424e-05	1.52766e-05	2.42759e-05	1.80455e-05	0	1.75281e-05	1.17684e-05	1.89381e-05	1.39513e-05	1.70577e-05	6	98	0	110	5	111	1	101	32	728	1
K00440		map00680	6.87972e-09	1.79617e-06	0.0287748	2.35808	0	0	0	0	0	5.50378e-08	0	5.50378e-08	0	0	0	0	0	0	0	0	1.99382e-06	2.20026e-06	0	2.40029e-06	0	3.33307e-06	0	2.98588e-06	0	3.10461e-06	0	3.49268e-06	3.92281e-06	2.55194e-06	0	2.75341e-06	0	0	0	0	0	1	0	1	0	0	0
K00441		map00680	4.48281e-05	7.4978e-05	0.274891	0.223379	2.01364e-05	2.8935e-05	2.89717e-05	2.95169e-05	1.87439e-05	2.77391e-05	4.54043e-05	2.80142e-05	2.67472e-05	7.17129e-05	6.33844e-05	7.53613e-05	4.49995e-05	6.9556e-05	6.51795e-05	7.28475e-05	7.17775e-05	8.16098e-05	4.20468e-05	8.59437e-05	9.07508e-05	8.46462e-05	2.17424e-05	8.54794e-05	7.65624e-05	9.66956e-05	5.34088e-05	9.71483e-05	5.88422e-05	0.000107853	4.18538e-05	0.000103287	16	547	2	558	14	504	3	509	17	1199	4
K00442		map00680	0	3.54281e-07	0.101184	2.55057	0	0	0	0	0	0	0	0	0	0	0	0	0	0	0	0	0	8.66771e-07	0	4.66723e-07	0	4.16634e-07	0	6.24951e-07	0	1.09955e-06	0	5.82114e-07	0	9.4019e-07	0	6.71564e-07	0	0	0	0	0	0	0	0	0	0	0
K00443		map00680	3.43986e-09	9.57612e-07	0.00552963	2.33427	0	0	0	0	0	5.50378e-08	0	0	0	0	0	0	0	0	0	0	0	2.06692e-06	0	2.13359e-06	0	1.66654e-06	0	1.66654e-06	0	1.8757e-06	0	1.68166e-06	0	1.88038e-06	0	2.35048e-06	0	0	0	0	0	1	0	0	0	0	0
K00446		map00361 map00362 map00622 map00643	3.43986e-09	1.39067e-07	0.554828	1.49897	0	0	0	0	0	5.50378e-08	0	0	0	0	0	0	0	0	0	0	0	0	0	0	0	0	0	0	0	6.46793e-08	0	6.46793e-08	1.96141e-06	0	0	1.34313e-07	0	0	0	0	0	1	0	0	0	0	0
K00448		map00362 map00624	0	8.39455e-09	0.5	0.972876	0	0	0	0	0	0	0	0	0	0	0	0	0	0	0	0	0	0	0	0	0	0	0	0	0	0	0	0	0	6.71564e-08	0	6.71564e-08	0	0	0	0	0	0	0	0	0	0	0
K00449		map00362 map00624	0	1.64795e-08	0.5	1.24253	0	0	0	0	0	0	0	0	0	0	0	0	0	0	0	0	0	0	0	0	0	0	0	0	0	6.46793e-08	0	6.46793e-08	0	1.34313e-07	0	0	0	0	0	0	0	0	0	0	0	0	0
K00450		map00350	0	4.33994e-09	0.5	0.727536	0	0	0	0	0	0	0	0	0	0	0	0	0	0	0	0	0	0	0	0	0	0	0	6.9439e-08	0	0	0	0	0	0	0	0	0	0	0	0	0	0	0	0	0	0	0
K00455		map00350	1.06274e-08	8.36444e-09	0.595511	-0.0940022	0	5.28977e-08	0	0	0	0	0	5.50378e-08	0	0	0	0	0	0	0	6.21036e-08	0	0	0	6.66747e-08	0	0	0	0	0	0	0	0	0	6.71564e-08	0	0	0	1	0	0	0	0	0	1	0	0	0
K00457		map00130 map00350 map00360	6.84839e-07	9.52302e-07	0.271023	0.143009	3.77558e-06	8.99261e-07	0	1.05795e-06	2.6777e-06	6.60454e-07	0	6.60454e-07	0	5.98106e-08	0	3.58863e-07	0	3.10518e-07	0	4.96829e-07	1.99382e-06	1.20014e-06	0	1.13347e-06	0	1.45822e-06	0	1.2499e-06	0	1.09955e-06	0	1.16423e-06	3.92281e-06	9.4019e-07	0	1.0745e-06	3	17	0	20	2	12	0	12	0	1	0
K00459		map00910	4.04378e-05	8.43428e-05	0.255554	0.319255	3.52387e-05	2.83532e-05	5.79433e-05	3.10509e-05	3.88266e-05	3.06561e-05	3.02696e-05	3.28025e-05	4.24808e-05	3.82788e-05	1.58461e-05	4.12693e-05	6.33326e-05	3.99326e-05	8.14744e-05	3.92495e-05	6.38022e-05	5.514e-05	2.10234e-05	5.58067e-05	8.44194e-05	5.26348e-05	0.000152197	5.38152e-05	0.000121379	8.77051e-05	0.000133522	8.58941e-05	0.00013926	8.73034e-05	6.97564e-05	8.58259e-05	28	536	4	587	29	557	2	596	27	640	1
K00462		map00361 map00621	4.92344e-07	1.64558e-06	0.54459	0.523432	0	1.05795e-07	0	2.11591e-07	0	2.20151e-07	0	5.50378e-08	3.14673e-06	1.1364e-06	0	1.07659e-06	0	1.05576e-06	0	8.6945e-07	0	2.00024e-07	2.10234e-05	6.66747e-08	0	1.38878e-07	0	2.08317e-07	1.86738e-06	1.29359e-07	0	1.29359e-07	1.96141e-06	2.68626e-07	0	3.35782e-07	0	2	0	4	0	4	0	1	2	19	0
K00465			0	4.04246e-09	0.5	0.702642	0	0	0	0	0	0	0	0	0	0	0	0	0	0	0	0	0	0	0	0	0	0	0	0	0	0	0	6.46793e-08	0	0	0	0	0	0	0	0	0	0	0	0	0	0	0
K00467		map00620	1.66327e-07	1.27345e-08	0.529181	-1.08575	0	0	0	0	0	0	0	5.50378e-08	1.57336e-06	2.99053e-07	0	2.99053e-07	0	1.86311e-07	0	2.48414e-07	0	0	0	0	0	0	0	6.9439e-08	0	0	0	0	0	1.34313e-07	0	0	0	0	0	0	0	0	0	1	1	5	0
K00470			0	4.04246e-09	0.5	0.702642	0	0	0	0	0	0	0	0	0	0	0	0	0	0	0	0	0	0	0	0	0	0	0	0	0	0	0	6.46793e-08	0	0	0	0	0	0	0	0	0	0	0	0	0	0	0
K00476			3.43986e-09	1.64795e-08	0.57006	0.595159	0	0	0	0	0	0	0	5.50378e-08	0	0	0	0	0	0	0	0	0	0	0	0	0	0	0	0	0	6.46793e-08	0	6.46793e-08	0	6.71564e-08	0	6.71564e-08	0	0	0	0	0	0	0	1	0	0	0
K00480		map00621 map00624 map00626	4.7088e-08	1.50418e-07	0.257723	0.49814	0	2.11591e-07	0	2.11591e-07	0	2.20151e-07	0	1.10076e-07	0	0	0	0	0	0	0	0	0	4.00048e-07	0	1.33349e-07	0	4.16634e-07	0	3.47195e-07	0	3.88076e-07	0	4.52755e-07	0	2.01469e-07	0	6.71564e-08	0	4	0	4	0	4	0	2	0	0	0
K00483		map00350	2.45034e-07	1.30281e-06	0.252151	0.724218	0	8.46363e-07	0	8.99261e-07	0	9.9068e-07	0	8.80605e-07	0	5.98106e-08	0	1.19621e-07	0	6.21036e-08	0	6.21036e-08	3.98764e-06	1.40017e-06	0	2.06692e-06	0	1.80541e-06	0	1.87485e-06	0	1.03487e-06	0	7.76152e-07	5.88422e-06	1.0745e-06	0	9.4019e-07	0	16	0	17	0	18	0	16	0	1	0
K00484		map00350	5.30665e-06	1.62129e-05	0.113578	0.484986	5.03411e-06	5.71295e-06	2.89717e-05	5.60716e-06	6.69425e-06	5.28363e-06	0	6.16423e-06	4.72009e-06	3.58863e-06	0	4.18674e-06	0	3.91253e-06	0	5.03039e-06	1.19629e-05	1.36016e-05	2.10234e-05	1.58019e-05	6.33145e-06	1.41656e-05	0	1.68737e-05	2.42759e-05	1.59111e-05	1.33522e-05	2.23144e-05	1.17684e-05	1.86023e-05	2.79026e-05	2.55194e-05	4	108	2	106	5	96	0	112	3	60	0
K00492		map00340 map00361 map00363 map00623 map00624 map00626 map00627 map00903	5.34441e-05	5.7315e-05	0.0831623	0.0303682	4.02728e-05	4.04667e-05	7.24291e-05	4.33761e-05	4.15043e-05	4.21039e-05	0.000105943	4.54062e-05	7.08014e-05	4.21664e-05	7.92305e-05	4.55756e-05	4.99994e-05	4.32862e-05	4.88846e-05	4.36588e-05	8.37404e-05	4.46054e-05	6.30703e-05	4.56055e-05	5.90935e-05	4.91628e-05	0.000108712	4.86768e-05	4.66844e-05	4.35938e-05	5.34088e-05	4.99971e-05	6.86493e-05	4.78825e-05	5.58051e-05	4.83526e-05	32	765	5	820	31	765	7	825	45	705	5
K00494		map02020	3.65154e-08	1.6592e-08	0.440522	-0.328894	0	5.28977e-08	0	1.05795e-07	0	0	0	0	0	1.79432e-07	0	5.98106e-08	0	1.24207e-07	0	6.21036e-08	0	0	0	6.66747e-08	0	0	0	6.9439e-08	0	6.46793e-08	0	6.46793e-08	0	0	0	0	0	1	0	2	0	0	0	0	0	3	0
K00499		map00260	0	4.04246e-09	0.5	0.702642	0	0	0	0	0	0	0	0	0	0	0	0	0	0	0	0	0	0	0	0	0	0	0	0	0	0	0	6.46793e-08	0	0	0	0	0	0	0	0	0	0	0	0	0	0	0
K00503		map00350	3.03089e-07	5.36404e-07	0.165578	0.247301	1.25853e-06	1.58693e-07	0	5.81875e-07	0	2.20151e-07	0	4.40302e-07	0	3.58863e-07	0	8.37348e-07	0	4.34725e-07	0	5.58932e-07	1.99382e-06	5.33397e-07	0	1.20014e-06	0	4.86073e-07	0	4.86073e-07	0	1.22891e-06	0	8.40831e-07	0	5.37251e-07	0	1.27597e-06	1	3	0	11	0	4	0	8	0	6	0
K00504			1.5096e-08	4.92836e-08	0.61319	0.494709	0	0	0	0	0	0	0	0	0	1.19621e-07	0	5.98106e-08	0	0	0	6.21036e-08	0	0	0	0	0	0	0	0	0	2.58717e-07	0	1.94038e-07	0	6.71564e-08	0	2.68626e-07	0	0	0	0	0	0	0	0	0	2	0
K00517		map00363 map00624 map00627 map00903	3.24247e-06	1.08548e-06	0.0825756	-0.474986	7.55116e-06	3.91443e-06	0	4.07312e-06	1.33885e-06	4.56814e-06	0	4.62318e-06	3.14673e-06	3.4092e-06	0	3.46901e-06	8.33324e-06	3.04308e-06	0	4.40936e-06	1.99382e-06	1.66687e-06	0	2.00024e-06	0	1.45822e-06	0	1.31934e-06	1.86738e-06	1.5523e-06	0	1.68166e-06	0	2.14901e-06	0	1.67891e-06	6	74	0	77	1	83	0	84	2	57	0
K00518			6.02485e-06	1.34467e-05	0.0857303	0.348631	8.80969e-06	4.33761e-06	0	7.19409e-06	8.0331e-06	6.38438e-06	1.51348e-05	6.76965e-06	1.10135e-05	4.18674e-06	0	4.5456e-06	1.16665e-05	3.97463e-06	0	4.34725e-06	1.39567e-05	8.13431e-06	4.20468e-05	1.23348e-05	1.26629e-05	9.72146e-06	0	1.17352e-05	1.12043e-05	7.05004e-06	0	1.05427e-05	1.76527e-05	7.11858e-06	4.18538e-05	9.13327e-06	7	82	0	136	6	116	1	123	7	70	0
K00519			5.03037e-07	2.08015e-08	0.5111	-1.36398	0	5.28977e-08	0	5.28977e-08	0	0	0	0	4.72009e-06	1.01678e-06	0	7.77537e-07	0	5.58932e-07	0	8.6945e-07	0	6.66747e-08	0	0	0	0	0	0	0	6.46793e-08	0	0	0	1.34313e-07	0	6.71564e-08	0	1	0	1	0	0	0	0	3	17	0
K00520			6.89277e-06	1.33375e-05	0.175042	0.286652	1.25853e-05	9.52159e-06	1.44858e-05	9.89187e-06	8.0331e-06	9.35643e-06	1.51348e-05	1.0182e-05	6.29345e-06	3.22977e-06	0	4.36617e-06	0	3.4778e-06	0	3.72622e-06	1.59506e-05	1.19348e-05	0	1.30016e-05	1.89944e-05	1.18741e-05	2.17424e-05	1.29157e-05	3.73475e-06	1.99212e-05	1.33522e-05	1.86276e-05	1.56913e-05	1.7595e-05	0	1.80651e-05	10	180	1	187	6	170	1	185	4	54	0
K00522		map00860	2.33901e-07	2.75108e-07	0.977994	0.0701946	1.25853e-06	3.70284e-07	0	7.40568e-07	0	3.30227e-07	0	4.9534e-07	0	5.98106e-08	0	2.39242e-07	0	1.24207e-07	0	1.24207e-07	1.99382e-06	1.33349e-07	0	6.00072e-07	0	3.47195e-07	0	3.47195e-07	0	3.23397e-07	0	3.88076e-07	0	6.71564e-08	0	2.01469e-07	1	7	0	14	0	6	0	9	0	1	0
K00523		map00520	0	1.25617e-08	0.196268	1.13231	0	0	0	0	0	0	0	0	0	0	0	0	0	0	0	0	0	0	0	6.66747e-08	0	0	0	0	0	0	0	0	0	6.71564e-08	0	6.71564e-08	0	0	0	0	0	0	0	0	0	0	0
K00524		map00230 map00240	3.23702e-06	0	0.488566	-3.51028	5.03411e-06	2.2217e-06	0	2.3275e-06	6.69425e-06	2.64181e-06	3.02696e-05	2.42166e-06	0	5.98106e-08	0	5.98106e-08	0	0	0	6.21036e-08	0	0	0	0	0	0	0	0	0	0	0	0	0	0	0	0	4	42	0	44	5	48	2	44	0	1	0
K00525		map00230 map00240	9.71974e-05	8.63339e-05	0.910931	-0.0514727	0.000109492	9.45811e-05	0.000217287	0.000106324	0.000140579	0.000102535	4.54043e-05	0.000108975	0.000103842	5.40687e-05	9.50766e-05	6.65093e-05	0.000106665	5.73837e-05	8.14744e-05	6.49604e-05	0.000131592	8.0343e-05	0.000105117	9.28778e-05	0.00012874	8.08965e-05	6.52273e-05	9.02707e-05	0.000136318	7.15353e-05	2.67044e-05	7.58688e-05	0.000115723	6.81638e-05	4.18538e-05	7.01113e-05	87	1788	15	2010	105	1863	3	1980	66	904	6
K00526		map00230 map00240	3.82942e-05	3.07343e-05	0.295415	-0.0955069	6.67019e-05	3.28495e-05	5.79433e-05	3.58117e-05	5.48928e-05	3.34079e-05	6.05391e-05	3.37932e-05	4.40542e-05	2.54793e-05	0	2.63166e-05	4.16662e-05	2.37857e-05	4.88846e-05	2.65803e-05	2.99073e-05	1.90023e-05	4.20468e-05	2.30028e-05	5.06516e-05	2.01373e-05	2.17424e-05	2.19427e-05	5.60213e-05	2.14088e-05	4.00566e-05	2.24437e-05	5.49194e-05	1.96768e-05	2.79026e-05	2.08856e-05	53	621	4	677	41	607	4	614	28	426	0
K00527		map00230 map00240	0.000351563	0.00037773	0.0169913	0.0311775	0.000446777	0.000300565	0.000478032	0.000323469	0.000412366	0.000302213	0.000363235	0.000324393	0.000427955	0.000301625	0.000348614	0.000314663	0.000393329	0.000303252	0.000260718	0.000323808	0.000502442	0.000327506	0.000399445	0.000356309	0.000476969	0.00033671	0.000434849	0.000361013	0.000504191	0.00033588	0.000226987	0.000354637	0.000423664	0.000345654	0.000306928	0.000350489	355	5682	33	6115	308	5491	24	5894	272	5043	22
K00528			0.000119074	0.000105136	0.891362	-0.054066	0.000139696	8.4795e-05	0.000188316	9.45811e-05	0.000131207	8.76202e-05	0.000287561	9.0207e-05	9.59752e-05	5.86742e-05	0.000190153	6.29207e-05	0.000111665	5.66385e-05	0.000162949	6.22278e-05	0.000131592	8.84106e-05	0.000273304	9.60115e-05	0.000147734	9.03402e-05	0.000217424	9.92978e-05	9.89709e-05	5.90522e-05	2.67044e-05	6.76545e-05	0.000103955	6.08437e-05	5.58051e-05	6.50746e-05	111	1603	13	1788	98	1592	19	1639	61	981	12
K00529		map00071 map00360 map00361 map00362 map00621 map00622 map00623 map00625 map00627 map00642	5.53696e-06	5.47133e-06	0.603641	-0.0051779	3.77558e-06	8.46363e-07	0	1.05795e-06	1.33885e-06	6.05416e-07	0	1.04572e-06	4.72009e-06	9.27064e-06	1.58461e-05	8.25386e-06	8.33324e-06	8.81871e-06	1.62949e-05	8.38399e-06	0	1.46684e-06	4.20468e-05	2.26694e-06	2.11048e-06	1.5971e-06	2.17424e-05	1.52766e-06	3.73475e-06	1.81102e-06	0	2.91057e-06	1.96141e-06	1.5446e-06	0	2.82057e-06	3	16	0	20	1	11	0	19	3	155	1
K00530			3.23261e-08	3.68344e-08	0.896292	0.0551031	0	5.28977e-08	0	5.28977e-08	0	5.50378e-08	0	5.50378e-08	0	5.98106e-08	0	1.79432e-07	0	6.21036e-08	0	0	0	0	0	0	0	0	0	6.9439e-08	0	2.58717e-07	0	1.94038e-07	0	0	0	6.71564e-08	0	1	0	1	0	1	0	1	0	1	0
[truncated: 4,485 more rows]
[truncated: 29 more columns]
